# Supplementary material for: Open-channel microfluidics via resonant wireless power transfer
Source: Nat Commun. 2022 Apr 6;13:1869. doi: 10.1038/s41467-022-29405-2 (PMC8987052; doi:10.1038/s41467-022-29405-2)
Supplement: Supplementary file 9 — Source Data [file 41467_2022_29405_MOESM9_ESM.zip]

Archive with 46 entries (43 files):
- Source Data/Fig1C_VvsR_COMSOL_E2_Simulation.xlsx
- Source Data/Fig1C_VvsR_Normalized_Literature.xlsx
- Source Data/Fig1C_VvsR_TheoryCurves.xlsx
- Source Data/Fig1D_COMSOL_E2_Simulation.xlsx
- Source Data/Fig1D_NormalizedEfield_TheoryCurves.xlsx
- Source Data/Fig1D_SurfaceEnergy_TheoryCurves.xlsx
- Source Data/Fig2B_VvsAlpha_COMSOL_E2_Simulation.xlsx
- Source Data/Fig2B_VvsAlpha_Experimental_Data.xlsx
- Source Data/Fig2B_VvsAlpha_TheoryCurves.xlsx
- Source Data/Fig2C_VGain_Experimental_Data.xlsx
- Source Data/Fig2C_VGain_LtSpice_LCR.xlsx
- Source Data/Fig2C_VGain_LtSpice_LCR_full.xlsx
- Source Data/Fig2C_VGain_LtSpice_RC.xlsx
- Source Data/Fig2C_VGain_LtSpice_RC_full.xlsx
- Source Data/Fig2C_VGain_LtSpice_Smartphone.xlsx
- Source Data/Fig2C_VGain_LtSpice_Smartphone_full.xlsx
- Source Data/Fig2D_ThresholdVoltage_BarGraph.xlsx
- Source Data/Fig3G_RawFTIR_FITConly.xlsx
- Source Data/Fig3G_RawFTIR_FITCvirus.xlsx
- Source Data/Fig3G_RawFTIR_VirusOnly.xlsx
- Source Data/Fig4B_Mixing_DropIntensity_Bargraph.xlsx
- Source Data/FigS2_Breakdown_Datapoints.txt
- Source Data/FigS3_EvsR_TheoryCurves.xlsx
- Source Data/FigS3_VvsR_COMSOL_E2_Simulation.xlsx
- Source Data/FigS7_ZvsT_Experimental_Data.xlsx
- Source Data/FigS7_ZvsT_Experimental_Formatted_Data.xlsx
- Source Data/FigS7_ZvsT_NonlinearLeastSquares_TheoryCurves.xlsx
- Source Data/FigS8_CMF_TheoryCurves.xlsx
- Source Data/FigS8_GateRadius_COMSOL_GradientE2_Simulation.xlsx
- Source Data/FigS8_GateRadius_TheoryCurves.xlsx
- Source Data/Source Code/
- Source Data/Source Code/Fig1C_LtSpice_Simulation_Files/
- Source Data/Source Code/Fig1C_LtSpice_Simulation_Files/Circuit_Diagrams/
- Source Data/Source Code/Fig1C_LtSpice_Simulation_Files/Circuit_Diagrams/LCR_Circuit.pdf
- Source Data/Source Code/Fig1C_LtSpice_Simulation_Files/Circuit_Diagrams/RC_Circuit.pdf
- Source Data/Source Code/Fig1C_LtSpice_Simulation_Files/Circuit_Diagrams/Smartphone_Circuit.pdf
- Source Data/Source Code/Fig1C_LtSpice_Simulation_Files/LtSpice_LCR.asc
- Source Data/Source Code/Fig1C_LtSpice_Simulation_Files/LtSpice_RC.asc
- Source Data/Source Code/Fig1C_LtSpice_Simulation_Files/LtSpice_Smartphone.asc
- Source Data/Source Code/Fig1C_PlanarV_Matlab.txt
- Source Data/Source Code/Fig1D_Efield_confinement_Matlab.txt
- Source Data/Source Code/Fig1D_Surface_Energy_Cost_Matlab.txt
- Source Data/Source Code/Fig2B_AlphaV_Matlab.txt
- Source Data/Source Code/FigS3_EvsR_Matlab.txt
- Source Data/Source Code/FigS7_ZvsT_NonlinearLeastSquares_Matlab.txt
- Source Data/Source Code/FigS8_GateRadius_Matlab.txt
