# Supplementary material for: Open-channel microfluidics via resonant wireless power transfer
Source: Nat Commun. 2022 Apr 6;13:1869. doi: 10.1038/s41467-022-29405-2 (PMC8987052; doi:10.1038/s41467-022-29405-2)
Supplement: Supplementary file 9 — Source Data [file 41467_2022_29405_MOESM9_ESM.zip › Source Data/Fig1C_VvsR_COMSOL_E2_Simulation.xlsx]

## Sheet: g=10nm
	Volt (rms)
R (nm)	1	1.00693	1.01391	1.02094	1.02802	1.03514	1.04232	1.04954	1.05682	1.06414	1.07152	1.07895	1.08643	1.09396	1.10154	1.10917	1.11686	1.1246	1.1324	1.14025	1.14815	1.15611	1.16413	1.1722	1.18032	1.1885	1.19674	1.20504	1.21339	1.2218	1.23027	1.2388	1.24738	1.25603	1.26474	1.2735	1.28233	1.29122	1.30017	1.30918	1.31826	1.32739	1.3366	1.34586	1.35519	1.36458	1.37404	1.38357	1.39316
100	2.28768e+13	2.3195e+13	2.35177e+13	2.38448e+13	2.41766e+13	2.45129e+13	2.48539e+13	2.51996e+13	2.55502e+13	2.59056e+13	26266029643762	2.66314e+13	2.70019e+13	2.73775e+13	2.77584e+13	2.81446e+13	2.85361e+13	2.89331e+13	2.93356e+13	29743661509352	3.01574e+13	3.0577e+13	3.10023e+13	3.14336e+13	3.18709e+13	3.23143e+13	3.27638e+13	3.32196e+13	3.36817e+13	3.41503e+13	3.46254e+13	3.51071e+13	3.55954e+13	36090627247452	36592697884570	37101753019988	3.76179e+13	3.81412e+13	3.86718e+13	3.92098e+13	3.97552e+13	4.03083e+13	4.0869e+13	4.14376e+13	4.2014e+13	4.25985e+13	4.31911e+13	4.3792e+13	4.44012e+13
101.205	2.25302e+13	2.28436e+13	2.31614e+13	2.34836e+13	2.38103e+13	2.41416e+13	2.44774e+13	2.48179e+13	2.51632e+13	2.55132e+13	2.58681e+13	2.6228e+13	2.65929e+13	2.69628e+13	2.73379e+13	2.77182e+13	2.81038e+13	2.84948e+13	2.88912e+13	2.92931e+13	2.97006e+13	3.01138e+13	3.05327e+13	3.09575e+13	31388119764865	3.18248e+13	3.22675e+13	3.27164e+13	3.31715e+13	3.3633e+13	3.41009e+13	3.45752e+13	3.50562e+13	3.55439e+13	3.60384e+13	3.65397e+13	37048045472778	3.75634e+13	3.8086e+13	3.86158e+13	3.9153e+13	3.96977e+13	4.02499e+13	4.08099e+13	4.13776e+13	4.19532e+13	4.25368e+13	4.31286e+13	4.37286e+13
102.424	2.21865e+13	22495105365651	2.2808e+13	2.31253e+13	2.3447e+13	2.37732e+13	2.41039e+13	24439258875209	2.47792e+13	25123956437847	2.54735e+13	2.58278e+13	26187137690486	2.65514e+13	2.69208e+13	2.72953e+13	2.7675e+13	2.806e+13	2.84504e+13	2.88462e+13	2.92475e+13	2.96543e+13	30066856975969	3.04851e+13	3.09092e+13	3.13392e+13	3.17752e+13	3.22172e+13	3.26654e+13	3.31198e+13	3.35806e+13	3.40477e+13	3.45214e+13	3.50016e+13	3.54885e+13	3.59822e+13	3.64828e+13	3.69903e+13	3.75049e+13	3.80266e+13	3.85557e+13	3.9092e+13	3.96358e+13	4.01872e+13	4.07463e+13	4.13131e+13	4.18878e+13	4.24706e+13	4.30614e+13
103.657	2.18456e+13	2.21495e+13	22457627972322	2.277e+13	23086807572808	2.3408e+13	2.37336e+13	2.40638e+13	24398542474790	2.4738e+13	2.50821e+13	2.5431e+13	2.57848e+13	2.61435e+13	2.65072e+13	26875953631497	2.72498e+13	2.76289e+13	2.80133e+13	2.8403e+13	2.87981e+13	2.91987e+13	2.96049e+13	3.00168e+13	3.04343e+13	3.08577e+13	3.1287e+13	31722242674075	3.21635e+13	3.2611e+13	3.30646e+13	3.35246e+13	3.3991e+13	3.44639e+13	3.49433e+13	3.54294e+13	35922279126769	3.6422e+13	36928688408167	3.74424e+13	3.79633e+13	3.84914e+13	3.90269e+13	3.95698e+13	4.01203e+13	4.06784e+13	4.12443e+13	41818060167221	4.23998e+13
104.906	2.15077e+13	2.18069e+13	2.21103e+13	2.24179e+13	2.27297e+13	2.30459e+13	2.33665e+13	2.36916e+13	24021172428161	2.43553e+13	2.46942e+13	2.50377e+13	2.5386e+13	2.57391e+13	2.60972e+13	2.64603e+13	2.68284e+13	2.72016e+13	2.758e+13	2.79637e+13	2.83527e+13	2.87471e+13	2.9147e+13	2.95525e+13	2.99636e+13	3.03804e+13	3.08031e+13	31231597619787	3.16661e+13	32106591369669	3.25532e+13	3.30061e+13	3.34653e+13	3.39308e+13	3.44028e+13	34881423551011	3.53667e+13	3.58587e+13	3.63575e+13	3.68633e+13	37376118729078	3.78961e+13	3.84233e+13	3.89578e+13	3.94997e+13	4.00492e+13	40606373098624	4.11713e+13	4.1744e+13
106.17	2.11729e+13	2.14674e+13	2.17661e+13	2.20689e+13	2.23759e+13	2.26872e+13	2.30028e+13	2.33228e+13	2.36472e+13	2.39762e+13	2.43097e+13	2.46479e+13	2.49908e+13	2.53385e+13	2.5691e+13	2.60484e+13	2.64107e+13	2.67781e+13	2.71507e+13	27528364771614	27911322472652	2.82996e+13	2.86933e+13	2.90925e+13	2.94972e+13	2.99075e+13	3.03236e+13	3.07454e+13	3.11731e+13	3.16068e+13	3.20465e+13	3.24923e+13	32944309882801	3.34026e+13	3.38673e+13	3.43384e+13	3.48161e+13	3.53005e+13	3.57915e+13	36289452361619	3.67943e+13	3.73061e+13	3.78251e+13	3.83513e+13	3.88848e+13	3.94258e+13	3.99743e+13	4.05304e+13	4.10942e+13
107.448	2.08413e+13	2.11312e+13	2.14252e+13	21723211913418	2.20254e+13	2.23318e+13	2.26425e+13	2.29575e+13	23276840936995	2.36007e+13	2.3929e+13	2.42619e+13	2.45994e+13	2.49416e+13	25288556430810	2.56404e+13	2.5997e+13	2.63587e+13	2.67254e+13	2.70972e+13	2.74741e+13	2.78563e+13	2.82439e+13	2.86368e+13	2.90351e+13	29439066787322	2.98486e+13	3.02638e+13	3.06849e+13	3.11117e+13	3.15445e+13	3.19834e+13	3.24283e+13	3.28794e+13	3.33368e+13	3.38006e+13	3.42708e+13	3.47475e+13	3.52309e+13	3.5721e+13	3.6218e+13	3.67218e+13	3.72327e+13	3.77506e+13	3.82758e+13	3.88082e+13	3.93481e+13	3.98955e+13	4.04505e+13
108.743	2.05129e+13	2.07982e+13	2.10876e+13	2.13809e+13	2.16784e+13	2.19799e+13	2.22857e+13	22595745391048	2.29101e+13	2.32288e+13	2.35519e+13	2.38796e+13	2.42118e+13	2.45486e+13	2.48901e+13	2.52364e+13	25587430288401	2.59434e+13	2.63043e+13	2.66702e+13	27041244344566	2.74174e+13	2.77988e+13	2.81856e+13	2.85777e+13	2.89752e+13	2.93783e+13	2.9787e+13	3.02014e+13	30621514918128	3.10475e+13	3.14794e+13	3.19173e+13	3.23614e+13	3.28115e+13	3.3268e+13	3.37308e+13	3.42e+13	3.46758e+13	3.51582e+13	3.56473e+13	3.61432e+13	3.6646e+13	3.71558e+13	3.76727e+13	3.81968e+13	3.87281e+13	3.92669e+13	3.98132e+13
110.053	20187846605605	2.04687e+13	2.07534e+13	2.10421e+13	2.13349e+13	2.16317e+13	2.19326e+13	2.22377e+13	2.25471e+13	2.28607e+13	2.31787e+13	23501197711331	2.38281e+13	2.41596e+13	2.44957e+13	2.48365e+13	25181987043897	2.55323e+13	2.58875e+13	2.62476e+13	2.66128e+13	2.6983e+13	2.73584e+13	2.77389e+13	2.81248e+13	2.85161e+13	2.89128e+13	2.9315e+13	2.97228e+13	3.01363e+13	3.05555e+13	3.09806e+13	3.14116e+13	3.18486e+13	3.22916e+13	3.27409e+13	3.31963e+13	3.36581e+13	3.41264e+13	3.46011e+13	3.50825e+13	3.55705e+13	3.60653e+13	3.65671e+13	3.70758e+13	3.75915e+13	3.81145e+13	3.86447e+13	3.91823e+13
111.378	1.98662e+13	2.01426e+13	2.04228e+13	2.07069e+13	2.0995e+13	2.12871e+13	2.15832e+13	21883448997452	2.21879e+13	2.24965e+13	2.28095e+13	2.31268e+13	2.34485e+13	2.37747e+13	2.41055e+13	2.44408e+13	2.47808e+13	2.51256e+13	2.54751e+13	2.58295e+13	2.61888e+13	2.65531e+13	2.69225e+13	2.72971e+13	2.76768e+13	28061815903426	2.84522e+13	2.8848e+13	2.92493e+13	2.96562e+13	3.00688e+13	3.04871e+13	3.09112e+13	3.13412e+13	3.17772e+13	3.22193e+13	3.26675e+13	3.31219e+13	3.35827e+13	3.40499e+13	3.45236e+13	35003846537654	3.54908e+13	3.59845e+13	3.64851e+13	3.69927e+13	3.75073e+13	3.80291e+13	3.85581e+13
112.72	1.95482e+13	1.98201e+13	20095824816325	2.03754e+13	2.06588e+13	20946228464090	2.12376e+13	2.15331e+13	2.18326e+13	2.21363e+13	2.24443e+13	2.27565e+13	2.30731e+13	2.33941e+13	2.37195e+13	24049488067746	2.4384e+13	2.47233e+13	25067200580998	25415920077619	2.57695e+13	2.6128e+13	2.64915e+13	2.686e+13	2.72336e+13	2.76125e+13	2.79966e+13	2.83861e+13	2.8781e+13	2.91814e+13	29587334123773	2.99989e+13	3.04163e+13	3.08394e+13	31268412752958	3.17034e+13	3.21444e+13	32591611601872	3.3045e+13	3.35047e+13	3.39708e+13	3.44434e+13	3.49225e+13	35408361959249	3.59009e+13	3.64004e+13	3.69068e+13	3.74202e+13	3.79407e+13
114.078	1.92337e+13	1.95012e+13	1.97725e+13	2.00476e+13	2.03265e+13	2.06092e+13	2.08959e+13	21186640786467	2.14814e+13	2.17802e+13	2.20832e+13	2.23904e+13	2.27019e+13	2.30177e+13	2.33379e+13	2.36626e+13	2.39918e+13	2.43255e+13	2.46639e+13	2.5007e+13	2.53549e+13	2.57076e+13	2.60653e+13	2.64279e+13	2.67955e+13	2.71683e+13	2.75462e+13	2.79294e+13	2.8318e+13	2.87119e+13	2.91113e+13	29516312743225	2.99269e+13	3.03433e+13	3.07654e+13	3.11934e+13	3.16273e+13	3.20673e+13	3.25134e+13	32965684912905	3.34243e+13	3.38893e+13	3.43607e+13	3.48387e+13	3.53234e+13	3.58148e+13	3.6313e+13	3.68182e+13	3.73304e+13
115.452	1.89229e+13	1.91861e+13	1.9453e+13	1.97236e+13	1.9998e+13	2.02762e+13	2.05583e+13	2.08443e+13	21134236032244	2.14282e+13	2.17263e+13	2.20286e+13	2.2335e+13	2.26457e+13	2.29608e+13	2.32802e+13	23604051494333	2.39324e+13	2.42653e+13	2.46029e+13	2.49452e+13	2.52922e+13	25644046364620	2.60008e+13	2.63625e+13	2.67292e+13	2.71011e+13	2.74781e+13	2.78603e+13	2.82479e+13	2.86409e+13	2.90393e+13	2.94433e+13	2.98529e+13	3.02682e+13	30689269671263	3.11162e+13	3.15491e+13	3.1988e+13	3.2433e+13	3.28841e+13	3.33416e+13	3.38054e+13	3.42757e+13	3.47525e+13	3.5236e+13	3.57262e+13	3.62232e+13	3.67271e+13
116.842	1.86158e+13	1.88748e+13	1.91373e+13	1.94036e+13	1.96735e+13	1.99472e+13	20224660016590	2.0506e+13	2.07913e+13	2.10805e+13	2.13738e+13	2.16711e+13	2.19726e+13	2.22783e+13	2.25882e+13	2.29024e+13	2.3221e+13	23544053161290	2.38716e+13	2.42037e+13	2.45404e+13	2.48818e+13	2.52279e+13	2.55789e+13	2.59347e+13	2.62955e+13	26661294351882	2.70322e+13	27408245122882	2.77895e+13	2.81761e+13	28568091600664	2.89655e+13	2.93685e+13	2.9777e+13	3.01913e+13	3.06113e+13	3.10371e+13	3.14689e+13	3.19067e+13	3.23505e+13	32800557830557	3.32569e+13	3.37195e+13	3.41886e+13	3.46642e+13	3.51464e+13	3.56354e+13	3.61311e+13
118.25	1.83125e+13	1.85673e+13	1.88256e+13	1.90875e+13	1.9353e+13	1.96222e+13	1.98952e+13	2.0172e+13	2.04526e+13	2.07371e+13	2.10256e+13	2.13181e+13	2.16147e+13	2.19153e+13	2.22202e+13	2.25293e+13	2.28427e+13	23160515973153	23482710844716	2.38094e+13	2.41406e+13	2.44764e+13	2.48169e+13	2.51622e+13	2.55122e+13	2.58671e+13	2.6227e+13	26591830290312	2.69618e+13	2.73368e+13	27717128191061	2.81027e+13	2.84937e+13	2.889e+13	2.92919e+13	2.96994e+13	3.01126e+13	3.05315e+13	3.09562e+13	31386886031404	31823521110060	3.22662e+13	3.27151e+13	3.31702e+13	3.36317e+13	3.40995e+13	3.45739e+13	3.50549e+13	3.55425e+13
119.674	1.80132e+13	1.82637e+13	1.85178e+13	18775421694886	1.90366e+13	1.93014e+13	1.95699e+13	1.98422e+13	2.01182e+13	2.03981e+13	2.06819e+13	20969578452600	2.12613e+13	2.15571e+13	2.1857e+13	2.2161e+13	2.24693e+13	2.27819e+13	2.30988e+13	2.34202e+13	2.3746e+13	2.40763e+13	24411232102437	2.47508e+13	2.50951e+13	2.54443e+13	25798217507334	2.61571e+13	2.6521e+13	2.68899e+13	2.7264e+13	2.76433e+13	2.80278e+13	28417750700428	2.88131e+13	29213910876135	2.96203e+13	30032376512681	3.04502e+13	3.08738e+13	3.13033e+13	3.17387e+13	3.21803e+13	32627943381492	3.30818e+13	3.35421e+13	34008674071787	3.44818e+13	3.49615e+13
121.116	1.77177e+13	1.79642e+13	1.82141e+13	1.84675e+13	1.87244e+13	1.89849e+13	1.9249e+13	1.95168e+13	19788269594227	2.00636e+13	2.03427e+13	2.06257e+13	2.09126e+13	2.12035e+13	2.14985e+13	2.17976e+13	2.21008e+13	2.24082e+13	2.272e+13	2.3036e+13	2.33565e+13	2.36814e+13	2.40109e+13	2.43449e+13	2.46836e+13	2.50269e+13	2.53751e+13	2.57281e+13	2.6086e+13	2.64489e+13	2.68169e+13	2.71899e+13	2.75682e+13	2.79517e+13	2.83405e+13	2.87348e+13	2.91345e+13	2.95398e+13	2.99508e+13	3.03674e+13	3.07899e+13	3.12182e+13	3.16525e+13	3.20928e+13	3.25393e+13	32991937322184	3.34509e+13	3.39162e+13	3.43881e+13
122.574	1.74263e+13	1.76687e+13	1.79145e+13	1.81637e+13	18416402135760	1.86726e+13	1.89324e+13	1.91957e+13	19462776233791	1.97335e+13	2.00081e+13	2.02864e+13	2.05686e+13	2.08547e+13	2.11449e+13	2.1439e+13	2.17373e+13	2.20397e+13	2.23463e+13	2.26571e+13	2.29723e+13	23291893170741	2.36159e+13	2.39444e+13	2.42775e+13	2.46153e+13	2.49577e+13	2.53049e+13	2.56569e+13	2.60139e+13	2.63757e+13	2.67427e+13	2.71147e+13	2.74919e+13	2.78744e+13	2.82621e+13	2.86553e+13	2.90539e+13	2.94581e+13	2.98679e+13	3.02834e+13	3.07047e+13	3.11318e+13	3.15649e+13	3.2004e+13	3.24493e+13	32900673589014	3.33584e+13	3.38224e+13
124.051	1.71389e+13	1.73773e+13	1.76191e+13	1.78642e+13	1.81127e+13	18364657188738	1.86201e+13	1.88792e+13	1.91418e+13	1.94081e+13	1.96781e+13	1.99518e+13	2.02294e+13	2.05108e+13	2.07961e+13	2.10854e+13	2.13788e+13	2.16762e+13	2.19777e+13	2.22835e+13	2.25935e+13	22907770621955	2.32264e+13	2.35496e+13	2.38772e+13	2.42093e+13	2.45461e+13	2.48876e+13	2.52338e+13	2.55848e+13	2.59408e+13	2.63016e+13	2.66675e+13	2.70385e+13	2.74147e+13	2.7796e+13	2.81827e+13	2.85748e+13	2.89723e+13	29375334849002	2.9784e+13	3.01983e+13	3.06184e+13	3.10444e+13	3.14762e+13	3.19141e+13	3.23581e+13	3.28082e+13	33264639853176
125.545	1.68556e+13	1.70901e+13	1.73278e+13	1.75689e+13	1.78133e+13	18061097340622	1.83124e+13	1.85671e+13	1.88254e+13	1.90873e+13	1.93528e+13	1.9622e+13	19895008694149	2.01718e+13	2.04524e+13	2.07369e+13	2.10254e+13	2.13179e+13	2.16144e+13	2.19151e+13	2.222e+13	2.25291e+13	2.28425e+13	2.31603e+13	2.34825e+13	2.38092e+13	2.41404e+13	2.44762e+13	2.48167e+13	2.51619e+13	2.5512e+13	2.58669e+13	2.62267e+13	2.65916e+13	2.69615e+13	2.73366e+13	2.77169e+13	2.81024e+13	2.84934e+13	28889773256783	2.92917e+13	2.96992e+13	3.01123e+13	3.05312e+13	3.09559e+13	3.13866e+13	3.18232e+13	3.22659e+13	3.27148e+13
127.057	16576425732503	1.6807e+13	1.70408e+13	1.72779e+13	17518256954289	1.7762e+13	1.80091e+13	1.82596e+13	1.85136e+13	1.87712e+13	1.90323e+13	1.9297e+13	1.95655e+13	1.98377e+13	2.01137e+13	2.03935e+13	2.06772e+13	2.09648e+13	2.12565e+13	2.15522e+13	2.1852e+13	2.2156e+13	2.24642e+13	2.27767e+13	2.30936e+13	2.34148e+13	2.37406e+13	24070820384248	2.44057e+13	2.47452e+13	2.50894e+13	2.54385e+13	2.57923e+13	26151156046931	26514954866160	2.68838e+13	2.72578e+13	2.7637e+13	2.80215e+13	2.84113e+13	2.88065e+13	2.92073e+13	2.96136e+13	30025544521614	30443241453408	3.08667e+13	3.12961e+13	3.17315e+13	3.2173e+13
128.588	1.63014e+13	1.65282e+13	1.67581e+13	1.69912e+13	1.72276e+13	1.74673e+13	1.77103e+13	1.79566e+13	1.82064e+13	1.84597e+13	1.87165e+13	1.89769e+13	1.92409e+13	1.95086e+13	1.978e+13	2.00551e+13	2.03341e+13	2.0617e+13	2.09038e+13	21194600571730	2.14894e+13	2.17884e+13	2.20915e+13	2.23988e+13	2.27104e+13	2.30264e+13	2.33467e+13	2.36715e+13	2.40008e+13	2.43347e+13	2.46732e+13	2.50164e+13	25364437549057	2.57173e+13	2.60751e+13	2.64378e+13	2.68056e+13	2.71785e+13	2.75566e+13	2.79399e+13	28328608099167	2.87227e+13	2.91223e+13	2.95274e+13	2.99382e+13	3.03547e+13	30776925720341	3.12051e+13	3.16392e+13
130.137	1.60306e+13	1.62536e+13	1.64797e+13	1.6709e+13	1.69414e+13	1.71771e+13	1.7416e+13	1.76583e+13	1.7904e+13	1.8153e+13	1.84056e+13	1.86616e+13	1.89212e+13	19184444537971	1.94513e+13	1.97219e+13	1.99963e+13	2.02745e+13	2.05565e+13	2.08425e+13	2.11324e+13	2.14264e+13	2.17245e+13	2.20267e+13	22333111246434	2.26438e+13	2.29588e+13	2.32782e+13	2.3602e+13	2.39304e+13	2.42633e+13	2.46008e+13	2.4943e+13	25290023287642	25641842556886	25998556119694	2.63602e+13	2.67269e+13	27098748182617	2.74757e+13	2.7858e+13	2.82455e+13	2.86384e+13	2.90368e+13	2.94408e+13	2.98503e+13	3.02656e+13	3.06866e+13	3.11135e+13
131.704	15763942327193	1.59832e+13	1.62056e+13	1.6431e+13	1.66596e+13	1.68914e+13	1.71264e+13	1.73646e+13	1.76062e+13	1.78511e+13	1.80994e+13	1.83512e+13	1.86065e+13	1.88653e+13	1.91278e+13	19393885950033	1.96637e+13	19937230840640	2.02146e+13	2.04958e+13	2.07809e+13	2.107e+13	2.13631e+13	2.16603e+13	2.19616e+13	2.22672e+13	2.25769e+13	2.2891e+13	2.32094e+13	2.35323e+13	2.38597e+13	24191613611179	2.45282e+13	2.48694e+13	2.52153e+13	2.55661e+13	2.59218e+13	2.62824e+13	2.6648e+13	2.70187e+13	2.73946e+13	2.77757e+13	2.81621e+13	2.85539e+13	28951084526222	2.93538e+13	2.97622e+13	30176220001520	30596013038036
133.291	1.55015e+13	1.57172e+13	1.59358e+13	16157490165755	1.63823e+13	1.66102e+13	1.68412e+13	1.70755e+13	1.73131e+13	17553911329417	17798110561108	1.80457e+13	1.82967e+13	1.85513e+13	1.88094e+13	1.9071e+13	1.93363e+13	1.96053e+13	1.98781e+13	2.01546e+13	20434965096538	2.07192e+13	2.10075e+13	2.12997e+13	2.1596e+13	2.18965e+13	2.22011e+13	2.25099e+13	2.28231e+13	2.31406e+13	2.34625e+13	2.37889e+13	2.41198e+13	2.44554e+13	2.47956e+13	2.51405e+13	2.54902e+13	25844843116896	2.62044e+13	2.65689e+13	2.69385e+13	2.73133e+13	2.76932e+13	28078499800559	2.84691e+13	2.88652e+13	29266709733339	2.96739e+13	3.00867e+13
134.896	1.52433e+13	1.54553e+13	15670328392273	1.58883e+13	1.61094e+13	1.63335e+13	16560677420082	1.67911e+13	1.70246e+13	1.72615e+13	17501613861982	1.77451e+13	1.79919e+13	1.82422e+13	18496011968839	1.87533e+13	1.90142e+13	19278715649388	1.95469e+13	1.98188e+13	2.00945e+13	2.03741e+13	2.06575e+13	2.09449e+13	2.12363e+13	2.15317e+13	21831224604082	2.21349e+13	22442854701056	2.27551e+13	2.30716e+13	2.33926e+13	2.3718e+13	2.4048e+13	24382492414342	2.47217e+13	2.50656e+13	2.54143e+13	2.57678e+13	2.61263e+13	2.64898e+13	2.68583e+13	2.72319e+13	2.76107e+13	27994846966647	2.83843e+13	2.87792e+13	2.91795e+13	2.95854e+13
136.521	1.49892e+13	1.51977e+13	1.54092e+13	15623520898983	1.58409e+13	1.60612e+13	1.62847e+13	1.65112e+13	1.67409e+13	1.69738e+13	1.72099e+13	1.74493e+13	1.76921e+13	1.79382e+13	1.81877e+13	1.84408e+13	1.86973e+13	1.89574e+13	1.92211e+13	1.94885e+13	19759634756419	2.00345e+13	20313226574625	2.05958e+13	2.08823e+13	2.11728e+13	2.14674e+13	2.1766e+13	2.20688e+13	2.23758e+13	2.26871e+13	2.30027e+13	2.33227e+13	2.36472e+13	23976120502699	2.43097e+13	2.46478e+13	2.49907e+13	2.53384e+13	2.56909e+13	2.60483e+13	2.64106e+13	2.6778e+13	2.71506e+13	2.75283e+13	2.79112e+13	2.82995e+13	2.86932e+13	2.90924e+13
138.166	1.47393e+13	1.49444e+13	1.51523e+13	1.53631e+13	1.55768e+13	1.57935e+13	1.60132e+13	1.62359e+13	1.64618e+13	1.66908e+13	1.6923e+13	1.71584e+13	1.73971e+13	1.76391e+13	1.78845e+13	1.81333e+13	1.83856e+13	1.86414e+13	1.89007e+13	1.91636e+13	1.94302e+13	1.97005e+13	1.99746e+13	2.02525e+13	2.05342e+13	2.08198e+13	2.11095e+13	2.14031e+13	2.17009e+13	2.20028e+13	2.23089e+13	2.26192e+13	2.29339e+13	2.32529e+13	2.35764e+13	2.39044e+13	24236928974883	2.45741e+13	2.4916e+13	2.52626e+13	2.5614e+13	2.59703e+13	2.63316e+13	26697930008397	2.70693e+13	27445907174872	2.78277e+13	2.82148e+13	2.86073e+13
139.83	1.44936e+13	1.46952e+13	1.48996e+13	15106890899658	15317048686245	1.55301e+13	1.57462e+13	15965226812539	1.61873e+13	1.64125e+13	1.66408e+13	1.68723e+13	1.7107e+13	1.7345e+13	1.75863e+13	1.7831e+13	1.8079e+13	1.83305e+13	1.85855e+13	1.88441e+13	1.91062e+13	1.9372e+13	1.96415e+13	1.99148e+13	2.01918e+13	2.04727e+13	2.07575e+13	21046267828211	2.13391e+13	2.16359e+13	2.19369e+13	2.22421e+13	2.25515e+13	2.28652e+13	2.31833e+13	2.35058e+13	2.38328e+13	2.41643e+13	24500508200765	2.48413e+13	2.51869e+13	25537306726651	2.58926e+13	26252767525252	2.6618e+13	2.69883e+13	2.73637e+13	2.77444e+13	2.81303e+13
141.514	1.42519e+13	1.44501e+13	1.46512e+13	14854979299529	1.50616e+13	1.52712e+13	1.54836e+13	1.5699e+13	1.59174e+13	1.61388e+13	1.63633e+13	16590980426185	1.68218e+13	1.70558e+13	1.72931e+13	1.75336e+13	1.77776e+13	1.80249e+13	1.82756e+13	1.85299e+13	1.87876e+13	1.9049e+13	1.9314e+13	19582676562720	1.98551e+13	2.01313e+13	2.04114e+13	2.06953e+13	2.09832e+13	2.12751e+13	2.15711e+13	2.18712e+13	2.21754e+13	2.24839e+13	2.27967e+13	2.31138e+13	2.34354e+13	2.37614e+13	24091955424034	2.44271e+13	2.47669e+13	2.51115e+13	2.54608e+13	2.5815e+13	2.61741e+13	26538235943293	2.69074e+13	27281739073231	2.76613e+13
143.219	1.40142e+13	1.42092e+13	1.44068e+13	1.46073e+13	1.48105e+13	15016499589776	1.52254e+13	1.54372e+13	15651959250901	15869699693575	1.60905e+13	1.63143e+13	1.65413e+13	1.67714e+13	17004689589989	1.72412e+13	1.74811e+13	1.77243e+13	1.79709e+13	1.82209e+13	1.84743e+13	1.87313e+13	1.89919e+13	1.92561e+13	1.9524e+13	1.97956e+13	2.0071e+13	2.03502e+13	2.06333e+13	2.09203e+13	2.12114e+13	2.15064e+13	2.18056e+13	22108980088803	2.24165e+13	2.27284e+13	2.30446e+13	2.33652e+13	2.36902e+13	2.40198e+13	24353910661685	2.46927e+13	2.50362e+13	2.53845e+13	2.57376e+13	2.60957e+13	2.64587e+13	2.68268e+13	2.72e+13
144.944	1.37805e+13	1.39722e+13	1.41666e+13	1.43637e+13	1.45635e+13	1.47661e+13	1.49715e+13	1.51798e+13	1.53909e+13	1.5605e+13	1.58221e+13	1.60422e+13	16265404328866	16491678642648	1.67211e+13	1.69537e+13	1.71896e+13	1.74287e+13	17671152041372	17916982253831	1.81662e+13	1.84189e+13	1.86752e+13	18934980558119	1.91984e+13	1.94655e+13	1.97363e+13	2.00108e+13	2.02892e+13	2.05714e+13	2.08576e+13	2.11478e+13	2.1442e+13	2.17403e+13	22042703734088	2.23493e+13	2.26603e+13	2.29755e+13	2.32951e+13	2.36192e+13	2.39478e+13	2.42809e+13	2.46187e+13	24961165715175	25308410119876	2.56605e+13	2.60175e+13	2.63794e+13	2.67464e+13
146.69	1.35506e+13	1.37391e+13	1.39303e+13	1.41241e+13	14320553449988	1.45198e+13	14721762344779	1.49266e+13	1.51342e+13	1.53447e+13	1.55582e+13	1.57747e+13	1.59941e+13	1.62166e+13	1.64422e+13	1.66709e+13	1.69028e+13	1.7138e+13	1.73764e+13	1.76181e+13	17863222288350	1.81117e+13	1.83637e+13	1.86191e+13	1.88782e+13	1.91408e+13	1.94071e+13	1.9677e+13	1.99508e+13	20228319407885	2.05097e+13	2.0795e+13	2.10843e+13	2.13776e+13	2.1675e+13	2.19766e+13	2.22823e+13	22592266511033	2.29066e+13	2.32252e+13	2.35483e+13	2.38759e+13	24208049715645	24544817233172	24886269653539	2.52325e+13	2.55835e+13	2.59394e+13	2.63002e+13
148.457	1.33245e+13	1.35099e+13	1.36978e+13	1.38884e+13	1.40816e+13	1.42775e+13	1.44761e+13	1.46775e+13	1.48817e+13	1.50887e+13	1.52986e+13	1.55114e+13	1.57272e+13	1.5946e+13	1.61678e+13	1.63928e+13	1.66208e+13	1.6852e+13	1.70865e+13	1.73242e+13	1.75652e+13	1.78095e+13	1.80573e+13	1.83085e+13	1.85632e+13	1.88214e+13	1.90832e+13	19348719563941	1.96179e+13	1.98908e+13	2.01675e+13	2.04481e+13	2.07325e+13	2.10209e+13	21313375188974	2.16099e+13	2.19105e+13	2.22153e+13	2.25243e+13	2.28377e+13	2.31554e+13	2.34775e+13	2.38041e+13	2.41353e+13	2.4471e+13	2.48115e+13	2.51566e+13	2.55066e+13	25861411820078
150.245	13102078297587	1.32843e+13	1.34692e+13	1.36565e+13	1.38465e+13	1.40391e+13	1.42344e+13	1.44325e+13	1.46332e+13	1.48368e+13	1.50432e+13	1.52525e+13	1.54647e+13	1.56798e+13	1.58979e+13	1.61191e+13	1.63433e+13	1.65707e+13	1.68012e+13	1.70349e+13	1.72719e+13	1.75122e+13	1.77558e+13	18002805540785	1.82532e+13	1.85072e+13	1.87646e+13	1.90257e+13	1.92904e+13	1.95587e+13	1.98308e+13	20106671865443	20386383533644	2.067e+13	2.09575e+13	2.12491e+13	2.15447e+13	2.18444e+13	2.21483e+13	2.24564e+13	2.27688e+13	2.30855e+13	2.34067e+13	2.37323e+13	2.40625e+13	2.43972e+13	2.47366e+13	2.50807e+13	2.54296e+13
152.055	1.28831e+13	1.30623e+13	13244055230516	1.34283e+13	1.36151e+13	1.38045e+13	13996549460602	14191260859131	1.43887e+13	1.45888e+13	1.47918e+13	1.49976e+13	1.52062e+13	1.54177e+13	1.56322e+13	1.58497e+13	1.60702e+13	1.62937e+13	1.65204e+13	16750238037949	1.69833e+13	1.72195e+13	1.74591e+13	1.77019e+13	1.79482e+13	18197887806113	1.8451e+13	1.87077e+13	1.8968e+13	19231846464206	1.94994e+13	1.97707e+13	2.00457e+13	2.03246e+13	2.06073e+13	2.0894e+13	2.11846e+13	2.14793e+13	2.17781e+13	2.20811e+13	2.23883e+13	2.26997e+13	2.30155e+13	2.33357e+13	2.36603e+13	23989488227902	2.43232e+13	2.46616e+13	2.50047e+13
153.886	1.26675e+13	1.28437e+13	1.30224e+13	1.32036e+13	1.33872e+13	1.35735e+13	1.37623e+13	1.39538e+13	14147870328235	1.43447e+13	1.45442e+13	1.47466e+13	1.49517e+13	1.51597e+13	1.53706e+13	1.55844e+13	1.58012e+13	1.60211e+13	1.62439e+13	1.64699e+13	1.6699e+13	1.69313e+13	1.71669e+13	1.74057e+13	1.76478e+13	1.78933e+13	1.81422e+13	18394630594731	18650525396418	1.891e+13	1.9173e+13	19439767688029	1.97102e+13	1.99844e+13	2.02624e+13	20544286867755	2.08301e+13	2.11199e+13	21413668276717	2.17116e+13	2.20136e+13	2.23198e+13	2.26303e+13	2.29452e+13	2.32644e+13	2.3588e+13	2.39161e+13	24248845734760	2.45862e+13
155.74	1.24551e+13	1.26283e+13	1.2804e+13	1.29821e+13	1.31627e+13	1.33458e+13	1.35315e+13	1.37197e+13	1.39106e+13	1.41041e+13	1.43003e+13	1.44993e+13	14700969511426	1.49055e+13	1.51128e+13	1.53231e+13	1.55362e+13	1.57524e+13	1.59715e+13	1.61937e+13	1.6419e+13	1.66474e+13	16878971384059	17113781265821	17351857678423	1.75932e+13	1.7838e+13	1.80861e+13	1.83377e+13	1.85929e+13	1.88515e+13	19113753326351	1.93797e+13	1.96492e+13	1.99226e+13	2.01997e+13	2.04808e+13	2.07657e+13	2.10546e+13	2.13474e+13	2.16444e+13	21945525102048	2.22508e+13	22560357475849	2.28742e+13	2.31924e+13	2.35151e+13	2.38422e+13	2.41739e+13
157.616	1.22456e+13	1.2416e+13	1.25887e+13	1.27638e+13	12941367714837	1.31214e+13	1.33039e+13	1.3489e+13	1.36767e+13	1.38669e+13	1.40598e+13	1.42554e+13	1.44537e+13	1.46548e+13	14858678208913	1.50654e+13	1.5275e+13	1.54875e+13	1.57029e+13	1.59214e+13	1.61428e+13	1.63674e+13	1.65951e+13	1.6826e+13	1.706e+13	1.72974e+13	1.7538e+13	1.7782e+13	1.80294e+13	1.82802e+13	1.85345e+13	1.87923e+13	1.90537e+13	1.93188e+13	1.95876e+13	1.986e+13	20136323390250	2.04164e+13	2.07005e+13	2.09884e+13	2.12804e+13	2.15765e+13	2.18766e+13	2.2181e+13	2.24895e+13	2.28024e+13	2.31196e+13	2.34412e+13	2.37673e+13
159.514	1.20389e+13	1.22064e+13	1.23762e+13	1.25484e+13	1.27229e+13	1.28999e+13	1.30794e+13	1.32613e+13	1.34458e+13	1.36329e+13	13822520431340	1.40148e+13	1.42098e+13	1.44075e+13	1.46079e+13	1.48111e+13	1.50171e+13	1.5226e+13	1.54379e+13	1.56526e+13	1.58704e+13	1.60912e+13	1.6315e+13	1.6542e+13	1.67721e+13	1.70054e+13	1.7242e+13	1.74818e+13	17725040678495	1.79716e+13	1.82216e+13	1.84751e+13	1.87321e+13	1.89927e+13	1.92569e+13	1.95248e+13	1.97964e+13	2.00718e+13	2.03511e+13	2.06342e+13	20921231280594	2.12123e+13	2.15074e+13	2.18066e+13	2.21099e+13	2.24175e+13	2.27294e+13	2.30456e+13	2.33662e+13
161.436	1.18349e+13	1.19995e+13	1.21665e+13	1.23357e+13	1.25073e+13	1.26813e+13	1.28577e+13	13036611427945	1.3218e+13	1.34018e+13	13588287311575	1.37773e+13	1.3969e+13	1.41633e+13	1.43603e+13	1.45601e+13	1.47627e+13	1.4968e+13	1.51763e+13	1.53874e+13	15601441286725	1.58185e+13	1.60385e+13	1.62617e+13	1.64879e+13	1.67172e+13	1.69498e+13	17185600862830	1.74247e+13	1.76671e+13	1.79129e+13	1.8162e+13	1.84147e+13	1.86709e+13	1.89306e+13	1.9194e+13	19460980659490	1.97317e+13	2.00062e+13	2.02845e+13	2.05667e+13	2.08528e+13	2.11429e+13	2.1437e+13	2.17353e+13	2.20376e+13	2.23442e+13	2.2655e+13	2.29702e+13
163.38	1.16336e+13	1.17954e+13	1.19595e+13	1.21259e+13	1.22946e+13	1.24656e+13	1.26391e+13	1.28149e+13	1.29931e+13	13173902325686	1.33572e+13	1.3543e+13	1.37314e+13	1.39224e+13	1.41161e+13	1.43125e+13	1.45116e+13	1.47134e+13	1.49181e+13	1.51257e+13	1.53361e+13	1.55494e+13	1.57657e+13	15985066199102	1.62074e+13	1.64329e+13	1.66615e+13	1.68933e+13	1.71283e+13	1.73666e+13	1.76082e+13	1.78531e+13	1.81015e+13	1.83533e+13	1.86086e+13	1.88675e+13	1.913e+13	1.93961e+13	1.96659e+13	1.99395e+13	2.02169e+13	2.04981e+13	2.07833e+13	2.10724e+13	2.13656e+13	2.16628e+13	2.19642e+13	22269703720810	2.25795e+13
165.348	1.14351e+13	1.15941e+13	1.17554e+13	11918960234569	1.20848e+13	1.22529e+13	12423339992737	1.25962e+13	1.27714e+13	1.29491e+13	1.31292e+13	1.33118e+13	1.3497e+13	1.36848e+13	1.38752e+13	1.40682e+13	1.42639e+13	1.44623e+13	1.46635e+13	1.48675e+13	1.50743e+13	1.5284e+13	1.54967e+13	1.57122e+13	1.59308e+13	16152448716121	1.63772e+13	1.6605e+13	1.6836e+13	1.70702e+13	17307660626184	1.75484e+13	17792557206159	1.80401e+13	1.8291e+13	18545492489457	1.88035e+13	1.90651e+13	1.93303e+13	1.95992e+13	1.98719e+13	2.01483e+13	2.04286e+13	2.07128e+13	2.10009e+13	2.12931e+13	2.15893e+13	2.18896e+13	2.21941e+13
167.34	1.12393e+13	1.13956e+13	1.15542e+13	1.17149e+13	11877867338069	12043104932338	1.22106e+13	1.23805e+13	1.25527e+13	1.27274e+13	1.29044e+13	1.30839e+13	1.3266e+13	1.34505e+13	1.36376e+13	1.38273e+13	1.40197e+13	1.42147e+13	1.44125e+13	1.4613e+13	14816255901872	1.50224e+13	15231352544337	1.54432e+13	1.56581e+13	1.58759e+13	1.60968e+13	16320688296137	1.65477e+13	1.67779e+13	1.70113e+13	1.7248e+13	1.74879e+13	1.77312e+13	1.79779e+13	1.8228e+13	1.84816e+13	1.87387e+13	1.89993e+13	1.92636e+13	19531629182819	1.98033e+13	2.00788e+13	2.03582e+13	2.06414e+13	2.09285e+13	2.12197e+13	2.15149e+13	2.18142e+13
169.356	1.10463e+13	1.12e+13	1.13558e+13	1.15137e+13	1.16739e+13	1.18363e+13	1.2001e+13	1.21679e+13	1.23372e+13	1.25088e+13	1.26828e+13	1.28593e+13	13038170332057	1.32195e+13	1.34035e+13	1.35899e+13	1.3779e+13	1.39707e+13	1.4165e+13	1.43621e+13	1.45619e+13	1.47644e+13	1.49698e+13	1.51781e+13	15389221494069	1.56033e+13	1.58204e+13	1.60405e+13	1.62636e+13	1.64898e+13	1.67192e+13	1.69518e+13	1.71877e+13	1.74268e+13	17669190390433	1.7915e+13	1.81642e+13	18416905107217	1.86731e+13	1.89329e+13	1.91963e+13	1.94633e+13	1.97341e+13	2.00086e+13	2.02869e+13	2.05692e+13	2.08553e+13	2.11454e+13	2.14396e+13
171.396	10856123085612	1.10071e+13	1.11603e+13	1.13155e+13	1.14729e+13	1.16325e+13	1.17944e+13	1.19584e+13	1.21248e+13	1.22935e+13	1.24645e+13	12637895462445	1.28137e+13	1.2992e+13	13172698711357	1.33559e+13	1.35417e+13	1.37301e+13	1.39211e+13	1.41148e+13	1.43112e+13	1.45102e+13	14712103064801	1.49168e+13	1.51243e+13	1.53347e+13	1.5548e+13	1.57643e+13	15983605746895	16205959851903	16431407210636	1.666e+13	1.68918e+13	1.71267e+13	1.7365e+13	1.76066e+13	1.78515e+13	1.80998e+13	1.83516e+13	1.86069e+13	1.88658e+13	1.91282e+13	1.93943e+13	1.96641e+13	1.99377e+13	2.0215e+13	20496266470360	2.07814e+13	2.10705e+13
173.46	1.06688e+13	1.08172e+13	1.09677e+13	1.11203e+13	1.12749e+13	1.14318e+13	1.15908e+13	1.17521e+13	1.19156e+13	1.20813e+13	1.22494e+13	1.24198e+13	1.25926e+13	1.27678e+13	12945372521320	1.31255e+13	1.33081e+13	13493187408961	1.36809e+13	1.38712e+13	1.40642e+13	1.42598e+13	1.44582e+13	1.46593e+13	1.48633e+13	1.507e+13	1.52797e+13	1.54923e+13	1.57078e+13	1.59263e+13	1.61478e+13	1.63725e+13	1.66002e+13	1.68312e+13	17065324559353	1.73027e+13	1.75434e+13	1.77875e+13	1.80349e+13	1.82858e+13	1.85402e+13	1.87981e+13	1.90596e+13	19324779729744	1.95936e+13	19866188519881	2.01426e+13	2.04228e+13	2.07069e+13
175.55	1.04843e+13	1.06301e+13	10777987339215	1.09279e+13	1.10799e+13	1.12341e+13	1.13904e+13	1.15488e+13	1.17095e+13	11872376731885	1.20375e+13	1.2205e+13	1.23748e+13	1.25469e+13	1.27215e+13	1.28985e+13	1.30779e+13	1.32598e+13	1.34443e+13	1.36313e+13	1.38209e+13	1.40132e+13	1.42082e+13	1.44058e+13	1.46062e+13	1.48094e+13	1.50154e+13	1.52243e+13	1.54361e+13	1.56508e+13	1.58686e+13	1.60893e+13	1.63131e+13	1.65401e+13	1.67702e+13	1.70035e+13	1.724e+13	1.74798e+13	1.7723e+13	1.79696e+13	1.82196e+13	1.8473e+13	1.873e+13	1.89906e+13	1.92547e+13	1.95226e+13	1.97942e+13	2.00696e+13	2.03487e+13
177.664	1.03026e+13	1.04459e+13	1.05912e+13	1.07385e+13	1.08879e+13	1.10394e+13	11192976554933	1.13487e+13	1.15066e+13	1.16666e+13	1.18289e+13	1.19935e+13	1.21603e+13	1.23295e+13	1.2501e+13	1.26749e+13	12851256566876	1.303e+13	1.32113e+13	13395088709260	1.35814e+13	1.37704e+13	1.39619e+13	1.41562e+13	1.43531e+13	1.45528e+13	1.47552e+13	1.49605e+13	1.51686e+13	1.53796e+13	1.55936e+13	1.58105e+13	1.60304e+13	1.62535e+13	1.64796e+13	1.67088e+13	1.69413e+13	1.71769e+13	1.74159e+13	1.76582e+13	1.79038e+13	1.81529e+13	1.84054e+13	1.86615e+13	1.89211e+13	1.91843e+13	1.94512e+13	1.97218e+13	1.99961e+13
179.804	1.01237e+13	1.02645e+13	1.04073e+13	10552117633074	1.06989e+13	1.08477e+13	1.09987e+13	1.11517e+13	1.13068e+13	11464090979993	1.16236e+13	1.17853e+13	1.19492e+13	12115452074875	1.2284e+13	1.24549e+13	1.26281e+13	1.28038e+13	1.29819e+13	1.31625e+13	1.33456e+13	1.35313e+13	1.37195e+13	1.39104e+13	1.41039e+13	1.43001e+13	1.44991e+13	1.47008e+13	1.49053e+13	1.51126e+13	1.53229e+13	1.5536e+13	1.57521e+13	1.59713e+13	1.61935e+13	16418732377717	1.66471e+13	1.68787e+13	1.71135e+13	1.73516e+13	1.7593e+13	1.78377e+13	1.80859e+13	1.83375e+13	1.85926e+13	1.88512e+13	1.91135e+13	1.93794e+13	1.9649e+13
181.97	9.94766e+12	1.0086e+13	10226354097917	10368616854453	1.05129e+13	1.06591e+13	1.08074e+13	1.09577e+13	1.11102e+13	1.12647e+13	1.14214e+13	1.15803e+13	1.17414e+13	1.19048e+13	1.20704e+13	1.22383e+13	1.24085e+13	1.25812e+13	1.27562e+13	1.29336e+13	1.31136e+13	1.3296e+13	1.3481e+13	1.36685e+13	1.38586e+13	1.40514e+13	1.42469e+13	1.44451e+13	1.46461e+13	1.48498e+13	1.50564e+13	1.52658e+13	15478213275394	1.56935e+13	1.59119e+13	16133211472810	1.63576e+13	1.65852e+13	1.68159e+13	1.70499e+13	1.7287e+13	1.75275e+13	1.77714e+13	1.80186e+13	1.82693e+13	1.85234e+13	1.87811e+13	1.90424e+13	1.93073e+13
184.162	9.7744e+12	9.91037e+12	1.00482e+13	1.0188e+13	1.03298e+13	1.04735e+13	10619155871083	1.07669e+13	1.09167e+13	11068531249874	1.12225e+13	1.13786e+13	1.15369e+13	1.16974e+13	1.18601e+13	1.20251e+13	1.21924e+13	1.2362e+13	1.2534e+13	1.27084e+13	1.28852e+13	1.30644e+13	1.32462e+13	1.34304e+13	13617268335481	1.38067e+13	13998773784836	1.41935e+13	14390967604597	1.45912e+13	1.47941e+13	1.5e+13	1.52086e+13	1.54202e+13	1.56347e+13	1.58522e+13	1.60727e+13	1.62963e+13	1.6523e+13	1.67529e+13	1.6986e+13	1.72223e+13	1.74618e+13	1.77048e+13	1.79511e+13	1.82008e+13	1.8454e+13	1.87107e+13	18970990019107
186.38	9.6039e+12	9.7375e+12	9.87297e+12	1.00103e+13	1.01496e+13	1.02908e+13	1.04339e+13	1.05791e+13	1.07262e+13	10875459151312	1.10268e+13	1.11801e+13	1.13357e+13	1.14934e+13	1.16533e+13	11815377490586	11979745764482	1.21464e+13	1.23154e+13	1.24867e+13	1.26604e+13	12836528858481	1.30151e+13	1.31962e+13	1.33797e+13	1.35659e+13	13754588484102	1.39459e+13	1.41399e+13	14336647311112	1.45361e+13	1.47383e+13	1.49433e+13	15151219901804	1.5362e+13	1.55757e+13	1.57924e+13	16012074478173	1.62348e+13	1.64607e+13	1.66897e+13	1.69218e+13	1.71572e+13	17395928000352	1.76379e+13	1.78833e+13	1.81321e+13	1.83843e+13	1.86401e+13
188.625	9.43613e+12	9.5674e+12	9.70049e+12	9.83544e+12	9.97226e+12	1.0111e+13	1.02516e+13	1.03943e+13	10538862462792	1.06855e+13	1.08341e+13	1.09848e+13	1.11377e+13	1.12926e+13	1.14497e+13	1.1609e+13	1.17705e+13	1.19342e+13	1.21002e+13	1.22686e+13	1.24392e+13	1.26123e+13	1.27877e+13	1.29656e+13	1.3146e+13	1.33289e+13	1.35143e+13	1.37023e+13	1.38929e+13	1.40862e+13	1.42822e+13	1.44808e+13	1.46823e+13	1.48865e+13	1.50936e+13	1.53036e+13	1.55165e+13	1.57324e+13	1.59512e+13	1.61731e+13	1.63981e+13	16626228191112	1.68575e+13	17092033556833	1.73298e+13	1.75709e+13	1.78153e+13	1.80632e+13	1.83144e+13
190.897	9.27103e+12	9.4e+12	9.53077e+12	9.66336e+12	9.79779e+12	9.93409e+12	10072286151652	1.02124e+13	1.03545e+13	1.04985e+13	1.06446e+13	1.07926e+13	1.09428e+13	1.1095e+13	1.12494e+13	1.14059e+13	1.15645e+13	1.17254e+13	11888527192984	1.20539e+13	1.22216e+13	1.23916e+13	1.2564e+13	1.27388e+13	1.2916e+13	1.30957e+13	1.32779e+13	1.34626e+13	1.36499e+13	1.38397e+13	1.40323e+13	1.42275e+13	1.44254e+13	14626083736482	1.48296e+13	15035852458866	1.5245e+13	1.54571e+13	1.56721e+13	1.58902e+13	1.61112e+13	1.63353e+13	1.65626e+13	1.6793e+13	1.70266e+13	1.72635e+13	1.75036e+13	1.77471e+13	1.7994e+13
193.197	9.10856e+12	9.23527e+12	9.36375e+12	9.49401e+12	9.62609e+12	9.76e+12	9.89577e+12	1.00334e+13	10173015520642	1.03145e+13	1.0458e+13	1.06035e+13	1.0751e+13	1.09006e+13	1.10522e+13	11205976492562	1.13619e+13	1.15199e+13	1.16802e+13	1.18427e+13	12007420145819	1.21745e+13	1.23438e+13	1.25155e+13	1.26897e+13	1.28662e+13	1.30452e+13	1.32266e+13	1.34106e+13	1.35972e+13	1.37864e+13	1.39782e+13	1.41726e+13	1.43698e+13	1.45697e+13	1.47724e+13	1.49779e+13	1.51862e+13	1.53975e+13	15611682384258	1.58289e+13	1.60491e+13	1.62723e+13	1.64987e+13	1.67282e+13	16960931770029	1.71969e+13	1.74361e+13	1.76787e+13
195.524	8.94864e+12	9.07313e+12	9.19935e+12	9.32733e+12	9.45708e+12	9588645522457	9.72204e+12	9.85728e+12	9.99441e+12	1.01334e+13	1.02744e+13	1.04174e+13	1.05623e+13	1.07092e+13	1.08582e+13	1.10092e+13	1.11624e+13	1.13177e+13	11475120737062	1.16348e+13	1.17966e+13	1.19607e+13	1.21271e+13	1.22958e+13	1.24669e+13	1.26403e+13	1.28161e+13	1.29944e+13	1.31752e+13	13358486740642	1.35443e+13	1.37327e+13	1.39238e+13	14117482684109	1.43139e+13	1.4513e+13	1.47149e+13	14919602886587	1.51272e+13	1.53376e+13	1.5551e+13	1.57673e+13	1.59866e+13	1.6209e+13	1.64345e+13	1.66632e+13	1.6895e+13	1.713e+13	1.73683e+13
197.879	8.79121e+12	8.91351e+12	9.03751e+12	9.16323e+12	9.2907e+12	9.41995e+12	9.551e+12	9.68386e+12	9.81858e+12	9.95517e+12	1.00937e+13	1.02341e+13	1.03764e+13	1.05208e+13	1.06672e+13	1.08156e+13	1.0966e+13	1.11186e+13	1.12732e+13	1.14301e+13	1.15891e+13	1.17503e+13	1.19138e+13	12079491161019	1.22475e+13	1.24179e+13	1.25907e+13	1.27658e+13	1.29434e+13	1.31235e+13	1.3306e+13	1.34911e+13	1.36788e+13	1.38691e+13	1.40621e+13	1.42577e+13	14456016669959	1.46571e+13	1.4861e+13	1.50678e+13	1.52774e+13	1.54899e+13	1.57054e+13	1.59239e+13	1.61454e+13	1.637e+13	1.65977e+13	1.68286e+13	17062734784878
200.263	8.63617e+12	8.75631e+12	8.87812e+12	9.00163e+12	9.12685e+12	9.25382e+12	9.38255e+12	9.51308e+12	9.64542e+12	9.7796e+12	9.91565e+12	1.00536e+13	1.01934e+13	1.03353e+13	1.0479e+13	1.06248e+13	1.07726e+13	1.09225e+13	1.10744e+13	11228481763727	1.13847e+13	1.15431e+13	1.17036e+13	11866456129793	1.20315e+13	12198910302430	1.23686e+13	12540678610281	1.27151e+13	1.2892e+13	1.30714e+13	1.32532e+13	1.34376e+13	1.36245e+13	1.38141e+13	1.40062e+13	1.42011e+13	1.43986e+13	1.45989e+13	1.4802e+13	1.50079e+13	1.52167e+13	1.54284e+13	1.5643e+13	1.58607e+13	1.60813e+13	1.6305e+13	1.65318e+13	1.67618e+13
202.675	8.48346e+12	8.60148e+12	8.72114e+12	8.84246e+12	8.96547e+12	9.09019e+12	9.21665e+12	9.34487e+12	9.47487e+12	9.60668e+12	9.74032e+12	9.87582e+12	1.00132e+13	10152503413734	1.02937e+13	1.04369e+13	1.05821e+13	1.07293e+13	1.08786e+13	1.10299e+13	1.11834e+13	1.1339e+13	1.14967e+13	1.16566e+13	1.18188e+13	1.19832e+13	1.21499e+13	1.23189e+13	12490307895483	12664065386587	1.28402e+13	1.30189e+13	13199976079416	1.33836e+13	1.35698e+13	13758565135150	1.395e+13	1.4144e+13	1.43408e+13	1.45403e+13	1.47426e+13	1.49477e+13	1.51556e+13	1.53664e+13	15580204156644	1.57969e+13	1.60167e+13	16239518345976	1.64654e+13
205.116	8.33311e+12	8.44903e+12	8.56657e+12	8.68574e+12	8.80658e+12	8.92909e+12	9.0533e+12	9.17925e+12	9.30694e+12	9.43642e+12	9.56769e+12	9.70079e+12	9.83574e+12	9.97257e+12	10111301091634	1.0252e+13	1.03946e+13	1.05392e+13	10685800034570	1.08345e+13	1.09852e+13	1.1138e+13	1.12929e+13	1.145e+13	11609326966405	1.17708e+13	1.19346e+13	1.21006e+13	12268940008283	1.24396e+13	1.26127e+13	1.27881e+13	1.2966e+13	1.31464e+13	1.33293e+13	1.35147e+13	1.37027e+13	13893352121895	1.40866e+13	1.42826e+13	1.44813e+13	1.46827e+13	1.4887e+13	1.50941e+13	15304073503568	1.5517e+13	1.57328e+13	1.59517e+13	1.61736e+13
207.587	8.18512e+12	8.29899e+12	8414437940334	8.53149e+12	8.65018e+12	8.77052e+12	8.89253e+12	9.01623e+12	9.14166e+12	9.26883e+12	9.39778e+12	9.52851e+12	9.66107e+12	9.79547e+12	9.93173e+12	1.00699e+13	1.021e+13	1.0352e+13	10496031168393	1.0642e+13	1.07901e+13	1.09402e+13	11092389516010	1.12467e+13	1.14032e+13	1.15618e+13	1.17226e+13	1.18857e+13	1.20511e+13	1.22187e+13	12388682180498	12561025917080	1.27358e+13	1.29129e+13	1.30926e+13	1.32747e+13	1.34594e+13	1.36466e+13	1.38365e+13	1.40289e+13	1.42241e+13	1.4422e+13	1.46226e+13	1.4826e+13	1.50323e+13	1.52414e+13	1.54534e+13	15668416650944	1.58864e+13
210.087	8.03951e+12	8.15135e+12	8.26475e+12	8.37972e+12	8.4963e+12	8.61449e+12	8.73433e+12	8855837852005	8.97903e+12	9.10395e+12	9.23059e+12	9.359e+12	9.4892e+12	9.62121e+12	9.75505e+12	9.89076e+12	1.00284e+13	1.01679e+13	1.03093e+13	1.04527e+13	1.05981e+13	1.07456e+13	10895060748700	1.10466e+13	1.12003e+13	1.13561e+13	1.15141e+13	1.16743e+13	1.18367e+13	1.20013e+13	1.21683e+13	1.23376e+13	1.25092e+13	1.26832e+13	1.28597e+13	1.30386e+13	1.32199e+13	1.34039e+13	1.35903e+13	1.37794e+13	1.39711e+13	1.41654e+13	1.43625e+13	1.45623e+13	1.47649e+13	14970270789025	1.51785e+13	1.53897e+13	1.56038e+13
212.618	7.89629e+12	8.00613e+12	8.11751e+12	8.23044e+12	8.34493e+12	8.46102e+12	8.57873e+12	8.69807e+12	8.81907e+12	8.94176e+12	9.06615e+12	9.19227e+12	9.32015e+12	9.44981e+12	9.58127e+12	9.71455e+12	9.8497e+12	9.98672e+12	1.01256e+13	1.02665e+13	1.04093e+13	1.05541e+13	1.0701e+13	1.08498e+13	1.10008e+13	1.11538e+13	1.1309e+13	1.14663e+13	1.16258e+13	11787531839970	1.19515e+13	1.21178e+13	1.22863e+13	1.24573e+13	1.26306e+13	1.28063e+13	12984429684198	1.31651e+13	1.33482e+13	1.35339e+13	13722172637414	1.39131e+13	1.41066e+13	1.43029e+13	1.45018e+13	1.47036e+13	1.49081e+13	1.51155e+13	1.53258e+13
215.179	7.75545e+12	7.86334e+12	7.97273e+12	8.08364e+12	8.19609e+12	8.31011e+12	8.42572e+12	8.54293e+12	8.66177e+12	8.78227e+12	8.90444e+12	9.02832e+12	9.15391e+12	9.28126e+12	9.41037e+12	9.54128e+12	9.67402e+12	9.8086e+12	9.94505e+12	1.00834e+13	1.02237e+13	1.03659e+13	1.05101e+13	1.06563e+13	1.08046e+13	1.09549e+13	1.11073e+13	1.12618e+13	1.14184e+13	1.15773e+13	1.17383e+13	11901640967758	1.20672e+13	12235080889305	1.24053e+13	1.25779e+13	1.27528e+13	1.29302e+13	13110125374034	1.32925e+13	1.34774e+13	13664912178887	1.3855e+13	1.40478e+13	1.42432e+13	1.44413e+13	1.46422e+13	1.48459e+13	1.50524e+13
217.771	7.61699e+12	7.72295e+12	7.83039e+12	7.93932e+12	8.04977e+12	8.16175e+12	8.27529e+12	8.39042e+12	8.50714e+12	8.62548e+12	8.74548e+12	8867137503399	8.99049e+12	9.11556e+12	9.24237e+12	9.37095e+12	9.50131e+12	9.63349e+12	9.7675e+12	9.90338e+12	1.00411e+13	1.01808e+13	1.03225e+13	1.04661e+13	1.06117e+13	1.07593e+13	1.0909e+13	1.10607e+13	1.12146e+13	1.13706e+13	1.15288e+13	11689163765562	1.18518e+13	1.20167e+13	1.21838e+13	1.23533e+13	1.25252e+13	1.26994e+13	1.28761e+13	1.30552e+13	1.32368e+13	1.3421e+13	1.36077e+13	1.3797e+13	13988896055336	1.41835e+13	1.43808e+13	14580870176448	14783710285849
220.394	7.48091e+12	7.58498e+12	7.6905e+12	7.79748e+12	7.90596e+12	8.01594e+12	8.12745e+12	8.24051e+12	8.35515e+12	8.47138e+12	8.58923e+12	8.70872e+12	8.82987e+12	8.95271e+12	9.07725e+12	9.20353e+12	9.33156e+12	9.46138e+12	9.593e+12	9.72645e+12	9.86176e+12	9.99895e+12	1.0138e+13	1.02791e+13	1.04221e+13	1.05671e+13	1.07141e+13	1.08631e+13	11014235109818	1.11675e+13	1.13228e+13	11480329226399	1.164e+13	1.1802e+13	11966147247849	1.21326e+13	12301394396570	1.24725e+13	1.2646e+13	12821957785386	13000328986038	1.31812e+13	13364550078653	1.35505e+13	1.3739e+13	1.39301e+13	1.41239e+13	1.43204e+13	1.45196e+13
223.049	7.34718e+12	7.44939e+12	7.55303e+12	7.6581e+12	7.76463e+12	7.87265e+12	7.98217e+12	8.09321e+12	8.2058e+12	8.31995e+12	8.4357e+12	8.55305e+12	8.67203e+12	8.79267e+12	8.91499e+12	9.03901e+12	9.16476e+12	9.29225e+12	9.42152e+12	9.55259e+12	9.68548e+12	9.82021e+12	9.95683e+12	1.00953e+13	1.02358e+13	1.03782e+13	1.05225e+13	1.06689e+13	1.08174e+13	1.09678e+13	11120413724015	1.12751e+13	1.1432e+13	1.1591e+13	1.17522e+13	1.19157e+13	1.20815e+13	1.22496e+13	1.242e+13	1.25928e+13	1.27679e+13	1.29456e+13	1.31257e+13	1.33082e+13	1.34934e+13	1.36811e+13	1.38714e+13	1.40644e+13	1.426e+13
225.736	7.2158e+12	7.31618e+12	7.41796e+12	7.52115e+12	7.62578e+12	7.73187e+12	7.83943e+12	7.94848e+12	8.05906e+12	8.17117e+12	8.28484e+12	8.4001e+12	8.51695e+12	8.63544e+12	8.75557e+12	8.87737e+12	9.00087e+12	9.12608e+12	9.25304e+12	9.38176e+12	9.51227e+12	9.6446e+12	9.77877e+12	9.91481e+12	1.00527e+13	1.01926e+13	1.03344e+13	1.04781e+13	1.06239e+13	1.07717e+13	1.09216e+13	1.10735e+13	11227532755877	1.13837e+13	1.15421e+13	1.17027e+13	1.18655e+13	1.20305e+13	1.21979e+13	1.23676e+13	1.25396e+13	1.27141e+13	1.28909e+13	1.30703e+13	1.32521e+13	1.34364e+13	1.36234e+13	1.38129e+13	1.4005e+13
228.455	7.08672e+12	7.1853e+12	7.28526e+12	7.38661e+12	7.48937e+12	7.59356e+12	7.69919e+12	7.8063e+12	7.9149e+12	8.025e+12	8.13664e+12	8.24983e+12	8.3646e+12	8.48096e+12	8.59895e+12	8.71857e+12	8.83986e+12	8.96283e+12	9.08752e+12	9.21394e+12	9.34211e+12	9.47208e+12	9.60385e+12	9.73745e+12	9.87291e+12	1.00103e+13	1.01495e+13	1.02907e+13	1.04339e+13	1.0579e+13	1.07262e+13	10875399030180	1.10267e+13	1.11801e+13	1.13356e+13	1.14933e+13	1.16532e+13	1.18153e+13	1.19797e+13	1.21463e+13	1.23153e+13	1.24866e+13	1.26603e+13	1.28365e+13	1.3015e+13	1.31961e+13	1.33797e+13	1.35658e+13	1.37545e+13
231.206	6.95991e+12	7.05674e+12	7.1549e+12	7.25444e+12	7.35536e+12	7.45768e+12	7.56143e+12	7.66662e+12	7.77327e+12	7.88141e+12	7.99105e+12	8.10222e+12	8.21493e+12	8.32921e+12	8.44508e+12	8.56256e+12	8.68168e+12	8.80245e+12	8.92491e+12	9.04907e+12	9.17495e+12	9.30259e+12	9.432e+12	9.56321e+12	9.69625e+12	9.83114e+12	9.9679e+12	1.01066e+13	1.02472e+13	10389719215683	1.05343e+13	1.06808e+13	1.08294e+13	1.098e+13	1.11328e+13	1.12877e+13	1.14447e+13	1.16039e+13	1.17653e+13	1.1929e+13	12094942577243	12263199988898	1.24338e+13	1.26068e+13	1.27821e+13	1.296e+13	1.31403e+13	1.33231e+13	13508396848539
233.991	6.83534e+12	6.93043e+12	7.02684e+12	7.12459e+12	7.2237e+12	7.3242e+12	7.42608e+12	7.52939e+12	7.63414e+12	7.74034e+12	7.84802e+12	7.95719e+12	8.06789e+12	8.18012e+12	8.29392e+12	8.4093e+12	8.52629e+12	8.6449e+12	8.76516e+12	8.8871e+12	9.01073e+12	9.13608e+12	9.26318e+12	9.39204e+12	9.5227e+12	9.65517e+12	9.78949e+12	9.92567e+12	1.00638e+13	1.02038e+13	1.03457e+13	1.04896e+13	1.06355e+13	1.07835e+13	10933517424857	1.10856e+13	1.12398e+13	1.13962e+13	1.15547e+13	1.17155e+13	1.18785e+13	1.20437e+13	1.22112e+13	1.23811e+13	1.25534e+13	1.2728e+13	1.29051e+13	1.30846e+13	1.32666e+13
236.81	6.71294e+12	6.80632e+12	6.90101e+12	6.99701e+12	7.09435e+12	7.19304e+12	7.29311e+12	7.39456e+12	7.49743e+12	7.60173e+12	7.70748e+12	7.81471e+12	7.92342e+12	8.03364e+12	8.1454e+12	8.25872e+12	8.37361e+12	8.4901e+12	8608205345283	8.72796e+12	8.84938e+12	8.97248e+12	9.0973e+12	9.22386e+12	9.35217e+12	9.48228e+12	9.61419e+12	9.74793e+12	9.88354e+12	1.0021e+13	1.01604e+13	1.03018e+13	1.04451e+13	1.05904e+13	10737733434924	1.08871e+13	1.10386e+13	1.11921e+13	1.13478e+13	1.15057e+13	1.16657e+13	11828035473946	1.19926e+13	1.21594e+13	1.23286e+13	1.25001e+13	1.2674e+13	1.28503e+13	1.3029e+13
239.662	6.59266e+12	6.68437e+12	6.77736e+12	6.87164e+12	6.96723e+12	7.06416e+12	7.16243e+12	7.26207e+12	7.3631e+12	7.46553e+12	7.56938e+12	7.67468e+12	7.78145e+12	7.8897e+12	7.99946e+12	8.11074e+12	8.22357e+12	8.33797e+12	8.45396e+12	8.57157e+12	8.69081e+12	8.81171e+12	8.9343e+12	9.05859e+12	9.1846e+12	9.31237e+12	9.44192e+12	9.57327e+12	9.70645e+12	9.84148e+12	9.97839e+12	1.01172e+13	1.02579e+13	1.04006e+13	1.05453e+13	1.0692e+13	1.08408e+13	1.09916e+13	1.11445e+13	1.12995e+13	1.14567e+13	1.16161e+13	11777698361441	1.19415e+13	1.21077e+13	12276100280267	1.24469e+13	1.262e+13	1.27956e+13
242.549	6.47442e+12	6.56449e+12	6.65581e+12	6.7484e+12	6.84228e+12	6.93747e+12	7.03398e+12	7.13183e+12	7.23104e+12	7.33164e+12	7.43363e+12	7.53704e+12	7.64189e+12	7.7482e+12	7.85599e+12	7.96528e+12	8.07609e+12	8.18844e+12	8.30235e+12	8.41785e+12	8.53495e+12	8.65368e+12	8774068490052	8.89613e+12	9.01989e+12	9.14536e+12	9.27259e+12	9.40158e+12	9.53237e+12	9.66498e+12	9.79943e+12	9.93576e+12	1.0074e+13	10214121513100	10356214097430	10500283386511	1.06464e+13	1.07945e+13	1.09446e+13	1.10969e+13	1.12513e+13	1.14078e+13	1.15665e+13	1.17274e+13	1.18905e+13	1.20559e+13	12223653206424	12393701161290	1.25661e+13
245.471	6.35816e+12	6.44661e+12	6.53629e+12	6627217302824	6.71941e+12	6.81289e+12	6.90766e+12	7.00376e+12	7.10119e+12	7.19998e+12	7.30014e+12	7.4017e+12	7.50466e+12	7.60906e+12	7714916164777	7.82224e+12	7.93106e+12	8.04139e+12	8.15326e+12	8.26668e+12	8.38168e+12	8.49828e+12	8.61651e+12	8.73637e+12	8.85791e+12	8.98113e+12	9.10607e+12	9.23275e+12	9.36119e+12	9.49142e+12	9.62346e+12	9.75733e+12	9.89307e+12	1.00307e+13	10170240221615	1.03117e+13	1.04552e+13	1.06006e+13	1.07481e+13	1.08976e+13	1.10492e+13	1.12029e+13	1.13588e+13	1.15168e+13	1.1677e+13	1.18394e+13	1.20041e+13	1.21711e+13	1.23405e+13
248.428	6.24377e+12	6.33063e+12	6.4187e+12	6.50799e+12	6.59852e+12	6.69032e+12	6.78339e+12	6.87776e+12	6.97344e+12	7.07045e+12	7.16881e+12	7.26853e+12	7.36965e+12	7.47217e+12	7.57612e+12	7.68151e+12	7.78837e+12	7.89672e+12	8.00658e+12	8.11796e+12	8.23089e+12	8.34539e+12	8.46149e+12	8.5792e+12	8.69855e+12	8.81956e+12	8.94225e+12	9.06665e+12	9.19278e+12	9320663407247	9.45033e+12	9.58179e+12	9.71509e+12	9.85024e+12	9.98727e+12	1.01262e+13	1.02671e+13	1.04099e+13	1.05547e+13	1.07016e+13	1.08504e+13	1.10014e+13	1.11544e+13	1.13096e+13	1.14669e+13	1.16264e+13	1.17882e+13	1.19522e+13	1.21184e+13
251.42	6.13116e+12	6.21645e+12	6.30293e+12	6.39061e+12	6.47952e+12	6.56966e+12	6.66105e+12	6.75371e+12	6.84767e+12	6.94293e+12	7039512315396	7.13744e+12	7.23673e+12	7.33741e+12	7.43948e+12	7.54297e+12	7.64791e+12	7.7543e+12	7.86217e+12	7.97155e+12	8.08244e+12	8.19488e+12	8.30888e+12	8.42447e+12	8.54167e+12	8.66049e+12	8.78097e+12	8.90313e+12	9026981929016	9.15256e+12	9.27988e+12	9.40898e+12	9.53987e+12	9.67259e+12	9.80714e+12	9.94358e+12	1.00819e+13	1.02222e+13	1.03644e+13	1.05085e+13	1.06547e+13	1.0803e+13	1.09532e+13	1.11056e+13	1.12601e+13	1.14168e+13	1.15756e+13	1.17366e+13	1.18999e+13
254.449	6.02024e+12	6.10399e+12	6.18891e+12	6.275e+12	6.3623e+12	6.45081e+12	6.54055e+12	6.63153e+12	6.72379e+12	6.81732e+12	6.91216e+12	7.00832e+12	7.10582e+12	7.20467e+12	7.3049e+12	7.40652e+12	7.50955e+12	7.61402e+12	7.71994e+12	7.82734e+12	7.93623e+12	8.04663e+12	8.15857e+12	8.27207e+12	8.38714e+12	8.50382e+12	8.62212e+12	8.74206e+12	8.86368e+12	8.98698e+12	9.11201e+12	9.23877e+12	9.36729e+12	9.4976e+12	9.62973e+12	9.76369e+12	9.89952e+12	1.00372e+13	1.01769e+13	1.03184e+13	1.0462e+13	1.06075e+13	1.07551e+13	10904706862909	1.10564e+13	1.12102e+13	1.13662e+13	1.15243e+13	11684603921564
257.513	5.91102e+12	5.99325e+12	6.07662e+12	6.16116e+12	6.24687e+12	6.33377e+12	6.42188e+12	6.51122e+12	6.6018e+12	6.69364e+12	6.78676e+12	6.88117e+12	6.9769e+12	7.07396e+12	7.17237e+12	7272142647846	7.37331e+12	7.47588e+12	7.57988e+12	7.68533e+12	7.79224e+12	7.90064e+12	8.01055e+12	8.12199e+12	8.23498e+12	8.34954e+12	8.46569e+12	8.58346e+12	8.70287e+12	8.82394e+12	8.94669e+12	9.07115e+12	9.19734e+12	9.32529e+12	9.45502e+12	9.58655e+12	9.71991e+12	9.85513e+12	9.99223e+12	1.01312e+13	1.02722e+13	1.04151e+13	1.056e+13	1.07069e+13	1.08558e+13	11006833304880	1.116e+13	1.13152e+13	1.14726e+13
260.615	5.8035e+12	5.88424e+12	5.9661e+12	6.04909e+12	6.13324e+12	6.21857e+12	6.30507e+12	6.39279e+12	6.48172e+12	6.57189e+12	6.66331e+12	6.75601e+12	6.84999e+12	6.94529e+12	7.04191e+12	7.13987e+12	7.23919e+12	7.3399e+12	7.44201e+12	7.54554e+12	7.65051e+12	7.75694e+12	7.86485e+12	7.97426e+12	8.08519e+12	8.19767e+12	8.31171e+12	8.42733e+12	8.54457e+12	8.66344e+12	8.78396e+12	8.90616e+12	9.03005e+12	9.15567e+12	9.28304e+12	9.41218e+12	9.54312e+12	9.67588e+12	9.81048e+12	9.94696e+12	1.00853e+13	1.02256e+13	1.03679e+13	1.05121e+13	1.06584e+13	1.08066e+13	1.0957e+13	1.11094e+13	1.12639e+13
263.755	5.69771e+12	5.77697e+12	5.85733e+12	5.93882e+12	6.02144e+12	6.1052e+12	6.19013e+12	6.27625e+12	6.36356e+12	6.45208e+12	6541841904498	6.63285e+12	6.72512e+12	6.81868e+12	6.91353e+12	7.00971e+12	7.10722e+12	7.2061e+12	7.30634e+12	7.40798e+12	7.51104e+12	7.61553e+12	7.72147e+12	7.82889e+12	7.9378e+12	8.04822e+12	8.16019e+12	8.27371e+12	8.3888e+12	8.5055e+12	8.62383e+12	8.7438e+12	8.86543e+12	8.98877e+12	9.11381e+12	9.2406e+12	9.36915e+12	9.49948e+12	9.63164e+12	9.76563e+12	9.90148e+12	1.00392e+13	1.01789e+13	1.03205e+13	1.04641e+13	1.06096e+13	10757219845499	10906867680224	1.10586e+13
266.932	5.59364e+12	5.67145e+12	5.75035e+12	5.83034e+12	5.91145e+12	5.99369e+12	6.07707e+12	6.16161e+12	6.24733e+12	6.33423e+12	6.42235e+12	6.5117e+12	6.60228e+12	6.69413e+12	6.78725e+12	6.88167e+12	6.97741e+12	7.07447e+12	7.17289e+12	7.27267e+12	7.37385e+12	7.47643e+12	7.58044e+12	7.68589e+12	7.79281e+12	7.90122e+12	8.01114e+12	8.12258e+12	8.23558e+12	8.35015e+12	8.46631e+12	8.58409e+12	8.7035e+12	8.82458e+12	8.94734e+12	9.07181e+12	9.19802e+12	9.32597e+12	9.45571e+12	9.58725e+12	9.72062e+12	9855851485192	9.99296e+12	1.0132e+13	1.02729e+13	1.04158e+13	10560735135938	1.07076e+13	1.08566e+13
270.147	5.4913e+12	5.56769e+12	5.64514e+12	5.72367e+12	5.8033e+12	5.88403e+12	5.96588e+12	6.04888e+12	6.13303e+12	6.21835e+12	6.30485e+12	6.39256e+12	6.48149e+12	6.57166e+12	6.66308e+12	6.75577e+12	6.84975e+12	6.94504e+12	7.04166e+12	7.13962e+12	7.23894e+12	7.33964e+12	7.44175e+12	7.54527e+12	7.65024e+12	7.75666e+12	7.86457e+12	7.97397e+12	8.0849e+12	8.19738e+12	8.31141e+12	8.42704e+12	8.54427e+12	8.66313e+12	8.78365e+12	8.90584e+12	9.02973e+12	9.15535e+12	9.28271e+12	9.41185e+12	9.54278e+12	9.67553e+12	9.81013e+12	9.9466e+12	1.0085e+13	1.02253e+13	1.03675e+13	1.05117e+13	1.0658e+13
273.401	5.39069e+12	5.46568e+12	5541716603535	5.61881e+12	5.69697e+12	5.77623e+12	5.85658e+12	5.93806e+12	6.02066e+12	6.10442e+12	6.18934e+12	6.27544e+12	6.36274e+12	6.45126e+12	6.541e+12	6.632e+12	6.72426e+12	6.8178e+12	6.91265e+12	7.00881e+12	7.10631e+12	7.20517e+12	7.30541e+12	7.40703e+12	7.51008e+12	7.61455e+12	7.72048e+12	7.82788e+12	7.93678e+12	8.04719e+12	8.15914e+12	8.27264e+12	8.38773e+12	8.50441e+12	8.62272e+12	8.74267e+12	8.8643e+12	8.98761e+12	9.11264e+12	9.23941e+12	9.36794e+12	9.49827e+12	9.6304e+12	9.76437e+12	9.90021e+12	1.00379e+13	1.01776e+13	1.03192e+13	1.04627e+13
276.694	5.29181e+12	5.36543e+12	5.44007e+12	5.51575e+12	5.59248e+12	5.67028e+12	5.74916e+12	5.82914e+12	5.91023e+12	5.99245e+12	6.07581e+12	6.16034e+12	6.24604e+12	6.33293e+12	6.42103e+12	6.51035e+12	6.60092e+12	6.69275e+12	6.78585e+12	6.88025e+12	6.97597e+12	7.07301e+12	7.17141e+12	7.27117e+12	7.37233e+12	7.47488e+12	7.57887e+12	7.6843e+12	7.7912e+12	7.89959e+12	8.00948e+12	8.12091e+12	8.23388e+12	8.34842e+12	8.46456e+12	8582315688578	8.70171e+12	8.82276e+12	8.9455e+12	9.06994e+12	9.19612e+12	9.32405e+12	9.45376e+12	9.58527e+12	9.71862e+12	9.85382e+12	9.9909e+12	1.01299e+13	1.02708e+13
280.027	5.19466e+12	5.26692e+12	5.3402e+12	5.41448e+12	5.48981e+12	5.56618e+12	5.64361e+12	5.72212e+12	5.80172e+12	5.88243e+12	5.96427e+12	6.04724e+12	6.13136e+12	6.21666e+12	6.30314e+12	6.39083e+12	6.47973e+12	6.56988e+12	6.66127e+12	6.75394e+12	6.8479e+12	6.94316e+12	7.03975e+12	7.13768e+12	7.23698e+12	7.33765e+12	7.43973e+12	7.54323e+12	7.64816e+12	7.75456e+12	7.86244e+12	7.97181e+12	8.08271e+12	8.19515e+12	8.30916e+12	8.42475e+12	8.54195e+12	8.66078e+12	8.78127e+12	8.90343e+12	9.02728e+12	9.15287e+12	9.2802e+12	9.4093e+12	9.54019e+12	9.67291e+12	9.80747e+12	9.94391e+12	1.00822e+13
283.4	5.09922e+12	5.17016e+12	5.24208e+12	5.31501e+12	5.38894e+12	5.46391e+12	5.53992e+12	5.61699e+12	5.69513e+12	5.77436e+12	5.85469e+12	5.93613e+12	6.01871e+12	6.10244e+12	6.18734e+12	6.27341e+12	6.36068e+12	6.44917e+12	6.53888e+12	6.62985e+12	6.72208e+12	6.81559e+12	6.91041e+12	7.00654e+12	7.10401e+12	7.20284e+12	7.30304e+12	7.40464e+12	7.50764e+12	7.61209e+12	7.71798e+12	7.82535e+12	7.93421e+12	8.04459e+12	8.1565e+12	8.26997e+12	8.38501e+12	8.50166e+12	8.61993e+12	8.73984e+12	8.86143e+12	8.9847e+12	9.10969e+12	9.23642e+12	9.36491e+12	9.49519e+12	9.62728e+12	9.76121e+12	9.897e+12
286.814	5.00548e+12	5.07511e+12	5.14571e+12	5.21729e+12	5.28987e+12	5.36346e+12	5.43808e+12	5.51373e+12	5.59043e+12	5.6682e+12	5.74705e+12	5.827e+12	5.90807e+12	5.99026e+12	6.07359e+12	6.15808e+12	6.24375e+12	6.33061e+12	6.41867e+12	6.50797e+12	6.5985e+12	6.6903e+12	6.78337e+12	6.87773e+12	6.97341e+12	7.07042e+12	7.16878e+12	7.26851e+12	7.36962e+12	7.47215e+12	7.57609e+12	7.68149e+12	7.78835e+12	7.89669e+12	8.00655e+12	8.11793e+12	8.23086e+12	8.34536e+12	8.46146e+12	8.57917e+12	8.69852e+12	8.81953e+12	8.94222e+12	9.06662e+12	9.19275e+12	9.32063e+12	9.45029e+12	9.58176e+12	9.71506e+12
290.269	4.91341e+12	4.98176e+12	5.05106e+12	5.12133e+12	5.19258e+12	5.26481e+12	5.33805e+12	5.41231e+12	5.4876e+12	5.56394e+12	5.64135e+12	5.71983e+12	5.7994e+12	5.88007e+12	5.96187e+12	6.04481e+12	6.1289e+12	6.21417e+12	6.30061e+12	6.38826e+12	6.47713e+12	6.56724e+12	6.6586e+12	6.75123e+12	6.84515e+12	6.94037e+12	7.03692e+12	7.13482e+12	7.23407e+12	7.33471e+12	7.43674e+12	7.5402e+12	7.64509e+12	7.75145e+12	7.85928e+12	7.96861e+12	8.07947e+12	8.19187e+12	8.30583e+12	8.42137e+12	8.53852e+12	8.65731e+12	8.77774e+12	8.89985e+12	9.02366e+12	9.14919e+12	9.27647e+12	9.40552e+12	9536363346643
293.765	4.82299e+12	4.89008e+12	4.95811e+12	5.02709e+12	5.09702e+12	5.16793e+12	5239819839147	5.31271e+12	5.38662e+12	5.46156e+12	5.53753e+12	5.61457e+12	5.69267e+12	5.77187e+12	5.85216e+12	5.93357e+12	6.01612e+12	6.09981e+12	6.18467e+12	6.2707e+12	6.35794e+12	6.44639e+12	6.53606e+12	6.62699e+12	6.71918e+12	6.81265e+12	6.90743e+12	7.00352e+12	7.10095e+12	7.19973e+12	7.29989e+12	7.40144e+12	7.50441e+12	7.6088e+12	7.71465e+12	7.82197e+12	7.93079e+12	8.04112e+12	8.15298e+12	8.2664e+12	8.3814e+12	8.49799e+12	8.61621e+12	8.73608e+12	8.85761e+12	8.98083e+12	9.10576e+12	9.23244e+12	9.36087e+12
297.303	4.73419e+12	4.80005e+12	4.86683e+12	4.93453e+12	5.00318e+12	5.07278e+12	5.14335e+12	5.2149e+12	5.28744e+12	5.361e+12	5.43558e+12	5.51119e+12	5.58786e+12	5.6656e+12	5.74441e+12	5.82433e+12	5.90535e+12	5.9875e+12	6.0708e+12	6.15525e+12	6.24088e+12	6.3277e+12	6.41573e+12	6.50498e+12	6.59547e+12	6.68722e+12	6.78025e+12	6.87457e+12	6.97021e+12	7.06717e+12	7.16549e+12	7.26517e+12	7.36624e+12	7.46871e+12	7.57261e+12	7.67796e+12	7.78477e+12	7.89307e+12	8.00287e+12	8.1142e+12	8.22708e+12	8.34153e+12	8.45757e+12	8.57523e+12	8.69452e+12	8.81548e+12	8.93811e+12	9.06245e+12	9.18852e+12
300.885	4.64697e+12	4.71162e+12	4.77716e+12	4.84362e+12	4.911e+12	4.97932e+12	5.04859e+12	5.11882e+12	5.19003e+12	5.26223e+12	5.33544e+12	5.40966e+12	5.48492e+12	5.56122e+12	5.63859e+12	5.71703e+12	5.79656e+12	5.8772e+12	5.95896e+12	6.04185e+12	6.1259e+12	6.21112e+12	6.29753e+12	6.38514e+12	6.47396e+12	6.56402e+12	6.65534e+12	6.74792e+12	6.8418e+12	6.93698e+12	7.03348e+12	7.13132e+12	7.23053e+12	7.33112e+12	7.4331e+12	7.53651e+12	7.64135e+12	7.74765e+12	7.85543e+12	7.96471e+12	8.07551e+12	8.18786e+12	8.30176e+12	8.41725e+12	8.53434e+12	8.65307e+12	8.77345e+12	8.8955e+12	9.01924e+12
304.509	4.56129e+12	4.62475e+12	4.68908e+12	4.75432e+12	4.82045e+12	4.88751e+12	4.95551e+12	5.02444e+12	5.09434e+12	5.16521e+12	5.23707e+12	5.30992e+12	5.38379e+12	5.45868e+12	5.53462e+12	5.61162e+12	5.68968e+12	5.76883e+12	5.84909e+12	5.93045e+12	6.01296e+12	6.0966e+12	6.18142e+12	6.26741e+12	6.3546e+12	6.443e+12	6.53263e+12	6.62351e+12	6.71565e+12	6.80907e+12	6.9038e+12	6.99984e+12	7.09722e+12	7.19595e+12	7.29605e+12	7.39755e+12	7.50046e+12	7.6048e+12	7.7106e+12	7.81786e+12	7.92662e+12	8.03689e+12	8.14869e+12	8.26205e+12	8.37699e+12	8.49352e+12	8.61168e+12	8.73148e+12	8.85295e+12
308.177	4.4771e+12	4.53938e+12	4.60253e+12	4.66656e+12	4.73148e+12	4.7973e+12	4.86404e+12	4.9317e+12	5.00031e+12	5.06987e+12	5.1404e+12	5.21191e+12	5.28441e+12	5.35793e+12	5.43246e+12	5.50804e+12	5.58466e+12	5.66235e+12	5.74112e+12	5.82099e+12	5.90197e+12	5.98407e+12	6.06732e+12	6.15172e+12	6.2373e+12	6.32407e+12	6.41205e+12	6.50125e+12	6.59169e+12	6.68339e+12	6.77636e+12	6.87063e+12	6.96621e+12	7.06312e+12	7.16138e+12	7.26101e+12	7.36202e+12	7.46443e+12	7.56827e+12	7.67356e+12	7.78031e+12	7.88854e+12	7.99828e+12	8.10955e+12	8.22237e+12	8.33675e+12	8.45273e+12	8.57031e+12	8.68954e+12
311.889	4.39434e+12	4.45547e+12	4.51745e+12	4.58029e+12	4.64401e+12	4.70862e+12	4.77412e+12	4.84053e+12	4.90787e+12	4.97615e+12	5.04537e+12	5.11556e+12	5.18673e+12	5.25888e+12	5.33204e+12	5.40621e+12	5.48142e+12	5.55768e+12	5.63499e+12	5.71338e+12	5.79286e+12	5.87345e+12	5.95516e+12	6038001772993	6.122e+12	6.20716e+12	6.29351e+12	6.38107e+12	6.46984e+12	6.55984e+12	6.6511e+12	6.74362e+12	6.83744e+12	6.93255e+12	7.029e+12	7.12678e+12	7.22592e+12	7.32644e+12	7.42837e+12	7.5317e+12	7.63648e+12	7.74271e+12	7.85043e+12	7.95964e+12	8.07037e+12	8.18264e+12	8.29647e+12	8.41188e+12	8.5289e+12
315.646	4.31294e+12	4.37294e+12	4.43377e+12	4.49545e+12	4.55799e+12	4.62139e+12	4.68568e+12	4.75087e+12	4.81696e+12	4.88397e+12	4.95191e+12	5.0208e+12	5.09065e+12	5.16147e+12	5.23327e+12	5.30607e+12	5.37989e+12	5.45473e+12	5.53061e+12	5.60755e+12	5.68556e+12	5.76465e+12	5.84485e+12	5.92616e+12	6.0086e+12	6.09218e+12	6.17694e+12	6.26286e+12	6.34999e+12	6.43833e+12	6.52789e+12	6.61871e+12	6.71078e+12	6.80414e+12	6.89879e+12	6.99476e+12	7.09207e+12	7.19073e+12	7.29076e+12	7.39219e+12	7.49502e+12	7.59929e+12	7.70501e+12	7.81219e+12	7.92087e+12	8.03106e+12	8.14279e+12	8.25606e+12	8.37092e+12
319.448	4.23284e+12	4.29172e+12	4.35143e+12	4.41196e+12	4.47334e+12	4.53557e+12	4.59866e+12	4.66264e+12	4.7275e+12	4.79327e+12	4.85995e+12	4.92756e+12	4.99611e+12	5.06561e+12	5.13608e+12	5.20753e+12	5.27997e+12	5.35342e+12	5.4279e+12	5.50341e+12	5.57997e+12	5.65759e+12	5.7363e+12	5.8161e+12	5.89701e+12	5.97904e+12	6.06222e+12	6.14655e+12	6.23206e+12	6.31876e+12	6.40666e+12	6.49578e+12	6.58615e+12	6.67777e+12	6.77067e+12	6.86486e+12	6.96036e+12	7.05719e+12	7.15536e+12	7.2549e+12	7.35583e+12	7.45816e+12	7.56191e+12	7.66711e+12	7.77377e+12	7.88191e+12	7.99156e+12	8.10273e+12	8.21545e+12
323.296	4.15403e+12	4.21182e+12	4.27041e+12	4.32982e+12	4.39005e+12	4.45112e+12	4.51304e+12	4.57582e+12	4.63948e+12	4.70402e+12	4.76946e+12	4.83581e+12	4903084636727	4.97129e+12	5.04045e+12	5.11057e+12	5.18167e+12	5.25375e+12	5.32684e+12	5.40094e+12	5.47608e+12	5.55225e+12	5.62949e+12	5.70781e+12	5.78721e+12	5.86772e+12	5.94935e+12	6.03211e+12	6.11603e+12	6.20111e+12	6.28738e+12	6.37484e+12	6.46352e+12	6.55344e+12	6.64461e+12	6.73704e+12	6.83077e+12	6.92579e+12	7.02214e+12	7.11983e+12	7.21887e+12	7.3193e+12	7.42112e+12	7.52436e+12	7.62903e+12	7.73516e+12	7.84277e+12	7.95187e+12	8.06249e+12
327.19	4.07652e+12	4.13323e+12	4.19073e+12	4.24902e+12	4.30813e+12	4.36807e+12	4.42883e+12	4.49044e+12	4.55291e+12	4.61625e+12	4.68047e+12	4.74558e+12	4.8116e+12	4.87853e+12	4.9464e+12	5.01521e+12	5.08498e+12	5.15572e+12	5.22744e+12	5.30016e+12	5.3739e+12	5.44865e+12	5.52445e+12	5.60131e+12	5.67923e+12	5.75823e+12	5.83834e+12	5.91956e+12	6.00191e+12	6.0854e+12	6.17006e+12	6.25589e+12	6.34292e+12	6.43116e+12	6.52063e+12	6.61134e+12	6.70331e+12	6.79656e+12	6.89111e+12	6.98698e+12	7.08417e+12	7.18273e+12	7.28265e+12	7.38396e+12	7.48668e+12	7.59083e+12	7.69643e+12	7.8035e+12	7.91205e+12
331.131	4.00031e+12	4.05596e+12	4.11239e+12	4.16959e+12	4.2276e+12	4.28641e+12	4.34604e+12	4.4065e+12	4.4678e+12	4.52995e+12	4.59297e+12	4.65687e+12	4.72165e+12	4.78734e+12	4.85393e+12	4.92146e+12	4.98992e+12	5.05934e+12	5.12972e+12	5.20108e+12	5.27344e+12	5.3468e+12	5.42118e+12	5.4966e+12	5.57306e+12	5.65059e+12	5.7292e+12	5.8089e+12	5.88971e+12	5.97164e+12	6.05472e+12	6.13895e+12	6.22435e+12	6.31094e+12	6.39873e+12	6.48775e+12	6.578e+12	6.66951e+12	6.76229e+12	6.85636e+12	6.95175e+12	7.04845e+12	7.14651e+12	7.24593e+12	7.34673e+12	7.44893e+12	7.55255e+12	7.65762e+12	7.76415e+12
335.12	3.92542e+12	3.98003e+12	4.03539e+12	4.09153e+12	4.14845e+12	4.20616e+12	4.26467e+12	4.324e+12	4.38415e+12	4.44514e+12	4.50698e+12	4.56968e+12	4.63325e+12	4.69771e+12	4.76306e+12	4.82932e+12	4.8965e+12	4.96462e+12	5.03368e+12	5.10371e+12	5.17471e+12	5.2467e+12	5.31968e+12	5.39369e+12	5.46872e+12	5.5448e+12	5.62194e+12	5.70014e+12	5.77944e+12	5.85984e+12	5.94136e+12	6.02401e+12	6.10781e+12	6.19278e+12	6.27893e+12	6.36628e+12	6.45485e+12	6.54464e+12	6.63569e+12	6.728e+12	6.82159e+12	6.91649e+12	7.01271e+12	7.11027e+12	7.20918e+12	7.30947e+12	7.41115e+12	7.51425e+12	7.61879e+12
339.156	3.85184e+12	3.90542e+12	3.95975e+12	4.01483e+12	4.07069e+12	4.12732e+12	4.18473e+12	4.24295e+12	4.30197e+12	4.36182e+12	4.4225e+12	4.48402e+12	4.5464e+12	4.60965e+12	4.67377e+12	4.73879e+12	4.80472e+12	4.87156e+12	4.93933e+12	5.00804e+12	5.07771e+12	5.14835e+12	5.21997e+12	5.29258e+12	5.36621e+12	5.44086e+12	5.51655e+12	5.59329e+12	5.6711e+12	5.75e+12	5.82999e+12	5.91109e+12	5.99332e+12	6.0767e+12	6.16123e+12	6.24695e+12	6.33385e+12	6.42196e+12	6.5113e+12	6.60188e+12	6.69372e+12	6.78684e+12	6.88126e+12	6.97698e+12	7.07404e+12	7.17245e+12	7.27223e+12	7.3734e+12	7.47597e+12
343.242	3.77956e+12	3.83214e+12	3.88545e+12	3.93951e+12	3.99431e+12	4.04988e+12	4.10622e+12	4.16334e+12	4.22126e+12	4.27998e+12	4.33952e+12	4.39989e+12	4.4611e+12	4.52316e+12	4.58608e+12	4.64988e+12	4.71457e+12	4.78015e+12	4.84665e+12	4.91407e+12	4.98244e+12	5.05175e+12	5.12203e+12	5.19328e+12	5.26553e+12	5.33878e+12	5.41305e+12	5.48835e+12	5.5647e+12	5.64211e+12	5.7206e+12	5.80018e+12	5.88087e+12	5.96268e+12	6.04563e+12	6.12974e+12	6.21501e+12	6.30147e+12	6.38913e+12	6.47801e+12	6.56813e+12	6.6595e+12	6.75215e+12	6.84608e+12	6.94132e+12	7.03788e+12	7.13579e+12	7.23505e+12	7.3357e+12
347.376	3.7086e+12	3.76019e+12	3.8125e+12	3.86554e+12	3.91932e+12	3.97384e+12	4.02912e+12	4.08517e+12	4.142e+12	4.19962e+12	4.25804e+12	4.31728e+12	4.37734e+12	4.43823e+12	4.49998e+12	4.56258e+12	4.62605e+12	4.6904e+12	4.75565e+12	4.82181e+12	4.88889e+12	4.9569e+12	5.02586e+12	5.09577e+12	5.16666e+12	5.23854e+12	5.31141e+12	5.3853e+12	5.46022e+12	5.53618e+12	5.6132e+12	5.69128e+12	5.77046e+12	5.85073e+12	5.93212e+12	6.01465e+12	6.09832e+12	6.18316e+12	6.26917e+12	6.35639e+12	6.44481e+12	6.53447e+12	6.62537e+12	6.71754e+12	6.81099e+12	6.90574e+12	7.00181e+12	7.09921e+12	7.19797e+12
351.56	3.63894e+12	3.68956e+12	3.74089e+12	3.79293e+12	3.8457e+12	3.89919e+12	3.95344e+12	4.00844e+12	4.0642e+12	4.12074e+12	4.17806e+12	4.23618e+12	4.29512e+12	4.35487e+12	4.41545e+12	4.47687e+12	4.53915e+12	4.6023e+12	4666324252753	4.73124e+12	4.79706e+12	4.86379e+12	4.93145e+12	5.00006e+12	5.06961e+12	5.14014e+12	5.21165e+12	5.28415e+12	5.35766e+12	5.43219e+12	5.50776e+12	5.58438e+12	5.66207e+12	5.74083e+12	5.8207e+12	5.90167e+12	5.98377e+12	6.06701e+12	6.15141e+12	6.23699e+12	6.32375e+12	6.41173e+12	6.50092e+12	6.59136e+12	6.68305e+12	6.77602e+12	6.87029e+12	6.96586e+12	7.06277e+12
355.795	3.57057e+12	3.62024e+12	3.6706e+12	3.72167e+12	3.77344e+12	3.82593e+12	3.87916e+12	3.93312e+12	3.98784e+12	4.04331e+12	4.09956e+12	4.15659e+12	4.21442e+12	4.27304e+12	4.33249e+12	4.39276e+12	4.45387e+12	4.51583e+12	4.57865e+12	4.64235e+12	4.70693e+12	4.77241e+12	4.8388e+12	4.90611e+12	4.97436e+12	5.04356e+12	5.11373e+12	5.18486e+12	5.25699e+12	5.33013e+12	5.40427e+12	5.47946e+12	5.55568e+12	5.63297e+12	5.71133e+12	5.79078e+12	5.87134e+12	5.95302e+12	6.03584e+12	6.1198e+12	6.20494e+12	6.29126e+12	6.37878e+12	6.46751e+12	6.55749e+12	6.64871e+12	6.7412e+12	6.83498e+12	6.93007e+12
360.081	3.50347e+12	3.55221e+12	3.60163e+12	3.65173e+12	3.70253e+12	3.75404e+12	3.80626e+12	3.85922e+12	3.9129e+12	3.96734e+12	4.02253e+12	4.07849e+12	4.13522e+12	4.19275e+12	4.25108e+12	4.31022e+12	4.37018e+12	4.43097e+12	4.49261e+12	4.55511e+12	4.61848e+12	4.68273e+12	4.74787e+12	4.81392e+12	4.88089e+12	4.94879e+12	5.01763e+12	5.08744e+12	5.15821e+12	5.22997e+12	5.30272e+12	5.37649e+12	5.45129e+12	5.52712e+12	5.60401e+12	5.68197e+12	5.76101e+12	5.84116e+12	5.92242e+12	6.00481e+12	6.08834e+12	6.17304e+12	6.25891e+12	6.34598e+12	6.43427e+12	6.52378e+12	6.61453e+12	6.70655e+12	6.79984e+12
364.418	3.43764e+12	3.48546e+12	3.53395e+12	3.58311e+12	3.63296e+12	3.6835e+12	3.73474e+12	3.78669e+12	3.83937e+12	3.89278e+12	3.94694e+12	4.00185e+12	4.05752e+12	4.11396e+12	4.17119e+12	4.22922e+12	4.28805e+12	4.34771e+12	4.40819e+12	4.46951e+12	4.53169e+12	4.59473e+12	4.65865e+12	4.72346e+12	4.78917e+12	4.85579e+12	4.92335e+12	4.99184e+12	5.06128e+12	5.13169e+12	5.20308e+12	5.27546e+12	5.34885e+12	5.42326e+12	5.4987e+12	5.5752e+12	5.65276e+12	5.73139e+12	5.81113e+12	5.89197e+12	5.97393e+12	6.05704e+12	6.1413e+12	6.22673e+12	6.31336e+12	6.40118e+12	6.49023e+12	6.58052e+12	6.67207e+12
368.808	3.37304e+12	3.41996e+12	3.46754e+12	3.51578e+12	3.56469e+12	3.61428e+12	3.66456e+12	3.71554e+12	3.76723e+12	3819632544703	3.87277e+12	3.92664e+12	3.98127e+12	4.03665e+12	4.09281e+12	4149746669367	4.20748e+12	4.26601e+12	4.32535e+12	4.38552e+12	4.44653e+12	4.50839e+12	4.57111e+12	4.6347e+12	4.69917e+12	4.76455e+12	4.83083e+12	4.89803e+12	4.96617e+12	5.03526e+12	5.1053e+12	5.17633e+12	5.24834e+12	5.32135e+12	5.39537e+12	5.47043e+12	5.54653e+12	5.62369e+12	5.70193e+12	5.78125e+12	5.86167e+12	5.94322e+12	6.0259e+12	6.10972e+12	6.19472e+12	6.2809e+12	6.36827e+12	6.45686e+12	6.54669e+12
373.25	3.30965e+12	3.35569e+12	3.40238e+12	3.44971e+12	3.4977e+12	3.54636e+12	3.59569e+12	3.64571e+12	3.69643e+12	3.74785e+12	3.79999e+12	3.85285e+12	3.90645e+12	3.9608e+12	4.0159e+12	4.07176e+12	4.12841e+12	4.18584e+12	4.24407e+12	4.30311e+12	4.36297e+12	4.42367e+12	4.48521e+12	4.5476e+12	4.61087e+12	4.67501e+12	4.74005e+12	4.80599e+12	4.87284e+12	4.94063e+12	5.00936e+12	5.07905e+12	5.14971e+12	5.22135e+12	5.29398e+12	5.36763e+12	5.4423e+12	5.51801e+12	5.59477e+12	5.6726e+12	5.75152e+12	5.83153e+12	5.91265e+12	5.99491e+12	6.0783e+12	6.16286e+12	6.2486e+12	6.33552e+12	6.42366e+12
377.746	3.24745e+12	3.29262e+12	3.33843e+12	3.38487e+12	3.43196e+12	3.4797e+12	3.52811e+12	3.57719e+12	3.62695e+12	3.67741e+12	3.72857e+12	3.78044e+12	3.83303e+12	3.88635e+12	3.94041e+12	3.99523e+12	4.05081e+12	4.10716e+12	4.1643e+12	4.22223e+12	4.28097e+12	4.34052e+12	4.4009e+12	4.46213e+12	4.5242e+12	4.58714e+12	4.65095e+12	4.71565e+12	4.78125e+12	4.84777e+12	4.91521e+12	4.98358e+12	5.05291e+12	5.12321e+12	5.19448e+12	5.26674e+12	5.34001e+12	5.41429e+12	5.48961e+12	5.56598e+12	5.64341e+12	5.72192e+12	5.80152e+12	5.88223e+12	5.96406e+12	6.04703e+12	6.13115e+12	6.21644e+12	6.30292e+12
382.296	3.18638e+12	3.23071e+12	3.27565e+12	3.32122e+12	3.36742e+12	3.41427e+12	3.46177e+12	3.50992e+12	3.55875e+12	3.60826e+12	3.65846e+12	3.70935e+12	3.76095e+12	3.81327e+12	3.86632e+12	3.92011e+12	3.97464e+12	4.02993e+12	4.08599e+12	4.14284e+12	4.20047e+12	4.2589e+12	4.31815e+12	4.37822e+12	4.43913e+12	4.50088e+12	4.5635e+12	4.62698e+12	4.69135e+12	4.75661e+12	4.82278e+12	4.88988e+12	4.9579e+12	5.02687e+12	5.0968e+12	5.16771e+12	5.2396e+12	5.31249e+12	5.38639e+12	5.46132e+12	5537296695445	5.61433e+12	5.69243e+12	5.77162e+12	5.85191e+12	5.93332e+12	6.01586e+12	6.09955e+12	6.1844e+12
386.901	3.12642e+12	3.16991e+12	3.21401e+12	3.25872e+12	3.30406e+12	3.35002e+12	3.39662e+12	3.44388e+12	3.49179e+12	3.54036e+12	3.58961e+12	3.63955e+12	3.69018e+12	3.74152e+12	3.79356e+12	3.84634e+12	3.89985e+12	3.9541e+12	4.00911e+12	4.06488e+12	4.12143e+12	4.17876e+12	4.23689e+12	4.29583e+12	4.3556e+12	4.41619e+12	4.47762e+12	4.53991e+12	4.60307e+12	4.6671e+12	4.73203e+12	4.79786e+12	4.8646e+12	4.93228e+12	5.00089e+12	5.07046e+12	5.141e+12	5.21252e+12	5.28503e+12	5.35855e+12	5.4331e+12	5.50868e+12	5.58531e+12	5.66301e+12	5.74179e+12	5.82167e+12	5.90266e+12	5.98477e+12	6.06803e+12
391.562	3.06752e+12	3.11019e+12	3.15346e+12	3.19733e+12	3.24181e+12	3.2869e+12	3.33263e+12	3.37899e+12	3.426e+12	3.47366e+12	3.52198e+12	3.57098e+12	3.62065e+12	3.67102e+12	3.72209e+12	3.77387e+12	3.82637e+12	3.8796e+12	3.93357e+12	3.98829e+12	4.04378e+12	4.10003e+12	4.15707e+12	4.2149e+12	4.27353e+12	4.33298e+12	4.39326e+12	4.45438e+12	4.51634e+12	4.57917e+12	4.64288e+12	4.70746e+12	4.77295e+12	4.83935e+12	4.90667e+12	4.97493e+12	5.04414e+12	5.11431e+12	5.18546e+12	5.25759e+12	5.33073e+12	5.40489e+12	5.48008e+12	5.55632e+12	5.63361e+12	5.71199e+12	5.79145e+12	5.87201e+12	5.9537e+12
396.278	3.00962e+12	3.05149e+12	3.09394e+12	3.13698e+12	3.18062e+12	3.22486e+12	3.26973e+12	3.31521e+12	3.36133e+12	3.40809e+12	3.4555e+12	3.50358e+12	3.55232e+12	3.60173e+12	3.65184e+12	3.70264e+12	3.75415e+12	3.80637e+12	3.85933e+12	3.91301e+12	3.96745e+12	4.02264e+12	4.0786e+12	4.13534e+12	4.19287e+12	4.2512e+12	4.31034e+12	4.3703e+12	4.4311e+12	4.49274e+12	4.55524e+12	4.61861e+12	4.68286e+12	4.74801e+12	4.81406e+12	4.88103e+12	4.94893e+12	5.01778e+12	5.08758e+12	5.15836e+12	5.23012e+12	5.30288e+12	5.37665e+12	5.45144e+12	5.52728e+12	5.60417e+12	5682134170490	5.76118e+12	5.84133e+12
401.051	2.95267e+12	2.99374e+12	3.03539e+12	3.07762e+12	3.12043e+12	3.16384e+12	3.20785e+12	3.25248e+12	3.29773e+12	3.3436e+12	3.39012e+12	3.43728e+12	3.4851e+12	3.53358e+12	3.58274e+12	3.63258e+12	3.68311e+12	3.73435e+12	3.7863e+12	3.83897e+12	3.89238e+12	3.94652e+12	4.00143e+12	4.05709e+12	4.11353e+12	4.17076e+12	4.22878e+12	4.2876e+12	4.34725e+12	4.40773e+12	4.46904e+12	4.53122e+12	4.59425e+12	4.65816e+12	4.72296e+12	4.78867e+12	4.85528e+12	4.92283e+12	4.99131e+12	5.06075e+12	5.13115e+12	5.20253e+12	5.27491e+12	5.34829e+12	5.42269e+12	5.49813e+12	5.57461e+12	5.65216e+12	5.73079e+12
405.882	2.89665e+12	2.93694e+12	2.9778e+12	3.01923e+12	3.06123e+12	3.10381e+12	3.14699e+12	3.19077e+12	3.23516e+12	3.28016e+12	3.3258e+12	3.37206e+12	3.41897e+12	3.46653e+12	3.51476e+12	3.56365e+12	3.61323e+12	3.66349e+12	3.71446e+12	3.76613e+12	3.81852e+12	3.87165e+12	3.92551e+12	3.98011e+12	4.03548e+12	4.09162e+12	4.14854e+12	4.20625e+12	4.26477e+12	4.3241e+12	4.38425e+12	4.44524e+12	4.50708e+12	4.56978e+12	4.63335e+12	4.69781e+12	4.76316e+12	4.82943e+12	4.89661e+12	4.96473e+12	5.0338e+12	5.10382e+12	5.17482e+12	5.24681e+12	5.3198e+12	5.39381e+12	5.46884e+12	5.54492e+12	5.62206e+12
410.771	2.84156e+12	2.88109e+12	2.92117e+12	2.96181e+12	3.00301e+12	3.04479e+12	3.08714e+12	3.13009e+12	3.17363e+12	3.21778e+12	3.26255e+12	3.30793e+12	3.35395e+12	3.40061e+12	3.44792e+12	3.49588e+12	3.54451e+12	3.59382e+12	3.64382e+12	3.69451e+12	3.74591e+12	3.79802e+12	3.85085e+12	3.90442e+12	3.95874e+12	4.01381e+12	4.06965e+12	4.12626e+12	4.18366e+12	4.24186e+12	4.30087e+12	4.36071e+12	4.42137e+12	4.48288e+12	4.54524e+12	4.60847e+12	4.67258e+12	4.73758e+12	4.80349e+12	4.87031e+12	4.93806e+12	5.00676e+12	5.07641e+12	5.14703e+12	5.21863e+12	5.29123e+12	5.36484e+12	5.43947e+12	5.51514e+12
415.719	2.78741e+12	2.82619e+12	2.86551e+12	2.90537e+12	2.94579e+12	2.98677e+12	3.02832e+12	3.07044e+12	3.11316e+12	3.15647e+12	3.20038e+12	3.2449e+12	3.29004e+12	3.33581e+12	3.38222e+12	3.42927e+12	3.47697e+12	3.52534e+12	3.57438e+12	3.62411e+12	3.67453e+12	3.72564e+12	3.77747e+12	3.83002e+12	3.8833e+12	3.93732e+12	3.9921e+12	4.04763e+12	4.10394e+12	4.16103e+12	4.21892e+12	4.27761e+12	4.33712e+12	4.39745e+12	4.45863e+12	4.52065e+12	4.58354e+12	4.64731e+12	4.71196e+12	4.77751e+12	4.84397e+12	4.91135e+12	4.97968e+12	5.04895e+12	5.11919e+12	5.19041e+12	5.26261e+12	5.33582e+12	5.41005e+12
420.727	2.73421e+12	2.77225e+12	2.81081e+12	2.84991e+12	2.88956e+12	2.92976e+12	2.97052e+12	3.01184e+12	3.05374e+12	3.09622e+12	3.13929e+12	3.18296e+12	3.22724e+12	3.27214e+12	3.31766e+12	3.36381e+12	3.41061e+12	3.45805e+12	3.50616e+12	3.55494e+12	3.60439e+12	3.65453e+12	3.70537e+12	3.75692e+12	3.80918e+12	3.86217e+12	3.9159e+12	3.97038e+12	4.02561e+12	4.08161e+12	4.13839e+12	4.19596e+12	4.25434e+12	4.31352e+12	4.37353e+12	4.43437e+12	4.49606e+12	4.5586e+12	4.62202e+12	4.68632e+12	4.75151e+12	4.81761e+12	4.88463e+12	4.95258e+12	5.02148e+12	5.09134e+12	5.16216e+12	5.23398e+12	5.30679e+12
425.794	2.68195e+12	2.71926e+12	2.75709e+12	2.79545e+12	2.83433e+12	2.87376e+12	2.91374e+12	2.95428e+12	2.99537e+12	3.03704e+12	3.07929e+12	3.12213e+12	3.16556e+12	3.2096e+12	3.25425e+12	3.29952e+12	3.34542e+12	3.39196e+12	3.43915e+12	3.48699e+12	3.5355e+12	3.58469e+12	3.63455e+12	3.68512e+12	3.73638e+12	3.78836e+12	3.84106e+12	3.89449e+12	3.94867e+12	4.0036e+12	4.0593e+12	4.11577e+12	4.17303e+12	4.23108e+12	4.28994e+12	4.34962e+12	4.41013e+12	4.47148e+12	4.53368e+12	4.59675e+12	4.6607e+12	4.72554e+12	4.79127e+12	4.85793e+12	4.92551e+12	4.99403e+12	5.0635e+12	5.13394e+12	5.20536e+12
430.923	2.63064e+12	2.66724e+12	2.70434e+12	2.74196e+12	2.78011e+12	2.81878e+12	2.858e+12	2.89775e+12	2.93807e+12	2.97894e+12	3.02038e+12	3.0624e+12	3.105e+12	3.1482e+12	3.19199e+12	3.2364e+12	3.28142e+12	3.32707e+12	3.37335e+12	3.42028e+12	3.46786e+12	3.5161e+12	3.56502e+12	3.61461e+12	3.6649e+12	3.71588e+12	3.76757e+12	3.81998e+12	3.87313e+12	3.92701e+12	3.98164e+12	4.03703e+12	4.09319e+12	4.15013e+12	4.20786e+12	4.2664e+12	4.32575e+12	4.38593e+12	4.44694e+12	4.50881e+12	4.57153e+12	4.63513e+12	4.69961e+12	4.76499e+12	4831273598378	4.89848e+12	4.96663e+12	5.03572e+12	5.10577e+12
436.114	2.58027e+12	2.61617e+12	2.65256e+12	2.68946e+12	2.72688e+12	2.76481e+12	2.80328e+12	2.84227e+12	2.88181e+12	2.9219e+12	2.96255e+12	3.00376e+12	3.04555e+12	3.08792e+12	3.13088e+12	3.17443e+12	3.21859e+12	3.26337e+12	3.30876e+12	3.35479e+12	3.40146e+12	3.44878e+12	3.49676e+12	3.5454e+12	3.59473e+12	3.64473e+12	3.69544e+12	3.74685e+12	3.79897e+12	3.85182e+12	3.9054e+12	3.95973e+12	4.01482e+12	4.07067e+12	4.1273e+12	4.18471e+12	4.24293e+12	4.30195e+12	4.3618e+12	4.42248e+12	4.484e+12	4.54638e+12	4.60963e+12	4.67375e+12	4.73877e+12	4.8047e+12	4.87154e+12	4.9393e+12	5.00802e+12
441.367	2.53085e+12	2.56605e+12	2.60175e+12	2.63795e+12	2.67464e+12	2.71185e+12	2.74958e+12	2.78783e+12	2.82661e+12	2.86593e+12	2.9058e+12	2.94622e+12	2.98721e+12	3.02877e+12	3.0709e+12	3.11362e+12	3.15694e+12	3.20085e+12	3.24538e+12	3.29053e+12	3.33631e+12	3.38272e+12	3.42978e+12	3.47749e+12	3.52587e+12	3.57492e+12	3.62465e+12	3.67507e+12	3.7262e+12	3.77803e+12	3.83059e+12	3.88388e+12	3.93791e+12	3.99269e+12	4.04824e+12	4.10455e+12	4.16165e+12	4.21955e+12	4.27825e+12	4.33776e+12	4.39811e+12	4.45929e+12	4.52133e+12	4.58422e+12	4.648e+12	4.71266e+12	4.77822e+12	4.84469e+12	4.91208e+12
446.684	2.48235e+12	2.51688e+12	2.5519e+12	2.5874e+12	2.62339e+12	2.65989e+12	2.69689e+12	2.73441e+12	2.77245e+12	2.81102e+12	2.85012e+12	2.88977e+12	2.92997e+12	2.97073e+12	3.01206e+12	3.05396e+12	3.09644e+12	3.13952e+12	3.1832e+12	3.22748e+12	3.27238e+12	3.3179e+12	3.36406e+12	3.41086e+12	3.45831e+12	3.50642e+12	3.55519e+12	3.60465e+12	3.6548e+12	3.70564e+12	3.75719e+12	3.80946e+12	3.86245e+12	3.91619e+12	3.97067e+12	4.0259e+12	4.08191e+12	4.13869e+12	4.19627e+12	4.25464e+12	4.31383e+12	4.37384e+12	4.43469e+12	4.49638e+12	4.55893e+12	4.62236e+12	4.68666e+12	4.75186e+12	4.81796e+12
452.064	2.43478e+12	2.46865e+12	2.50299e+12	2.53781e+12	2.57312e+12	2.60891e+12	2.64521e+12	2.68201e+12	2.71932e+12	2.75715e+12	2.7955e+12	2.83439e+12	2.87382e+12	2.9138e+12	2.95434e+12	2.99543e+12	3.03711e+12	3.07936e+12	3.12219e+12	3.16563e+12	3.20967e+12	3.25432e+12	3.29959e+12	3.34549e+12	3.39203e+12	3.43922e+12	3.48706e+12	3.53557e+12	3.58476e+12	3.63463e+12	3.68519e+12	3.73646e+12	3.78844e+12	3.84114e+12	3.89457e+12	3.94875e+12	4.00368e+12	4.05938e+12	4.11585e+12	4.17311e+12	4.23116e+12	4.29003e+12	4.34971e+12	4.41022e+12	4.47157e+12	4.53377e+12	4.59685e+12	4.66079e+12	4.72563e+12
457.509	2.38812e+12	2.42134e+12	2.45503e+12	2.48918e+12	2.52381e+12	2.55892e+12	2.59452e+12	2.63061e+12	2.66721e+12	2.70431e+12	2.74193e+12	2.78007e+12	2.81875e+12	2.85796e+12	2.89772e+12	2.93803e+12	2978903336547	3.02034e+12	3.06236e+12	3.10496e+12	3.14816e+12	3.19195e+12	3.23636e+12	3.28138e+12	3.32703e+12	3.37331e+12	3.42024e+12	3.46782e+12	3.51606e+12	3.56497e+12	3.61457e+12	3.66485e+12	3.71583e+12	3.76753e+12	3.81994e+12	3.87308e+12	3.92696e+12	3.98159e+12	4.03698e+12	4.09314e+12	4.15008e+12	4.20781e+12	4.26635e+12	4.3257e+12	4.38588e+12	4.44689e+12	4.50875e+12	4.57148e+12	4.63507e+12
463.02	2.34236e+12	2.37494e+12	2.40798e+12	2.44148e+12	2.47545e+12	2.50988e+12	2.5448e+12	2.5802e+12	2.61609e+12	2.65249e+12	2.68939e+12	2.7268e+12	2.76473e+12	2.8032e+12	2.84219e+12	2.88173e+12	2.92182e+12	2.96247e+12	3.00368e+12	3.04546e+12	3.08783e+12	3.13079e+12	3.17434e+12	3.2185e+12	3.26327e+12	3.30867e+12	3.3547e+12	3.40137e+12	3.44868e+12	3.49666e+12	3.5453e+12	3.59462e+12	3.64463e+12	3.69533e+12	3.74674e+12	3.79886e+12	3.85171e+12	3.90529e+12	3.95962e+12	4.0147e+12	4.07055e+12	4.12718e+12	4.1846e+12	4.24281e+12	4.30183e+12	4.36168e+12	4.42235e+12	4.48387e+12	4.54625e+12
468.598	2297475522692	2.32944e+12	2.36184e+12	2.3947e+12	2.42801e+12	2.46179e+12	2.49604e+12	2.53076e+12	2.56597e+12	2.60166e+12	2.63785e+12	2.67455e+12	2.71176e+12	2.74948e+12	2.78773e+12	2.82651e+12	2.86583e+12	2.9057e+12	2.94612e+12	2.98711e+12	3.02866e+12	3.0708e+12	3.11351e+12	3.15683e+12	3.20074e+12	3.24527e+12	3.29042e+12	3.33619e+12	3.3826e+12	3.42966e+12	3.47737e+12	3.52574e+12	3.57479e+12	3.62452e+12	3.67495e+12	3.72607e+12	3.7779e+12	3.83046e+12	3.88375e+12	3.93777e+12	3.99255e+12	4.0481e+12	4.10441e+12	4.16151e+12	4.2194e+12	4.2781e+12	4.33761e+12	4.39796e+12	4.45914e+12
474.242	2.25345e+12	2.2848e+12	2.31658e+12	2.34881e+12	2.38149e+12	2.41461e+12	2.44821e+12	2.48226e+12	2.5168e+12	2.55181e+12	2.58731e+12	2.6233e+12	2.65979e+12	2.69679e+12	2.73431e+12	2.77235e+12	2.81092e+12	2.85002e+12	2.88967e+12	2.92987e+12	2.97063e+12	3.01195e+12	3.05385e+12	3.09633e+12	3.13941e+12	3.18308e+12	3.22736e+12	3.27226e+12	3.31778e+12	3.36394e+12	3.41073e+12	3.45818e+12	3.50629e+12	3.55507e+12	3.60452e+12	3.65467e+12	3.70551e+12	3.75706e+12	3.80932e+12	3.86232e+12	3.91605e+12	3.97052e+12	4.02576e+12	4.08176e+12	4.13855e+12	4.19612e+12	4.25449e+12	4.31368e+12	4.37369e+12
479.954	2.21026e+12	2.24101e+12	2.27218e+12	2.30379e+12	2.33584e+12	2.36833e+12	2.40128e+12	2.43469e+12	2.46856e+12	2.5029e+12	2.53771e+12	2.57302e+12	2.60881e+12	2.6451e+12	2.6819e+12	2.71921e+12	2.75704e+12	2.79539e+12	2.83428e+12	2.87371e+12	2.91369e+12	2.95422e+12	2.99532e+12	3.03699e+12	3.07924e+12	3.12207e+12	3.1655e+12	3.20954e+12	3.25419e+12	3.29946e+12	3.34536e+12	3.3919e+12	3.43908e+12	3.48693e+12	3.53543e+12	3.58462e+12	3.63448e+12	3.68505e+12	3.73631e+12	3.78829e+12	3.84099e+12	3.89442e+12	3.9486e+12	4.00353e+12	4.05922e+12	4.11569e+12	4.17295e+12	4.231e+12	4.28986e+12
485.736	2.16787e+12	2.19803e+12	2.22861e+12	2.25961e+12	2.29104e+12	2.32291e+12	2.35523e+12	2.38799e+12	2.42121e+12	2.4549e+12	2.48905e+12	2.52367e+12	2.55878e+12	2.59438e+12	2.63047e+12	2.66706e+12	2.70416e+12	2.74178e+12	2.77993e+12	2.8186e+12	2.85781e+12	2.89756e+12	2.93787e+12	2.97874e+12	3.02018e+12	3.0622e+12	3.1048e+12	3.14799e+12	3.19178e+12	3.23618e+12	3.2812e+12	3.32685e+12	3.37313e+12	3420055697195	3.46763e+12	3.51587e+12	3.56478e+12	3.61437e+12	3.66466e+12	3.71564e+12	3.76733e+12	3.81973e+12	3.87287e+12	3.92675e+12	3.98138e+12	4.03676e+12	4.09292e+12	4.14986e+12	4.20759e+12
491.587	2.12625e+12	2.15583e+12	2.18582e+12	2.21623e+12	2.24706e+12	2.27832e+12	2.31002e+12	2.34215e+12	2.37474e+12	2.40777e+12	2.44127e+12	2.47523e+12	2.50966e+12	2.54458e+12	2.57997e+12	2.61586e+12	2.65226e+12	2.68915e+12	2.72656e+12	2.76449e+12	2.80295e+12	2.84194e+12	2.88148e+12	2.92156e+12	2.96221e+12	3.00341e+12	3.0452e+12	3.08756e+12	3.13051e+12	3.17406e+12	3.21822e+12	3.26299e+12	3.30838e+12	3.3544e+12	3.40107e+12	3.44838e+12	3.49635e+12	3.54499e+12	3.59431e+12	3.64431e+12	3.69501e+12	3.74641e+12	3.79853e+12	3.85137e+12	3.90495e+12	3.95927e+12	4.01435e+12	4.0702e+12	4.12682e+12
497.508	2.08538e+12	2.11439e+12	2.1438e+12	2.17362e+12	2.20386e+12	2.23452e+12	2.26561e+12	2.29712e+12	2.32908e+12	2.36148e+12	2.39433e+12	2.42764e+12	2.46141e+12	2.49565e+12	2.53037e+12	2.56557e+12	2601264261745	2.63745e+12	2.67414e+12	2.71134e+12	2.74906e+12	2.7873e+12	2.82608e+12	2.86539e+12	2.90526e+12	2.94567e+12	2.98665e+12	3.0282e+12	3.07033e+12	3.11304e+12	3.15635e+12	3.20025e+12	3.24477e+12	3.28991e+12	3.33568e+12	3.38208e+12	3.42913e+12	3.47684e+12	3.52521e+12	3.57425e+12	3.62397e+12	3.67438e+12	3.7255e+12	3.77733e+12	3.82987e+12	3.88315e+12	3.93717e+12	3.99194e+12	4.04748e+12
503.501	2.04519e+12	2.07365e+12	2.10249e+12	2.13174e+12	2.1614e+12	2.19147e+12	2.22195e+12	2.25286e+12	2.2842e+12	2.31598e+12	2.3482e+12	2.38086e+12	2.41399e+12	2.44757e+12	2.48162e+12	2.51614e+12	2.55114e+12	2.58663e+12	2.62262e+12	2.6591e+12	2.69609e+12	2.7336e+12	2.77163e+12	2.81018e+12	2.84928e+12	2.88891e+12	2.9291e+12	2.96985e+12	3.01117e+12	3.05305e+12	3.09553e+12	3.13859e+12	3.18225e+12	3.22652e+12	3.27141e+12	3.31692e+12	3.36306e+12	3.40984e+12	3.45728e+12	3.50538e+12	3.55414e+12	3.60358e+12	3.65371e+12	3.70454e+12	3.75608e+12	3.80833e+12	3.86131e+12	3.91503e+12	3.96949e+12
509.565	2.00569e+12	2.03359e+12	2.06188e+12	2.09056e+12	2.11964e+12	2.14913e+12	2.17903e+12	2.20934e+12	2.24008e+12	2.27124e+12	2.30284e+12	2.33487e+12	2.36735e+12	2.40029e+12	2.43368e+12	2.46753e+12	2.50186e+12	2.53666e+12	2.57195e+12	2.60773e+12	2.64401e+12	2.68079e+12	2.71808e+12	2.7559e+12	2.79423e+12	2.83311e+12	2.87252e+12	2912479411847	2.953e+12	2.99408e+12	3.03573e+12	3.07796e+12	3.12078e+12	3.16419e+12	3.20821e+12	3.25284e+12	3.29809e+12	3.34397e+12	3.39049e+12	3.43766e+12	3.48548e+12	3.53397e+12	3.58313e+12	3.63298e+12	3.68352e+12	3.73476e+12	3.78672e+12	3.8394e+12	3.89281e+12
515.703	1.96685e+12	1.99421e+12	2.02196e+12	2050085059166	2.0786e+12	2.10752e+12	2.13684e+12	2.16657e+12	2.19671e+12	2.22726e+12	2.25825e+12	2.28966e+12	2.32152e+12	2.35381e+12	2.38656e+12	2.41976e+12	2.45342e+12	2.48755e+12	2.52216e+12	2.55724e+12	2.59282e+12	2.62889e+12	2.66546e+12	2.70254e+12	2.74013e+12	2.77825e+12	2.8169e+12	2.85609e+12	2.89582e+12	2.93611e+12	2976952331458	3.01837e+12	3.06036e+12	3.10293e+12	3.1461e+12	3.18986e+12	3.23424e+12	3.27923e+12	3.32485e+12	3.3711e+12	3.418e+12	3.46555e+12	3.51376e+12	3.56264e+12	3.6122e+12	3.66245e+12	3.7134e+12	3.76506e+12	3.81744e+12
521.915	1.9287e+12	1.95553e+12	1.98274e+12	2.01032e+12	2.03828e+12	2.06664e+12	2.09539e+12	2.12454e+12	2.15409e+12	2.18406e+12	2.21444e+12	2.24525e+12	2.27648e+12	2.30815e+12	2.34026e+12	2.37282e+12	2.40583e+12	2.4393e+12	2.47323e+12	2.50764e+12	2.54252e+12	2.57789e+12	2.61375e+12	2.65011e+12	2.68698e+12	2.72436e+12	2.76226e+12	2.80069e+12	2.83965e+12	2.87915e+12	2.91921e+12	2.95982e+12	3.00099e+12	3.04274e+12	3.08507e+12	3.12799e+12	3.1715e+12	3.21562e+12	3.26035e+12	3.30571e+12	3.3517e+12	3.39832e+12	3.4456e+12	3.49353e+12	3.54213e+12	3.59141e+12	3.64137e+12	3.69203e+12	3.74339e+12
528.202	1.89123e+12	1.91754e+12	1.94422e+12	1.97126e+12	1.99868e+12	2.02649e+12	2.05468e+12	2.08326e+12	2.11225e+12	2.14163e+12	2.17142e+12	2.20163e+12	2.23226e+12	2.26331e+12	2.2948e+12	2.32672e+12	2.35909e+12	2.39191e+12	2.42518e+12	2.45892e+12	2.49313e+12	2.52781e+12	2.56297e+12	2.59863e+12	2.63478e+12	2.67143e+12	2.7086e+12	2.74628e+12	2.78448e+12	2.82322e+12	2.86249e+12	2.90231e+12	2.94269e+12	2.98363e+12	3.02513e+12	3.06722e+12	3.10989e+12	3.15315e+12	3.19701e+12	3.24149e+12	3.28658e+12	3.3323e+12	3.37866e+12	3.42566e+12	3.47332e+12	3.52163e+12	3.57063e+12	3.6203e+12	3.67066e+12
534.564	1.85444e+12	1.88024e+12	1.9064e+12	1.93292e+12	1.95981e+12	1.98707e+12	2.01472e+12	2.04274e+12	2.07116e+12	2.09997e+12	2.12919e+12	2.15881e+12	2.18884e+12	2.21929e+12	2.25016e+12	2.28146e+12	2.3132e+12	2.34538e+12	2.37801e+12	2.41109e+12	2.44463e+12	2.47864e+12	2.51312e+12	2.54808e+12	2.58353e+12	2.61947e+12	2.65591e+12	2.69286e+12	2.73032e+12	2.7683e+12	2.80681e+12	2.84586e+12	2.88545e+12	2.92559e+12	2.96629e+12	3.00756e+12	3.04939e+12	3.09182e+12	3.13483e+12	3.17844e+12	3.22265e+12	3.26749e+12	3.31294e+12	3.35903e+12	3.40576e+12	3.45314e+12	3.50117e+12	3.54988e+12	3.59926e+12
541.003	1.81834e+12	1.84364e+12	1.86928e+12	1895288494740	1.92165e+12	1.94839e+12	1.97549e+12	2.00297e+12	2.03084e+12	2.05909e+12	2.08773e+12	2.11678e+12	2.14623e+12	2.17608e+12	2.20635e+12	2.23705e+12	2.26817e+12	2.29972e+12	2.33171e+12	2.36415e+12	2.39704e+12	2.43039e+12	2.4642e+12	2.49848e+12	2.53323e+12	2.56847e+12	2.60421e+12	2.64043e+12	2.67717e+12	2.71441e+12	2.75217e+12	2.79046e+12	2.82928e+12	2.86864e+12	2.90854e+12	2.949e+12	2.99003e+12	3.03162e+12	3.0738e+12	3.11656e+12	3.15991e+12	3.20387e+12	3.24844e+12	3.29363e+12	3.33945e+12	3.38591e+12	3.43301e+12	3.48077e+12	3.52919e+12
547.52	1.78292e+12	1.80772e+12	1.83287e+12	1.85837e+12	1.88422e+12	1.91043e+12	1.93701e+12	1.96396e+12	1.99128e+12	2.01898e+12	2.04707e+12	2.07554e+12	2.10442e+12	2.13369e+12	2.16338e+12	2.19347e+12	2.22399e+12	2.25492e+12	2.28629e+12	2.3181e+12	2.35035e+12	2.38304e+12	2.41619e+12	2.44981e+12	2.48389e+12	2.51844e+12	2553477015353	2.589e+12	2.62502e+12	2.66153e+12	2.69856e+12	2.7361e+12	2.77416e+12	2.81276e+12	2.85188e+12	2.89156e+12	2.93178e+12	2.97257e+12	3.01392e+12	3.05585e+12	3.09836e+12	3141463028976	3.18517e+12	3.22948e+12	3.2744e+12	3.31995e+12	3366138282238	3.41297e+12	3.46045e+12
554.115	1.74818e+12	1.7725e+12	1.79716e+12	1.82216e+12	1.84751e+12	1.87321e+12	1.89927e+12	1.92569e+12	1.95248e+12	1.97964e+12	2.00718e+12	2.0351e+12	2.06341e+12	2.09212e+12	2.12122e+12	2.15073e+12	2.18065e+12	2.21098e+12	2.24174e+12	2.27293e+12	2304548190793	2.33661e+12	2.36911e+12	2.40207e+12	2.43549e+12	2.46937e+12	2.50372e+12	2.53855e+12	2.57387e+12	2.60967e+12	2.64598e+12	2.68278e+12	2.72011e+12	2.75795e+12	2.79631e+12	2.83521e+12	2.87466e+12	2.91465e+12	2.95519e+12	2.9963e+12	3.03799e+12	3.08025e+12	3.1231e+12	3.16655e+12	3.2106e+12	3.25526e+12	3.30055e+12	3.34646e+12	3.39302e+12
560.79	1.71411e+12	1.73796e+12	1.76213e+12	1.78665e+12	1.8115e+12	1.8367e+12	1.86225e+12	1.88816e+12	1.91443e+12	1.94106e+12	1.96806e+12	1.99544e+12	2.0232e+12	2.05135e+12	2.07988e+12	2.10882e+12	2.13815e+12	2.1679e+12	2.19806e+12	2.22863e+12	2.25964e+12	2.29107e+12	2.32294e+12	2.35526e+12	2.38802e+12	2.42125e+12	2.45493e+12	2.48908e+12	2.52371e+12	2.55881e+12	2.59441e+12	2.6305e+12	2.6671e+12	2.7042e+12	2.74182e+12	2.77996e+12	2.81863e+12	2.85785e+12	2.8976e+12	2.93791e+12	2.97878e+12	3.02022e+12	3.06224e+12	3.10484e+12	3.14803e+12	3.19182e+12	3.23623e+12	3.28125e+12	3.32689e+12
567.545	1.68071e+12	1.70409e+12	1.7278e+12	1.75183e+12	1.7762e+12	1.80091e+12	1.82597e+12	1.85137e+12	1.87712e+12	1.90324e+12	1.92971e+12	1.95656e+12	1.98378e+12	2.01137e+12	2.03935e+12	2.06772e+12	2.09649e+12	2.12565e+12	2.15523e+12	2.18521e+12	2.21561e+12	2.24643e+12	2.27768e+12	2.30937e+12	2.34149e+12	2.37407e+12	2.40709e+12	2.44058e+12	2.47453e+12	2.50895e+12	2.54386e+12	2.57925e+12	2.61513e+12	2.65151e+12	2.68839e+12	2.72579e+12	2.76371e+12	2.80216e+12	2.84114e+12	2880664095356	2.92074e+12	2.96137e+12	3.00257e+12	3.04434e+12	3.08669e+12	3.12963e+12	3.17316e+12	3.21731e+12	3.26207e+12
574.381	1.64797e+12	1.67089e+12	1.69414e+12	1.7177e+12	1.7416e+12	1.76583e+12	1.79039e+12	1.8153e+12	1.84055e+12	1.86616e+12	1.89212e+12	1.91844e+12	1.94513e+12	1.97219e+12	1.99962e+12	2.02744e+12	2.05565e+12	2.08424e+12	2.11324e+12	2.14264e+12	2.17244e+12	2.20266e+12	2233306484657	2.26437e+12	2.29588e+12	2.32781e+12	2.3602e+12	2.39303e+12	2.42632e+12	2.46007e+12	2.4943e+12	2.529e+12	2.56418e+12	2.59985e+12	2.63602e+12	2.67269e+12	2.70987e+12	2.74757e+12	2785789691213	2.82454e+12	2.86384e+12	2.90368e+12	2.94407e+12	2.98503e+12	3.02655e+12	3.06866e+12	3.11135e+12	3.15463e+12	3.19851e+12
581.3	1.61587e+12	1.63835e+12	1.66114e+12	1.68425e+12	1.70768e+12	1.73144e+12	1.75552e+12	1.77994e+12	1.80471e+12	1.82981e+12	1.85527e+12	1.88108e+12	1.90725e+12	1.93378e+12	1.96068e+12	1987954935711	2.01561e+12	2.04365e+12	2.07208e+12	2.10091e+12	2.13013e+12	2.15977e+12	2.18981e+12	2.22027e+12	2.25116e+12	2.28248e+12	2.31423e+12	2.34642e+12	2.37907e+12	2.41216e+12	2.44572e+12	2.47974e+12	2.51424e+12	2.54922e+12	2.58468e+12	2.62063e+12	2.65709e+12	2.69406e+12	2.73153e+12	2.76953e+12	2.80806e+12	2.84713e+12	2.88673e+12	2.92689e+12	2.96761e+12	3.00889e+12	3.05075e+12	3.09319e+12	3.13622e+12
588.302	1.58441e+12	1.60645e+12	1.6288e+12	1.65146e+12	1.67443e+12	1.69772e+12	1.72134e+12	1.74529e+12	1.76957e+12	1.79418e+12	1.81914e+12	1.84445e+12	1.87011e+12	1.89613e+12	1.9225e+12	1.94925e+12	1.97637e+12	2.00386e+12	2.03174e+12	2.06e+12	2.08866e+12	2.11771e+12	2.14717e+12	2.17704e+12	2.20733e+12	2.23804e+12	2.26917e+12	2.30074e+12	2.33274e+12	2.3652e+12	2.3981e+12	2.43146e+12	2.46529e+12	2.49958e+12	2.53435e+12	2.56961e+12	2.60536e+12	2.6416e+12	2.67835e+12	2.71561e+12	2.75339e+12	2.79169e+12	2.83053e+12	2.8699e+12	2.90983e+12	2.95031e+12	2.99135e+12	3.03296e+12	3.07516e+12
595.388	1.55357e+12	1.57518e+12	1.59709e+12	1.61931e+12	1.64184e+12	1.66468e+12	1.68783e+12	1.71131e+12	1.73512e+12	1.75926e+12	1.78373e+12	1.80855e+12	1.83371e+12	1.85921e+12	1.88508e+12	1.9113e+12	1.93789e+12	1.96485e+12	1.99218e+12	2.0199e+12	2.048e+12	2.07649e+12	2.10538e+12	2.13466e+12	2.16436e+12	2.19447e+12	2.225e+12	2.25595e+12	2.28733e+12	2.31915e+12	2.35142e+12	2.38413e+12	2.41729e+12	2.45092e+12	2.48502e+12	2.51959e+12	2.55464e+12	2.59018e+12	2.62621e+12	2.66274e+12	2.69979e+12	2.73735e+12	2.77543e+12	2.81404e+12	2.85318e+12	2.89287e+12	2.93312e+12	2.97392e+12	3.01529e+12
602.56	1.52332e+12	1.54451e+12	1.566e+12	1.58779e+12	1.60987e+12	1.63227e+12	1.65498e+12	1.678e+12	1.70134e+12	1.72501e+12	1.74901e+12	1.77334e+12	1.79801e+12	1.82302e+12	1.84838e+12	1.8741e+12	1.90017e+12	1.9266e+12	1.9534e+12	1.98058e+12	2.00813e+12	2.03607e+12	2.06439e+12	2.09311e+12	2.12223e+12	2.15175e+12	2.18168e+12	2.21203e+12	2.24281e+12	2.27401e+12	2.30564e+12	2.33772e+12	2.37024e+12	2.40321e+12	2.43664e+12	2.47054e+12	2.50491e+12	2.53976e+12	2.57509e+12	2.61091e+12	2.64723e+12	2.68406e+12	2.7214e+12	2.75926e+12	2.79764e+12	2.83656e+12	2.87602e+12	2.91603e+12	2.9566e+12
609.818	1.49366e+12	1.51444e+12	1.53551e+12	1.55687e+12	1.57853e+12	1.60049e+12	1.62275e+12	1.64533e+12	1.66821e+12	1.69142e+12	1.71495e+12	1.73881e+12	1.763e+12	1.78752e+12	1.81239e+12	1.8376e+12	1.86317e+12	1.88909e+12	1.91537e+12	1.94201e+12	1.96903e+12	1.99642e+12	2.02419e+12	2.05235e+12	2.0809e+12	2.10985e+12	2.1392e+12	2.16896e+12	2.19914e+12	2.22973e+12	2.26075e+12	2.2922e+12	2.32408e+12	2.35642e+12	2.3892e+12	2.42243e+12	2.45613e+12	2.4903e+12	2.52494e+12	2.56007e+12	2.59568e+12	2.63179e+12	2.66841e+12	2.70553e+12	2.74316e+12	2.78133e+12	2.82002e+12	2.85925e+12	2.89902e+12
617.163	1.46455e+12	1.48493e+12	1.50559e+12	1.52653e+12	1.54777e+12	1.5693e+12	1.59113e+12	1.61326e+12	1.63571e+12	1.65846e+12	1.68153e+12	1.70493e+12	1.72864e+12	1.75269e+12	1.77707e+12	1.8018e+12	1.82686e+12	1.85228e+12	1.87804e+12	1.90417e+12	1.93066e+12	1.95752e+12	1.98475e+12	2.01236e+12	2.04035e+12	2.06874e+12	2.09752e+12	2.1267e+12	2156282144900	2.18628e+12	2.21669e+12	2.24753e+12	2.2788e+12	2.3105e+12	2.34264e+12	2.37523e+12	2.40827e+12	2.44177e+12	2475743153636	2.51018e+12	2.5451e+12	2.58051e+12	2.61641e+12	2.65281e+12	2.68971e+12	2.72713e+12	2.76507e+12	2.80353e+12	2.84253e+12
624.597	1.43598e+12	1.45596e+12	1.47621e+12	1.49675e+12	1.51757e+12	1.53868e+12	1.56008e+12	1.58179e+12	1.60379e+12	1.6261e+12	1.64872e+12	1.67166e+12	1.69492e+12	1.71849e+12	1.7424e+12	1.76664e+12	1.79122e+12	1.81613e+12	1.8414e+12	1.86702e+12	1.89299e+12	1.91932e+12	1.94602e+12	1.9731e+12	2.00054e+12	2.02837e+12	2.05659e+12	2.0852e+12	2.11421e+12	2.14362e+12	2.17344e+12	2.20368e+12	2.23433e+12	2.26542e+12	2.29693e+12	2.32889e+12	2.36128e+12	2.39413e+12	2.42744e+12	2.46121e+12	2.49545e+12	2.53016e+12	2.56536e+12	2.60105e+12	2.63723e+12	2.67392e+12	2.71112e+12	2.74883e+12	2.78707e+12
632.121	1.4079e+12	1.42749e+12	1.44735e+12	1.46748e+12	1.4879e+12	1.5086e+12	1.52958e+12	1.55086e+12	1.57244e+12	1.59431e+12	1.61649e+12	1.63898e+12	1.66178e+12	1.6849e+12	1.70834e+12	1.7321e+12	1.7562e+12	1.78063e+12	1.8054e+12	1.83051e+12	1.85598e+12	1.8818e+12	1.90798e+12	1.93452e+12	1.96143e+12	1.98872e+12	2.01638e+12	2.04443e+12	2.07288e+12	2.10171e+12	2.13095e+12	2.16059e+12	2.19065e+12	2.22113e+12	2.25202e+12	2.28335e+12	2.31512e+12	2.34732e+12	2.37998e+12	2.41309e+12	2.44666e+12	2.48069e+12	2.5152e+12	2.55019e+12	2.58567e+12	2.62164e+12	2.65811e+12	2.69509e+12	2.73258e+12
639.735	1.38031e+12	1.39951e+12	1.41898e+12	1.43872e+12	1.45873e+12	1.47903e+12	1.4996e+12	1.52046e+12	1.54161e+12	1.56306e+12	1.5848e+12	1.60685e+12	1.62921e+12	1.65187e+12	1.67485e+12	1698148928420	1.72177e+12	1.74572e+12	1.77001e+12	1.79463e+12	1.8196e+12	1.84491e+12	1.87058e+12	1.8966e+12	1.92298e+12	1.94974e+12	1.97686e+12	2004360222624	2.03224e+12	2.06051e+12	2.08918e+12	2.11824e+12	2.14771e+12	2.17759e+12	2.20788e+12	2.2386e+12	2.26974e+12	2.30131e+12	2.33333e+12	2.36579e+12	2.3987e+12	2.43207e+12	2.4659e+12	2.50021e+12	2.53499e+12	2.57025e+12	2.60601e+12	2.64226e+12	2.67902e+12
647.441	1.35319e+12	1.37201e+12	1.3911e+12	1.41045e+12	1.43007e+12	1.44997e+12	1.47014e+12	1.49059e+12	1.51133e+12	1.53235e+12	1.55367e+12	1.57528e+12	1.5972e+12	1.61941e+12	1.64194e+12	1.66478e+12	1.68794e+12	1.71143e+12	1.73523e+12	1.75937e+12	1.78385e+12	1.80866e+12	1833825988093	1.85934e+12	1.8852e+12	1.91143e+12	1.93802e+12	1.96498e+12	1.99232e+12	2.02003e+12	2.04813e+12	2.07663e+12	2.10551e+12	2.1348e+12	2.1645e+12	2.19461e+12	2.22514e+12	2.2561e+12	2.28748e+12	2.31931e+12	2.35157e+12	2.38428e+12	2.41745e+12	2.45108e+12	2.48518e+12	2.51975e+12	2.55481e+12	2.59035e+12	2.62638e+12
655.239	1.32655e+12	1.345e+12	1.36371e+12	1.38269e+12	1.40192e+12	1.42142e+12	1.4412e+12	1.46125e+12	1.48157e+12	1.50218e+12	1.52308e+12	1.54427e+12	1.56575e+12	1.58754e+12	1.60962e+12	1.63201e+12	1.65472e+12	1.67773e+12	1.70107e+12	1.72474e+12	1.74873e+12	1.77306e+12	1.79773e+12	1.82273e+12	1.84809e+12	1.8738e+12	1.89987e+12	1.9263e+12	1.95309e+12	1.98027e+12	2.00781e+12	2.03574e+12	2.06406e+12	2.09278e+12	2.12189e+12	2.15141e+12	2.18134e+12	2.21169e+12	2.24245e+12	2.27365e+12	2.30528e+12	2.33735e+12	2.36986e+12	2.40283e+12	2.43626e+12	2.47015e+12	2.50451e+12	2.53935e+12	2.57468e+12
663.132	1.30039e+12	1.31848e+12	1.33683e+12	1.35542e+12	1.37428e+12	1.3934e+12	1.41278e+12	1.43243e+12	1.45236e+12	1.47257e+12	1.49305e+12	1.51382e+12	1.53488e+12	1.55623e+12	1.57788e+12	1.59983e+12	1.62209e+12	1.64465e+12	1.66753e+12	1.69073e+12	1.71425e+12	1.7381e+12	1.76228e+12	1.78679e+12	1.81165e+12	1.83685e+12	1.86241e+12	1.88832e+12	1.91458e+12	1.94122e+12	1.96822e+12	1.99561e+12	2.02337e+12	2.05151e+12	2.08005e+12	2.10899e+12	2.13833e+12	2.16808e+12	2.19824e+12	2.22882e+12	2.25982e+12	2.29126e+12	2.32314e+12	2.35545e+12	2.38822e+12	2.42144e+12	2.45513e+12	2.48928e+12	2.52391e+12
671.12	1.27472e+12	1.29245e+12	1.31043e+12	1.32866e+12	1.34715e+12	1.36589e+12	1.38489e+12	1.40415e+12	1.42369e+12	1.44349e+12	1.46357e+12	1.48393e+12	1.50458e+12	1.52551e+12	1.54673e+12	1.56825e+12	1.59006e+12	1.61218e+12	1.63461e+12	1.65735e+12	1.68041e+12	1.70379e+12	1.72749e+12	1.75152e+12	1.77589e+12	1.80059e+12	1.82564e+12	1.85104e+12	1.87679e+12	1.9029e+12	1.92937e+12	1.95621e+12	1.98342e+12	2.01101e+12	2.03899e+12	2.06735e+12	2.09611e+12	2.12527e+12	2.15484e+12	2.18482e+12	2.21521e+12	2.24603e+12	2.27727e+12	2.30895e+12	2.34107e+12	2.37364e+12	2.40666e+12	2.44014e+12	2.47409e+12
679.204	1.24953e+12	1.26691e+12	1.28454e+12	1.30241e+12	1.32053e+12	1.3389e+12	1.35752e+12	1.37641e+12	1.39556e+12	1.41497e+12	1.43465e+12	1.45461e+12	1.47485e+12	1.49536e+12	1.51617e+12	1.53726e+12	1.55864e+12	1.58033e+12	1.60231e+12	1.6246e+12	1.6472e+12	1.67012e+12	1.69335e+12	1.71691e+12	1740792785790	1.76501e+12	1.78956e+12	1.81446e+12	1.8397e+12	1.86529e+12	1.89124e+12	1.91755e+12	1.94423e+12	1.97127e+12	1.9987e+12	2.0265e+12	2.05469e+12	2.08328e+12	2.11226e+12	2.14164e+12	2.17144e+12	2.20164e+12	2.23227e+12	2.26333e+12	2.29481e+12	2.32674e+12	2.3591e+12	2.39192e+12	2.4252e+12
687.385	1.22482e+12	1.24186e+12	1.25914e+12	1.27666e+12	1.29442e+12	1.31242e+12	1.33068e+12	1.34919e+12	1.36796e+12	1.38699e+12	1.40629e+12	1.42585e+12	1.44569e+12	1.4658e+12	1.48619e+12	1.50686e+12	1.52783e+12	1.54908e+12	1.57063e+12	1.59248e+12	1.61463e+12	1.6371e+12	1.65987e+12	1.68296e+12	1.70637e+12	1.73011e+12	1.75418e+12	1.77858e+12	1.80332e+12	1.82841e+12	1.85385e+12	1.87964e+12	1.90579e+12	1.9323e+12	1.95918e+12	1.98643e+12	2.01407e+12	2.04209e+12	2.07049e+12	2.0993e+12	2128501442714	2.15811e+12	2.18813e+12	2.21857e+12	2.24944e+12	2.28073e+12	2.31246e+12	2.34463e+12	2.37725e+12
695.665	1.2006e+12	1.2173e+12	1.23424e+12	1.25141e+12	1.26881e+12	1.28646e+12	1.30436e+12	1.32251e+12	1.3409e+12	1.35956e+12	1.37847e+12	1.39765e+12	1.41709e+12	1.43681e+12	1.45679e+12	1.47706e+12	1.49761e+12	1.51844e+12	1.53956e+12	1.56098e+12	1.5827e+12	1.60472e+12	1.62704e+12	1.64967e+12	1.67262e+12	1.69589e+12	1.71948e+12	1.7434e+12	1.76766e+12	1.79225e+12	1.81718e+12	1.84246e+12	1.86809e+12	1.89408e+12	1.92043e+12	1.94714e+12	1.97423e+12	2.0017e+12	2.02954e+12	2.05778e+12	2.0864e+12	2.11543e+12	2.14486e+12	2.17469e+12	2.20495e+12	2.23562e+12	2.26672e+12	2.29825e+12	2.33023e+12
704.044	1.17685e+12	1.19322e+12	1.20982e+12	1.22665e+12	1.24372e+12	1.26102e+12	1.27856e+12	1.29635e+12	1.31438e+12	1.33267e+12	1.3512e+12	1.37e+12	1.38906e+12	1.40838e+12	1.42798e+12	1.44784e+12	1.46798e+12	1.48841e+12	1.50911e+12	1.5301e+12	1.55139e+12	1.57297e+12	1.59486e+12	1.61704e+12	1.63954e+12	1.66235e+12	1.68547e+12	1.70892e+12	1.73269e+12	1.7568e+12	1.78124e+12	1.80601e+12	1.83114e+12	1.85661e+12	1.88244e+12	1.90863e+12	1.93518e+12	1962100419539	1.9894e+12	2.01707e+12	2.04513e+12	2.07358e+12	2.10243e+12	2.13168e+12	2.16133e+12	2.1914e+12	2.22188e+12	2.25279e+12	2.28413e+12
712.525	1.15357e+12	1.16962e+12	1.18589e+12	1.20239e+12	1.21912e+12	1.23608e+12	1.25327e+12	1.27071e+12	1.28838e+12	1.30631e+12	1.32448e+12	1.34291e+12	1.36159e+12	1.38053e+12	1.39973e+12	1.41921e+12	1.43895e+12	1.45897e+12	1.47926e+12	1.49984e+12	1.52071e+12	1.54186e+12	1.56331e+12	1.58506e+12	1.60711e+12	1.62947e+12	1.65214e+12	1.67512e+12	1.69842e+12	1.72205e+12	1.74601e+12	1.77029e+12	1.79492e+12	1.81989e+12	1.84521e+12	1.87088e+12	1.89691e+12	1.92329e+12	1.95005e+12	1.97718e+12	2.00468e+12	2.03257e+12	2.06085e+12	2.08952e+12	2.11858e+12	2.14806e+12	2.17794e+12	2.20824e+12	2.23896e+12
721.107	1.13077e+12	1.1465e+12	1.16244e+12	1.17862e+12	1.19501e+12	1.21164e+12	1.22849e+12	1.24558e+12	1.26291e+12	1.28048e+12	1.29829e+12	1.31635e+12	1.33467e+12	1.35323e+12	1.37206e+12	1.39115e+12	1.4105e+12	1.43012e+12	1.45001e+12	1.47019e+12	1.49064e+12	1.51138e+12	1.5324e+12	1.55372e+12	1.57533e+12	1.59725e+12	1.61947e+12	1.642e+12	1.66484e+12	1.688e+12	1.71148e+12	1.73529e+12	1.75943e+12	1.78391e+12	1.80872e+12	1.83389e+12	1.8594e+12	1.88527e+12	1.91149e+12	1.93808e+12	1.96504e+12	1.99238e+12	2.0201e+12	2.0482e+12	2.07669e+12	2.10558e+12	2.13487e+12	2.16457e+12	2.19469e+12
729.794	1.10842e+12	1.12383e+12	1.13947e+12	1.15532e+12	1.17139e+12	1.18769e+12	1.20421e+12	1.22096e+12	1.23795e+12	1.25517e+12	1.27263e+12	1.29033e+12	1.30829e+12	1.32649e+12	1.34494e+12	1.36365e+12	1.38262e+12	1.40185e+12	1.42135e+12	1.44113e+12	1.46118e+12	1.4815e+12	1.50211e+12	1.52301e+12	1.5442e+12	1.56568e+12	1.58746e+12	1.60954e+12	1.63193e+12	1.65464e+12	1.67765e+12	1.70099e+12	1.72466e+12	1.74865e+12	1.77297e+12	1.79764e+12	1.82265e+12	1.848e+12	1.87371e+12	1.89978e+12	1.9262e+12	1.953e+12	1.98017e+12	2.00772e+12	2.03565e+12	2.06397e+12	2.09268e+12	2.12179e+12	2.15131e+12
738.584	1.08652e+12	1.10163e+12	1.11696e+12	1.13249e+12	1.14825e+12	1.16422e+12	1.18042e+12	1.19684e+12	1.21349e+12	1.23037e+12	1.24749e+12	1.26484e+12	1.28244e+12	1.30028e+12	1.31837e+12	1.33671e+12	1.3553e+12	1.37416e+12	1.39327e+12	1.41265e+12	1.43231e+12	1.45223e+12	1.47243e+12	1.49292e+12	1.51369e+12	1.53474e+12	1.55609e+12	1.57774e+12	1.59969e+12	1.62194e+12	1.64451e+12	1.66739e+12	1.69058e+12	1.7141e+12	1.73794e+12	1.76212e+12	1.78664e+12	1.81149e+12	1.83669e+12	1.86224e+12	1.88815e+12	1.91441e+12	1.94105e+12	1.96805e+12	1.99543e+12	2.02319e+12	2.05133e+12	2.07987e+12	2.1088e+12
747.481	1.06506e+12	1.07987e+12	1.09489e+12	1.11013e+12	1.12557e+12	1.14123e+12	1.1571e+12	1.1732e+12	1.18952e+12	1.20607e+12	1.22285e+12	1.23986e+12	1.25711e+12	1.2746e+12	1.29233e+12	1.3103e+12	1.32853e+12	1.34701e+12	1.36575e+12	1.38475e+12	1.40402e+12	1.42355e+12	1.44335e+12	1.46343e+12	1.48379e+12	1.50443e+12	1.52536e+12	1.54658e+12	1.56809e+12	1.58991e+12	1.61203e+12	1.63445e+12	1.65719e+12	1.68024e+12	1.70362e+12	1.72732e+12	1.75135e+12	1.77571e+12	1.80041e+12	1.82546e+12	1.85085e+12	1.8766e+12	1.90271e+12	1.92918e+12	1.95602e+12	1.98323e+12	2.01082e+12	2.03879e+12	2.06715e+12
756.484	1.04402e+12	1.05855e+12	1.07327e+12	1.0882e+12	1.10334e+12	1.11869e+12	1.13425e+12	1.15003e+12	1.16603e+12	1.18225e+12	1.1987e+12	1.21537e+12	1.23228e+12	1.24942e+12	1.26681e+12	1.28443e+12	1.3023e+12	1.32041e+12	1.33878e+12	1.35741e+12	1.37629e+12	1.39544e+12	1.41485e+12	1.43453e+12	1.45449e+12	1.47472e+12	1.49524e+12	1.51604e+12	1.53713e+12	1.55851e+12	1.58019e+12	1.60218e+12	1.62446e+12	1.64706e+12	1.66998e+12	1.69321e+12	1.71676e+12	1.74064e+12	1.76486e+12	1.78941e+12	1.8143e+12	1.83954e+12	1.86513e+12	1.89108e+12	1.91739e+12	1.94406e+12	1.97111e+12	1.99853e+12	2.02633e+12
765.597	1.0234e+12	1.03764e+12	1.05208e+12	1.06671e+12	1.08155e+12	1.0966e+12	1.11185e+12	1.12732e+12	1.143e+12	1.1589e+12	1.17502e+12	1.19137e+12	1.20794e+12	1.22475e+12	1.24179e+12	1.25906e+12	1.27658e+12	1.29434e+12	1.31234e+12	1.3306e+12	1.34911e+12	1.36788e+12	1.38691e+12	1406199252298	1.42576e+12	1.4456e+12	1.46571e+12	1.4861e+12	1.50677e+12	1.52773e+12	1.54898e+12	1.57053e+12	1.59238e+12	1.61453e+12	1.63699e+12	1.65977e+12	1.68286e+12	1.70627e+12	1.73e+12	1.75407e+12	1.77847e+12	1.80321e+12	1.8283e+12	1.85373e+12	1.87952e+12	1.90567e+12	1.93218e+12	1.95906e+12	1.98631e+12
774.819	1.00318e+12	1.01714e+12	1.03129e+12	1.04563e+12	1.06018e+12	1.07493e+12	1.08988e+12	1.10504e+12	1.12042e+12	1.136e+12	1.15181e+12	1.16783e+12	1.18408e+12	1.20055e+12	1.21725e+12	1.23418e+12	1.25135e+12	1.26876e+12	1.28641e+12	1.30431e+12	1.32245e+12	1.34085e+12	1.3595e+12	1.37841e+12	1.39759e+12	1.41703e+12	1.43674e+12	1.45673e+12	1.477e+12	1.49754e+12	1.51838e+12	1.5395e+12	1.56092e+12	1.58263e+12	1.60465e+12	1.62697e+12	1.6496e+12	1.67255e+12	1.69582e+12	1.71941e+12	1.74333e+12	1.76758e+12	1.79217e+12	1.8171e+12	1.84238e+12	1.86801e+12	1.894e+12	1.92035e+12	1.94706e+12
784.152	9.83337e+11	9.97017e+11	1.01089e+12	1.02495e+12	1.03921e+12	1.05367e+12	1.06832e+12	1.08318e+12	1.09825e+12	1.11353e+12	1.12902e+12	1.14473e+12	1.16065e+12	1.1768e+12	1.19317e+12	1.20977e+12	1.2266e+12	1.24366e+12	1.26096e+12	1.27851e+12	1.29629e+12	1.31432e+12	1.33261e+12	1.35115e+12	1.36994e+12	1.389e+12	1.40832e+12	1.42792e+12	1.44778e+12	1.46792e+12	1.48834e+12	1.50905e+12	1.53004e+12	1.55132e+12	1.57291e+12	1.59479e+12	1.61697e+12	1.63947e+12	1.66227e+12	1.6854e+12	1.70884e+12	1.73262e+12	1.75672e+12	1.78116e+12	1.80594e+12	1.83106e+12	1.85653e+12	1.88236e+12	1.90855e+12
793.597	9.63852e+11	9.77261e+11	9.90856e+11	1.00464e+12	1.01862e+12	1.03279e+12	1.04715e+12	1.06172e+12	1.07649e+12	1.09147e+12	1.10665e+12	1.12205e+12	1.13765e+12	1.15348e+12	1.16953e+12	1.1858e+12	1.20229e+12	1.21902e+12	1.23598e+12	1.25317e+12	1.2706e+12	1.28828e+12	1.3062e+12	1.32437e+12	1.3428e+12	1.36148e+12	1.38042e+12	1.39962e+12	1.41909e+12	1.43883e+12	1.45885e+12	1.47914e+12	1.49972e+12	1.52058e+12	1.54174e+12	1.56319e+12	1.58493e+12	1.60698e+12	1.62934e+12	1.652e+12	1.67498e+12	1.69828e+12	1.72191e+12	1.74586e+12	1.77015e+12	1.79478e+12	1.81974e+12	1.84506e+12	1.87073e+12
803.156	9.44706e+11	9.57849e+11	9.71174e+11	9.84684e+11	9.98382e+11	1.01227e+12	1.02635e+12	1.04063e+12	1055107919898	1.06979e+12	1.08467e+12	1.09976e+12	1.11506e+12	1.13057e+12	1.1463e+12	1.16224e+12	1.17841e+12	1.1948e+12	1.21143e+12	1.22828e+12	1.24537e+12	1.26269e+12	1.28026e+12	1.29807e+12	1.31612e+12	1.33443e+12	1.353e+12	1.37182e+12	1.3909e+12	1.41025e+12	1.42987e+12	1.44976e+12	1.46993e+12	1.49038e+12	1.51111e+12	1.53213e+12	1.55345e+12	1.57506e+12	1.59697e+12	1.61919e+12	1.64171e+12	1.66455e+12	1.68771e+12	1.71118e+12	1.73499e+12	1.75913e+12	1.7836e+12	1.80841e+12	1.83357e+12
812.831	9.25897e+11	9.38778e+11	9.51837e+11	9.65079e+11	9.78504e+11	9.92117e+11	1.00592e+12	1.01991e+12	1.0341e+12	1.04849e+12	1.06307e+12	1.07786e+12	1.09286e+12	1.10806e+12	1.12347e+12	1.1391e+12	1.15495e+12	1.17102e+12	1.18731e+12	1.20382e+12	1.22057e+12	1.23755e+12	1.25477e+12	1.27222e+12	1.28992e+12	1.30786e+12	1.32606e+12	1.34451e+12	1.36321e+12	1.38217e+12	1.4014e+12	1.4209e+12	1.44066e+12	1.46071e+12	1.48103e+12	1.50163e+12	1.52252e+12	1.5437e+12	1.56517e+12	1.58695e+12	1.60902e+12	1.63141e+12	1.6541e+12	1.67711e+12	1.70045e+12	1.7241e+12	1.74809e+12	1.7724e+12	1.79706e+12
822.621	9.07426e+11	9.20049e+11	9.32849e+11	9.45826e+11	9.58984e+11	9.72324e+11	9.85851e+11	9.99565e+11	1.01347e+12	1.02757e+12	1.04186e+12	1.05636e+12	1.07105e+12	1.08595e+12	1.10106e+12	1.11638e+12	1.13191e+12	1.14765e+12	1.16362e+12	1.17981e+12	1.19622e+12	1.21286e+12	1.22973e+12	1.24684e+12	1.26419e+12	1.28177e+12	1.2996e+12	1.31768e+12	1.33601e+12	1.3546e+12	1.37344e+12	1392551269092	1.41192e+12	1.43157e+12	1.45148e+12	1.47167e+12	1.49215e+12	1.5129e+12	1.53395e+12	1.55529e+12	1.57693e+12	1.59886e+12	1.62111e+12	1.64366e+12	1.66652e+12	1.68971e+12	1.71321e+12	1.73705e+12	1.76121e+12
832.53	8.89295e+11	9.01666e+11	9.14209e+11	9.26927e+11	9.39822e+11	9.52896e+11	9.66153e+11	9.79593e+11	9.93221e+11	1.00704e+12	1.02105e+12	1.03525e+12	1.04965e+12	1.06426e+12	1.07906e+12	1.09407e+12	1.10929e+12	1.12472e+12	1.14037e+12	1.15623e+12	1.17232e+12	1.18863e+12	1.20516e+12	1.22193e+12	1.23893e+12	1.25616e+12	1.27364e+12	1.29136e+12	1.30932e+12	1.32753e+12	1.346e+12	1.36473e+12	1.38371e+12	1.40296e+12	1.42248e+12	1.44227e+12	1.46233e+12	1.48267e+12	1.5033e+12	1.52421e+12	1.54542e+12	1.56692e+12	1.58871e+12	1.61082e+12	1.63322e+12	1.65594e+12	1.67898e+12	1.70234e+12	1.72602e+12
842.558	8.71504e+11	8.83628e+11	8.9592e+11	9.08384e+11	9.21021e+11	9.33833e+11	9.46824e+11	9.59996e+11	9.73351e+11	9.86891e+11	1.00062e+12	1.01454e+12	1.02865e+12	1.04296e+12	1.05747e+12	1.07218e+12	1.0871e+12	1.10222e+12	1.11756e+12	1.1331e+12	1.14887e+12	1.16485e+12	1.18105e+12	1.19748e+12	1.21414e+12	1.23103e+12	1.24816e+12	1.26552e+12	1.28313e+12	1300976362554	1.31907e+12	1.33742e+12	1.35603e+12	1.37489e+12	1.39402e+12	1.41341e+12	1.43308e+12	1.45301e+12	1.47323e+12	1.49372e+12	1.5145e+12	1.53557e+12	1.55693e+12	1.57859e+12	1.60055e+12	1.62282e+12	1.64539e+12	1.66828e+12	1.69149e+12
852.707	8.54054e+11	8.65935e+11	8.77981e+11	8.90195e+11	9.02579e+11	9.15135e+11	9.27866e+11	9.40774e+11	9.53862e+11	9.67131e+11	9.80585e+11	9.94227e+11	1.00806e+12	1.02208e+12	1.0363e+12	1.05072e+12	1.06533e+12	1.08015e+12	1.09518e+12	1.11042e+12	1.12586e+12	1.14152e+12	1.1574e+12	1.17351e+12	1.18983e+12	1.20638e+12	1.22317e+12	1.24018e+12	1.25743e+12	1.27493e+12	1.29266e+12	1.31065e+12	1.32888e+12	1.34737e+12	1.36611e+12	1.38511e+12	1.40438e+12	1.42392e+12	1.44373e+12	1.46381e+12	1.48418e+12	1.50482e+12	1.52576e+12	1.54698e+12	1.5685e+12	1.59032e+12	1.61245e+12	1.63488e+12	1.65762e+12
862.979	8.36944e+11	8.48587e+11	8.60392e+11	8.72361e+11	8.84497e+11	8.96802e+11	9.09277e+11	9.21927e+11	9.34752e+11	9.47756e+11	9.6094e+11	9.74308e+11	9.87862e+11	1.0016e+12	1.01554e+12	1.02967e+12	1.04399e+12	1.05851e+12	1.07324e+12	1.08817e+12	1.10331e+12	1.11866e+12	1.13422e+12	1.15e+12	1.16599e+12	1.18221e+12	1.19866e+12	1.21534e+12	1.23224e+12	1.24939e+12	1.26677e+12	1.28439e+12	1.30226e+12	1.32037e+12	1338740506813	1.35736e+12	1.37625e+12	1.39539e+12	1.4148e+12	1.43449e+12	1.45444e+12	1.47468e+12	1.49519e+12	1.51599e+12	1.53708e+12	1.55846e+12	1.58014e+12	1.60213e+12	1.62441e+12
873.373	8.20173e+11	8.31582e+11	8.43151e+11	8.5488e+11	8.66773e+11	8.78831e+11	8.91056e+11	9.03452e+11	9.16021e+11	9.28764e+11	9.41684e+11	9.54784e+11	9.68067e+11	9.81534e+11	9.95188e+11	1.00903e+12	1.02307e+12	1.0373e+12	1.05173e+12	1.06636e+12	1.0812e+12	1.09624e+12	1.11149e+12	1.12695e+12	1.14263e+12	1.15852e+12	1.17464e+12	1.19098e+12	1.20755e+12	1.22435e+12	1.24138e+12	1.25865e+12	1.27616e+12	1.29391e+12	1.31191e+12	1.33016e+12	1.34867e+12	1.36743e+12	1.38645e+12	1.40574e+12	1.4253e+12	1.44512e+12	1.46523e+12	1.48561e+12	1506278272731	1.52723e+12	1.54848e+12	1.57002e+12	1.59186e+12
883.894	8.03737e+11	8.14918e+11	8.26255e+11	8.37749e+11	8.49404e+11	8.6122e+11	8.73201e+11	8.85348e+11	8.97665e+11	9.10152e+11	9.22814e+11	9.35651e+11	9.48668e+11	9.61865e+11	9.75246e+11	9.88813e+11	1.00257e+12	1.01652e+12	1.03066e+12	1.04499e+12	1.05953e+12	1.07427e+12	1.08922e+12	1.10437e+12	1.11973e+12	1.13531e+12	1.1511e+12	1.16712e+12	1.18335e+12	1.19981e+12	1.21651e+12	1.23343e+12	1.25059e+12	1.26798e+12	1.28562e+12	1.30351e+12	1.32164e+12	1.34003e+12	1.35867e+12	1.37757e+12	1.39674e+12	1.41617e+12	1.43587e+12	1.45584e+12	1.47609e+12	1.49663e+12	1.51745e+12	1.53856e+12	1.55996e+12
894.54	7.87635e+11	7.98592e+11	8.09702e+11	8.20966e+11	8.32386e+11	8.43966e+11	8.55707e+11	8.67611e+11	8.79681e+11	8.91918e+11	9.04326e+11	9.16906e+11	9.29662e+11	9.42595e+11	9.55708e+11	9.69003e+11	9.82483e+11	9.96151e+11	1.01001e+12	1.02406e+12	1.03831e+12	1.05275e+12	1.06739e+12	1.08224e+12	1.0973e+12	1.11256e+12	1.12804e+12	1.14373e+12	1.15964e+12	1.17578e+12	1.19213e+12	1.20872e+12	1.22553e+12	1.24258e+12	1.25987e+12	1.27739e+12	1.29516e+12	1.31318e+12	1.33145e+12	1.34997e+12	1.36875e+12	1.38779e+12	1.4071e+12	1.42667e+12	1.44652e+12	1.46665e+12	1.48705e+12	1.50774e+12	1.52871e+12
905.316	7.71862e+11	7.82599e+11	7.93486e+11	8.04525e+11	8.15717e+11	8.27065e+11	8.3857e+11	8.50236e+11	8.62064e+11	8.74056e+11	8.86216e+11	8.98544e+11	9.11044e+11	9.23718e+11	9.36568e+11	9.49597e+11	9.62808e+11	9.76202e+11	9.89782e+11	1.00355e+12	1.01751e+12	1031666890144	1.04602e+12	1.06057e+12	1.07532e+12	1.09028e+12	1.10545e+12	1.12083e+12	1.13642e+12	1.15223e+12	1.16826e+12	1.18451e+12	1.20099e+12	1.2177e+12	1.23464e+12	1.25181e+12	1.26923e+12	1.28688e+12	1.30479e+12	1.32294e+12	1.34134e+12	1.36e+12	1.37892e+12	1.3981e+12	1.41755e+12	1.43727e+12	1.45727e+12	1.47754e+12	1.4981e+12
916.22	7.56412e+11	7.66935e+11	7.77604e+11	7.88421e+11	7.9939e+11	8.1051e+11	8.21785e+11	8.33218e+11	8.44809e+11	8.56561e+11	8.68477e+11	8.80559e+11	8.92809e+11	9.05229e+11	9.17822e+11	9.3059e+11	9.43536e+11	9.56662e+11	9.6997e+11	9.83464e+11	9.97145e+11	1.01102e+12	1.02508e+12	1.03934e+12	1.0538e+12	1.06846e+12	1.08332e+12	1.09839e+12	1.11367e+12	1.12917e+12	1.14488e+12	1.1608e+12	1.17695e+12	1.19332e+12	1.20993e+12	1.22676e+12	1.24382e+12	1.26113e+12	1.27867e+12	1.29646e+12	1.31449e+12	1.33278e+12	1.35132e+12	1.37012e+12	1.38918e+12	1.40851e+12	1.4281e+12	1.44797e+12	1.46811e+12
927.257	7.4128e+11	7.51592e+11	7.62048e+11	7.72649e+11	7.83398e+11	7.94296e+11	8.05346e+11	8.16549e+11	8.27908e+11	8.39426e+11	8.51103e+11	8.62943e+11	8.74948e+11	8.8712e+11	8.99461e+11	9.11974e+11	9.2466e+11	9.37524e+11	9.50566e+11	9.6379e+11	9.77197e+11	9.90791e+11	1.00457e+12	1.01855e+12	1.03272e+12	1.04709e+12	1.06165e+12	1.07642e+12	1.0914e+12	1.10658e+12	1.12197e+12	1.13758e+12	1.15341e+12	1.16945e+12	1.18572e+12	1.20222e+12	1.21894e+12	1.2359e+12	1.25309e+12	1.27052e+12	1.2882e+12	1.30612e+12	1.32429e+12	1.34271e+12	1.36139e+12	1.38033e+12	1.39953e+12	1.419e+12	1.43874e+12
938.426	7.26458e+11	7.36564e+11	7.46811e+11	7.572e+11	7.67733e+11	7.78414e+11	7.89242e+11	8.00222e+11	8.11354e+11	8.22641e+11	8.34085e+11	8.45688e+11	8.57453e+11	8.69382e+11	8.81476e+11	8.93738e+11	9.06172e+11	9.18778e+11	9.31559e+11	9.44518e+11	9.57658e+11	9.7098e+11	9.84488e+11	9.98184e+11	1.01207e+12	1.02615e+12	1.04042e+12	1.0549e+12	1.06957e+12	1.08445e+12	1.09954e+12	1.11483e+12	1.13034e+12	1.14607e+12	1.16201e+12	1.17818e+12	1.19457e+12	1.21118e+12	1.22803e+12	1.24512e+12	1.26244e+12	1.28e+12	1.29781e+12	1.31586e+12	1.33417e+12	1.35273e+12	1.37155e+12	1.39063e+12	1.40997e+12
949.73	7.11937e+11	7.21841e+11	7.31883e+11	7.42065e+11	7.52388e+11	7.62854e+11	7.73467e+11	7.84227e+11	7.95137e+11	8.06198e+11	8.17413e+11	8.28785e+11	8.40314e+11	8.52004e+11	8.63857e+11	8.75874e+11	8.88059e+11	9.00413e+11	9.12939e+11	9.25639e+11	9.38516e+11	9.51572e+11	9.6481e+11	9.78232e+11	9.9184e+11	1.00564e+12	1.01963e+12	1.03381e+12	1.04819e+12	1.06278e+12	1.07756e+12	1.09255e+12	1.10775e+12	1.12316e+12	1.13878e+12	1.15463e+12	1.17069e+12	1.18698e+12	1.20349e+12	1.22023e+12	1.23721e+12	1.25442e+12	1.27187e+12	1.28956e+12	1.3075e+12	1.32569e+12	1.34413e+12	1.36283e+12	1.38179e+12
961.17	6.97708e+11	7.07414e+11	7.17255e+11	7.27233e+11	7.3735e+11	7.47608e+11	7.58008e+11	7.68553e+11	7.79245e+11	7.90085e+11	8.01076e+11	8.1222e+11	8.23519e+11	8.34976e+11	8.46591e+11	8.58369e+11	8.7031e+11	8.82417e+11	8.94692e+11	9.07139e+11	9.19758e+11	9.32554e+11	9.45527e+11	9.5868e+11	9.72017e+11	9.85539e+11	9.99249e+11	1.01315e+12	1.02724e+12	1.04153e+12	1.05602e+12	1.07071e+12	1.08561e+12	1.10071e+12	1.11602e+12	1131550076978	1.14729e+12	1.16325e+12	1.17943e+12	1.19584e+12	1.21248e+12	1.22934e+12	1.24645e+12	1.26379e+12	1.28137e+12	1.29919e+12	1.31727e+12	1.33559e+12	1.35417e+12
972.747	6.83759e+11	6.93271e+11	7.02916e+11	7.12694e+11	722608801600	7.32661e+11	7.42854e+11	7.53188e+11	7.63666e+11	7.74289e+11	7.85061e+11	7.95982e+11	8.07055e+11	8.18282e+11	8.29666e+11	8.41208e+11	8.5291e+11	8.64775e+11	8.76805e+11	8.89003e+11	9.0137e+11	9.1391e+11	9.26623e+11	9.39514e+11	9.52584e+11	9.65836e+11	9.79272e+11	9.92895e+11	1.00671e+12	1.02071e+12	1.03491e+12	1.04931e+12	1.06391e+12	1.07871e+12	1.09371e+12	1.10893e+12	1.12435e+12	1.14e+12	1.15585e+12	1.17193e+12	1.18824e+12	1.20477e+12	1.22153e+12	1.23852e+12	1.25575e+12	1.27322e+12	1.29093e+12	1.30889e+12	1.3271e+12
984.464	6.70078e+11	6.794e+11	6.88851e+11	6.98434e+11	7.0815e+11	7.18002e+11	7.2799e+11	7.38117e+11	7.48386e+11	7.58797e+11	7.69353e+11	7.80055e+11	7.90907e+11	8.0191e+11	8.13065e+11	8.24376e+11	8.35844e+11	8.47472e+11	8.59262e+11	8.71215e+11	8.83335e+11	8.95623e+11	9.08083e+11	9.20715e+11	9.33524e+11	9.4651e+11	9.59678e+11	9.73028e+11	9.86564e+11	1.00029e+12	1.0142e+12	1.02831e+12	1.04262e+12	1.05712e+12	1.07183e+12	1.08674e+12	1.10186e+12	1.11719e+12	1.13273e+12	1.14849e+12	1.16446e+12	1.18066e+12	1.19709e+12	1.21374e+12	1.23062e+12	1.24774e+12	1.2651e+12	1.2827e+12	1.30054e+12
996.323	6.5665e+11	6.65785e+11	6.75047e+11	6.84438e+11	6.93959e+11	7.03613e+11	7.13401e+11	7.23326e+11	7.33388e+11	7.43591e+11	7.53935e+11	7.64423e+11	7.75058e+11	7.8584e+11	7.96772e+11	8.07856e+11	8.19094e+11	8.30489e+11	8.42042e+11	8.53756e+11	8.65633e+11	8.77675e+11	8.89885e+11	9.02265e+11	9.14816e+11	9.27543e+11	9.40446e+11	9.53529e+11	9.66794e+11	9.80244e+11	9.9388e+11	1.00771e+12	1.02172e+12	1.03594e+12	1.05035e+12	1.06496e+12	1.07978e+12	1.0948e+12	1.11003e+12	1.12547e+12	1.14113e+12	1.157e+12	1.1731e+12	1.18942e+12	1.20596e+12	1.22274e+12	1.23975e+12	1.257e+12	1.27448e+12
1008.32	6.43461e+11	6.52412e+11	6.61488e+11	6.7069e+11	6.8002e+11	6.8948e+11	6.99072e+11	7.08797e+11	7.18657e+11	7.28655e+11	7.38792e+11	7.49069e+11	7.5949e+11	7.70055e+11	7.80768e+11	7.91629e+11	8.02642e+11	8.13808e+11	8.25129e+11	8.36608e+11	8.48246e+11	8.60046e+11	8.72011e+11	8.84142e+11	8.96441e+11	9.08912e+11	9.21556e+11	9.34377e+11	9.47375e+11	9.60554e+11	9.73917e+11	9.87465e+11	1.0012e+12	1.01513e+12	1.02925e+12	1.04357e+12	1.05809e+12	1.07281e+12	1.08773e+12	1.10286e+12	1.11821e+12	1.13376e+12	1.14953e+12	1.16553e+12	1.18174e+12	1.19818e+12	1.21485e+12	1.23175e+12	1.24888e+12
1020.47	6.30505e+11	6.39276e+11	6.48169e+11	6.57186e+11	6.66328e+11	6.75598e+11	6.84996e+11	6.94526e+11	7.04187e+11	7.13984e+11	7.23916e+11	7.33987e+11	7.44198e+11	7.5455e+11	7.65047e+11	7.7569e+11	7.86481e+11	7.97422e+11	8.08515e+11	8.19763e+11	8.31167e+11	8.4273e+11	8.54453e+11	8.6634e+11	8.78392e+11	8.90612e+11	9.03001e+11	9.15563e+11	9.283e+11	9.41214e+11	9.54307e+11	9.67583e+11	9.81044e+11	9.94691e+11	1.00853e+12	1.02256e+12	1.03678e+12	1.05121e+12	1.06583e+12	1.08066e+12	1.09569e+12	1.11093e+12	1.12639e+12	1.14206e+12	1.15795e+12	1.17405e+12	1.19039e+12	1.20695e+12	1223737597059
1032.76	6.17784e+11	6.26378e+11	6.35092e+11	6.43927e+11	6.52885e+11	6.61967e+11	6.71176e+11	6.80513e+11	6.8998e+11	6.99579e+11	7.09311e+11	7.19178e+11	7.29183e+11	7.39327e+11	7.49612e+11	7.6004e+11	7.70613e+11	7.81334e+11	7.92203e+11	8.03224e+11	8.14398e+11	8.25727e+11	8.37214e+11	8.48861e+11	8.6067e+11	8.72643e+11	8.84782e+11	8.97091e+11	9.09571e+11	9.22224e+11	9.35054e+11	9.48061e+11	9.6125e+11	9.74623e+11	9.88181e+11	1.00193e+12	1.01587e+12	1.03e+12	1.04433e+12	1.05886e+12	1.07359e+12	1.08852e+12	1.10366e+12	1.11902e+12	1.13458e+12	1.15037e+12	1.16637e+12	1.1826e+12	1.19905e+12
1045.2	6.05299e+11	6.1372e+11	6.22257e+11	6.30914e+11	6.39691e+11	6.4859e+11	6.57612e+11	6.66761e+11	6.76036e+11	6.85441e+11	6.94976e+11	7.04644e+11	7.14447e+11	7.24386e+11	7.34463e+11	7.4468e+11	7.5504e+11	7.65544e+11	7.76193e+11	7.86991e+11	7.97939e+11	8.0904e+11	8.20295e+11	8.31706e+11	8.43276e+11	8.55008e+11	8.66902e+11	8.78962e+11	8.91189e+11	9.03587e+11	9.16157e+11	9.28902e+11	9.41824e+11	9.54926e+11	9.68211e+11	9.8168e+11	9.95336e+11	1.00918e+12	1.02322e+12	1.03746e+12	1.05189e+12	1.06652e+12	1.08136e+12	1.0964e+12	1.11165e+12	1.12712e+12	1.1428e+12	1.1587e+12	1.17482e+12
1057.79	5.93051e+11	6.01301e+11	6.09666e+11	6.18147e+11	6.26746e+11	6.35465e+11	6.44306e+11	6.53269e+11	6.62357e+11	6.71571e+11	6.80913e+11	6.90386e+11	6.9999e+11	7.09728e+11	7.19601e+11	7.29612e+11	7.39762e+11	7.50053e+11	7.60487e+11	7.71067e+11	7.81793e+11	7.92669e+11	8.03696e+11	8.14877e+11	8.26213e+11	8.37706e+11	8.4936e+11	8.61176e+11	8.73156e+11	8.85303e+11	8.97619e+11	9.10106e+11	9.22767e+11	9.35604e+11	9.48619e+11	9.61816e+11	9.75196e+11	9.88762e+11	1.00252e+12	1.01646e+12	1.0306e+12	1.04494e+12	1.05948e+12	1.07422e+12	1.08916e+12	1.10431e+12	1.11967e+12	1.13525e+12	1.15104e+12
1070.53	5.81039e+11	5.89122e+11	5.97318e+11	6.05627e+11	6.14053e+11	6.22595e+11	6.31256e+11	6.40038e+11	6.48942e+11	6.57969e+11	6.67122e+11	6.76403e+11	6.85813e+11	6.95353e+11	7.05027e+11	7.14835e+11	7.24779e+11	7.34862e+11	7.45085e+11	7.5545e+11	7.65959e+11	7.76615e+11	7.87418e+11	7.98372e+11	8.09479e+11	8.2074e+11	8.32158e+11	8.43734e+11	8.55472e+11	8.67372e+11	8.79439e+11	8.91673e+11	9.04077e+11	9.16654e+11	9.29406e+11	9.42336e+11	9.55445e+11	9.68736e+11	9.82213e+11	9.95877e+11	1.00973e+12	1.02378e+12	1.03802e+12	1.05246e+12	1.0671e+12	1.08195e+12	1.097e+12	1.11226e+12	1.12773e+12
1083.43	5.69264e+11	5.77184e+11	5.85213e+11	5.93354e+11	6.01609e+11	6.09978e+11	6.18463e+11	6.27067e+11	6.3579e+11	6.44635e+11	6.53603e+11	6.62695e+11	6.71914e+11	6.81262e+11	6.90739e+11	7.00348e+11	7.10091e+11	7.19969e+11	7.29985e+11	7.4014e+11	7.50437e+11	7.60876e+11	7.71461e+11	7.82193e+11	7.93075e+11	8.04107e+11	8.15294e+11	8.26635e+11	8.38135e+11	8.49795e+11	8.61616e+11	8.73603e+11	8.85756e+11	8.98078e+11	9.10571e+11	9.23239e+11	9.36082e+11	9.49104e+11	9.62308e+11	9.75695e+11	9.89268e+11	1.00303e+12	1.01698e+12	1.03113e+12	1.04548e+12	1.06002e+12	1.07477e+12	1.08972e+12	1.10488e+12
1096.48	5.57725e+11	5.65484e+11	5.7335e+11	5.81326e+11	5.89413e+11	5.97613e+11	6.05927e+11	6.14356e+11	6.22902e+11	6.31568e+11	6.40354e+11	6.49262e+11	6.58294e+11	6.67452e+11	6.76737e+11	6.86151e+11	6.95697e+11	7.05375e+11	7.15188e+11	7.25137e+11	7.35225e+11	7.45453e+11	7.55823e+11	7.66337e+11	7.76998e+11	7.87807e+11	7.98767e+11	8.09879e+11	8.21145e+11	8.32569e+11	8.44151e+11	8.55894e+11	8.67801e+11	8.79873e+11	8.92113e+11	9.04524e+11	9.17107e+11	9.29865e+11	9.42801e+11	9.55917e+11	9.69215e+11	9.82698e+11	9.96369e+11	1.01023e+12	1.02428e+12	1.03853e+12	1.05298e+12	1.06763e+12	1.08248e+12
1109.69	5.46419e+11	5.54021e+11	5.61728e+11	5.69542e+11	5.77466e+11	5.85499e+11	5.93644e+11	6.01902e+11	6.10276e+11	6.18765e+11	6.27373e+11	6.36101e+11	6.4495e+11	6.53922e+11	6.63019e+11	6.72243e+11	6.81594e+11	6.91076e+11	7.0069e+11	7.10438e+11	7.20321e+11	7.30342e+11	7.40502e+11	7.50803e+11	7.61248e+11	7.71838e+11	7.82575e+11	7.93462e+11	8.045e+11	8.15692e+11	8.27039e+11	8.38544e+11	8.5021e+11	8.62037e+11	8.74029e+11	8.86188e+11	8.98516e+11	9.11016e+11	9.2369e+11	9.36539e+11	9.49568e+11	9.62778e+11	9.76171e+11	9.89751e+11	1.00352e+12	1.01748e+12	1.03163e+12	1.04599e+12	1.06054e+12
1123.05	5.35346e+11	5.42793e+11	5.50344e+11	5.58e+11	5.65763e+11	5.73633e+11	5.81613e+11	5.89704e+11	5.97908e+11	6.06226e+11	6.14659e+11	6.2321e+11	6.3188e+11	6.4067e+11	6.49582e+11	6.58619e+11	6.67781e+11	6.77071e+11	6.8649e+11	6.9604e+11	7.05723e+11	7.15541e+11	7.25495e+11	7.35587e+11	7.4582e+11	7.56196e+11	7.66716e+11	7.77382e+11	7.88196e+11	7.99161e+11	8.10278e+11	8.21551e+11	8.32979e+11	8.44567e+11	8.56316e+11	8.68229e+11	8.80307e+11	8.92554e+11	9.0497e+11	9.1756e+11	9.30324e+11	9.43266e+11	9.56388e+11	9.69693e+11	9.83183e+11	9.9686e+11	1.01073e+12	1.02479e+12	1.03904e+12
1136.58	5.24501e+11	5.31798e+11	5.39196e+11	5.46697e+11	5.54302e+11	5.62013e+11	5.69831e+11	5.77759e+11	5.85796e+11	5.93945e+11	6.02208e+11	6.10585e+11	6.1908e+11	6.27692e+11	6.36424e+11	6.45277e+11	6.54254e+11	6.63356e+11	6.72584e+11	6.8194e+11	6.91427e+11	7.01046e+11	7.10798e+11	7.20687e+11	7.30712e+11	7.40878e+11	7.51184e+11	7.61634e+11	7.7223e+11	7.82972e+11	7.93865e+11	8.04908e+11	8.16106e+11	8.27459e+11	8.3897e+11	8.50641e+11	8.62475e+11	8.74473e+11	8.86638e+11	8.98973e+11	9.11479e+11	9.24158e+11	9.37015e+11	9.5005e+11	9.63266e+11	9.76667e+11	9.90254e+11	1.00403e+12	1.018e+12
1150.27	5.13882e+11	5.21031e+11	5.28279e+11	5.35628e+11	5.4308e+11	5.50635e+11	5.58295e+11	5.66061e+11	5.73936e+11	5.8192e+11	5.90016e+11	5.98224e+11	6.06546e+11	6.14984e+11	6.23539e+11	6.32213e+11	6.41008e+11	6.49926e+11	6.58967e+11	6.68134e+11	6.77429e+11	6.86853e+11	6.96408e+11	7.06096e+11	7.15919e+11	7.25878e+11	7.35976e+11	7.46214e+11	7.56595e+11	7.67121e+11	7.77792e+11	7.88612e+11	7.99583e+11	8.10706e+11	8.21984e+11	8.33419e+11	8.45013e+11	8.56769e+11	8.68688e+11	8.80772e+11	8.93025e+11	9.05448e+11	9.18044e+11	9.30816e+11	9.43764e+11	9.56894e+11	9.70205e+11	9.83702e+11	9.97387e+11
1164.13	5.03485e+11	5.10489e+11	5.17591e+11	5.24791e+11	5.32092e+11	5.39494e+11	5.46999e+11	5.54608e+11	5.62324e+11	5.70146e+11	5.78078e+11	5.8612e+11	5.94273e+11	6.02541e+11	6.10923e+11	6.19422e+11	6.28039e+11	6.36776e+11	6.45634e+11	6.54616e+11	6.63722e+11	6.72956e+11	6.82317e+11	6.91809e+11	7.01433e+11	7.11191e+11	7.21085e+11	7.31116e+11	7.41287e+11	7.51599e+11	7.62055e+11	7.72656e+11	7.83405e+11	7.94303e+11	8.05353e+11	8.16557e+11	8.27916e+11	8.39434e+11	8.51111e+11	8.62951e+11	8.74956e+11	8.87128e+11	8.99469e+11	9.11982e+11	9.24669e+11	9.37533e+11	9.50575e+11	9.63799e+11	9.77207e+11
1178.15	4.93304e+11	5.00166e+11	5.07124e+11	5.14179e+11	5.21332e+11	5.28585e+11	5.35938e+11	5.43393e+11	5.50953e+11	5.58617e+11	5.66389e+11	5.74268e+11	5.82257e+11	5.90357e+11	5.98569e+11	6.06896e+11	6.15339e+11	6.23899e+11	6.32579e+11	6.41379e+11	6.50301e+11	6.59348e+11	6.6852e+11	6.7782e+11	6.8725e+11	6.9681e+11	7.06504e+11	7.16332e+11	7.26297e+11	7.36401e+11	7.46645e+11	7.57032e+11	7.67564e+11	7.78242e+11	7.89068e+11	8.00045e+11	8.11175e+11	8.22459e+11	8.33901e+11	8.45502e+11	8.57264e+11	8.69189e+11	8.81281e+11	8.93541e+11	9.05971e+11	9.18575e+11	9.31353e+11	9.4431e+11	9.57446e+11
1192.34	4.83333e+11	4.90057e+11	4.96875e+11	5.03787e+11	5.10795e+11	5.17901e+11	5.25106e+11	5.32411e+11	5.39817e+11	5.47327e+11	5.54941e+11	5.62661e+11	5.70488e+11	5.78425e+11	5.86471e+11	5.9463e+11	6.02902e+11	6.11289e+11	6.19793e+11	6.28415e+11	6.37157e+11	6.46021e+11	6.55008e+11	6.6412e+11	6.73359e+11	6.82727e+11	6.92224e+11	7.01854e+11	7.11618e+11	7.21517e+11	7.31555e+11	7.41732e+11	7.5205e+11	7.62512e+11	7.7312e+11	7.83875e+11	7.9478e+11	8.05836e+11	8.17047e+11	8.28413e+11	8.39937e+11	8.51622e+11	8.63469e+11	8.75481e+11	8.8766e+11	9.00009e+11	9.12529e+11	9.25224e+11	9.38095e+11
1206.7	4.73567e+11	4.80155e+11	4.86834e+11	4.93607e+11	5.00474e+11	5.07436e+11	5.14495e+11	5.21653e+11	5.28909e+11	5.36267e+11	5.43728e+11	5.51292e+11	5.58961e+11	5.66737e+11	5.74621e+11	5.82615e+11	5.9072e+11	5.98937e+11	6.07269e+11	6.15717e+11	6.24283e+11	6.32967e+11	6.41773e+11	6.50701e+11	6.59753e+11	6.68931e+11	6.78237e+11	6.87672e+11	6.97238e+11	7.06938e+11	7.16772e+11	7.26744e+11	7.36854e+11	7.47104e+11	7.57498e+11	7.68036e+11	7.7872e+11	7.89553e+11	8.00537e+11	8.11673e+11	8.22965e+11	8.34413e+11	8.46021e+11	8.57791e+11	8.69724e+11	8.81823e+11	8.9409e+11	9.06528e+11	9.19139e+11
1221.24	4.63997e+11	4.70451e+11	4.76996e+11	4.83632e+11	4.9036e+11	4.97181e+11	5.04098e+11	5.11111e+11	5.18221e+11	5.2543e+11	5.32739e+11	5.40151e+11	5.47665e+11	5.55284e+11	5.63008e+11	5.70841e+11	5.78782e+11	5.86833e+11	5.94997e+11	6.03274e+11	6.11667e+11	6.20176e+11	6.28803e+11	6.37551e+11	6.4642e+11	6.55413e+11	6.6453e+11	6.73775e+11	6.83148e+11	6.92652e+11	7.02287e+11	7.12057e+11	7.21963e+11	7.32006e+11	7.42189e+11	7.52514e+11	7.62983e+11	7.73597e+11	7.84359e+11	7.9527e+11	8.06334e+11	8.17551e+11	8.28924e+11	8.40456e+11	8.52148e+11	8.64002e+11	8.76022e+11	8.88208e+11	9.00564e+11
1235.95	4.54614e+11	4.60938e+11	4.67351e+11	4.73852e+11	4.80444e+11	4.87128e+11	4.93904e+11	5.00775e+11	5.07742e+11	5.14805e+11	5.21967e+11	5.29228e+11	5.3659e+11	5.44055e+11	5.51623e+11	5.59297e+11	5.67078e+11	5.74967e+11	5.82965e+11	5.91075e+11	5.99298e+11	6.07635e+11	6.16088e+11	6.24659e+11	6.33349e+11	6.42159e+11	6.51093e+11	6.6015e+11	6.69334e+11	6.78645e+11	6.88086e+11	6.97658e+11	7.07364e+11	7.17204e+11	7.27181e+11	7.37297e+11	7.47554e+11	7.57954e+11	7.68498e+11	7.79189e+11	7.90028e+11	8.01019e+11	8.12162e+11	8.2346e+11	8.34916e+11	8.46531e+11	8.58307e+11	8.70247e+11	8.82354e+11
1250.83	4.45409e+11	4.51605e+11	4.57888e+11	4.64258e+11	4.70716e+11	4.77265e+11	4.83904e+11	4.90636e+11	4.97461e+11	5.04381e+11	5.11398e+11	5.18512e+11	5.25726e+11	5.33039e+11	5.40455e+11	5.47973e+11	5.55596e+11	5.63325e+11	5.71162e+11	5.79107e+11	5.87164e+11	5.95332e+11	6.03614e+11	6.12011e+11	6.20525e+11	6.29157e+11	6.3791e+11	6.46784e+11	6.55781e+11	6.64904e+11	6.74154e+11	6.83532e+11	6.93041e+11	7.02683e+11	7.12458e+11	7.22369e+11	7.32418e+11	7.42607e+11	7.52938e+11	7.63412e+11	7.74032e+11	7.848e+11	7.95718e+11	8.06787e+11	8.18011e+11	8.29391e+11	8.40929e+11	8.52627e+11	8.64488e+11
1265.9	4.36372e+11	4.42442e+11	4.48597e+11	4.54838e+11	4.61165e+11	4.67581e+11	4.74085e+11	4.80681e+11	4.87367e+11	4.94147e+11	5.01022e+11	5.07992e+11	5.15059e+11	5.22224e+11	5.29489e+11	5.36854e+11	5.44323e+11	5.51895e+11	5.59573e+11	5.67357e+11	5.7525e+11	5.83252e+11	5.91366e+11	5.99593e+11	6.07934e+11	6.16391e+11	6.24966e+11	6.3366e+11	6.42475e+11	6.51413e+11	6.60475e+11	6.69663e+11	6.78979e+11	6.88425e+11	6.98002e+11	7.07712e+11	7.17557e+11	7.27539e+11	7.37661e+11	7.47922e+11	7.58327e+11	7.68876e+11	7.79573e+11	7.90418e+11	8.01413e+11	8.12562e+11	8.23866e+11	8.35327e+11	8.46948e+11
1281.15	4.27496e+11	4.33443e+11	4.39473e+11	4.45587e+11	4.51785e+11	4.5807e+11	4.64443e+11	4.70904e+11	4.77455e+11	4.84097e+11	4.90831e+11	4.97659e+11	5.04582e+11	5.11602e+11	5.18719e+11	5.25935e+11	5.33251e+11	5.4067e+11	5.48191e+11	5.55817e+11	5.63549e+11	5.71389e+11	5.79338e+11	5.87397e+11	5.95569e+11	6.03854e+11	6.12255e+11	6.20772e+11	6.29408e+11	6.38164e+11	6.47041e+11	6.56043e+11	6.65169e+11	6.74422e+11	6.83805e+11	6.93317e+11	7.02962e+11	7.12741e+11	7.22657e+11	7.3271e+11	7.42903e+11	7.53238e+11	7.63716e+11	7.74341e+11	7.85113e+11	7.96035e+11	8.07109e+11	8.18337e+11	8.29721e+11
1296.58	4.18783e+11	4.24609e+11	4.30515e+11	4.36505e+11	4.42577e+11	4.48734e+11	4.54976e+11	4.61306e+11	4.67723e+11	4.7423e+11	4.80827e+11	4.87516e+11	4.94298e+11	5.01174e+11	5.08146e+11	5.15215e+11	5.22383e+11	5.2965e+11	5.37018e+11	5.44489e+11	5.52063e+11	5.59743e+11	5.6753e+11	5.75425e+11	5.8343e+11	5.91546e+11	5.99776e+11	6.08119e+11	6.16579e+11	6.25156e+11	6.33853e+11	6.42671e+11	6.51612e+11	6.60676e+11	6.69867e+11	6.79186e+11	6.88634e+11	6.98214e+11	7.07927e+11	7.17776e+11	7.27761e+11	7.37885e+11	7.4815e+11	7.58558e+11	7.69111e+11	7.7981e+11	7.90658e+11	8.01657e+11	8.12809e+11
1312.2	4.10233e+11	4.1594e+11	4.21726e+11	4.27593e+11	4.33541e+11	4.39572e+11	4.45687e+11	4.51887e+11	4.58174e+11	464547604771	4.7101e+11	4.77563e+11	4.84206e+11	4.90942e+11	4.97772e+11	5.04696e+11	5.11717e+11	5.18836e+11	5.26054e+11	5.33372e+11	5.40792e+11	5.48315e+11	5.55943e+11	5.63677e+11	5.71518e+11	5.79469e+11	5.8753e+11	5.95704e+11	6.03991e+11	6.12393e+11	6.20912e+11	6.2955e+11	6.38308e+11	6.47188e+11	6.56191e+11	6.65319e+11	6.74575e+11	6.83959e+11	6.93474e+11	7.03121e+11	7.12903e+11	7.2282e+11	7.32876e+11	7.43071e+11	7.53408e+11	7.63889e+11	7.74516e+11	7.8529e+11	7.96215e+11
1328.01	4.01846e+11	4.07436e+11	4.13104e+11	4.18851e+11	4.24678e+11	4.30586e+11	4.36576e+11	4.42649e+11	4.48807e+11	4.55051e+11	4.61381e+11	4.678e+11	4.74307e+11	4.80906e+11	4.87596e+11	4.94379e+11	5.01256e+11	5.0823e+11	5.153e+11	5.22468e+11	5.29737e+11	5.37106e+11	5.44578e+11	5.52154e+11	5.59835e+11	5.67623e+11	5.75519e+11	5.83526e+11	5.91643e+11	5.99874e+11	6.08219e+11	6.1668e+11	6.25259e+11	6.33957e+11	6.42776e+11	6.51718e+11	6.60785e+11	6.69977e+11	6.79297e+11	6.88747e+11	6.98329e+11	7.08043e+11	7.17893e+11	7.2788e+11	7.38006e+11	7.48273e+11	7.58682e+11	7.69237e+11	7.79938e+11
1344	3.93624e+11	3.99099e+11	4.04652e+11	4.10281e+11	4.15988e+11	4.21775e+11	4.27643e+11	4.33592e+11	4.39624e+11	4.4574e+11	4.5194e+11	4.58228e+11	4.64602e+11	4.71065e+11	4.77619e+11	4.84263e+11	4.91e+11	4.9783e+11	5.04756e+11	5.11777e+11	5.18897e+11	5.26116e+11	5.33435e+11	5.40855e+11	5.48379e+11	5.56008e+11	5.63743e+11	5.71585e+11	5.79537e+11	5.87599e+11	5.95773e+11	6.04062e+11	6.12465e+11	6.20985e+11	6.29624e+11	6.38383e+11	6.47264e+11	6.56268e+11	6.65398e+11	6.74654e+11	6.84039e+11	6.93555e+11	7.03204e+11	7.12986e+11	7.22905e+11	7.32962e+11	7.43158e+11	7.53496e+11	7.63979e+11
1360.19	3.85565e+11	3.90928e+11	3.96367e+11	4.01881e+11	4.07471e+11	4.1314e+11	4.18887e+11	4.24715e+11	4.30623e+11	4.36613e+11	4.42687e+11	4.48846e+11	4.5509e+11	4.61421e+11	4.6784e+11	4.74348e+11	4.80947e+11	4.87638e+11	4.94421e+11	5.01299e+11	5.08273e+11	5.15344e+11	5.22513e+11	5.29782e+11	5.37152e+11	5.44624e+11	5.52201e+11	5.59883e+11	5.67672e+11	5.75569e+11	5.83576e+11	5.91694e+11	5.99925e+11	6.08271e+11	6.16733e+11	6.25313e+11	6.34011e+11	6.42831e+11	6.51774e+11	6.60841e+11	6.70034e+11	6.79356e+11	6.88806e+11	6.98389e+11	7.08104e+11	7.17955e+11	7.27943e+11	7.38069e+11	7.48337e+11
1376.58	3.77668e+11	3.82922e+11	3.88249e+11	3.9365e+11	3.99127e+11	4.04679e+11	4.10309e+11	4.16017e+11	4.21804e+11	4.27672e+11	4.33621e+11	4.39654e+11	4.4577e+11	4.51971e+11	4.58259e+11	4.64634e+11	4.71097e+11	4.77651e+11	4.84296e+11	4.91033e+11	4.97864e+11	5.0479e+11	5.11812e+11	5.18932e+11	5.26151e+11	5.33471e+11	5.40892e+11	5.48417e+11	5.56046e+11	5.63781e+11	5.71624e+11	5.79576e+11	5.87639e+11	5.95814e+11	6.04103e+11	6.12507e+11	6.21027e+11	6.29667e+11	6.38426e+11	6.47308e+11	6.56313e+11	6.65443e+11	6.747e+11	6.84086e+11	6.93603e+11	7.03252e+11	7.13035e+11	7.22954e+11	7.33011e+11
1393.16	3.69934e+11	3.75081e+11	3.80299e+11	3.85589e+11	3.90953e+11	3.96392e+11	4.01906e+11	4.07497e+11	4.13166e+11	4.18914e+11	4.24741e+11	4.3065e+11	4.36641e+11	4.42715e+11	4.48874e+11	4.55119e+11	4.6145e+11	4.67869e+11	4.74378e+11	4.80977e+11	4.87668e+11	4.94453e+11	5.01331e+11	5.08305e+11	5.15377e+11	5.22546e+11	5.29816e+11	5.37186e+11	5.44659e+11	5.52236e+11	5.59918e+11	5.67708e+11	5.75605e+11	5.83613e+11	5.91731e+11	5.99963e+11	6.0831e+11	6.16772e+11	6.25352e+11	6.34052e+11	6.42872e+11	6.51815e+11	6.60883e+11	6.70077e+11	6.79399e+11	6.8885e+11	6.98433e+11	7.08149e+11	7.18e+11
1409.94	3.62361e+11	3.67402e+11	3.72513e+11	3.77695e+11	3.82949e+11	3.88277e+11	3.93678e+11	3.99155e+11	4.04707e+11	4.10338e+11	4.16046e+11	4.21834e+11	4.27702e+11	4.33652e+11	4.39685e+11	4.45801e+11	4.52003e+11	4.58291e+11	4.64666e+11	4.71131e+11	4.77685e+11	4.8433e+11	4.91068e+11	4.97899e+11	5.04825e+11	5.11848e+11	5.18969e+11	5.26188e+11	5.33508e+11	5.4093e+11	5.48455e+11	5.56085e+11	5.63821e+11	5.71665e+11	5.79617e+11	5.8768e+11	5.95856e+11	6.04145e+11	6.1255e+11	6.21071e+11	6.29711e+11	6.38471e+11	6.47353e+11	6.56359e+11	6.6549e+11	6.74747e+11	6.84134e+11	6.93651e+11	7.03301e+11
1426.92	3.54946e+11	3.59884e+11	3.6489e+11	3.69966e+11	3.75113e+11	3.80331e+11	3.85622e+11	3.90987e+11	3.96426e+11	4.01941e+11	4.07533e+11	4.13202e+11	4.1895e+11	4.24778e+11	4.30688e+11	4.36679e+11	4.42754e+11	4.48913e+11	4.55158e+11	4.6149e+11	4.6791e+11	4.74419e+11	4.81019e+11	4.87711e+11	4.94495e+11	5.01375e+11	5.08349e+11	5.15421e+11	5.22591e+11	5.29861e+11	5.37232e+11	5.44706e+11	5.52284e+11	5.59967e+11	5.67757e+11	5.75655e+11	5.83663e+11	5.91783e+11	6.00015e+11	6.08362e+11	6.16825e+11	6.25406e+11	6.34107e+11	6.42928e+11	6.51872e+11	6.6094e+11	6.70135e+11	6.79457e+11	6.8891e+11
1444.11	3.47688e+11	3.52524e+11	3.57428e+11	3.62401e+11	3.67442e+11	3.72554e+11	3.77737e+11	3.82991e+11	3.88319e+11	3.93721e+11	3.99199e+11	4.04752e+11	4.10383e+11	4.16092e+11	4.2188e+11	4.27749e+11	4.337e+11	4.39733e+11	4.4585e+11	4.52053e+11	4.58341e+11	4.64718e+11	4.71182e+11	4.77737e+11	4.84383e+11	4.91122e+11	4.97954e+11	5.04881e+11	5.11905e+11	5.19026e+11	5.26246e+11	5.33567e+11	5.4099e+11	5.48516e+11	5.56146e+11	5.63883e+11	5.71728e+11	5.79681e+11	5.87745e+11	5.95922e+11	6.04212e+11	6.12617e+11	6.21139e+11	6.2978e+11	6.38541e+11	6.47424e+11	6.56431e+11	6.65563e+11	6.74822e+11
1461.5	3.40583e+11	3.45321e+11	3.50124e+11	3.54995e+11	3.59934e+11	3.64941e+11	3.70018e+11	3.75165e+11	3.80384e+11	3.85676e+11	3.91041e+11	3.96481e+11	4.01997e+11	4.07589e+11	4.13259e+11	4.19008e+11	4.24837e+11	4.30747e+11	4.36739e+11	4.42815e+11	4.48975e+11	4.55221e+11	4.61554e+11	4.67975e+11	4.74485e+11	4.81086e+11	4.87778e+11	4.94564e+11	5.01444e+11	5.0842e+11	5.15493e+11	5.22664e+11	5.29935e+11	5.37307e+11	5.44782e+11	5.5236e+11	5.60044e+11	5.67835e+11	5.75735e+11	5.83744e+11	5.91865e+11	6.00098e+11	6.08447e+11	6.16911e+11	6.25493e+11	6.34194e+11	6.43017e+11	6.51962e+11	6.61032e+11
1479.11	3.33628e+11	3.38269e+11	3.42975e+11	3.47746e+11	3.52584e+11	3.57489e+11	3.62462e+11	3.67504e+11	3.72617e+11	3.778e+11	3.83056e+11	3.88385e+11	3.93788e+11	3.99266e+11	4.0482e+11	4.10452e+11	4.16162e+11	4.21951e+11	4.27821e+11	4.33773e+11	4.39807e+11	4.45925e+11	4.52129e+11	4.58419e+11	4.64796e+11	4.71262e+11	4.77818e+11	4.84465e+11	4.91204e+11	4.98038e+11	5.04966e+11	5.11991e+11	5.19113e+11	5.26335e+11	5.33657e+11	5.41081e+11	5.48608e+11	5.5624e+11	5.63978e+11	5.71824e+11	5.79779e+11	5.87844e+11	5.96022e+11	6.04313e+11	6.1272e+11	6.21244e+11	6.29886e+11	6.38649e+11	6.47533e+11
1496.92	3.26819e+11	3.31366e+11	3.35975e+11	3.40649e+11	3.45388e+11	3.50193e+11	3.55065e+11	3.60004e+11	3.65012e+11	3.7009e+11	3.75239e+11	3.80459e+11	3.85751e+11	3.91118e+11	3.96559e+11	4.02075e+11	4.07669e+11	4.1334e+11	4.1909e+11	4.2492e+11	4.30832e+11	4.36825e+11	4.42902e+11	4.49063e+11	4.5531e+11	4.61644e+11	4.68066e+11	4.74578e+11	4.8118e+11	4.87874e+11	4.94661e+11	5.01542e+11	5.08519e+11	5.15594e+11	5.22766e+11	5.30039e+11	5.37412e+11	5.44888e+11	5.52468e+11	5.60154e+11	5.67947e+11	5.75848e+11	5.83858e+11	5.91981e+11	6.00216e+11	6.08566e+11	6.17032e+11	6.25615e+11	6.34319e+11
1514.96	3.20152e+11	3.24606e+11	3.29122e+11	3.337e+11	3.38342e+11	3.43049e+11	3.47821e+11	3.5266e+11	3.57566e+11	3.6254e+11	3.67584e+11	3.72697e+11	3.77882e+11	3.83139e+11	3.88469e+11	3.93873e+11	3.99353e+11	4.04908e+11	4.10541e+11	4.16252e+11	4.22043e+11	4.27914e+11	4.33867e+11	4.39902e+11	4.46022e+11	4.52227e+11	4.58518e+11	4.64897e+11	4.71364e+11	4.77921e+11	4.8457e+11	4.91311e+11	4.98146e+11	5.05076e+11	5.12102e+11	5.19226e+11	5.26449e+11	5.33773e+11	5.41198e+11	5.48727e+11	5.56361e+11	5.641e+11	5.71948e+11	5.79904e+11	5.87972e+11	5.96151e+11	6.04444e+11	6.12853e+11	6.21379e+11
1533.2	3.13622e+11	3.17984e+11	3.22408e+11	3.26893e+11	3.31441e+11	3.36052e+11	3.40726e+11	3.45466e+11	3.50272e+11	3.55145e+11	3.60086e+11	3.65095e+11	3.70174e+11	3.75324e+11	3.80545e+11	3.85839e+11	3.91206e+11	3.96649e+11	4.02166e+11	4.07761e+11	4.13434e+11	4.19185e+11	4.25017e+11	4.30929e+11	4.36924e+11	4.43002e+11	4.49165e+11	4.55413e+11	4.61749e+11	4.68172e+11	4.74685e+11	4.81289e+11	4.87984e+11	4.94773e+11	5.01656e+11	5.08635e+11	5.1571e+11	5.22885e+11	5.30159e+11	5.37534e+11	5.45012e+11	5.52594e+11	5.60281e+11	5.68075e+11	5.75978e+11	5.83991e+11	5.92115e+11	6.00352e+11	6.08704e+11
1551.67	3.07221e+11	3.11495e+11	3.15829e+11	3.20222e+11	3.24677e+11	3.29194e+11	3.33773e+11	3.38417e+11	3.43124e+11	3.47898e+11	3.52737e+11	3.57644e+11	3.6262e+11	3.67664e+11	3.72779e+11	3.77965e+11	3.83223e+11	3.88554e+11	3.93959e+11	3.9944e+11	4.04997e+11	4.10631e+11	4.16343e+11	4.22135e+11	4.28008e+11	4.33962e+11	4.39999e+11	4.4612e+11	4.52326e+11	4.58618e+11	4.64998e+11	4.71467e+11	4.78026e+11	4.84676e+11	4.91419e+11	4.98255e+11	5.05186e+11	5.12214e+11	5.1934e+11	5.26564e+11	5.3389e+11	5.41317e+11	5.48847e+11	5.56483e+11	5.64224e+11	5.72073e+11	5.80031e+11	5.88101e+11	5.96282e+11
1570.36	3.00945e+11	3.05132e+11	3.09377e+11	3.13681e+11	3.18044e+11	3.22469e+11	3.26955e+11	3.31503e+11	3.36115e+11	3.40791e+11	3.45531e+11	3.50338e+11	3.55212e+11	3.60153e+11	3.65164e+11	3.70244e+11	3.75394e+11	3.80616e+11	3.85911e+11	3.9128e+11	3.96723e+11	4.02242e+11	4.07838e+11	4.13511e+11	4.19264e+11	4.25097e+11	4.3101e+11	4.37006e+11	4.43086e+11	4.49249e+11	4.55499e+11	4.61836e+11	4.68261e+11	4.74775e+11	4.81379e+11	4.88076e+11	4.94866e+11	5.0175e+11	5.0873e+11	5.15807e+11	5.22983e+11	5.30258e+11	5.37635e+11	5.45114e+11	5.52698e+11	5.60386e+11	5.68182e+11	5.76086e+11	5.841e+11
1589.28	2.94786e+11	2.98887e+11	3.03044e+11	3.0726e+11	3.11535e+11	3.15869e+11	3.20263e+11	3.24718e+11	3.29235e+11	3.33815e+11	3.38459e+11	3.43168e+11	3.47942e+11	3.52782e+11	3.5769e+11	3.62666e+11	3.67711e+11	3.72826e+11	3.78013e+11	3.83271e+11	3.88603e+11	3.94009e+11	3.9949e+11	4.05048e+11	4.10683e+11	4.16396e+11	4.22188e+11	4.28062e+11	4.34017e+11	4.40054e+11	4.46176e+11	4.52383e+11	4.58676e+11	4.65057e+11	4.71527e+11	4.78086e+11	4.84737e+11	4.91481e+11	4.98318e+11	5.0525e+11	5.12279e+11	5.19405e+11	5.26631e+11	5.33957e+11	5.41385e+11	5.48917e+11	5.56553e+11	5.64295e+11	5.72145e+11
1608.42	2.88737e+11	2.92754e+11	2.96827e+11	3.00956e+11	3.05143e+11	3.09388e+11	3.13692e+11	3.18055e+11	3.2248e+11	3.26966e+11	3.31515e+11	3.36127e+11	3.40803e+11	3.45544e+11	3.50351e+11	3.55224e+11	3.60166e+11	3.65177e+11	3.70257e+11	3.75407e+11	3.8063e+11	3.85925e+11	3.91294e+11	3.96737e+11	4.02256e+11	4.07852e+11	4.13526e+11	4.19279e+11	4.25112e+11	4.31025e+11	4.37022e+11	4.43101e+11	4.49265e+11	4.55515e+11	4.61852e+11	4.68277e+11	4.74791e+11	4.81396e+11	4.88093e+11	4.94883e+11	5.01768e+11	5.08748e+11	5.15826e+11	5.23001e+11	5.30277e+11	5.37654e+11	5.45134e+11	5.52717e+11	5.60406e+11
1627.8	2.828e+11	2.86734e+11	2.90723e+11	2.94768e+11	2.98868e+11	3.03026e+11	3.07241e+11	3.11516e+11	3.15849e+11	3.20243e+11	3.24698e+11	3.29215e+11	3.33795e+11	3.38438e+11	3.43147e+11	3.4792e+11	3.5276e+11	3.57668e+11	3.62643e+11	3.67688e+11	3.72803e+11	3.7799e+11	3.83248e+11	3.88579e+11	3.93985e+11	3.99466e+11	4.05023e+11	4.10657e+11	4.1637e+11	4.22163e+11	4.28035e+11	4.3399e+11	4.40027e+11	4.46149e+11	4.52355e+11	4.58648e+11	4.65029e+11	4.71498e+11	4.78057e+11	4.84708e+11	4.9145e+11	4.98287e+11	5.05219e+11	5.12247e+11	5.19373e+11	5.26599e+11	5.33924e+11	5.41352e+11	5.48883e+11
1647.4	2.76975e+11	2.80828e+11	2.84735e+11	2.88696e+11	2.92712e+11	2.96784e+11	3.00913e+11	3.05099e+11	3.09343e+11	3.13647e+11	3.1801e+11	3.22434e+11	3.26919e+11	3.31467e+11	3.36078e+11	3.40754e+11	3.45494e+11	3.503e+11	3.55174e+11	3.60114e+11	3.65124e+11	3.70204e+11	3.75354e+11	3.80575e+11	3.8587e+11	3.91238e+11	3.9668e+11	4.02199e+11	4.07794e+11	4.13467e+11	4.19219e+11	4.25051e+11	4.30964e+11	4.36959e+11	4.43038e+11	4.49201e+11	4.5545e+11	4.61786e+11	4.6821e+11	4.74723e+11	4.81327e+11	4.88023e+11	4.94812e+11	5.01696e+11	5.08675e+11	5.15752e+11	5.22926e+11	5.30201e+11	5.37577e+11
1667.25	2.71262e+11	2.75036e+11	2.78862e+11	2.82741e+11	2.86674e+11	2.90662e+11	2.94706e+11	2.98806e+11	3.02963e+11	3.07177e+11	3.1145e+11	3.15783e+11	3.20176e+11	3.2463e+11	3.29146e+11	3.33725e+11	3.38368e+11	3.43075e+11	3.47848e+11	3.52687e+11	3.57593e+11	3.62568e+11	3.67611e+11	3.72725e+11	3.7791e+11	3.83168e+11	3.88498e+11	3.93903e+11	3.99382e+11	4.04938e+11	4.10572e+11	4.16283e+11	4.22074e+11	4.27946e+11	4.33899e+11	4.39935e+11	4.46056e+11	4.52261e+11	4.58552e+11	4.64931e+11	4.71399e+11	4.77957e+11	4.84606e+11	4.91348e+11	4.98183e+11	5.05113e+11	5.1214e+11	5.19265e+11	5.26489e+11
1687.33	2.65661e+11	2.69357e+11	2.73104e+11	2.76903e+11	2.80755e+11	2.84661e+11	2.88621e+11	2.92636e+11	2.96707e+11	3.00835e+11	3.0502e+11	3.09263e+11	3.13565e+11	3.17928e+11	3.2235e+11	3.26835e+11	3.31381e+11	3.35991e+11	3.40666e+11	3.45405e+11	3.5021e+11	3.55082e+11	3.60021e+11	3.6503e+11	3.70108e+11	3.75256e+11	3.80477e+11	3.8577e+11	3.91136e+11	3.96578e+11	4.02095e+11	4.07688e+11	4.1336e+11	4.1911e+11	4.24941e+11	4.30852e+11	4.36846e+11	4.42923e+11	4.49085e+11	4.55332e+11	4.61666e+11	4.68089e+11	4.74601e+11	4.81203e+11	4.87897e+11	4.94684e+11	5.01566e+11	5.08544e+11	5.15618e+11
1707.65	2.60173e+11	2.63792e+11	2.67462e+11	2.71183e+11	2.74955e+11	2.7878e+11	2.82658e+11	2.8659e+11	2.90577e+11	2.9462e+11	2.98718e+11	3.02874e+11	3.07087e+11	3.11359e+11	3.15691e+11	3.20082e+11	3.24535e+11	3.2905e+11	3.33627e+11	3.38269e+11	3.42974e+11	3.47746e+11	3.52583e+11	3.57488e+11	3.62461e+11	3.67504e+11	3.72616e+11	3.778e+11	3.83056e+11	3.88384e+11	3.93787e+11	3.99266e+11	4.0482e+11	4.10451e+11	4.16161e+11	4.21951e+11	4.27821e+11	4.33772e+11	4.39807e+11	4.45925e+11	4.52128e+11	4.58418e+11	4.64795e+11	4.71261e+11	4.77817e+11	4.84464e+11	4.91204e+11	4.98037e+11	5.04966e+11
1728.22	2.54796e+11	2.58341e+11	2.61934e+11	2.65578e+11	2.69273e+11	2.73019e+11	2.76817e+11	2.80668e+11	2.84572e+11	2.88531e+11	2.92545e+11	2.96615e+11	3.00741e+11	3.04925e+11	3.09167e+11	3.13468e+11	3.17828e+11	3.2225e+11	3.26733e+11	3.31278e+11	3.35887e+11	3.40559e+11	3.45297e+11	3.501e+11	3.54971e+11	3.59909e+11	3.64916e+11	3.69992e+11	3.75139e+11	3.80358e+11	3.85649e+11	3.91014e+11	3.96454e+11	4.01969e+11	4.07561e+11	4.13231e+11	4.18979e+11	4.24808e+11	4.30718e+11	4.3671e+11	4.42785e+11	4.48945e+11	4.5519e+11	4.61522e+11	4.67943e+11	4.74452e+11	4.81053e+11	4.87745e+11	4.9453e+11
1749.04	2.49531e+11	2.53002e+11	2.56522e+11	2.6009e+11	2.63708e+11	2.67377e+11	2.71096e+11	2.74868e+11	2.78692e+11	2.82569e+11	2.86499e+11	2.90485e+11	2.94526e+11	2.98623e+11	3.02778e+11	3.0699e+11	3.1126e+11	3.1559e+11	3.19981e+11	3.24432e+11	3.28945e+11	3.33521e+11	3.38161e+11	3.42865e+11	3.47635e+11	3.52471e+11	3.57375e+11	3.62346e+11	3.67387e+11	3.72498e+11	3.7768e+11	3.82934e+11	3.88261e+11	3.93662e+11	3.99139e+11	4.04691e+11	4.10321e+11	4.16029e+11	4.21817e+11	4.27685e+11	4.33634e+11	4.39667e+11	4.45783e+11	4.51985e+11	4.58272e+11	4.64648e+11	4.71112e+11	4.77665e+11	4.8431e+11
1770.11	2.44375e+11	2.47775e+11	2.51222e+11	2.54717e+11	2.5826e+11	2.61853e+11	2.65496e+11	2.69189e+11	2.72934e+11	2.76731e+11	2.8058e+11	2.84484e+11	2.88441e+11	2.92454e+11	2.96522e+11	3.00647e+11	3.0483e+11	3.0907e+11	3.1337e+11	3.17729e+11	3.22149e+11	3.26631e+11	3.31175e+11	3.35782e+11	3.40453e+11	3.45189e+11	3.49991e+11	3.5486e+11	3.59797e+11	3.64802e+11	3.69877e+11	3.75023e+11	3.8024e+11	3.85529e+11	3.90893e+11	3.9633e+11	4.01844e+11	4.07434e+11	4.13102e+11	4.18849e+11	4.24676e+11	4.30584e+11	4.36574e+11	4.42647e+11	4.48805e+11	4.55048e+11	4.61379e+11	4.67797e+11	4.74305e+11
1791.43	2.39329e+11	2.42659e+11	2.46034e+11	2.49457e+11	2.52927e+11	2.56446e+11	2.60013e+11	2.63631e+11	2.67298e+11	2.71017e+11	2.74787e+11	2.78609e+11	2.82485e+11	2.86415e+11	2.90399e+11	2.94439e+11	2.98535e+11	3.02688e+11	3.06899e+11	3.11169e+11	3.15497e+11	3.19886e+11	3.24336e+11	3.28848e+11	3.33423e+11	3.38062e+11	3.42764e+11	3.47533e+11	3.52367e+11	3.57269e+11	3.62239e+11	3.67279e+11	3.72388e+11	3.77569e+11	3.82821e+11	3.88147e+11	3.93546e+11	3.99021e+11	4.04572e+11	4.102e+11	4.15907e+11	4.21692e+11	4.27559e+11	4.33507e+11	4.39537e+11	4.45652e+11	4.51852e+11	4.58137e+11	4.64511e+11
1813.01	2.34391e+11	2.37651e+11	2.40957e+11	2.44309e+11	2.47708e+11	2.51154e+11	2.54648e+11	2.58191e+11	2.61782e+11	2.65424e+11	2.69116e+11	2.7286e+11	2.76656e+11	2.80505e+11	2.84407e+11	2.88363e+11	2.92375e+11	2.96442e+11	3.00566e+11	3.04748e+11	3.08987e+11	3.13285e+11	3.17644e+11	3.22063e+11	3.26543e+11	3.31086e+11	3.35691e+11	3.40361e+11	3.45096e+11	3.49897e+11	3.54765e+11	3.597e+11	3.64704e+11	3.69777e+11	3.74921e+11	3.80137e+11	3.85425e+11	3.90787e+11	3.96224e+11	4.01736e+11	4.07324e+11	4.12991e+11	4.18736e+11	4.24561e+11	4.30467e+11	4.36456e+11	4.42528e+11	4.48684e+11	4.54925e+11
1834.85	2.29558e+11	2.32751e+11	2.35989e+11	2.39272e+11	2.42601e+11	2.45975e+11	2.49397e+11	2.52867e+11	2.56385e+11	2.59951e+11	2.63567e+11	2.67234e+11	2.70952e+11	2.74721e+11	2.78543e+11	2.82418e+11	2.86346e+11	2.9033e+11	2.94369e+11	2.98464e+11	3.02616e+11	3.06826e+11	3.11094e+11	3.15422e+11	3.1981e+11	3.24259e+11	3.2877e+11	3.33343e+11	3.37981e+11	3.42682e+11	3.4745e+11	3.52283e+11	3.57184e+11	3.62153e+11	3.67191e+11	3.72299e+11	3.77478e+11	3.82729e+11	3.88054e+11	3.93452e+11	3.98925e+11	4.04475e+11	4.10102e+11	4.15807e+11	4.21591e+11	4.27456e+11	4.33403e+11	4.39432e+11	4.45545e+11
1856.95	2.24828e+11	2.27956e+11	2.31127e+11	2.34342e+11	2.37602e+11	2.40908e+11	2.44259e+11	2.47657e+11	2.51102e+11	2.54595e+11	2.58137e+11	2.61728e+11	2.65369e+11	2.69061e+11	2.72804e+11	2.76599e+11	2.80447e+11	2.84348e+11	2.88304e+11	2.92315e+11	2.96381e+11	3.00504e+11	3.04685e+11	3.08923e+11	3.13221e+11	3.17578e+11	3.21996e+11	3.26475e+11	3.31017e+11	3.35622e+11	3.40291e+11	3.45025e+11	3.49825e+11	3.54691e+11	3.59626e+11	3.64628e+11	3.69701e+11	3.74844e+11	3.80059e+11	3.85346e+11	3.90706e+11	3.96142e+11	4.01653e+11	4.0724e+11	4.12905e+11	4.18649e+11	4.24473e+11	4.30378e+11	4.36366e+11
1879.32	2.20199e+11	2.23262e+11	2.26368e+11	2.29517e+11	2.3271e+11	2.35948e+11	2.3923e+11	2.42558e+11	2.45932e+11	2.49354e+11	2.52822e+11	2.5634e+11	2.59906e+11	2.63521e+11	2.67187e+11	2.70904e+11	2.74673e+11	2.78494e+11	2.82368e+11	2.86296e+11	2.90279e+11	2.94317e+11	2.98412e+11	3.02563e+11	3.06772e+11	3.1104e+11	3.15367e+11	3.19754e+11	3.24202e+11	3.28712e+11	3.33285e+11	3.37921e+11	3.42622e+11	3.47389e+11	3.52221e+11	3.57121e+11	3.62089e+11	3.67126e+11	3.72234e+11	3.77412e+11	3.82662e+11	3.87986e+11	3.93383e+11	3.98856e+11	4.04404e+11	4.1003e+11	4.15734e+11	4.21518e+11	4.27381e+11
1901.95	2.15668e+11	2.18668e+11	2.2171e+11	2.24794e+11	2.27922e+11	2.31092e+11	2.34307e+11	2.37567e+11	2.40872e+11	2.44222e+11	2.4762e+11	2.51065e+11	2.54557e+11	2.58099e+11	2.61689e+11	2.6533e+11	2.69021e+11	2.72763e+11	2.76558e+11	2.80405e+11	2.84306e+11	2.88261e+11	2.92271e+11	2.96337e+11	3.00459e+11	3.04639e+11	3.08877e+11	3.13174e+11	3.17531e+11	3.21948e+11	3.26427e+11	3.30968e+11	3.35572e+11	3.4024e+11	3.44973e+11	3.49772e+11	3.54638e+11	3.59572e+11	3.64574e+11	3.69646e+11	3.74788e+11	3.80002e+11	3.85288e+11	3.90648e+11	3.96082e+11	4.01593e+11	4.07179e+11	4.12844e+11	4.18587e+11
1924.86	2.11231e+11	2.14169e+11	2.17149e+11	2.2017e+11	2.23233e+11	2.26338e+11	2.29487e+11	2.32679e+11	2.35916e+11	2.39198e+11	2.42526e+11	2.45899e+11	2.4932e+11	2.52789e+11	2.56305e+11	2.59871e+11	2.63486e+11	2.67151e+11	2.70868e+11	2.74636e+11	2.78457e+11	2.8233e+11	2.86258e+11	2.9024e+11	2.94278e+11	2.98372e+11	3.02522e+11	3.06731e+11	3.10998e+11	3.15324e+11	3.19711e+11	3.24159e+11	3.28668e+11	3.3324e+11	3.37876e+11	3.42576e+11	3.47342e+11	3.52174e+11	3.57073e+11	3.62041e+11	3.67077e+11	3.72184e+11	3.77361e+11	3.82611e+11	3.87934e+11	3.9333e+11	3.98802e+11	4.0435e+11	4.09975e+11
1948.05	2.06884e+11	2.09762e+11	2.1268e+11	2.15639e+11	2.18639e+11	2.2168e+11	2.24764e+11	2.27891e+11	2.31061e+11	2.34276e+11	2.37535e+11	2.40839e+11	2.4419e+11	2.47587e+11	2.51031e+11	2.54523e+11	2.58064e+11	2.61654e+11	2.65294e+11	2.68984e+11	2.72726e+11	2.7652e+11	2.80367e+11	2.84268e+11	2.88222e+11	2.92232e+11	2.96297e+11	3.00419e+11	3.04598e+11	3.08836e+11	3.13132e+11	3.17488e+11	3.21905e+11	3.26383e+11	3.30923e+11	3.35527e+11	3.40194e+11	3.44927e+11	3.49725e+11	3.54591e+11	3.59523e+11	3.64525e+11	3.69596e+11	3.74738e+11	3.79951e+11	3.85236e+11	3.90596e+11	3.96029e+11	4.01539e+11
1971.51	2.02623e+11	2.05442e+11	2.083e+11	2.11198e+11	2.14136e+11	2.17115e+11	2.20135e+11	2.23197e+11	2.26302e+11	2.29451e+11	2.32643e+11	2.35879e+11	2.3916e+11	2.42487e+11	2.45861e+11	2.49281e+11	2.52749e+11	2.56265e+11	2.5983e+11	2.63444e+11	2.67109e+11	2.70825e+11	2.74593e+11	2.78413e+11	2.82286e+11	2.86213e+11	2.90194e+11	2.94231e+11	2.98325e+11	3.02475e+11	3.06683e+11	3.10949e+11	3.15275e+11	3.19661e+11	3.24108e+11	3.28616e+11	3.33188e+11	3.37823e+11	3.42522e+11	3.47287e+11	3.52119e+11	3.57017e+11	3.61984e+11	3.67019e+11	3.72125e+11	3.77302e+11	3.82551e+11	3.87873e+11	3.93268e+11
1995.26	1.98443e+11	2.01204e+11	2.04003e+11	2.06841e+11	2.09718e+11	2.12635e+11	2.15594e+11	2.18593e+11	2.21634e+11	2.24717e+11	2.27843e+11	2.31013e+11	2.34226e+11	2.37485e+11	2.40789e+11	2.44138e+11	2.47535e+11	2.50978e+11	2.5447e+11	2.5801e+11	2.61599e+11	2.65238e+11	2.68928e+11	2.72669e+11	2.76462e+11	2.80308e+11	2.84208e+11	2.88161e+11	2.9217e+11	2.96235e+11	3.00356e+11	3.04534e+11	3.0877e+11	3.13066e+11	3.17421e+11	3.21837e+11	3.26314e+11	3.30854e+11	3.35456e+11	3.40123e+11	3.44854e+11	3.49652e+11	3.54516e+11	3.59448e+11	3.64448e+11	3.69518e+11	3.74659e+11	3.79871e+11	3.85155e+11
2019.3	1.94339e+11	1.97043e+11	1.99784e+11	2.02563e+11	2.05381e+11	2.08238e+11	2.11135e+11	2.14072e+11	2.1705e+11	2.2007e+11	2.23131e+11	2.26235e+11	2.29383e+11	2.32574e+11	2.35809e+11	2.39089e+11	2.42416e+11	2.45788e+11	2.49207e+11	2.52674e+11	2.56189e+11	2.59753e+11	2.63366e+11	2.6703e+11	2.70745e+11	2.74511e+11	2.7833e+11	2.82202e+11	2.86128e+11	2.90109e+11	2.94144e+11	2.98236e+11	3.02385e+11	3.06592e+11	3.10857e+11	3.15181e+11	3.19566e+11	3.24012e+11	3.28519e+11	3.33089e+11	3.37723e+11	3.42421e+11	3.47185e+11	3.52014e+11	3.56911e+11	3.61877e+11	3.66911e+11	3.72015e+11	3.7719e+11
2043.62	1.90311e+11	1.92959e+11	1.95643e+11	1.98365e+11	2.01124e+11	2.03922e+11	2.06759e+11	2.09635e+11	2.12552e+11	2.15509e+11	2.18507e+11	2.21546e+11	2.24628e+11	2.27753e+11	2.30922e+11	2.34134e+11	2.37391e+11	2.40694e+11	2.44042e+11	2.47437e+11	2.50879e+11	2.54369e+11	2.57908e+11	2.61496e+11	2.65134e+11	2.68822e+11	2.72562e+11	2.76353e+11	2.80198e+11	2.84096e+11	2.88048e+11	2.92055e+11	2.96118e+11	3.00237e+11	3.04414e+11	3.08649e+11	3.12943e+11	3.17296e+11	3.2171e+11	3.26186e+11	3.30723e+11	3.35324e+11	3.39989e+11	3.44719e+11	3.49514e+11	3.54376e+11	3.59306e+11	3.64305e+11	3.69373e+11
2068.24	1.8636e+11	1.88952e+11	1.91581e+11	1.94246e+11	1.96948e+11	1.99688e+11	2.02466e+11	2.05283e+11	2.08138e+11	2.11034e+11	2.1397e+11	2.16946e+11	2.19964e+11	2.23024e+11	2.26127e+11	2.29273e+11	2.32462e+11	2.35696e+11	2.38975e+11	2.42299e+11	2.4567e+11	2.49088e+11	2.52553e+11	2.56066e+11	2.59628e+11	2.6324e+11	2.66902e+11	2.70615e+11	2.7438e+11	2.78197e+11	2.82067e+11	2.85991e+11	2.89969e+11	2.94003e+11	2.98093e+11	3.0224e+11	3.06445e+11	3.10708e+11	3.1503e+11	3.19413e+11	3.23856e+11	3.28361e+11	3.32929e+11	3.37561e+11	3.42257e+11	3.47018e+11	3.51846e+11	3.5674e+11	3.61703e+11
2093.15	1.82485e+11	1.85023e+11	1.87597e+11	1.90207e+11	1.92853e+11	1.95536e+11	1.98256e+11	2.01014e+11	2.0381e+11	2.06646e+11	2.0952e+11	2.12435e+11	2.1539e+11	2.18387e+11	2.21425e+11	2.24505e+11	2.27628e+11	2.30795e+11	2.34006e+11	2.37261e+11	2.40562e+11	2.43908e+11	2.47301e+11	2.50742e+11	2.5423e+11	2.57766e+11	2.61352e+11	2.64988e+11	2.68674e+11	2.72412e+11	2.76202e+11	2.80044e+11	2.8394e+11	2.8789e+11	2.91895e+11	2.95955e+11	3.00073e+11	3.04247e+11	3.0848e+11	3.12771e+11	3.17122e+11	3.21534e+11	3.26007e+11	3.30542e+11	3.3514e+11	3.39802e+11	3.44529e+11	3.49322e+11	3.54182e+11
2118.36	1.78686e+11	1.81172e+11	1.83692e+11	1.86248e+11	1.88839e+11	1.91466e+11	1.94129e+11	1.9683e+11	1.99568e+11	2.02344e+11	2.05159e+11	2.08013e+11	2.10907e+11	2.13841e+11	2.16816e+11	2.19832e+11	2.2289e+11	2.25991e+11	2.29135e+11	2.32322e+11	2.35554e+11	2.38831e+11	2.42154e+11	2.45522e+11	2.48938e+11	2.52401e+11	2.55912e+11	2.59472e+11	2.63082e+11	2.66742e+11	2.70453e+11	2.74215e+11	2.7803e+11	2.81897e+11	2.85819e+11	2.89795e+11	2.93827e+11	2.97914e+11	3.02059e+11	3.06261e+11	3.10521e+11	3.14841e+11	3.19221e+11	3.23662e+11	3.28164e+11	3.32729e+11	3.37358e+11	3.42051e+11	3.4681e+11
2143.88	1.74964e+11	1.77398e+11	1.79866e+11	182368445908	1.84905e+11	1.87478e+11	1.90086e+11	1.9273e+11	1.95411e+11	1.9813e+11	2.00886e+11	2.03681e+11	2.06514e+11	2.09387e+11	2.123e+11	2.15253e+11	2.18248e+11	2.21284e+11	2.24362e+11	2.27483e+11	2.30648e+11	2.33857e+11	2.3711e+11	2.40408e+11	2.43753e+11	2.47144e+11	2.50582e+11	2.54068e+11	2.57602e+11	2.61186e+11	2.64819e+11	2.68503e+11	2.72239e+11	2.76026e+11	2.79866e+11	2.83759e+11	2.87707e+11	2.91709e+11	2.95767e+11	2.99882e+11	3.04053e+11	3.08283e+11	3.12572e+11	3.1692e+11	3.21329e+11	3.25799e+11	3.30331e+11	3.34927e+11	3.39586e+11
2169.7	1.71319e+11	1.73702e+11	1.76119e+11	1.78569e+11	1.81053e+11	1.83572e+11	1.86125e+11	1.88715e+11	1.9134e+11	1.94002e+11	1.967e+11	1.99437e+11	2.02211e+11	2.05024e+11	2.07876e+11	2.10768e+11	2.137e+11	2.16673e+11	2.19687e+11	2.22744e+11	2.25842e+11	2.28984e+11	2.3217e+11	2.35399e+11	2.38674e+11	2.41994e+11	2.45361e+11	2.48774e+11	2.52235e+11	2.55744e+11	2.59302e+11	2.62909e+11	2.66566e+11	2.70275e+11	2.74035e+11	2.77847e+11	2.81712e+11	2.85631e+11	2.89605e+11	2.93633e+11	2.97718e+11	3.0186e+11	3.06059e+11	3.10317e+11	3.14634e+11	3.19011e+11	3.23449e+11	3.27948e+11	3.3251e+11
2195.84	1.67749e+11	1.70083e+11	1.72449e+11	1.74848e+11	1.77281e+11	1.79747e+11	1.82247e+11	1.84783e+11	1.87353e+11	1.89959e+11	1.92602e+11	1.95281e+11	1.97998e+11	2.00753e+11	2.03545e+11	2.06377e+11	2.09248e+11	2.12159e+11	2.1511e+11	2.18103e+11	2.21137e+11	2.24213e+11	2.27332e+11	2.30495e+11	2.33701e+11	2.36952e+11	2.40249e+11	2.43591e+11	2.4698e+11	2.50415e+11	2.53899e+11	2.57431e+11	2.61012e+11	2.64643e+11	2.68325e+11	2.72058e+11	2.75842e+11	2.7968e+11	2.8357e+11	2.87515e+11	2.91515e+11	2.9557e+11	2.99682e+11	3.03851e+11	3.08078e+11	3.12364e+11	3.16709e+11	3.21115e+11	3.25582e+11
2222.29	1.64255e+11	1.6654e+11	1.68857e+11	1.71206e+11	1.73588e+11	1.76003e+11	1.78451e+11	1.80934e+11	1.83451e+11	1.86003e+11	1.8859e+11	1.91214e+11	1.93874e+11	1.96571e+11	1.99306e+11	2.02078e+11	2.04889e+11	2.0774e+11	2.1063e+11	2.1356e+11	2.16531e+11	2.19543e+11	2.22597e+11	2.25694e+11	2.28833e+11	2.32017e+11	2.35244e+11	2.38517e+11	2.41835e+11	2.45199e+11	2.4861e+11	2.52069e+11	2.55576e+11	2.59131e+11	2.62736e+11	2.66391e+11	2.70097e+11	2.73854e+11	2.77664e+11	2.81527e+11	2.85443e+11	2.89414e+11	2.9344e+11	2.97522e+11	3.01661e+11	3.05858e+11	3.10113e+11	3.14427e+11	3.18801e+11
2249.05	1.60836e+11	1.63073e+11	1.65342e+11	1.67642e+11	1.69974e+11	1.72339e+11	1.74736e+11	1.77167e+11	1.79631e+11	1.8213e+11	1.84664e+11	1.87233e+11	1.89838e+11	1.92479e+11	1.95156e+11	1.97871e+11	2.00624e+11	2.03415e+11	2.06245e+11	2.09114e+11	2.12023e+11	2.14972e+11	2.17963e+11	2.20995e+11	2.24069e+11	2.27186e+11	2.30347e+11	2.33551e+11	2.368e+11	2.40095e+11	2.43435e+11	2.46821e+11	2.50255e+11	2.53736e+11	2.57266e+11	2.60845e+11	2.64474e+11	2.68153e+11	2.71883e+11	2.75666e+11	2.795e+11	2.83389e+11	2.87331e+11	2.91328e+11	2.95381e+11	2.9949e+11	3.03656e+11	3.07881e+11	3.12164e+11
2276.15	1.5749e+11	1.59681e+11	1.61902e+11	1.64154e+11	1.66438e+11	1.68753e+11	1.71101e+11	1.73481e+11	1.75894e+11	1.78341e+11	1.80822e+11	1.83338e+11	1.85888e+11	1.88474e+11	1.91096e+11	1.93755e+11	1.9645e+11	1.99183e+11	2.01954e+11	2.04763e+11	2.07612e+11	2.105e+11	2.13428e+11	2.16397e+11	2.19408e+11	2.2246e+11	2.25555e+11	2.28693e+11	2.31874e+11	2.351e+11	2.3837e+11	2.41686e+11	2.45049e+11	2.48458e+11	2.51914e+11	2.55418e+11	2.58972e+11	2.62574e+11	2.66227e+11	2.69931e+11	2.73686e+11	2.77493e+11	2.81353e+11	2.85267e+11	2.89236e+11	2.9326e+11	2.97339e+11	3.01476e+11	3.0567e+11
2303.56	1.54216e+11	1.56361e+11	1.58537e+11	1.60742e+11	1.62978e+11	1.65245e+11	1.67544e+11	1.69875e+11	1.72238e+11	1.74634e+11	1.77064e+11	1.79527e+11	1.82024e+11	1.84557e+11	1.87124e+11	1.89727e+11	1.92366e+11	1.95043e+11	1.97756e+11	2.00507e+11	2.03296e+11	2.06124e+11	2.08992e+11	2.11899e+11	2.14847e+11	2.17836e+11	2.20866e+11	2.23939e+11	2.27054e+11	2.30213e+11	2.33415e+11	2.36662e+11	2.39955e+11	2.43293e+11	2.46677e+11	2.50109e+11	2.53588e+11	2.57116e+11	2.60693e+11	2.6432e+11	2.67997e+11	2.71725e+11	2.75505e+11	2.79338e+11	2.83224e+11	2.87164e+11	2.91158e+11	2.95209e+11	2.99316e+11
2331.31	1.51013e+11	1.53114e+11	1.55244e+11	1.57404e+11	1.59593e+11	1.61813e+11	1.64064e+11	1.66347e+11	1.68661e+11	1.71007e+11	1.73386e+11	1.75798e+11	1.78244e+11	1.80723e+11	1.83238e+11	1.85787e+11	1.88371e+11	1.90992e+11	1.93649e+11	1.96343e+11	1.99074e+11	2.01843e+11	2.04651e+11	2.07498e+11	2.10385e+11	2.13312e+11	2.16279e+11	2.19288e+11	2.22338e+11	2.25431e+11	2.28568e+11	2.31747e+11	2.34971e+11	2.3824e+11	2.41554e+11	2.44915e+11	2.48322e+11	2.51776e+11	2.55279e+11	2.5883e+11	2.62431e+11	2.66081e+11	2.69783e+11	2.73536e+11	2.77341e+11	2.812e+11	2.85111e+11	2.89078e+11	2.93099e+11
2359.39	1.47879e+11	1.49936e+11	1.52022e+11	1.54137e+11	1.56281e+11	1.58455e+11	1.6066e+11	1.62895e+11	1.65161e+11	1.67459e+11	1.69788e+11	1.7215e+11	1.74545e+11	1.76973e+11	1.79435e+11	1.81931e+11	1.84462e+11	1.87028e+11	1.8963e+11	1.92268e+11	1.94943e+11	1.97655e+11	200404381742	2.03192e+11	2.06019e+11	2.08885e+11	2.11791e+11	2.14737e+11	2.17724e+11	2.20753e+11	2.23824e+11	2.26938e+11	2.30095e+11	2.33296e+11	2.36541e+11	2.39832e+11	2.43168e+11	2.46551e+11	2.49981e+11	2.53459e+11	2.56985e+11	2.6056e+11	2.64184e+11	2.6786e+11	2.71586e+11	2.75364e+11	2.79195e+11	2.83079e+11	2.87017e+11
2387.81	1.44812e+11	1.46827e+11	1.4887e+11	1.5094e+11	1.5304e+11	1.55169e+11	1.57328e+11	1.59517e+11	1.61736e+11	1.63986e+11	1.66267e+11	1.6858e+11	1.70925e+11	1.73303e+11	1.75714e+11	1.78158e+11	1.80637e+11	1.8315e+11	1.85697e+11	1.88281e+11	1.909e+11	1.93556e+11	1.96248e+11	1.98978e+11	2.01746e+11	2.04553e+11	2.07399e+11	2.10284e+11	2.13209e+11	2.16175e+11	2.19182e+11	2.22232e+11	2.25323e+11	2.28458e+11	2.31636e+11	2.34858e+11	2.38125e+11	2.41438e+11	2.44797e+11	2.48202e+11	2.51655e+11	2.55156e+11	2.58706e+11	2.62305e+11	2.65954e+11	2.69653e+11	2.73405e+11	2.77208e+11	2.81064e+11
2416.57	1.4181e+11	1.43783e+11	1.45783e+11	1.47811e+11	1.49868e+11	1.51952e+11	1.54066e+11	1.5621e+11	1.58383e+11	1.60586e+11	1.6282e+11	1.65085e+11	1.67382e+11	1.6971e+11	1.72071e+11	1.74465e+11	1.76892e+11	1.79353e+11	1.81848e+11	1.84377e+11	1.86942e+11	1.89543e+11	1.9218e+11	1.94853e+11	1.97564e+11	2.00312e+11	2.03099e+11	2.05924e+11	2.08789e+11	2.11694e+11	2.14639e+11	2.17624e+11	2.20652e+11	2.23721e+11	2.26834e+11	2.29989e+11	2.33189e+11	2.36433e+11	2.39722e+11	2.43057e+11	2.46438e+11	2.49866e+11	2.53342e+11	2.56867e+11	2.6044e+11	2.64063e+11	2.67737e+11	2.71461e+11	2.75238e+11
2445.68	1.3887e+11	1.40802e+11	1.42761e+11	1.44747e+11	1.4676e+11	1.48802e+11	1.50872e+11	1.52971e+11	1.55099e+11	1.57257e+11	1.59444e+11	1.61662e+11	1.63911e+11	1.66192e+11	1.68504e+11	1.70848e+11	1.73224e+11	1.75634e+11	1.78077e+11	1.80555e+11	1.83067e+11	1.85613e+11	1.88195e+11	1.90813e+11	1.93468e+11	1.96159e+11	1.98888e+11	2.01655e+11	2.0446e+11	2.07305e+11	2.10189e+11	2.13113e+11	2.16077e+11	2.19083e+11	2.22131e+11	2.25221e+11	2.28354e+11	2.31531e+11	2.34752e+11	2.38018e+11	2.41329e+11	2.44686e+11	2.4809e+11	2.51541e+11	2.5504e+11	2.58588e+11	2.62186e+11	2.65833e+11	2.69531e+11
2475.14	1.35989e+11	1.37881e+11	1.39799e+11	1.41744e+11	1.43716e+11	1.45715e+11	1.47742e+11	1.49797e+11	1.51881e+11	1.53994e+11	1.56136e+11	1.58308e+11	1.60511e+11	1.62744e+11	1.65008e+11	1.67303e+11	1.69631e+11	1.7199e+11	1.74383e+11	1.76809e+11	1.79269e+11	1.81762e+11	1.84291e+11	1.86855e+11	1.89454e+11	1.9209e+11	1.94762e+11	1.97471e+11	2.00219e+11	2.03004e+11	2.05828e+11	2.08691e+11	2.11594e+11	2.14538e+11	2.17523e+11	2.20549e+11	2.23617e+11	2.26728e+11	2.29882e+11	2.3308e+11	2.36322e+11	2.3961e+11	2.42943e+11	2.46323e+11	2.49749e+11	2.53224e+11	2.56746e+11	2.60318e+11	2.63939e+11
2504.96	1.33164e+11	1.35016e+11	1.36895e+11	1.38799e+11	1.4073e+11	1.42688e+11	1.44673e+11	1.46685e+11	1.48726e+11	1.50795e+11	1.52893e+11	1.5502e+11	1.57176e+11	1.59363e+11	1.6158e+11	1.63827e+11	1.66106e+11	1.68417e+11	1.7076e+11	1.73136e+11	1.75544e+11	1.77986e+11	1.80462e+11	1.82973e+11	1.85518e+11	1.88099e+11	1.90716e+11	1.93369e+11	1.96059e+11	1.98786e+11	2.01552e+11	2.04356e+11	2.07198e+11	2.10081e+11	2.13003e+11	2.15967e+11	2.18971e+11	2.22017e+11	2.25106e+11	2.28237e+11	2.31412e+11	2.34632e+11	2.37896e+11	2.41205e+11	2.44561e+11	2.47963e+11	2.51412e+11	2.5491e+11	2.58456e+11
2535.13	1.30391e+11	1.32205e+11	1.34044e+11	1.35909e+11	1.37799e+11	1.39716e+11	1.4166e+11	1.43631e+11	1.45629e+11	1.47655e+11	1.49709e+11	1.51792e+11	1.53903e+11	1.56044e+11	1.58215e+11	1.60416e+11	1.62648e+11	1.6491e+11	1.67204e+11	1.6953e+11	1.71889e+11	1.7428e+11	1.76704e+11	1.79163e+11	1.81655e+11	1.84182e+11	1.86744e+11	1.89342e+11	1.91976e+11	1.94647e+11	1.97355e+11	2.001e+11	2.02884e+11	2.05706e+11	2.08568e+11	2.11469e+11	2.14411e+11	2.17394e+11	2.20418e+11	2.23485e+11	2.26594e+11	2.29746e+11	2.32942e+11	2.36182e+11	2.39468e+11	2.42799e+11	2.46177e+11	2.49602e+11	2.53074e+11
2565.67	1.2767e+11	1.29446e+11	1.31246e+11	1.33072e+11	1.34923e+11	1.368e+11	1.38704e+11	1.40633e+11	1.42589e+11	1.44573e+11	1.46584e+11	1.48623e+11	1.50691e+11	1.52787e+11	1.54913e+11	1.57068e+11	1.59253e+11	1.61468e+11	1.63715e+11	1.65992e+11	1.68301e+11	1.70643e+11	1.73016e+11	1.75423e+11	1.77864e+11	1.80338e+11	1.82847e+11	1.8539e+11	1.8797e+11	1.90584e+11	1.93236e+11	1.95924e+11	1.98649e+11	2.01413e+11	2.04215e+11	2.07056e+11	2.09936e+11	2.12857e+11	2.15818e+11	2.1882e+11	2.21864e+11	2.24951e+11	2.2808e+11	2.31253e+11	2.3447e+11	2.37732e+11	2.41039e+11	2.44392e+11	2.47792e+11
2596.57	1.25e+11	1.26739e+11	1.28502e+11	1.3029e+11	1.32102e+11	1.3394e+11	1.35803e+11	1.37692e+11	1.39608e+11	1.4155e+11	1.43519e+11	1.45516e+11	1.4754e+11	1.49592e+11	1.51673e+11	1.53783e+11	1.55923e+11	1.58092e+11	1.60291e+11	1.62521e+11	1.64782e+11	1.67074e+11	1.69399e+11	1.71755e+11	1.74144e+11	1.76567e+11	1.79023e+11	1.81514e+11	1.84039e+11	1.86599e+11	1.89195e+11	1.91827e+11	1.94496e+11	1.97201e+11	1.99945e+11	2.02726e+11	2.05546e+11	2.08406e+11	2.11305e+11	2.14245e+11	2.17225e+11	2.20247e+11	2.23311e+11	2.26417e+11	2.29567e+11	2.32761e+11	2.35999e+11	2.39282e+11	2.42611e+11
2627.85	1.22382e+11	1.24085e+11	1.25811e+11	1.27561e+11	1.29336e+11	1.31135e+11	1.32959e+11	1.34809e+11	1.36684e+11	1.38586e+11	1.40514e+11	1.42468e+11	1.4445e+11	1.4646e+11	1.48497e+11	1.50563e+11	1.52657e+11	1.54781e+11	1.56934e+11	1.59118e+11	1.61331e+11	1.63575e+11	1.65851e+11	1.68158e+11	1.70498e+11	1.72869e+11	1.75274e+11	1.77713e+11	1.80185e+11	1.82691e+11	1.85233e+11	1.8781e+11	1.90422e+11	1.93071e+11	1.95757e+11	1.98481e+11	2.01242e+11	2.04041e+11	2.0688e+11	2.09758e+11	2.12676e+11	2.15634e+11	2.18634e+11	2.21676e+11	2.2476e+11	2.27886e+11	2.31056e+11	2.34271e+11	2.3753e+11
2659.5	1.19816e+11	1.21483e+11	1.23173e+11	1.24887e+11	1.26624e+11	1.28386e+11	1.30172e+11	1.31983e+11	1.33819e+11	1.3568e+11	1.37568e+11	1.39481e+11	1.41422e+11	1.43389e+11	1.45384e+11	1.47406e+11	1.49457e+11	1.51536e+11	1.53644e+11	1.55782e+11	1.57949e+11	1.60146e+11	1.62374e+11	1.64633e+11	1.66923e+11	1.69245e+11	1.716e+11	1.73987e+11	1.76407e+11	1.78861e+11	1.8135e+11	1.83872e+11	1.8643e+11	1.89024e+11	1.91653e+11	1.94319e+11	1.97023e+11	1.99764e+11	2.02543e+11	2.0536e+11	2.08217e+11	2.11114e+11	2.14051e+11	2.17028e+11	2.20047e+11	2.23109e+11	2.26212e+11	2.29359e+11	2.3255e+11
2691.53	1.17303e+11	1.18935e+11	1.20589e+11	1.22267e+11	1.23968e+11	1.25692e+11	1.27441e+11	1.29214e+11	1.31011e+11	1.32834e+11	1.34682e+11	1.36555e+11	1.38455e+11	1.40381e+11	1.42334e+11	1.44314e+11	1.46321e+11	1.48357e+11	1.50421e+11	1.52513e+11	1.54635e+11	1.56786e+11	1.58967e+11	1.61179e+11	1.63421e+11	1.65694e+11	1.68e+11	1.70337e+11	1.72706e+11	1.75109e+11	1.77545e+11	1.80015e+11	1.82519e+11	1.85058e+11	1.87632e+11	1.90243e+11	1.92889e+11	1.95573e+11	1.98293e+11	2.01052e+11	2.03849e+11	2.06685e+11	2.0956e+11	2.12475e+11	2.15431e+11	2.18428e+11	2.21466e+11	2.24547e+11	2.27671e+11
2723.96	1.14841e+11	1.16438e+11	1.18058e+11	1.19701e+11	1.21366e+11	1.23054e+11	1.24766e+11	1.26502e+11	1.28261e+11	1.30046e+11	1.31855e+11	1.33689e+11	1.35549e+11	1.37435e+11	1.39347e+11	1.41285e+11	1.43251e+11	1.45243e+11	1.47264e+11	1.49313e+11	1.5139e+11	1.53496e+11	1.55631e+11	1.57796e+11	1.59991e+11	1.62217e+11	1.64474e+11	1.66762e+11	1.69082e+11	1.71434e+11	1.73819e+11	1.76237e+11	1.78688e+11	1.81174e+11	1.83695e+11	1.8625e+11	1.88841e+11	1.91468e+11	1.94132e+11	1.96832e+11	1.9957e+11	2.02347e+11	2.05162e+11	2.08016e+11	2.1091e+11	2.13844e+11	2.16818e+11	2.19835e+11	2.22893e+11
2756.77	1.12431e+11	1.13995e+11	1.1558e+11	1.17188e+11	1.18819e+11	1.20472e+11	1.22147e+11	1.23847e+11	1.2557e+11	1.27316e+11	1.29088e+11	1.30883e+11	1.32704e+11	1.3455e+11	1.36422e+11	1.3832e+11	1.40244e+11	1.42195e+11	1.44173e+11	1.46179e+11	148212356629	1.50274e+11	1.52365e+11	1.54484e+11	1.56633e+11	1.58812e+11	1.61022e+11	1.63262e+11	1.65533e+11	1.67836e+11	1.70171e+11	1.72538e+11	1.74938e+11	1.77372e+11	1.79839e+11	1.82341e+11	1.84878e+11	1.8745e+11	1.90057e+11	1.92701e+11	1.95382e+11	1.981e+11	2.00856e+11	2.0365e+11	2.06483e+11	2.09356e+11	2.12268e+11	2.15221e+11	2.18215e+11
2789.97	1.10072e+11	1.11603e+11	1.13155e+11	1.14729e+11	1.16326e+11	1.17944e+11	1.19585e+11	1.21248e+11	1.22935e+11	1.24645e+11	1.26379e+11	1.28137e+11	1.2992e+11	1.31727e+11	1.3356e+11	1.35418e+11	1.37301e+11	1.39211e+11	1.41148e+11	1.43112e+11	1.45103e+11	1.47121e+11	1.49168e+11	1.51243e+11	1.53347e+11	1.5548e+11	1.57643e+11	1.59836e+11	1.6206e+11	1.64314e+11	1.666e+11	1.68918e+11	1.71268e+11	1.7365e+11	1.76066e+11	1.78515e+11	1.80999e+11	1.83516e+11	1.86069e+11	1.88658e+11	1.91282e+11	1.93943e+11	1.96641e+11	1.99377e+11	2.02151e+11	2.04963e+11	2.07814e+11	2.10705e+11	2.13636e+11
2823.58	1.07763e+11	1.09262e+11	1.10782e+11	1.12323e+11	1.13886e+11	1.1547e+11	1.17077e+11	1.18705e+11	1.20357e+11	1.22031e+11	1.23729e+11	1.2545e+11	1.27195e+11	1.28965e+11	1.30759e+11	1.32578e+11	1.34422e+11	1.36292e+11	1.38188e+11	1.4011e+11	1.4206e+11	1.44036e+11	1.4604e+11	1.48071e+11	1.50131e+11	1.5222e+11	1.54337e+11	1.56484e+11	1.58661e+11	1.60868e+11	1.63106e+11	1.65375e+11	1.67676e+11	1.70008e+11	1.72374e+11	1.74772e+11	1.77203e+11	1.79668e+11	1.82167e+11	1.84702e+11	1.87271e+11	1.89876e+11	1.92518e+11	1.95196e+11	1.97911e+11	2.00665e+11	2.03456e+11	2.06286e+11	2.09156e+11
2857.59	1.05505e+11	1.06973e+11	1.08461e+11	1.0997e+11	1.115e+11	1.13051e+11	1.14623e+11	1.16218e+11	1.17835e+11	1.19474e+11	1.21136e+11	1.22821e+11	1.2453e+11	1.26262e+11	1.28019e+11	1.29799e+11	1.31605e+11	1.33436e+11	1.35292e+11	1.37174e+11	1.39083e+11	1.41017e+11	1.42979e+11	1.44968e+11	1.46985e+11	1.4903e+11	1.51103e+11	1.53205e+11	1.55336e+11	1.57497e+11	1.59688e+11	1.6191e+11	1.64162e+11	1.66446e+11	1.68761e+11	1.71109e+11	1.73489e+11	1.75903e+11	1.7835e+11	1.80831e+11	1.83347e+11	1.85897e+11	1.88483e+11	1.91105e+11	1.93764e+11	1.96459e+11	1.99192e+11	2.01964e+11	2.04773e+11
2892.01	1.03296e+11	1.04733e+11	1.0619e+11	1.07667e+11	1.09165e+11	1.10684e+11	1.12223e+11	1.13785e+11	1.15367e+11	1.16972e+11	1.186e+11	1.20249e+11	1.21922e+11	1.23618e+11	1.25338e+11	1.27082e+11	1.2885e+11	1.30642e+11	1.3246e+11	1.34302e+11	1.36171e+11	1.38065e+11	1.39986e+11	1.41933e+11	1.43907e+11	1.45909e+11	1.47939e+11	1.49997e+11	1.52084e+11	1.542e+11	1.56345e+11	1.5852e+11	1.60725e+11	1.62961e+11	1.65228e+11	1.67526e+11	1.69857e+11	1.7222e+11	1.74616e+11	1.77045e+11	1.79508e+11	1.82005e+11	1.84537e+11	1.87104e+11	1.89707e+11	1.92346e+11	1.95022e+11	1.97735e+11	2.00486e+11
2926.85	1.01135e+11	1.02542e+11	1.03969e+11	1.05415e+11	1.06881e+11	1.08368e+11	1.09876e+11	1.11404e+11	1.12954e+11	1.14525e+11	1.16119e+11	1.17734e+11	1.19372e+11	1.21033e+11	1.22716e+11	1.24423e+11	1.26154e+11	1.27909e+11	1.29689e+11	1.31493e+11	1.33322e+11	1.35177e+11	1.37057e+11	1.38964e+11	1.40897e+11	1.42857e+11	1.44845e+11	1.4686e+11	1.48903e+11	1.50974e+11	1.53074e+11	1.55204e+11	1.57363e+11	1.59552e+11	1.61772e+11	1.64022e+11	1.66304e+11	1.68617e+11	1.70963e+11	1.73341e+11	1.75753e+11	1.78198e+11	1.80677e+11	1.8319e+11	1.85739e+11	1.88322e+11	1.90942e+11	1.93599e+11	1.96292e+11
2962.1	9.90214e+10	1.00399e+11	1.01796e+11	1.03212e+11	1.04648e+11	1.06103e+11	1.07579e+11	1.09076e+11	1.10593e+11	1.12132e+11	1.13692e+11	1.15273e+11	1.16877e+11	1.18503e+11	1.20151e+11	1.21823e+11	1.23518e+11	1.25236e+11	1.26978e+11	1.28745e+11	1.30536e+11	1.32352e+11	1.34193e+11	1.3606e+11	1.37952e+11	1.39871e+11	1.41817e+11	1.4379e+11	1.4579e+11	1.47819e+11	1.49875e+11	1.5196e+11	1.54074e+11	1.56217e+11	1.58391e+11	1.60594e+11	1.62828e+11	1.65093e+11	1.6739e+11	1.69718e+11	1.7208e+11	1.74473e+11	1.76901e+11	1.79361e+11	1.81857e+11	1.84387e+11	1.86952e+11	1.89552e+11	1.92189e+11
2997.78	9.69534e+10	9.83022e+10	9.96697e+10	1.01056e+11	1.02462e+11	1.03887e+11	1.05333e+11	1.06798e+11	1.08284e+11	1.0979e+11	1.11317e+11	1.12866e+11	1.14436e+11	1.16028e+11	1.17642e+11	1.19279e+11	1.20938e+11	1.22621e+11	1.24326e+11	1.26056e+11	1.2781e+11	1.29588e+11	1.3139e+11	1.33218e+11	1.35071e+11	1.3695e+11	1.38856e+11	1.40787e+11	1.42746e+11	1.44732e+11	1.46745e+11	1.48786e+11	1.50856e+11	1.52955e+11	1.55083e+11	1.5724e+11	1.59427e+11	1.61645e+11	1.63894e+11	1.66174e+11	1.68486e+11	1.7083e+11	1.73206e+11	1.75616e+11	1.78059e+11	1.80536e+11	1.83047e+11	1.85594e+11	1.88176e+11
3033.89	9.49296e+10	9.62502e+10	9.75892e+10	9.89468e+10	1.00323e+11	1.01719e+11	1.03134e+11	1.04569e+11	1.06023e+11	1.07498e+11	1.08994e+11	1.1051e+11	1.12047e+11	1.13606e+11	1.15187e+11	1.16789e+11	1.18414e+11	1.20061e+11	1.21731e+11	1.23425e+11	1.25142e+11	1.26883e+11	1.28648e+11	1.30437e+11	1.32252e+11	1.34092e+11	1.35957e+11	1.37848e+11	1.39766e+11	1.4171e+11	1.43682e+11	1.45681e+11	1.47707e+11	1.49762e+11	1.51845e+11	1.53958e+11	1.561e+11	1.58271e+11	1.60473e+11	1.62705e+11	1.64969e+11	1.67264e+11	1.69591e+11	1.7195e+11	1.74342e+11	1.76767e+11	1.79226e+11	1.8172e+11	1.84248e+11
3070.44	9.29482e+10	9.42413e+10	9.55523e+10	9.68816e+10	9.82293e+10	9.95958e+10	1.00981e+11	1.02386e+11	1.0381e+11	1.05255e+11	1.06719e+11	1.08203e+11	1.09709e+11	1.11235e+11	1.12782e+11	1.14351e+11	1.15942e+11	1.17555e+11	1.1919e+11	1.20848e+11	1.2253e+11	1.24234e+11	1.25962e+11	1.27715e+11	1.29491e+11	1.31293e+11	1.33119e+11	1.34971e+11	1.36849e+11	1.38753e+11	1.40683e+11	1.4264e+11	1.44624e+11	1.46636e+11	1.48676e+11	1.50744e+11	1.52841e+11	1.54968e+11	1.57124e+11	1.59309e+11	1.61526e+11	1.63773e+11	1.66051e+11	1.68361e+11	1.70703e+11	1.73078e+11	1.75485e+11	1.77927e+11	1.80402e+11
3107.42	9.10073e+10	9.22734e+10	9.3557e+10	9.48585e+10	9.61781e+10	9.75161e+10	9.88727e+10	1.00248e+11	1.01643e+11	1.03057e+11	1.0449e+11	1.05944e+11	1.07418e+11	1.08912e+11	1.10427e+11	1.11963e+11	1.13521e+11	1.151e+11	1.16701e+11	1.18325e+11	1.19971e+11	1.2164e+11	1.23332e+11	1.25048e+11	1.26787e+11	1.28551e+11	1.3034e+11	1.32153e+11	1.33991e+11	1.35855e+11	1.37745e+11	1.39661e+11	1.41604e+11	1.43574e+11	1.45571e+11	1.47597e+11	1.4965e+11	1.51732e+11	1.53842e+11	1.55983e+11	1.58153e+11	1.60353e+11	1.62583e+11	1.64845e+11	1.67138e+11	1.69464e+11	1.71821e+11	1.74211e+11	1.76635e+11
3144.85	8.91046e+10	9.03442e+10	9.1601e+10	9.28753e+10	9.41673e+10	9.54773e+10	9.68056e+10	9.81523e+10	9.95177e+10	1.00902e+11	1.02306e+11	1.03729e+11	1.05172e+11	1.06635e+11	1.08119e+11	1.09623e+11	1.11148e+11	1.12694e+11	1.14262e+11	1.15851e+11	1.17463e+11	1.19097e+11	1.20754e+11	1.22433e+11	1.24137e+11	1.25864e+11	1.27615e+11	1.2939e+11	1.3119e+11	1.33015e+11	1.34865e+11	1.36741e+11	1.38644e+11	1.40572e+11	1.42528e+11	1.44511e+11	1.46521e+11	1.48559e+11	1.50626e+11	1.52722e+11	1.54846e+11	1.57e+11	1.59184e+11	1.61399e+11	1.63644e+11	1.65921e+11	1.68229e+11	1.70569e+11	1.72942e+11
3182.73	8.72378e+10	8.84514e+10	8.96819e+10	9.09295e+10	9.21944e+10	9.3477e+10	9.47774e+10	9.60959e+10	9.74327e+10	9.87881e+10	1.00162e+11	1.01556e+11	1.02969e+11	1.04401e+11	1.05853e+11	1.07326e+11	1.08819e+11	1.10333e+11	1.11868e+11	1.13424e+11	1.15002e+11	1.16602e+11	1.18224e+11	1.19868e+11	1.21536e+11	1.23227e+11	1.24941e+11	1.26679e+11	1.28441e+11	1.30228e+11	1.3204e+11	1.33877e+11	1.35739e+11	1.37627e+11	1.39542e+11	1.41483e+11	1.43451e+11	1.45447e+11	1.4747e+11	1.49522e+11	1.51602e+11	1.53711e+11	1.55849e+11	1.58017e+11	1.60216e+11	1.62444e+11	1.64704e+11	1.66995e+11	1.69319e+11
3221.07	8.54057e+10	8.65938e+10	8.77985e+10	8.90199e+10	9.02583e+10	9.15139e+10	9.2787e+10	9.40778e+10	9.53865e+10	9.67135e+10	9.80589e+10	9.9423e+10	1.00806e+11	1.02208e+11	1.0363e+11	1.05072e+11	1.06534e+11	1.08016e+11	1.09518e+11	1.11042e+11	1.12587e+11	1.14153e+11	1.15741e+11	1.17351e+11	1.18984e+11	1.20639e+11	1.22317e+11	1.24019e+11	1.25744e+11	1.27493e+11	1.29267e+11	1.31065e+11	1.32888e+11	1.34737e+11	1.36611e+11	1.38512e+11	1.40439e+11	1.42392e+11	1.44373e+11	1.46382e+11	1.48418e+11	1.50483e+11	1.52576e+11	1.54699e+11	1.56851e+11	1.59033e+11	1.61245e+11	1.63488e+11	1.65763e+11
3259.87	8.36086e+10	8.47717e+10	8.5951e+10	8.71467e+10	8.8359e+10	8.95882e+10	9.08345e+10	9.20981e+10	9.33793e+10	9.46784e+10	9.59955e+10	9.73309e+10	9.86849e+10	1.00058e+11	1.0145e+11	1.02861e+11	1.04292e+11	1.05743e+11	1.07214e+11	1.08705e+11	1.10218e+11	1.11751e+11	1.13305e+11	1.14882e+11	1.1648e+11	1.181e+11	1.19743e+11	1.21409e+11	1.23098e+11	1.2481e+11	1.26547e+11	1.28307e+11	1.30092e+11	1.31902e+11	1.33737e+11	1.35597e+11	1.37484e+11	1.39396e+11	1.41335e+11	1.43301e+11	1.45295e+11	1.47316e+11	1.49366e+11	1.51444e+11	1.5355e+11	1.55686e+11	1.57852e+11	1.60048e+11	1.62275e+11
3299.13	8.18464e+10	8.2985e+10	8.41395e+10	8.531e+10	8.64967e+10	8.77e+10	8.89201e+10	9.01571e+10	9.14113e+10	9.26829e+10	9.39723e+10	9.52796e+10	9.6605e+10	9.79489e+10	9.93115e+10	1.00693e+11	1.02094e+11	1.03514e+11	1.04954e+11	1.06414e+11	1.07895e+11	1.09396e+11	1.10917e+11	1.1246e+11	1.14025e+11	1.15611e+11	1.17219e+11	1.1885e+11	1.20504e+11	1.2218e+11	1.2388e+11	1.25603e+11	1.2735e+11	1.29122e+11	1.30918e+11	1.32739e+11	1.34586e+11	1.36458e+11	1.38357e+11	1.40281e+11	1.42233e+11	1.44211e+11	1.46218e+11	1.48252e+11	1.50314e+11	1.52405e+11	1.54525e+11	1.56675e+11	1.58855e+11
3338.87	8.01194e+10	8.1234e+10	8.23641e+10	8.35099e+10	8.46716e+10	8.58495e+10	8.70438e+10	8.82547e+10	8.94824e+10	9.07273e+10	9.19894e+10	9.32691e+10	9.45666e+10	9.58822e+10	9.7216e+10	9.85684e+10	9.99396e+10	1.0133e+11	1.0274e+11	1.04169e+11	1.05618e+11	1.07087e+11	1.08577e+11	1.10087e+11	1.11619e+11	1.13172e+11	1.14746e+11	1.16342e+11	1.17961e+11	1.19602e+11	1.21266e+11	1.22953e+11	1.24663e+11	1.26397e+11	1.28156e+11	1.29938e+11	1.31746e+11	1.33579e+11	1.35437e+11	1.37321e+11	1.39232e+11	1.41169e+11	1.43132e+11	1.45124e+11	1.47142e+11	1.49189e+11	1.51265e+11	1.53369e+11	1.55503e+11
3379.09	7.84275e+10	7.95186e+10	8.06248e+10	8.17464e+10	8.28836e+10	8.40366e+10	8.52057e+10	8.6391e+10	8.75928e+10	8.88114e+10	9.00469e+10	9.12995e+10	9.25696e+10	9.38574e+10	9.51631e+10	9.64869e+10	9.78292e+10	9.91902e+10	1.0057e+11	1.01969e+11	1.03388e+11	1.04826e+11	1.06284e+11	1.07763e+11	1.09262e+11	1.10782e+11	1.12323e+11	1.13886e+11	1.1547e+11	1.17076e+11	1.18705e+11	1.20356e+11	1.22031e+11	1.23728e+11	1.25449e+11	1.27195e+11	1.28964e+11	1.30758e+11	1.32577e+11	1.34421e+11	1.36291e+11	1.38187e+11	1.4011e+11	1.42059e+11	1.44035e+11	1.46039e+11	1.48071e+11	1.5013e+11	1.52219e+11
3419.79	7.67707e+10	7.78387e+10	7.89215e+10	8.00194e+10	8.11326e+10	8.22613e+10	8.34056e+10	8.45659e+10	8.57424e+10	8.69352e+10	8.81446e+10	8.93708e+10	9.0614e+10	9.18746e+10	9.31527e+10	9.44486e+10	9.57625e+10	9.70947e+10	9.84454e+10	9.98149e+10	1.01203e+11	1.02611e+11	1.04039e+11	1.05486e+11	1.06954e+11	1.08441e+11	1.0995e+11	1.1148e+11	1.1303e+11	1.14603e+11	1.16197e+11	1.17814e+11	1.19453e+11	1.21114e+11	1.22799e+11	1.24507e+11	1.2624e+11	1.27996e+11	1.29776e+11	1.31582e+11	1.33412e+11	1.35268e+11	1.3715e+11	1.39058e+11	1.40992e+11	1.42954e+11	1.44942e+11	1.46959e+11	1.49003e+11
3460.99	7.51487e+10	7.61942e+10	7.72541e+10	7.83288e+10	7.94185e+10	8.05233e+10	8.16435e+10	8.27793e+10	8.39309e+10	8.50985e+10	8.62823e+10	8.74826e+10	8.86996e+10	8.99335e+10	9.11846e+10	9.24532e+10	9.37393e+10	9.50433e+10	9.63655e+10	9.77061e+10	9.90653e+10	1.00443e+11	1.01841e+11	1.03258e+11	1.04694e+11	1.0615e+11	1.07627e+11	1.09124e+11	1.10642e+11	1.12182e+11	1.13742e+11	1.15325e+11	1.16929e+11	1.18556e+11	1.20205e+11	1.21877e+11	1.23572e+11	1.25292e+11	1.27035e+11	1.28802e+11	1.30594e+11	1.3241e+11	1.34252e+11	1.3612e+11	1.38014e+11	1.39934e+11	1.4188e+11	1.43854e+11	1.45855e+11
3502.68	7.35614e+10	7.45848e+10	7.56224e+10	7.66744e+10	7.7741e+10	7.88225e+10	7.9919e+10	8.10308e+10	8.21581e+10	8.3301e+10	8.44598e+10	8.56348e+10	8.68261e+10	8.8034e+10	8.92586e+10	9.05003e+10	9.17593e+10	9.30358e+10	9.43301e+10	9.56424e+10	9.69729e+10	9.83219e+10	9.96897e+10	1.01077e+11	1.02483e+11	1.03908e+11	1.05354e+11	1.06819e+11	1.08305e+11	1.09812e+11	1.1134e+11	1.12889e+11	1.14459e+11	1.16051e+11	1.17666e+11	1.19303e+11	1.20962e+11	1.22645e+11	1.24351e+11	1.26081e+11	1.27835e+11	1.29614e+11	1.31417e+11	1.33245e+11	1.35098e+11	1.36978e+11	1.38883e+11	1.40815e+11	1.42774e+11
3544.87	7.20085e+10	7.30102e+10	7.40259e+10	7.50557e+10	7.60998e+10	7.71585e+10	7.82318e+10	7.93201e+10	8.04236e+10	8.15424e+10	8.26768e+10	8.38269e+10	8.49931e+10	8.61754e+10	8.73743e+10	8.85898e+10	8.98222e+10	9.10717e+10	9.23387e+10	9.36232e+10	9.49256e+10	9.62462e+10	9.75851e+10	9.89426e+10	1.00319e+11	1.01715e+11	1.0313e+11	1.04564e+11	1.06019e+11	1.07494e+11	1.08989e+11	1.10505e+11	1.12043e+11	1.13601e+11	1.15182e+11	1.16784e+11	1.18409e+11	1.20056e+11	1.21726e+11	1.23419e+11	1.25136e+11	1.26877e+11	1.28642e+11	1.30432e+11	1.32246e+11	1.34086e+11	1.35951e+11	1.37843e+11	1.3976e+11
3587.57	7.04894e+10	7.147e+10	7.24642e+10	7.34723e+10	7.44944e+10	7.55307e+10	7.65815e+10	7.76468e+10	7.8727e+10	7.98222e+10	8.09326e+10	8.20585e+10	8.32001e+10	8.43575e+10	8.5531e+10	8.67209e+10	8.79273e+10	8.91505e+10	9.03907e+10	9.16481e+10	9.29231e+10	9.42158e+10	9.55264e+10	9.68553e+10	9.82027e+10	9.95689e+10	1.00954e+11	1.02358e+11	1.03782e+11	1.05226e+11	1.0669e+11	1.08174e+11	1.09679e+11	1.11205e+11	1.12752e+11	1.1432e+11	1.15911e+11	1.17523e+11	1.19158e+11	1.20816e+11	1.22496e+11	1.24201e+11	1.25928e+11	1.2768e+11	1.29456e+11	1.31257e+11	1.33083e+11	1.34935e+11	1.36812e+11
3630.78	6.90036e+10	6.99636e+10	7.09369e+10	7.19237e+10	7.29242e+10	7.39387e+10	7.49673e+10	7.60102e+10	7.70676e+10	7.81397e+10	7.92268e+10	8.03289e+10	8.14464e+10	8.25794e+10	8.37282e+10	8.4893e+10	8.6074e+10	8.72714e+10	8.84855e+10	8.97164e+10	9.09645e+10	9.22299e+10	9.3513e+10	9.48139e+10	9.61329e+10	9.74702e+10	9.88262e+10	1.00201e+11	1.01595e+11	1.03008e+11	1.04441e+11	1.05894e+11	1.07367e+11	1.08861e+11	1.10375e+11	1.11911e+11	1.13468e+11	1.15046e+11	1.16647e+11	1.18269e+11	1.19915e+11	1.21583e+11	1.23274e+11	1.24989e+11	1.26728e+11	1.28491e+11	1.30278e+11	1.32091e+11	1.33928e+11
3674.51	6.75506e+10	6.84903e+10	6.94431e+10	7.04092e+10	7.13887e+10	7.23818e+10	7.33887e+10	7.44096e+10	7.54448e+10	7.64943e+10	7.75585e+10	7.86374e+10	7.97314e+10	8.08405e+10	8.19651e+10	8.31054e+10	8.42615e+10	8.54337e+10	8.66222e+10	8.78272e+10	8.9049e+10	9.02878e+10	9.15439e+10	9.28174e+10	9.41086e+10	9.54178e+10	9.67451e+10	9.8091e+10	9.94556e+10	1.00839e+11	1.02242e+11	1.03664e+11	1.05106e+11	1.06569e+11	1.08051e+11	1.09554e+11	1.11078e+11	1.12624e+11	1.1419e+11	1.15779e+11	1.17389e+11	1.19023e+11	1.20678e+11	1.22357e+11	1.24059e+11	1.25785e+11	1.27535e+11	1.29309e+11	1.31108e+11
3718.78	6.61295e+10	6.70495e+10	6.79822e+10	6.89279e+10	6.98868e+10	7.0859e+10	7.18448e+10	7.28443e+10	7.38576e+10	7.48851e+10	7.59268e+10	7.69831e+10	7.8054e+10	7.91399e+10	8.02408e+10	8.13571e+10	8.24889e+10	8.36364e+10	8.47999e+10	8.59796e+10	8.71757e+10	8.83884e+10	8.9618e+10	9.08647e+10	9.21288e+10	9.34104e+10	9.47099e+10	9.60274e+10	9.73633e+10	9.87178e+10	1.00091e+11	1.01483e+11	1.02895e+11	1.04327e+11	1.05778e+11	1.0725e+11	1.08742e+11	1.10254e+11	1.11788e+11	1.13343e+11	1.1492e+11	1.16519e+11	1.1814e+11	1.19783e+11	1.21449e+11	1.23139e+11	1.24852e+11	1.26589e+11	1.2835e+11
3763.57	6.47395e+10	6.56401e+10	6.65533e+10	6.74791e+10	6.84178e+10	6.93696e+10	7.03346e+10	7.13131e+10	7.23052e+10	7.3311e+10	7.43309e+10	7.53649e+10	7.64134e+10	7.74764e+10	7.85542e+10	7.9647e+10	8.0755e+10	8.18784e+10	8.30174e+10	8.41723e+10	8.53433e+10	8.65305e+10	8.77343e+10	8.89548e+10	9.01923e+10	9.1447e+10	9.27191e+10	9.4009e+10	9.53168e+10	9.66428e+10	9.79872e+10	9.93503e+10	1.00732e+11	1.02134e+11	1.03555e+11	1.04995e+11	1.06456e+11	1.07937e+11	1.09438e+11	1.10961e+11	1.12504e+11	1.14069e+11	1.15656e+11	1.17265e+11	1.18897e+11	1.20551e+11	1.22228e+11	1.23928e+11	1.25652e+11
3808.9	6.33795e+10	6.42612e+10	6.51552e+10	6.60616e+10	6.69806e+10	6.79124e+10	6.88571e+10	6.9815e+10	7.07863e+10	7.1771e+10	7.27694e+10	7.37818e+10	7.48082e+10	7.58488e+10	7.6904e+10	7.79738e+10	7.90586e+10	8.01584e+10	8.12735e+10	8.24041e+10	8.35505e+10	8.47128e+10	8.58913e+10	8.70861e+10	8.82976e+10	8.9526e+10	9.07714e+10	9.20341e+10	9.33145e+10	9.46126e+10	9.59288e+10	9.72633e+10	9.86164e+10	9.99882e+10	1.01379e+11	1.0279e+11	1.04219e+11	1.05669e+11	1.07139e+11	1.0863e+11	1.10141e+11	1.11673e+11	1.13227e+11	1.14802e+11	1.16399e+11	1.18018e+11	1.1966e+11	1.21325e+11	1.23012e+11
3854.78	6.20484e+10	6.29116e+10	6.37868e+10	6.46742e+10	6.55739e+10	6.64861e+10	6.7411e+10	6.83488e+10	6.92996e+10	7.02637e+10	7.12411e+10	7.22322e+10	7.32371e+10	7.42559e+10	7.52889e+10	7.63363e+10	7.73982e+10	7.84749e+10	7.95666e+10	8.06735e+10	8.17958e+10	8.29337e+10	8.40874e+10	8.52572e+10	8.64432e+10	8.76457e+10	8.8865e+10	9.01013e+10	9.13547e+10	9.26256e+10	9.39141e+10	9.52206e+10	9.65452e+10	9.78883e+10	9.92501e+10	1.00631e+11	1.02031e+11	1.0345e+11	1.04889e+11	1.06348e+11	1.07828e+11	1.09328e+11	1.10849e+11	1.12391e+11	1.13954e+11	1.1554e+11	1.17147e+11	1.18777e+11	1.20429e+11
3901.22	6.07449e+10	6.159e+10	6.24468e+10	6.33155e+10	6.41963e+10	6.50894e+10	6.59949e+10	6.69129e+10	6.78438e+10	6.87876e+10	6.97445e+10	7.07148e+10	7.16985e+10	7.26959e+10	7.37072e+10	7.47326e+10	7.57722e+10	7.68263e+10	7.78951e+10	7.89787e+10	8.00774e+10	8.11914e+10	8.23209e+10	8.34661e+10	8.46272e+10	8.58045e+10	8.69982e+10	8.82084e+10	8.94355e+10	9.06797e+10	9.19412e+10	9.32202e+10	9.4517e+10	9.58319e+10	9.71651e+10	9.85168e+10	9.98873e+10	1.01277e+11	1.02686e+11	1.04114e+11	1.05563e+11	1.07031e+11	1.0852e+11	1.1003e+11	1.1156e+11	1.13112e+11	1.14686e+11	1.16281e+11	1.17899e+11
3948.21	5.94676e+10	6.02948e+10	6.11336e+10	6.19841e+10	6.28464e+10	6.37206e+10	6.46071e+10	6.55059e+10	6.64171e+10	6.73411e+10	6.82779e+10	6.92277e+10	7.01908e+10	7.11672e+10	7.21573e+10	7.31611e+10	7.41789e+10	7.52108e+10	7.62571e+10	7.73179e+10	7.83935e+10	7.94841e+10	8.05898e+10	8.17109e+10	8.28476e+10	8.40002e+10	8.51687e+10	8.63535e+10	8.75548e+10	8.87728e+10	9.00078e+10	9.12599e+10	9.25295e+10	9.38167e+10	9.51218e+10	9.64451e+10	9.77868e+10	9.91471e+10	1.00526e+11	1.01925e+11	1.03343e+11	1.0478e+11	1.06238e+11	1.07716e+11	1.09214e+11	1.10734e+11	1.12274e+11	1.13836e+11	1.1542e+11
3995.77	5.82147e+10	5.90245e+10	5.98457e+10	6.06782e+10	6.15223e+10	6.23782e+10	6.32459e+10	6.41258e+10	6.50179e+10	6.59223e+10	6.68394e+10	6.77692e+10	6.8712e+10	6.96679e+10	7.06371e+10	7.16197e+10	7.26161e+10	7.36262e+10	7.46505e+10	7.5689e+10	7.67419e+10	7.78095e+10	7.88919e+10	7.99894e+10	8.11022e+10	8.22304e+10	8.33744e+10	8.45342e+10	8.57102e+10	8.69026e+10	8.81115e+10	8.93373e+10	9.05801e+10	9.18402e+10	9.31178e+10	9.44132e+10	9.57266e+10	9.70583e+10	9.84085e+10	9.97775e+10	1.01166e+11	1.02573e+11	1.04e+11	1.05447e+11	1.06914e+11	1.08401e+11	1.09909e+11	1.11438e+11	1.12988e+11
4043.9	5.69853e+10	5.7778e+10	5.85818e+10	5.93967e+10	6.0223e+10	6.10608e+10	6.19103e+10	6.27715e+10	6.36448e+10	6.45301e+10	6.54278e+10	6.6338e+10	6.72609e+10	6.81966e+10	6.91453e+10	7.01072e+10	7.10825e+10	7.20713e+10	7.3074e+10	7.40905e+10	7.51212e+10	7.61663e+10	7.72258e+10	7.83002e+10	7.93894e+10	8.04938e+10	8.16136e+10	8.2749e+10	8.39001e+10	8.50673e+10	8.62507e+10	8.74506e+10	8.86671e+10	8.99006e+10	9.11512e+10	9.24193e+10	9.3705e+10	9.50085e+10	9.63302e+10	9.76703e+10	9.90291e+10	1.00407e+11	1.01803e+11	1.0322e+11	1.04656e+11	1.06112e+11	1.07588e+11	1.09084e+11	1.10602e+11
4092.61	5.57793e+10	5.65553e+10	5.73421e+10	5.81398e+10	5.89486e+10	5.97686e+10	6.06001e+10	6.14431e+10	6.22979e+10	6.31645e+10	6.40432e+10	6.49342e+10	6.58375e+10	6.67534e+10	6.7682e+10	6.86236e+10	6.95782e+10	7.05461e+10	7.15275e+10	7.25226e+10	7.35315e+10	7.45544e+10	7.55915e+10	7.66431e+10	7.77093e+10	7.87904e+10	7.98865e+10	8.09978e+10	8.21246e+10	8.32671e+10	8.44254e+10	8.55999e+10	8.67907e+10	8.79981e+10	8.92223e+10	9.04635e+10	9.17219e+10	9.29979e+10	9.42916e+10	9.56034e+10	9.69333e+10	9.82818e+10	9.96491e+10	1.01035e+11	1.02441e+11	1.03866e+11	1.05311e+11	1.06776e+11	1.08261e+11
4141.9	5.45969e+10	5.53565e+10	5.61265e+10	5.69073e+10	5.7699e+10	5.85017e+10	5.93155e+10	6.01407e+10	6.09773e+10	6.18256e+10	6.26857e+10	6.35577e+10	6.44419e+10	6.53384e+10	6.62473e+10	6.71689e+10	6.81033e+10	6.90507e+10	7.00113e+10	7.09853e+10	7.19728e+10	7.2974e+10	7.39892e+10	7.50185e+10	7.60621e+10	7.71202e+10	7.81931e+10	7.92809e+10	8.03838e+10	8.1502e+10	8.26358e+10	8.37854e+10	8.4951e+10	8.61328e+10	8.7331e+10	8.85459e+10	8.97777e+10	9.10266e+10	9.22929e+10	9.35768e+10	9.48786e+10	9.61985e+10	9.75368e+10	9.88936e+10	1.00269e+11	1.01664e+11	1.03079e+11	1.04513e+11	1.05966e+11
4191.79	5.34382e+10	5.41816e+10	5.49353e+10	5.56996e+10	5.64744e+10	5.72601e+10	5.80566e+10	5.88643e+10	5.96832e+10	6.05134e+10	6.13553e+10	6.22088e+10	6.30742e+10	6.39517e+10	6.48413e+10	6.57433e+10	6.66579e+10	6.75852e+10	6.85254e+10	6.94787e+10	7.04453e+10	7.14253e+10	7.24189e+10	7.34263e+10	7.44478e+10	7.54835e+10	7.65335e+10	7.75982e+10	7.86777e+10	7.97722e+10	8.0882e+10	8.20072e+10	8.3148e+10	8.43047e+10	8.54775e+10	8.66666e+10	8.78723e+10	8.90947e+10	9.03341e+10	9.15908e+10	9.28649e+10	9.41568e+10	9.54667e+10	9.67947e+10	9.81413e+10	9.95066e+10	1.00891e+11	1.02294e+11	1.03717e+11
4242.29	5.23031e+10	5.30307e+10	5.37684e+10	5.45164e+10	5.52748e+10	5.60438e+10	5.68234e+10	5.76139e+10	5.84154e+10	5.9228e+10	6.0052e+10	6.08874e+10	6.17344e+10	6.25932e+10	6.3464e+10	6.43469e+10	6.5242e+10	6.61496e+10	6.70698e+10	6.80029e+10	6.89489e+10	6.99081e+10	7.08806e+10	7.18666e+10	7.28664e+10	7.38801e+10	7.49078e+10	7.59499e+10	7.70065e+10	7.80778e+10	7.91639e+10	8.02652e+10	8.13818e+10	8.25139e+10	8.36618e+10	8.48257e+10	8.60057e+10	8.72022e+10	8.84153e+10	8.96453e+10	9.08923e+10	9.21568e+10	9.34388e+10	9.47387e+10	9.60566e+10	9.73929e+10	9.87478e+10	1.00121e+11	1.01514e+11
4293.39	5.11916e+10	5.19037e+10	5.26258e+10	5.33579e+10	5.41002e+10	5.48528e+10	5.56158e+10	5.63895e+10	5.7174e+10	5.79694e+10	5.87758e+10	5.95934e+10	6.04225e+10	6.1263e+10	6.21153e+10	6.29794e+10	6.38555e+10	6.47438e+10	6.56445e+10	6.65577e+10	6.74836e+10	6.84224e+10	6.93743e+10	7.03394e+10	7.13179e+10	7.231e+10	7.3316e+10	7.43359e+10	7.537e+10	7.64185e+10	7.74816e+10	7.85595e+10	7.96523e+10	8.07604e+10	8.18839e+10	8.3023e+10	8.4178e+10	8.5349e+10	8.65363e+10	8.77402e+10	8.89608e+10	9.01983e+10	9.14531e+10	9.27254e+10	9.40153e+10	9.53232e+10	9.66493e+10	9.79938e+10	9.9357e+10
4345.1	5.01036e+10	5.08006e+10	5.15073e+10	5.22238e+10	5.29503e+10	5.36869e+10	5.44338e+10	5.51911e+10	5.59588e+10	5.67373e+10	5.75266e+10	5.83269e+10	5.91383e+10	5.9961e+10	6.07951e+10	6.16409e+10	6.24984e+10	6.33678e+10	6.42493e+10	6.51431e+10	6.60494e+10	6.69682e+10	6.78998e+10	6.88444e+10	6.98021e+10	7.07732e+10	7.17577e+10	7.2756e+10	7.37681e+10	7.47943e+10	7.58348e+10	7.68898e+10	7.79594e+10	7.9044e+10	8.01436e+10	8.12585e+10	8.23889e+10	8.3535e+10	8.46971e+10	8.58754e+10	8.707e+10	8.82813e+10	8.95094e+10	9.07546e+10	9.20171e+10	9.32972e+10	9.45951e+10	9.59111e+10	9.72453e+10
4397.44	4.90389e+10	4.97211e+10	5.04128e+10	5.11141e+10	5.18252e+10	5.25461e+10	5.32771e+10	5.40183e+10	5.47698e+10	5.55317e+10	5.63042e+10	5.70875e+10	5.78816e+10	5.86869e+10	5.95033e+10	6.0331e+10	6.11703e+10	6.20213e+10	6.28841e+10	6.37589e+10	6.46459e+10	6.55452e+10	6.6457e+10	6.73815e+10	6.83189e+10	6.92693e+10	7.02329e+10	7.121e+10	7.22006e+10	7.3205e+10	7.42234e+10	7.5256e+10	7.63029e+10	7.73643e+10	7.84406e+10	7.95318e+10	8.06382e+10	8.176e+10	8.28974e+10	8.40506e+10	8.52199e+10	8.64054e+10	8.76074e+10	8.88262e+10	9.00619e+10	9.13147e+10	9.25851e+10	9.3873e+10	9.51789e+10
4450.41	4.79974e+10	4.86651e+10	4.93421e+10	5.00285e+10	5.07245e+10	5.14301e+10	5.21456e+10	5.2871e+10	5.36065e+10	5.43523e+10	5.51084e+10	5.5875e+10	5.66523e+10	5.74404e+10	5.82395e+10	5.90497e+10	5.98712e+10	6.07041e+10	6.15485e+10	6.24048e+10	6.32729e+10	6.41531e+10	6.50456e+10	6.59504e+10	6.68679e+10	6.77981e+10	6.87413e+10	6.96976e+10	7.06672e+10	7.16503e+10	7.2647e+10	7.36576e+10	7.46823e+10	7.57212e+10	7.67746e+10	7.78427e+10	7.89256e+10	8.00235e+10	8.11368e+10	8.22655e+10	8.34099e+10	8.45703e+10	8.57468e+10	8.69396e+10	8.81491e+10	8.93753e+10	9.06187e+10	9.18793e+10	9.31575e+10
4504.02	4.69788e+10	4.76323e+10	4.82949e+10	4.89668e+10	4.9648e+10	5.03386e+10	5.10389e+10	5.17489e+10	5.24688e+10	5.31988e+10	5.39388e+10	5.46892e+10	5.545e+10	5.62214e+10	5.70035e+10	5.77965e+10	5.86005e+10	5.94157e+10	6.02423e+10	6.10803e+10	6.19301e+10	6.27916e+10	6.36651e+10	6.45508e+10	6.54488e+10	6.63592e+10	6.72824e+10	6.82184e+10	6.91674e+10	7.01296e+10	7.11052e+10	7.20944e+10	7.30973e+10	7.41142e+10	7.51452e+10	7.61906e+10	7.72505e+10	7.83252e+10	7.94148e+10	8.05196e+10	8.16397e+10	8.27754e+10	8.3927e+10	8.50945e+10	8.62783e+10	8.74785e+10	8.86955e+10	8.99294e+10	9.11804e+10
4558.27	4.59826e+10	4.66223e+10	4.72709e+10	4.79285e+10	4.85952e+10	4.92713e+10	4.99567e+10	5.06517e+10	5.13563e+10	5.20707e+10	5.27951e+10	5.35296e+10	5.42742e+10	5.50293e+10	5.57948e+10	5.6571e+10	5.7358e+10	5.81559e+10	5.89649e+10	5.97852e+10	6.06169e+10	6.14602e+10	6.23152e+10	6.3182e+10	6.4061e+10	6.49522e+10	6.58557e+10	6.67719e+10	6.77008e+10	6.86426e+10	6.95975e+10	7.05657e+10	7.15474e+10	7.25427e+10	7.35519e+10	7.45751e+10	7.56125e+10	7.66644e+10	7.77309e+10	7.88122e+10	7.99086e+10	8.10203e+10	8.21474e+10	8.32902e+10	8.44488e+10	8.56236e+10	8.68148e+10	8.80225e+10	8.9247e+10
4613.18	4.50086e+10	4.56347e+10	4.62695e+10	4.69132e+10	4.75658e+10	4.82276e+10	4.88985e+10	4.95787e+10	5.02684e+10	5.09677e+10	5.16768e+10	5.23956e+10	5.31245e+10	5.38636e+10	5.46129e+10	5.53726e+10	5.61429e+10	5.6924e+10	5.77159e+10	5.85188e+10	5.93329e+10	6.01583e+10	6.09951e+10	6.18437e+10	6.2704e+10	6.35763e+10	6.44607e+10	6.53575e+10	6.62667e+10	6.71885e+10	6.81232e+10	6.90709e+10	7.00318e+10	7.1006e+10	7.19938e+10	7.29954e+10	7.40108e+10	7.50404e+10	7.60843e+10	7.71428e+10	7.82159e+10	7.9304e+10	8.04073e+10	8.15258e+10	8.266e+10	8.38099e+10	8.49758e+10	8.61579e+10	8.73565e+10
4668.74	4.40561e+10	4.4669e+10	4.52904e+10	4.59205e+10	4.65593e+10	4.7207e+10	4.78637e+10	4.85296e+10	4.92047e+10	4.98892e+10	5.05832e+10	5.12869e+10	5.20004e+10	5.27238e+10	5.34572e+10	5.42009e+10	5.49549e+10	5.57194e+10	5.64945e+10	5.72804e+10	5.80773e+10	5.88852e+10	5.97044e+10	6.0535e+10	6.13771e+10	6.22309e+10	6.30966e+10	6.39744e+10	6.48644e+10	6.57667e+10	6.66816e+10	6.76093e+10	6.85498e+10	6.95034e+10	7.04703e+10	7.14507e+10	7.24446e+10	7.34525e+10	7.44743e+10	7.55103e+10	7.65608e+10	7.76258e+10	7.87057e+10	7.98006e+10	8.09108e+10	8.20363e+10	8.31776e+10	8.43347e+10	8.55079e+10
4724.98	4.31247e+10	4.37246e+10	4.43329e+10	4.49496e+10	4.55749e+10	4.62089e+10	4.68518e+10	4.75035e+10	4.81644e+10	4.88344e+10	4.95138e+10	5.02026e+10	5.0901e+10	5.16091e+10	5.2327e+10	5.3055e+10	5.3793e+10	5.45414e+10	5.53001e+10	5.60694e+10	5.68494e+10	5.76403e+10	5.84421e+10	5.92551e+10	6.00795e+10	6.09153e+10	6.17627e+10	6.26219e+10	6.3493e+10	6.43763e+10	6.52719e+10	6.61799e+10	6.71005e+10	6.8034e+10	6.89805e+10	6.99401e+10	7.0913e+10	7.18995e+10	7.28998e+10	7.39139e+10	7.49421e+10	7.59847e+10	7.70417e+10	7.81135e+10	7.92002e+10	8.03019e+10	8.14191e+10	8.25517e+10	8.37001e+10
4781.89	4.22136e+10	4.28009e+10	4.33963e+10	4.4e+10	4.46121e+10	4.52327e+10	4.5862e+10	4.65e+10	4.71468e+10	4.78027e+10	4.84677e+10	4.9142e+10	4.98256e+10	5.05187e+10	5.12215e+10	5.19341e+10	5.26566e+10	5.33891e+10	5.41318e+10	5.48849e+10	5.56484e+10	5.64225e+10	5.72074e+10	5.80033e+10	5.88102e+10	5.96283e+10	6.04578e+10	6.12989e+10	6.21516e+10	6.30162e+10	6.38929e+10	6.47817e+10	6.56829e+10	6.65967e+10	6.75231e+10	6.84625e+10	6.94149e+10	7.03805e+10	7.13596e+10	7.23523e+10	7.33589e+10	7.43794e+10	7.54141e+10	7.64632e+10	7.75269e+10	7.86054e+10	7.96989e+10	8.08077e+10	8.19318e+10
4839.49	4.13221e+10	4.1897e+10	4.24798e+10	4.30708e+10	4.36699e+10	4.42774e+10	4.48934e+10	4.55179e+10	4.61512e+10	4.67932e+10	4.74441e+10	4.81042e+10	4.87734e+10	4.94519e+10	5.01398e+10	5.08373e+10	5.15445e+10	5.22616e+10	5.29886e+10	5.37258e+10	5.44732e+10	5.5231e+10	5.59993e+10	5.67783e+10	5.75682e+10	5.8369e+10	5.9181e+10	6.00043e+10	6.08391e+10	6.16854e+10	6.25436e+10	6.34136e+10	6.42958e+10	6.51902e+10	6.60971e+10	6.70166e+10	6.79489e+10	6.88942e+10	6.98526e+10	7.08243e+10	7.18096e+10	7.28086e+10	7.38215e+10	7.48484e+10	7.58897e+10	7.69454e+10	7.80158e+10	7.91011e+10	8.02015e+10
4897.79	4.04494e+10	4.10121e+10	4.15826e+10	4.21611e+10	4.27476e+10	4.33423e+10	4.39452e+10	4.45566e+10	4.51764e+10	4.58049e+10	4.64421e+10	4.70881e+10	4.77432e+10	4.84074e+10	4.90808e+10	4.97636e+10	5.04559e+10	5.11578e+10	5.18694e+10	5.2591e+10	5.33226e+10	5.40644e+10	5.48165e+10	5.55791e+10	5.63523e+10	5.71362e+10	5.79311e+10	5.8737e+10	5.95541e+10	6.03826e+10	6.12226e+10	6.20743e+10	6.29378e+10	6.38134e+10	6.47011e+10	6.56012e+10	6.65138e+10	6.74391e+10	6.83772e+10	6.93285e+10	7.02929e+10	7.12708e+10	7.22623e+10	7.32675e+10	7.42868e+10	7.53202e+10	7.6368e+10	7.74304e+10	7.85076e+10
4956.78	3.95943e+10	4.01452e+10	4.07036e+10	4.12699e+10	4.1844e+10	4.24261e+10	4.30163e+10	4.36147e+10	4.42215e+10	4.48367e+10	4.54604e+10	4.60928e+10	4.6734e+10	4.73842e+10	4.80433e+10	4.87117e+10	4.93893e+10	5.00764e+10	5.0773e+10	5.14794e+10	5.21955e+10	5.29216e+10	5.36578e+10	5.44043e+10	5.51611e+10	5.59285e+10	5.67065e+10	5.74954e+10	5.82953e+10	5.91062e+10	5.99285e+10	6.07622e+10	6.16074e+10	6.24645e+10	6.33335e+10	6.42145e+10	6.51078e+10	6.60136e+10	6.69319e+10	6.7863e+10	6.88071e+10	6.97643e+10	7.07348e+10	7.17188e+10	7.27165e+10	7.37281e+10	7.47538e+10	7.57937e+10	7.68481e+10
5016.49	3.8756e+10	3.92952e+10	3.98418e+10	4.03961e+10	4.09581e+10	4.15278e+10	4.21055e+10	4.26913e+10	4.32852e+10	4.38873e+10	4.44979e+10	4.51169e+10	4.57445e+10	4.63809e+10	4.70261e+10	4.76803e+10	4.83436e+10	4.90162e+10	4.9698e+10	5.03894e+10	5.10904e+10	5.18011e+10	5.25218e+10	5.32524e+10	5.39932e+10	5.47444e+10	5.55059e+10	5.62781e+10	5.7061e+10	5.78548e+10	5.86596e+10	5.94757e+10	6.03031e+10	6.1142e+10	6.19925e+10	6.28549e+10	6.37293e+10	6.46159e+10	6.55148e+10	6.64262e+10	6.73503e+10	6.82872e+10	6.92372e+10	7.02004e+10	7.11769e+10	7.21671e+10	7.31711e+10	7.4189e+10	7.5221e+10
5076.92	3.79335e+10	3.84612e+10	3.89963e+10	3.95388e+10	4.00888e+10	4.06465e+10	4.12119e+10	4.17852e+10	4.23665e+10	4.29559e+10	4.35535e+10	4.41594e+10	4.47737e+10	4.53966e+10	4.60281e+10	4.66684e+10	4.73176e+10	4.79759e+10	4.86433e+10	4.932e+10	5.00061e+10	5.07018e+10	5.14071e+10	5.21222e+10	5.28473e+10	5.35825e+10	5.43279e+10	5.50837e+10	5.585e+10	5.66269e+10	5.74147e+10	5.82134e+10	5.90232e+10	5.98443e+10	6.06768e+10	6.15209e+10	6.23768e+10	6.32445e+10	6.41243e+10	6.50164e+10	6.59209e+10	6.68379e+10	6.77677e+10	6.87105e+10	6.96663e+10	7.06355e+10	7.16181e+10	7.26144e+10	7.36246e+10
5138.07	3.71267e+10	3.76432e+10	3.81668e+10	3.86978e+10	3.92361e+10	3.9782e+10	4.03354e+10	4.08965e+10	4.14654e+10	4.20423e+10	4.26271e+10	4.32201e+10	4.38214e+10	4.4431e+10	4.50491e+10	4.56758e+10	4.63112e+10	4.69555e+10	4.76087e+10	4.8271e+10	4.89425e+10	4.96234e+10	5.03137e+10	5.10136e+10	5.17233e+10	5.24428e+10	5.31724e+10	5.39121e+10	5.46621e+10	5.54225e+10	5.61935e+10	5.69752e+10	5.77678e+10	5.85715e+10	5.93863e+10	6.02124e+10	6.10501e+10	6.18994e+10	6.27605e+10	6.36336e+10	6.45188e+10	6.54163e+10	6.63264e+10	6.72491e+10	6.81846e+10	6.91331e+10	7.00949e+10	7.107e+10	7.20587e+10
5199.96	3.63357e+10	3.68411e+10	3.73536e+10	3.78733e+10	3.84002e+10	3.89344e+10	3.9476e+10	4.00252e+10	4.0582e+10	4.11465e+10	4.17189e+10	4.22993e+10	4.28877e+10	4.34844e+10	4.40893e+10	4.47026e+10	4.53245e+10	4.5955e+10	4.65943e+10	4.72425e+10	4.78997e+10	4.85661e+10	4.92417e+10	4.99267e+10	5.06213e+10	5.13255e+10	5.20395e+10	5.27634e+10	5.34974e+10	5.42417e+10	5.49962e+10	5.57613e+10	5.6537e+10	5.73235e+10	5.8121e+10	5.89295e+10	5.97493e+10	6.05805e+10	6.14233e+10	6.22778e+10	6.31441e+10	6.40226e+10	6.49132e+10	6.58162e+10	6.67318e+10	6.76602e+10	6.86014e+10	6.95557e+10	7.05234e+10
5262.6	3.55604e+10	3.60551e+10	3.65567e+10	3.70653e+10	3.75809e+10	3.81037e+10	3.86338e+10	3.91712e+10	3.97162e+10	4.02687e+10	4.08289e+10	4.13968e+10	4.19727e+10	4.25566e+10	4.31487e+10	4.37489e+10	4.43575e+10	4.49746e+10	4.56003e+10	4.62346e+10	4.68778e+10	4.75299e+10	4.81911e+10	4.88615e+10	4.95413e+10	5.02305e+10	5.09292e+10	5.16377e+10	5.23561e+10	5.30844e+10	5.38229e+10	5.45717e+10	5.53308e+10	5.61006e+10	5.6881e+10	5.76723e+10	5.84746e+10	5.92881e+10	6.01128e+10	6.09491e+10	6.1797e+10	6.26567e+10	6.35283e+10	6.44121e+10	6.53081e+10	6.62167e+10	6.71378e+10	6.80718e+10	6.90188e+10
5325.99	3.48011e+10	3.52852e+10	3.57761e+10	3.62738e+10	3.67784e+10	3.729e+10	3.78088e+10	3.83348e+10	3.88681e+10	3.94088e+10	3.9957e+10	4.05128e+10	4.10764e+10	4.16479e+10	4.22272e+10	4.28147e+10	4.34103e+10	4.40142e+10	4.46265e+10	4.52473e+10	4.58768e+10	4.6515e+10	4.71621e+10	4.78181e+10	4.84834e+10	4.91578e+10	4.98417e+10	5.05351e+10	5.12381e+10	5.19509e+10	5.26736e+10	5.34063e+10	5.41493e+10	5.49026e+10	5.56664e+10	5.64407e+10	5.72259e+10	5.8022e+10	5.88292e+10	5.96476e+10	6.04774e+10	6.13187e+10	6.21717e+10	6.30366e+10	6.39135e+10	6.48026e+10	6.57041e+10	6.66182e+10	6.75449e+10
5390.14	3.40575e+10	3.45313e+10	3.50117e+10	3.54988e+10	3.59926e+10	3.64933e+10	3.7001e+10	3.75157e+10	3.80376e+10	3.85668e+10	3.91033e+10	3.96473e+10	4.01988e+10	4.0758e+10	4.1325e+10	4.18999e+10	4.24828e+10	4.30738e+10	4.3673e+10	4.42806e+10	4.48966e+10	4.55212e+10	4.61544e+10	4.67965e+10	4.74475e+10	4.81075e+10	4.87768e+10	4.94553e+10	5.01433e+10	5.08409e+10	5.15482e+10	5.22653e+10	5.29924e+10	5.37296e+10	5.4477e+10	5.52349e+10	5.60033e+10	5.67823e+10	5.75723e+10	5.83732e+10	5.91852e+10	6.00086e+10	6.08434e+10	6.16898e+10	6.2548e+10	6.34181e+10	6.43003e+10	6.51948e+10	6.61018e+10
5455.07	3.33298e+10	3.37934e+10	3.42635e+10	3.47402e+10	3.52235e+10	3.57135e+10	3.62103e+10	3.6714e+10	3.72248e+10	3.77426e+10	3.82677e+10	3.88e+10	3.93398e+10	3.98871e+10	4.0442e+10	4.10046e+10	4.1575e+10	4.21533e+10	4.27398e+10	4.33343e+10	4.39372e+10	4.45484e+10	4.51681e+10	4.57965e+10	4.64336e+10	4.70795e+10	4.77345e+10	4.83985e+10	4.90718e+10	4.97545e+10	5.04466e+10	5.11484e+10	5.18599e+10	5.25814e+10	5.33129e+10	5.40545e+10	5.48065e+10	5.55689e+10	5.6342e+10	5.71258e+10	5.79205e+10	5.87262e+10	5.95432e+10	6.03715e+10	6.12114e+10	6.20629e+10	6.29263e+10	6.38017e+10	6.46892e+10
5520.77	3.26176e+10	3.30714e+10	3.35315e+10	3.39979e+10	3.44709e+10	3.49504e+10	3.54366e+10	3.59296e+10	3.64294e+10	3.69362e+10	3.74501e+10	3.7971e+10	3.84993e+10	3.90348e+10	3.95779e+10	4.01285e+10	4.06867e+10	4.12527e+10	4.18266e+10	4.24085e+10	4.29984e+10	4.35966e+10	4.42031e+10	4.4818e+10	4.54415e+10	4.60736e+10	4.67146e+10	4.73645e+10	4.80234e+10	4.86914e+10	4.93688e+10	5.00556e+10	5.07519e+10	5.1458e+10	5.21738e+10	5.28996e+10	5.36355e+10	5.43817e+10	5.51382e+10	5.59052e+10	5.6683e+10	5.74715e+10	5.8271e+10	5.90816e+10	5.99035e+10	6.07369e+10	6.15818e+10	6.24385e+10	6.33071e+10
5587.27	3.19211e+10	3.23651e+10	3.28154e+10	3.32719e+10	3.37347e+10	3.4204e+10	3.46799e+10	3.51623e+10	3.56515e+10	3.61474e+10	3.66503e+10	3.71601e+10	3.76771e+10	3.82012e+10	3.87327e+10	3.92715e+10	3.98178e+10	4.03717e+10	4.09333e+10	4.15028e+10	4.20801e+10	4.26655e+10	4.32591e+10	4.38609e+10	4.4471e+10	4.50897e+10	4.5717e+10	4.63529e+10	4.69978e+10	4.76516e+10	4.83145e+10	4.89866e+10	4.96681e+10	5.0359e+10	5.10596e+10	5.17699e+10	5.24901e+10	5.32203e+10	5.39607e+10	5.47113e+10	5.54724e+10	5.62441e+10	5.70266e+10	5.78199e+10	5.86242e+10	5.94398e+10	6.02667e+10	6.11051e+10	6.19551e+10
5654.58	3.12398e+10	3.16744e+10	3.21151e+10	3.25618e+10	3.30148e+10	3.34741e+10	3.39398e+10	3.44119e+10	3.48906e+10	3.5376e+10	3.58681e+10	3.63671e+10	3.6873e+10	3.7386e+10	3.79061e+10	3.84334e+10	3.89681e+10	3.95102e+10	4.00598e+10	4.06171e+10	4.11821e+10	4.1755e+10	4.23359e+10	4.29248e+10	4.3522e+10	4.41274e+10	4.47413e+10	4.53637e+10	4.59948e+10	4.66347e+10	4.72834e+10	4.79412e+10	4.86081e+10	4.92843e+10	4.99699e+10	5.06651e+10	5.13699e+10	5.20845e+10	5.28091e+10	5.35437e+10	5.42886e+10	5.50438e+10	5.58096e+10	5.6586e+10	5.73732e+10	5.81713e+10	5.89805e+10	5.9801e+10	6.0633e+10
5722.69	3.05737e+10	3.09991e+10	3.14303e+10	3.18675e+10	3.23109e+10	3.27604e+10	3.32161e+10	3.36782e+10	3.41467e+10	3.46217e+10	3.51034e+10	3.55917e+10	3.60868e+10	3.65888e+10	3.70978e+10	3.76139e+10	3.81372e+10	3.86677e+10	3.92057e+10	3.97511e+10	4.0304e+10	4.08647e+10	4.14332e+10	4.20096e+10	4.2594e+10	4.31866e+10	4.37874e+10	4.43965e+10	4.50141e+10	4.56403e+10	4.62752e+10	4.6919e+10	4.75717e+10	4.82335e+10	4.89045e+10	4.95848e+10	5.02746e+10	5.0974e+10	5.16831e+10	5.24021e+10	5.31311e+10	5.38702e+10	5.46196e+10	5.53795e+10	5.61499e+10	5.6931e+10	5.7723e+10	5.8526e+10	5.93402e+10
5791.62	2.99225e+10	3.03388e+10	3.07608e+10	3.11888e+10	3.16226e+10	3.20626e+10	3.25086e+10	3.29608e+10	3.34194e+10	3.38843e+10	3.43557e+10	3.48336e+10	3.53182e+10	3.58095e+10	3.63077e+10	3.68127e+10	3.73249e+10	3.78441e+10	3.83706e+10	3.89044e+10	3.94456e+10	3.99943e+10	4.05507e+10	4.11148e+10	4.16868e+10	4.22667e+10	4.28547e+10	4.34508e+10	4.40553e+10	4.46682e+10	4.52896e+10	4.59196e+10	4.65584e+10	4.72061e+10	4.78628e+10	4.85286e+10	4.92037e+10	4.98882e+10	5.05823e+10	5.12859e+10	5.19994e+10	5.27228e+10	5.34562e+10	5.41999e+10	5.49539e+10	5.57183e+10	5.64935e+10	5.72794e+10	5.80762e+10
5861.38	2.92858e+10	2.96932e+10	3.01063e+10	3.05251e+10	3.09498e+10	3.13803e+10	3.18169e+10	3.22595e+10	3.27083e+10	3.31633e+10	3.36246e+10	3.40924e+10	3.45667e+10	3.50475e+10	3.55351e+10	3.60295e+10	3.65307e+10	3.70389e+10	3.75541e+10	3.80766e+10	3.86063e+10	3.91433e+10	3.96879e+10	4.024e+10	4.07998e+10	4.13673e+10	4.19428e+10	4.25263e+10	4.31179e+10	4.37177e+10	4.43259e+10	4.49425e+10	4.55678e+10	4.62017e+10	4.68444e+10	4.74961e+10	4.81568e+10	4.88267e+10	4.9506e+10	5.01947e+10	5.0893e+10	5.16009e+10	5.23188e+10	5.30466e+10	5.37846e+10	5.45328e+10	5.52914e+10	5.60606e+10	5.68405e+10
5931.98	2.86633e+10	2.90621e+10	2.94664e+10	2.98763e+10	3.02919e+10	3.07133e+10	3.11406e+10	3.15738e+10	3.2013e+10	3.24583e+10	3.29099e+10	3.33677e+10	3.38319e+10	3.43026e+10	3.47797e+10	3.52636e+10	3.57541e+10	3.62515e+10	3.67558e+10	3.72672e+10	3.77856e+10	3.83113e+10	3.88442e+10	3.93846e+10	3.99325e+10	4.0488e+10	4.10513e+10	4.16223e+10	4.22014e+10	4.27884e+10	4.33837e+10	4.39872e+10	4.45991e+10	4.52196e+10	4.58486e+10	4.64865e+10	4.71331e+10	4.77888e+10	4.84536e+10	4.91277e+10	4.98111e+10	5.05041e+10	5.12067e+10	5.1919e+10	5.26413e+10	5.33736e+10	5.41161e+10	5.48689e+10	5.56322e+10
6003.44	2.80545e+10	2.84448e+10	2.88405e+10	2.92417e+10	2.96485e+10	3.0061e+10	3.04792e+10	3.09032e+10	3.13331e+10	3.1769e+10	3.22109e+10	3.2659e+10	3.31133e+10	3.3574e+10	3.4041e+10	3.45146e+10	3.49947e+10	3.54816e+10	3.59752e+10	3.64756e+10	3.69831e+10	3.74975e+10	3.80192e+10	3.85481e+10	3.90843e+10	3.96281e+10	4.01793e+10	4.07383e+10	4.1305e+10	4.18796e+10	4.24622e+10	4.30529e+10	4.36519e+10	4.42591e+10	4.48748e+10	4.54991e+10	4.61321e+10	4.67738e+10	4.74245e+10	4.80843e+10	4.87532e+10	4.94314e+10	5.01191e+10	5.08163e+10	5.15232e+10	5.224e+10	5.29667e+10	5.37035e+10	5.44506e+10
6075.75	2.7459e+10	2.78409e+10	2.82283e+10	2.86209e+10	2.90191e+10	2.94228e+10	2.98321e+10	3.02471e+10	3.06679e+10	3.10945e+10	3.15271e+10	3.19657e+10	3.24104e+10	3.28612e+10	3.33184e+10	3.37819e+10	3.42519e+10	3.47283e+10	3.52115e+10	3.57013e+10	3.6198e+10	3.67015e+10	3.72121e+10	3.77298e+10	3.82546e+10	3.87868e+10	3.93264e+10	3.98735e+10	4.04282e+10	4.09906e+10	4.15608e+10	4.2139e+10	4.27252e+10	4.33196e+10	4.39222e+10	4.45332e+10	4.51527e+10	4.57809e+10	4.64177e+10	4.70635e+10	4.77182e+10	4.8382e+10	4.90551e+10	4.97375e+10	5.04294e+10	5.1131e+10	5.18423e+10	5.25635e+10	5.32947e+10
6148.94	2.68761e+10	2.72499e+10	2.7629e+10	2.80134e+10	2.84031e+10	2.87982e+10	2.91988e+10	2.9605e+10	3.00169e+10	3.04345e+10	3.08578e+10	3.12871e+10	3.17224e+10	3.21637e+10	3.26111e+10	3.30648e+10	3.35248e+10	3.39911e+10	3.4464e+10	3.49434e+10	3.54295e+10	3.59224e+10	3.64222e+10	3.69288e+10	3.74426e+10	3.79634e+10	3.84916e+10	3.9027e+10	3.957e+10	4.01204e+10	4.06786e+10	4.12445e+10	4.18182e+10	4.24e+10	4.29898e+10	4.35879e+10	4.41942e+10	4.4809e+10	4.54324e+10	4.60644e+10	4.67052e+10	4.7355e+10	4.80137e+10	4.86817e+10	4.93589e+10	5.00456e+10	5.07418e+10	5.14477e+10	5.21634e+10
6223	2.63052e+10	2.66711e+10	2.70422e+10	2.74184e+10	2.77998e+10	2.81865e+10	2.85786e+10	2.89762e+10	2.93793e+10	2.9788e+10	3.02024e+10	3.06226e+10	3.10486e+10	3.14805e+10	3.19184e+10	3.23625e+10	3.28127e+10	3.32691e+10	3.3732e+10	3.42012e+10	3.4677e+10	3.51594e+10	3.56485e+10	3.61444e+10	3.66473e+10	3.71571e+10	3.7674e+10	3.81981e+10	3.87295e+10	3.92683e+10	3.98145e+10	4.03684e+10	4.093e+10	4.14994e+10	4.20767e+10	4.2662e+10	4.32555e+10	4.38573e+10	4.44674e+10	4.5086e+10	4.57132e+10	4.63491e+10	4.69939e+10	4.76477e+10	4.83105e+10	4.89826e+10	4.9664e+10	5.03549e+10	5.10554e+10
6297.96	2.57457e+10	2.61038e+10	2.6467e+10	2.68352e+10	2.72085e+10	2.7587e+10	2.79708e+10	2.83599e+10	2.87544e+10	2.91544e+10	2.956e+10	2.99712e+10	3.03882e+10	3.08109e+10	3.12395e+10	3.16741e+10	3.21147e+10	3.25615e+10	3.30145e+10	3.34737e+10	3.39394e+10	3.44116e+10	3.48903e+10	3.53756e+10	3.58678e+10	3.63667e+10	3.68726e+10	3.73856e+10	3.79057e+10	3.8433e+10	3.89677e+10	3.95097e+10	4.00594e+10	4.06167e+10	4.11817e+10	4.17546e+10	4.23355e+10	4.29244e+10	4.35215e+10	4.4127e+10	4.47409e+10	4.53633e+10	4.59943e+10	4.66342e+10	4.72829e+10	4.79407e+10	4.86076e+10	4.92838e+10	4.99694e+10
6373.82	2.51968e+10	2.55473e+10	2.59027e+10	2.62631e+10	2.66284e+10	2.69988e+10	2.73744e+10	2.77553e+10	2.81414e+10	2.85329e+10	2.89298e+10	2.93322e+10	2.97403e+10	3.0154e+10	3.05735e+10	3.09988e+10	3.14301e+10	3.18673e+10	3.23106e+10	3.27601e+10	3.32158e+10	3.36779e+10	3.41464e+10	3.46215e+10	3.51031e+10	3.55914e+10	3.60865e+10	3.65886e+10	3.70976e+10	3.76136e+10	3.81369e+10	3.86674e+10	3.92053e+10	3.97507e+10	4.03037e+10	4.08644e+10	4.14329e+10	4.20093e+10	4.25937e+10	4.31862e+10	4.3787e+10	4.43961e+10	4.50138e+10	4.564e+10	4.62749e+10	4.69186e+10	4.75713e+10	4.82331e+10	4.89041e+10
6450.6	2.46584e+10	2.50014e+10	2.53492e+10	2.57019e+10	2.60594e+10	2.6422e+10	2.67895e+10	2.71622e+10	2.75401e+10	2.79232e+10	2.83116e+10	2.87055e+10	2.91048e+10	2.95097e+10	2.99202e+10	3.03365e+10	3.07585e+10	3.11864e+10	3.16202e+10	3.20601e+10	3.25061e+10	3.29583e+10	3.34168e+10	3.38817e+10	3.4353e+10	3.48309e+10	3.53155e+10	3.58067e+10	3.63049e+10	3.68099e+10	3.7322e+10	3.78412e+10	3.83676e+10	3.89014e+10	3.94425e+10	3.99912e+10	4.05476e+10	4.11116e+10	4.16836e+10	4.22634e+10	4.28514e+10	4.34475e+10	4.40519e+10	4.46647e+10	4.52861e+10	4.59161e+10	4.65548e+10	4.72025e+10	4.78591e+10
6528.3	2.41305e+10	2.44662e+10	2.48066e+10	2.51517e+10	2.55016e+10	2.58563e+10	2.6216e+10	2.65807e+10	2.69505e+10	2.73254e+10	2.77056e+10	2.8091e+10	2.84818e+10	2.8878e+10	2.92797e+10	2.96871e+10	3.01e+10	3.05188e+10	3.09433e+10	3.13738e+10	3.18103e+10	3.22528e+10	3.27015e+10	3.31564e+10	3.36176e+10	3.40853e+10	3.45595e+10	3.50402e+10	3.55277e+10	3.60219e+10	3.65231e+10	3.70311e+10	3.75463e+10	3.80686e+10	3.85982e+10	3.91352e+10	3.96796e+10	4.02316e+10	4.07913e+10	4.13587e+10	4.19341e+10	4.25174e+10	4.31089e+10	4.37086e+10	4.43167e+10	4.49332e+10	4.55583e+10	4.6192e+10	4.68346e+10
6606.93	2.36133e+10	2.39418e+10	2.42748e+10	2.46125e+10	2.49549e+10	2.53021e+10	2.56541e+10	2.60109e+10	2.63728e+10	2.67397e+10	2.71117e+10	2.74888e+10	2.78712e+10	2.8259e+10	2.86521e+10	2.90507e+10	2.94548e+10	2.98646e+10	3.028e+10	3.07012e+10	3.11283e+10	3.15614e+10	3.20004e+10	3.24456e+10	3.2897e+10	3.33546e+10	3.38186e+10	3.42891e+10	3.47661e+10	3.52498e+10	3.57401e+10	3.62373e+10	3.67414e+10	3.72526e+10	3.77708e+10	3.82962e+10	3.8829e+10	3.93692e+10	3.99168e+10	4.04721e+10	4.10352e+10	4.1606e+10	4.21848e+10	4.27717e+10	4.33667e+10	4.397e+10	4.45816e+10	4.52018e+10	4.58307e+10
6686.52	2.31066e+10	2.3428e+10	2.37539e+10	2.40844e+10	2.44194e+10	2.47591e+10	2.51036e+10	2.54528e+10	2.58069e+10	2.61659e+10	2.65299e+10	2.6899e+10	2.72732e+10	2.76526e+10	2.80373e+10	2.84273e+10	2.88228e+10	2.92237e+10	2.96303e+10	3.00425e+10	3.04604e+10	3.08841e+10	3.13138e+10	3.17494e+10	3.21911e+10	3.26389e+10	3.30929e+10	3.35533e+10	3.40201e+10	3.44934e+10	3.49732e+10	3.54597e+10	3.5953e+10	3.64532e+10	3.69603e+10	3.74745e+10	3.79958e+10	3.85244e+10	3.90603e+10	3.96037e+10	4.01546e+10	4.07132e+10	4.12796e+10	4.18539e+10	4.24361e+10	4.30264e+10	4.3625e+10	4.42319e+10	4.48472e+10
6767.06	2.26104e+10	2.2925e+10	2.32439e+10	2.35673e+10	2.38951e+10	2.42275e+10	2.45646e+10	2.49063e+10	2.52528e+10	2.56041e+10	2.59603e+10	2.63214e+10	2.66876e+10	2.70588e+10	2.74353e+10	2.78169e+10	2.82039e+10	2.85963e+10	2.89941e+10	2.93974e+10	2.98064e+10	3.0221e+10	3.06414e+10	3.10677e+10	3.14999e+10	3.19381e+10	3.23824e+10	3.28329e+10	3.32896e+10	3.37528e+10	3.42223e+10	3.46984e+10	3.51811e+10	3.56705e+10	3.61667e+10	3.66699e+10	3.718e+10	3.76972e+10	3.82216e+10	3.87533e+10	3.92925e+10	3.98391e+10	4.03933e+10	4.09552e+10	4.1525e+10	4.21026e+10	4.26883e+10	4.32822e+10	4.38843e+10
6848.57	2.21249e+10	2.24327e+10	2.27447e+10	2.30611e+10	2.3382e+10	2.37072e+10	2.4037e+10	2.43714e+10	2.47105e+10	2.50542e+10	2.54028e+10	2.57561e+10	2.61144e+10	2.64777e+10	2.68461e+10	2.72195e+10	2.75982e+10	2.79821e+10	2.83714e+10	2.87661e+10	2.91663e+10	2.9572e+10	2.99834e+10	3.04005e+10	3.08234e+10	3.12522e+10	3.1687e+10	3.21278e+10	3.25747e+10	3.30279e+10	3.34873e+10	3.39532e+10	3.44255e+10	3.49044e+10	3.539e+10	3.58823e+10	3.63815e+10	3.68876e+10	3.74008e+10	3.79211e+10	3.84486e+10	3.89835e+10	3.95258e+10	4.00757e+10	4.06332e+10	4.11984e+10	4.17716e+10	4.23527e+10	4.29418e+10
6931.07	2.16498e+10	2.1951e+10	2.22563e+10	2.25659e+10	2.28799e+10	2.31982e+10	2.35209e+10	2.38481e+10	2.41798e+10	2.45162e+10	2.48573e+10	2.52031e+10	2.55537e+10	2.59092e+10	2.62696e+10	2.6635e+10	2.70056e+10	2.73813e+10	2.77622e+10	2.81484e+10	2.854e+10	2.8937e+10	2.93395e+10	2.97477e+10	3.01615e+10	3.05811e+10	3.10065e+10	3.14379e+10	3.18752e+10	3.23187e+10	3.27683e+10	3.32241e+10	3.36863e+10	3.41549e+10	3.46301e+10	3.51118e+10	3.56003e+10	3.60955e+10	3.65977e+10	3.71068e+10	3.7623e+10	3.81464e+10	3.86771e+10	3.92151e+10	3.97606e+10	4.03138e+10	4.08746e+10	4.14432e+10	4.20197e+10
7014.55	2.11851e+10	2.14798e+10	2.17786e+10	2.20816e+10	2.23888e+10	2.27002e+10	2.3016e+10	2.33362e+10	2.36608e+10	2.399e+10	2.43237e+10	2.46621e+10	2.50052e+10	2.5353e+10	2.57057e+10	2.60633e+10	2.64259e+10	2.67935e+10	2.71663e+10	2.75442e+10	2.79274e+10	2.83159e+10	2.87098e+10	2.91092e+10	2.95141e+10	2.99247e+10	3.0341e+10	3.07631e+10	3.11911e+10	3.1625e+10	3.20649e+10	3.2511e+10	3.29633e+10	3.34218e+10	3.38868e+10	3.43582e+10	3.48362e+10	3.53208e+10	3.58121e+10	3.63103e+10	3.68155e+10	3.73276e+10	3.78469e+10	3.83734e+10	3.89072e+10	3.94485e+10	3.99973e+10	4.05537e+10	4.11178e+10
7099.05	2.07307e+10	2.10191e+10	2.13115e+10	2.16079e+10	2.19085e+10	2.22133e+10	2.25223e+10	2.28357e+10	2.31533e+10	2.34754e+10	2.3802e+10	2.41331e+10	2.44688e+10	2.48092e+10	2.51544e+10	2.55043e+10	2.58591e+10	2.62188e+10	2.65836e+10	2.69534e+10	2.73284e+10	2.77085e+10	2.8094e+10	2.84848e+10	2.88811e+10	2.92829e+10	2.96902e+10	3.01033e+10	3.0522e+10	3.09466e+10	3.13772e+10	3.18137e+10	3.22562e+10	3.2705e+10	3.31599e+10	3.36212e+10	3.40889e+10	3.45632e+10	3.5044e+10	3.55315e+10	3.60258e+10	3.6527e+10	3.70351e+10	3.75503e+10	3.80727e+10	3.86023e+10	3.91393e+10	3.96838e+10	4.02359e+10
7184.56	2.02864e+10	2.05686e+10	2.08548e+10	2.11449e+10	2.1439e+10	2.17373e+10	2.20397e+10	2.23463e+10	2.26572e+10	2.29723e+10	2.32919e+10	2.36159e+10	2.39445e+10	2.42776e+10	2.46153e+10	2.49577e+10	2.53049e+10	2.5657e+10	2.60139e+10	2.63758e+10	2.67427e+10	2.71147e+10	2.74919e+10	2.78744e+10	2.82622e+10	2.86553e+10	2.9054e+10	2.94581e+10	2.98679e+10	3.02834e+10	3.07047e+10	3.11319e+10	3.1565e+10	3.20041e+10	3.24493e+10	3.29007e+10	3.33584e+10	3.38225e+10	3.4293e+10	3.47701e+10	3.52538e+10	3.57442e+10	3.62414e+10	3.67456e+10	3.72568e+10	3.77751e+10	3.83006e+10	3.88334e+10	3.93736e+10
7271.1	1.98521e+10	2.01283e+10	2.04083e+10	2.06922e+10	2.09801e+10	2.12719e+10	2.15679e+10	2.18679e+10	2.21721e+10	2.24806e+10	2.27933e+10	2.31104e+10	2.34319e+10	2.37578e+10	2.40883e+10	2.44234e+10	2.47632e+10	2.51077e+10	2.5457e+10	2.58111e+10	2.61702e+10	2.65343e+10	2.69034e+10	2.72777e+10	2.76571e+10	2.80419e+10	2.8432e+10	2.88275e+10	2.92285e+10	2.96351e+10	3.00474e+10	3.04654e+10	3.08892e+10	3.13189e+10	3.17546e+10	3.21964e+10	3.26443e+10	3.30984e+10	3.35588e+10	3.40257e+10	3.4499e+10	3.4979e+10	3.54656e+10	3.59589e+10	3.64592e+10	3.69664e+10	3.74806e+10	3.8002e+10	3.85307e+10
7358.68	1.94276e+10	1.96979e+10	1.99719e+10	2.02497e+10	2.05314e+10	2.0817e+10	2.11066e+10	2.14003e+10	2.1698e+10	2.19998e+10	2.23059e+10	2.26162e+10	2.29308e+10	2.32498e+10	2.35732e+10	2.39012e+10	2.42337e+10	2.45708e+10	2.49126e+10	2.52592e+10	2.56106e+10	2.59668e+10	2.63281e+10	2.66943e+10	2.70657e+10	2.74422e+10	2.7824e+10	2.8211e+10	2.86035e+10	2.90014e+10	2.94049e+10	2.98139e+10	3.02287e+10	3.06492e+10	3.10756e+10	3.15079e+10	3.19462e+10	3.23906e+10	3.28412e+10	3.32981e+10	3.37613e+10	3.4231e+10	3.47072e+10	3.519e+10	3.56795e+10	3.61759e+10	3.66791e+10	3.71894e+10	3.77067e+10
7447.32	1.90126e+10	1.92771e+10	1.95452e+10	1.98171e+10	2.00928e+10	2.03723e+10	2.06558e+10	2.09431e+10	2.12345e+10	2.15299e+10	2.18294e+10	2.2133e+10	2.24409e+10	2.27531e+10	2.30697e+10	2.33906e+10	2.3716e+10	2.40459e+10	2.43804e+10	2.47196e+10	2.50635e+10	2.54121e+10	2.57656e+10	2.61241e+10	2.64875e+10	2.6856e+10	2.72296e+10	2.76084e+10	2.79925e+10	2.83819e+10	2.87767e+10	2.9177e+10	2.95829e+10	2.99945e+10	3.04117e+10	3.08348e+10	3.12637e+10	3.16987e+10	3.21396e+10	3.25867e+10	3.30401e+10	3.34997e+10	3.39657e+10	3.44382e+10	3.49173e+10	3.54031e+10	3.58956e+10	3.63949e+10	3.69012e+10
7537.03	1.86068e+10	1.88656e+10	1.91281e+10	1.93942e+10	1.9664e+10	1.99375e+10	2.02149e+10	2.04961e+10	2.07812e+10	2.10703e+10	2.13635e+10	2.16607e+10	2.1962e+10	2.22675e+10	2.25773e+10	2.28914e+10	2.32098e+10	2.35327e+10	2.38601e+10	2.4192e+10	2.45285e+10	2.48698e+10	2.52157e+10	2.55665e+10	2.59222e+10	2.62828e+10	2.66484e+10	2.70191e+10	2.7395e+10	2.77761e+10	2.81625e+10	2.85543e+10	2.89515e+10	2.93543e+10	2.97626e+10	3.01767e+10	3.05965e+10	3.10221e+10	3.14537e+10	3.18913e+10	3.23349e+10	3.27847e+10	3.32408e+10	3.37032e+10	3.41721e+10	3.46475e+10	3.51295e+10	3.56182e+10	3.61137e+10
7627.81	1.82099e+10	1.84632e+10	1.87201e+10	1.89805e+10	1.92446e+10	1.95123e+10	1.97837e+10	2.00589e+10	2.0338e+10	2.06209e+10	2.09078e+10	2.11986e+10	2.14935e+10	2.17926e+10	2.20957e+10	2.24031e+10	2.27148e+10	2.30307e+10	2.33511e+10	2.3676e+10	2.40054e+10	2.43393e+10	2.46779e+10	2.50212e+10	2.53693e+10	2.57222e+10	2.608e+10	2.64428e+10	2.68107e+10	2.71837e+10	2.75618e+10	2.79453e+10	2.8334e+10	2.87282e+10	2.91278e+10	2.9533e+10	2.99439e+10	3.03604e+10	3.07828e+10	3.1211e+10	3.16452e+10	3.20854e+10	3.25318e+10	3.29844e+10	3.34432e+10	3.39085e+10	3.43802e+10	3.48585e+10	3.53434e+10
7719.69	1.78216e+10	1.80695e+10	1.83209e+10	1.85758e+10	1.88342e+10	1.90962e+10	1.93618e+10	1.96312e+10	1.99043e+10	2.01812e+10	2.04619e+10	2.07466e+10	2.10352e+10	2.13278e+10	2.16245e+10	2.19253e+10	2.22304e+10	2.25396e+10	2.28532e+10	2.31711e+10	2.34934e+10	2.38203e+10	2.41516e+10	2.44876e+10	2.48283e+10	2.51737e+10	2.55239e+10	2.58789e+10	2.62389e+10	2.6604e+10	2.69741e+10	2.73493e+10	2.77298e+10	2.81155e+10	2.85067e+10	2.89032e+10	2.93053e+10	2.9713e+10	3.01263e+10	3.05454e+10	3.09704e+10	3.14012e+10	3.1838e+10	3.2281e+10	3.273e+10	3.31854e+10	3.3647e+10	3.41151e+10	3.45897e+10
7812.68	1.74414e+10	1.7684e+10	1.793e+10	1.81795e+10	1.84324e+10	1.86888e+10	1.89488e+10	1.92124e+10	1.94796e+10	1.97506e+10	2.00254e+10	2.0304e+10	2.05864e+10	2.08728e+10	2.11632e+10	2.14576e+10	2.17561e+10	2.20588e+10	2.23656e+10	2.26768e+10	2.29922e+10	2.33121e+10	2.36364e+10	2.39652e+10	2.42986e+10	2.46366e+10	2.49793e+10	2.53268e+10	2.56792e+10	2.60364e+10	2.63986e+10	2.67658e+10	2.71382e+10	2.75157e+10	2.78985e+10	2.82866e+10	2.86801e+10	2.90791e+10	2.94836e+10	2.98938e+10	3.03097e+10	3.07313e+10	3.11588e+10	3.15923e+10	3.20318e+10	3.24774e+10	3.29292e+10	3.33873e+10	3.38517e+10
7906.79	1.70689e+10	1.73063e+10	1.75471e+10	1.77912e+10	1.80387e+10	1.82896e+10	1.8544e+10	1.8802e+10	1.90636e+10	1.93288e+10	1.95977e+10	1.98703e+10	2.01467e+10	2.0427e+10	2.07112e+10	2.09993e+10	2.12914e+10	2.15876e+10	2.18879e+10	2.21924e+10	2.25011e+10	2.28142e+10	2.31315e+10	2.34533e+10	2.37796e+10	2.41104e+10	2.44458e+10	2.47859e+10	2.51307e+10	2.54803e+10	2.58348e+10	2.61942e+10	2.65585e+10	2.6928e+10	2.73026e+10	2.76824e+10	2.80675e+10	2.8458e+10	2.88539e+10	2.92553e+10	2.96623e+10	3.00749e+10	3.04933e+10	3.09175e+10	3.13476e+10	3.17837e+10	3.22258e+10	3.26742e+10	3.31287e+10
8002.03	1.67035e+10	1.69359e+10	1.71715e+10	1.74104e+10	1.76526e+10	1.78981e+10	1.81471e+10	1.83996e+10	1.86555e+10	1.89151e+10	1.91782e+10	1.9445e+10	1.97155e+10	1.99898e+10	2.02678e+10	2.05498e+10	2.08357e+10	2.11255e+10	2.14194e+10	2.17174e+10	2.20195e+10	2.23258e+10	2.26364e+10	2.29513e+10	2.32706e+10	2.35943e+10	2.39226e+10	2.42553e+10	2.45928e+10	2.49349e+10	2.52818e+10	2.56335e+10	2.59901e+10	2.63516e+10	2.67182e+10	2.70899e+10	2.74668e+10	2.78489e+10	2.82363e+10	2.86291e+10	2.90274e+10	2.94312e+10	2.98406e+10	3.02557e+10	3.06766e+10	3.11034e+10	3.15361e+10	3.19748e+10	3.24196e+10
8098.41	1.63451e+10	1.65725e+10	1.68031e+10	1.70368e+10	1.72738e+10	1.75141e+10	1.77578e+10	1.80048e+10	1.82553e+10	1.85092e+10	1.87667e+10	1.90278e+10	1.92925e+10	1.95609e+10	1.9833e+10	2.01089e+10	2.03887e+10	2.06723e+10	2.09599e+10	2.12514e+10	2.15471e+10	2.18468e+10	2.21508e+10	2.24589e+10	2.27713e+10	2.30881e+10	2.34093e+10	2.3735e+10	2.40651e+10	2.43999e+10	2.47394e+10	2.50835e+10	2.54325e+10	2.57863e+10	2.6145e+10	2.65087e+10	2.68775e+10	2.72514e+10	2.76305e+10	2.80149e+10	2.84046e+10	2.87997e+10	2.92004e+10	2.96066e+10	3.00185e+10	3.04361e+10	3.08595e+10	3.12888e+10	3.1724e+10
8195.96	1.59938e+10	1.62163e+10	1.64419e+10	1.66706e+10	1.69025e+10	1.71376e+10	1.73761e+10	1.76178e+10	1.78629e+10	1.81114e+10	1.83633e+10	1.86188e+10	1.88778e+10	1.91404e+10	1.94067e+10	1.96767e+10	1.99504e+10	2.02279e+10	2.05093e+10	2.07946e+10	2.10839e+10	2.13772e+10	2.16746e+10	2.19761e+10	2.22819e+10	2.25918e+10	2.29061e+10	2.32248e+10	2.35478e+10	2.38754e+10	2.42076e+10	2.45443e+10	2.48858e+10	2.5232e+10	2.5583e+10	2.59389e+10	2.62997e+10	2.66656e+10	2.70365e+10	2.74127e+10	2.7794e+10	2.81807e+10	2.85727e+10	2.89702e+10	2.93732e+10	2.97818e+10	3.01961e+10	3.06162e+10	3.10421e+10
8294.69	1.56495e+10	1.58672e+10	1.60879e+10	1.63117e+10	1.65386e+10	1.67687e+10	1.7002e+10	1.72385e+10	1.74783e+10	1.77215e+10	1.7968e+10	1.8218e+10	1.84714e+10	1.87284e+10	1.89889e+10	1.92531e+10	1.95209e+10	1.97925e+10	2.00678e+10	2.0347e+10	2.063e+10	2.0917e+10	2.1208e+10	2.1503e+10	2.18022e+10	2.21055e+10	2.2413e+10	2.27248e+10	2.30409e+10	2.33614e+10	2.36864e+10	2.40159e+10	2.435e+10	2.46888e+10	2.50322e+10	2.53805e+10	2.57336e+10	2.60915e+10	2.64545e+10	2.68225e+10	2.71957e+10	2.7574e+10	2.79576e+10	2.83465e+10	2.87409e+10	2.91407e+10	2.95461e+10	2.99571e+10	3.03738e+10
8394.6	1.53122e+10	1.55252e+10	1.57412e+10	1.59602e+10	1.61822e+10	1.64073e+10	1.66356e+10	1.6867e+10	1.71016e+10	1.73396e+10	1.75808e+10	1.78253e+10	1.80733e+10	1.83247e+10	1.85797e+10	1.88381e+10	1.91002e+10	1.93659e+10	1.96353e+10	1.99085e+10	2.01854e+10	2.04662e+10	2.0751e+10	2.10396e+10	2.13323e+10	2.16291e+10	2.193e+10	2.2235e+10	2.25444e+10	2.2858e+10	2.3176e+10	2.34984e+10	2.38253e+10	2.41567e+10	2.44928e+10	2.48335e+10	2.5179e+10	2.55292e+10	2.58844e+10	2.62445e+10	2.66096e+10	2.69798e+10	2.73551e+10	2.77356e+10	2.81215e+10	2.85127e+10	2.89093e+10	2.93115e+10	2.97193e+10
8495.72	1.4982e+10	1.51904e+10	1.54017e+10	1.5616e+10	1.58332e+10	1.60535e+10	1.62768e+10	1.65033e+10	1.67328e+10	1.69656e+10	1.72016e+10	1.74409e+10	1.76836e+10	1.79296e+10	1.8179e+10	1.84319e+10	1.86883e+10	1.89483e+10	1.92119e+10	1.94791e+10	1.97501e+10	2.00249e+10	2.03034e+10	2.05859e+10	2.08723e+10	2.11626e+10	2.1457e+10	2.17555e+10	2.20582e+10	2.2365e+10	2.26762e+10	2.29916e+10	2.33115e+10	2.36358e+10	2.39646e+10	2.4298e+10	2.4636e+10	2.49787e+10	2.53262e+10	2.56785e+10	2.60357e+10	2.63979e+10	2.67652e+10	2.71375e+10	2.7515e+10	2.78978e+10	2.82859e+10	2.86794e+10	2.90784e+10
8598.05	1.46588e+10	1.48627e+10	1.50695e+10	1.52791e+10	1.54917e+10	1.57072e+10	1.59257e+10	1.61473e+10	1.63719e+10	1.65996e+10	1.68306e+10	1.70647e+10	1.73021e+10	1.75428e+10	1.77868e+10	1.80343e+10	1.82852e+10	1.85395e+10	1.87974e+10	1.90589e+10	1.93241e+10	1.95929e+10	1.98655e+10	2.01418e+10	2.0422e+10	2.07061e+10	2.09942e+10	2.12862e+10	2.15824e+10	2.18826e+10	2.2187e+10	2.24957e+10	2.28086e+10	2.31259e+10	2.34476e+10	2.37738e+10	2.41045e+10	2.44399e+10	2.47799e+10	2.51246e+10	2.54741e+10	2.58285e+10	2.61878e+10	2.65521e+10	2.69215e+10	2.7296e+10	2.76757e+10	2.80607e+10	2.84511e+10
8701.62	1.43426e+10	1.45422e+10	1.47445e+10	1.49496e+10	1.51575e+10	1.53684e+10	1.55822e+10	1.5799e+10	1.60188e+10	1.62416e+10	1.64675e+10	1.66966e+10	1.69289e+10	1.71644e+10	1.74032e+10	1.76453e+10	1.78908e+10	1.81396e+10	1.8392e+10	1.86478e+10	1.89073e+10	1.91703e+10	1.9437e+10	1.97074e+10	1.99815e+10	2.02595e+10	2.05413e+10	2.08271e+10	2.11168e+10	2.14106e+10	2.17084e+10	2.20104e+10	2.23166e+10	2.26271e+10	2.29419e+10	2.3261e+10	2.35846e+10	2.39127e+10	2.42454e+10	2.45826e+10	2.49246e+10	2.52714e+10	2.56229e+10	2.59794e+10	2.63408e+10	2.67072e+10	2.70788e+10	2.74555e+10	2.78374e+10
8806.43	1.40334e+10	1.42286e+10	1.44265e+10	1.46272e+10	1.48307e+10	1.5037e+10	1.52462e+10	1.54583e+10	1.56734e+10	1.58914e+10	1.61125e+10	1.63366e+10	1.65639e+10	1.67943e+10	1.70279e+10	1.72648e+10	1.7505e+10	1.77485e+10	1.79954e+10	1.82458e+10	1.84996e+10	1.87569e+10	1.90179e+10	1.92824e+10	1.95507e+10	1.98227e+10	2.00984e+10	2.0378e+10	2.06615e+10	2.09489e+10	2.12404e+10	2.15359e+10	2.18354e+10	2.21392e+10	2.24472e+10	2.27595e+10	2.30761e+10	2.33971e+10	2.37226e+10	2.40526e+10	2.43872e+10	2.47265e+10	2.50704e+10	2.54192e+10	2.57728e+10	2.61314e+10	2.64949e+10	2.68635e+10	2.72372e+10
8912.51	1.3731e+10	1.3922e+10	1.41157e+10	1.4312e+10	1.45111e+10	1.4713e+10	1.49177e+10	1.51252e+10	1.53356e+10	1.5549e+10	1.57653e+10	1.59846e+10	1.6207e+10	1.64324e+10	1.6661e+10	1.68928e+10	1.71278e+10	1.73661e+10	1.76077e+10	1.78526e+10	1.8101e+10	1.83528e+10	1.86081e+10	1.8867e+10	1.91294e+10	1.93955e+10	1.96654e+10	1.99389e+10	2.02163e+10	2.04975e+10	2.07827e+10	2.10718e+10	2.13649e+10	2.16622e+10	2.19635e+10	2.22691e+10	2.25788e+10	2.2893e+10	2.32114e+10	2.35343e+10	2.38617e+10	2.41937e+10	2.45302e+10	2.48715e+10	2.52175e+10	2.55683e+10	2.5924e+10	2.62846e+10	2.66503e+10
9019.86	1.34354e+10	1.36223e+10	1.38118e+10	1.40039e+10	1.41987e+10	1.43963e+10	1.45965e+10	1.47996e+10	1.50055e+10	1.52142e+10	1.54259e+10	1.56405e+10	1.58581e+10	1.60787e+10	1.63023e+10	1.65291e+10	1.67591e+10	1.69922e+10	1.72286e+10	1.74683e+10	1.77113e+10	1.79577e+10	1.82075e+10	1.84608e+10	1.87176e+10	1.8978e+10	1.9242e+10	1.95097e+10	1.97811e+10	2.00563e+10	2.03353e+10	2.06182e+10	2.0905e+10	2.11958e+10	2.14907e+10	2.17896e+10	2.20928e+10	2.24001e+10	2.27117e+10	2.30277e+10	2.3348e+10	2.36728e+10	2.40021e+10	2.4336e+10	2.46746e+10	2.50179e+10	2.53659e+10	2.57188e+10	2.60765e+10
9128.51	1.31464e+10	1.33293e+10	1.35148e+10	1.37028e+10	1.38934e+10	1.40867e+10	1.42826e+10	1.44813e+10	1.46828e+10	1.4887e+10	1.50941e+10	1.53041e+10	1.5517e+10	1.57329e+10	1.59517e+10	1.61737e+10	1.63987e+10	1.66268e+10	1.68581e+10	1.70926e+10	1.73304e+10	1.75715e+10	1.78159e+10	1.80638e+10	1.83151e+10	1.85698e+10	1.88282e+10	1.90901e+10	1.93557e+10	1.96249e+10	1.98979e+10	2.01747e+10	2.04554e+10	2.074e+10	2.10285e+10	2.1321e+10	2.16176e+10	2.19184e+10	2.22233e+10	2.25324e+10	2.28459e+10	2.31637e+10	2.34859e+10	2.38127e+10	2.41439e+10	2.44798e+10	2.48204e+10	2.51656e+10	2.55157e+10
9238.47	1.2864e+10	1.3043e+10	1.32244e+10	1.34084e+10	1.35949e+10	1.37841e+10	1.39758e+10	1.41702e+10	1.43674e+10	1.45672e+10	1.47699e+10	1.49753e+10	1.51837e+10	1.53949e+10	1.56091e+10	1.58262e+10	1.60464e+10	1.62696e+10	1.64959e+10	1.67254e+10	1.69581e+10	1.7194e+10	1.74332e+10	1.76757e+10	1.79216e+10	1.81709e+10	1.84237e+10	1.868e+10	1.89399e+10	1.92033e+10	1.94705e+10	1.97414e+10	2.0016e+10	2.02944e+10	2.05768e+10	2.0863e+10	2.11532e+10	2.14475e+10	2.17459e+10	2.20484e+10	2.23551e+10	2.26661e+10	2.29814e+10	2.33011e+10	2.36253e+10	2.39539e+10	2.42872e+10	2.4625e+10	2.49676e+10
9349.75	1.2588e+10	1.27631e+10	1.29407e+10	1.31207e+10	1.33032e+10	1.34883e+10	1.36759e+10	1.38662e+10	1.40591e+10	1.42546e+10	1.44529e+10	1.4654e+10	1.48579e+10	1.50646e+10	1.52741e+10	1.54866e+10	1.5702e+10	1.59205e+10	1.6142e+10	1.63665e+10	1.65942e+10	1.6825e+10	1.70591e+10	1.72964e+10	1.7537e+10	1.7781e+10	1.80284e+10	1.82792e+10	1.85334e+10	1.87913e+10	1.90527e+10	1.93177e+10	1.95865e+10	1.98589e+10	2.01352e+10	2.04153e+10	2.06993e+10	2.09873e+10	2.12792e+10	2.15753e+10	2.18754e+10	2.21797e+10	2.24883e+10	2.28011e+10	2.31183e+10	2.34399e+10	2.3766e+10	2.40966e+10	2.44318e+10
9462.37	1.23181e+10	1.24895e+10	1.26632e+10	1.28394e+10	1.3018e+10	1.31991e+10	1.33827e+10	1.35689e+10	1.37577e+10	1.39491e+10	1.41431e+10	1.43399e+10	1.45393e+10	1.47416e+10	1.49467e+10	1.51546e+10	1.53654e+10	1.55792e+10	1.57959e+10	1.60157e+10	1.62385e+10	1.64644e+10	1.66934e+10	1.69256e+10	1.71611e+10	1.73998e+10	1.76419e+10	1.78873e+10	1.81361e+10	1.83884e+10	1.86442e+10	1.89036e+10	1.91666e+10	1.94332e+10	1.97036e+10	1.99777e+10	2.02556e+10	2.05374e+10	2.08231e+10	2.11128e+10	2.14065e+10	2.17043e+10	2.20062e+10	2.23123e+10	2.26227e+10	2.29374e+10	2.32565e+10	2.35801e+10	2.39081e+10
9576.35	1.20543e+10	1.22219e+10	1.2392e+10	1.25644e+10	1.27391e+10	1.29164e+10	1.30961e+10	1.32782e+10	1.3463e+10	1.36502e+10	1.38401e+10	1.40327e+10	1.42279e+10	1.44258e+10	1.46265e+10	1.483e+10	1.50363e+10	1.52455e+10	1.54575e+10	1.56726e+10	1.58906e+10	1.61117e+10	1.63358e+10	1.65631e+10	1.67935e+10	1.70271e+10	1.7264e+10	1.75041e+10	1.77476e+10	1.79945e+10	1.82449e+10	1.84987e+10	1.8756e+10	1.90169e+10	1.92815e+10	1.95497e+10	1.98217e+10	2.00974e+10	2.0377e+10	2.06605e+10	2.09479e+10	2.12393e+10	2.15348e+10	2.18344e+10	2.21381e+10	2.24461e+10	2.27583e+10	2.30749e+10	2.33959e+10
9691.7	1.17961e+10	1.19602e+10	1.21266e+10	1.22953e+10	1.24663e+10	1.26398e+10	1.28156e+10	1.29939e+10	1.31746e+10	1.33579e+10	1.35438e+10	1.37322e+10	1.39232e+10	1.41169e+10	1.43133e+10	1.45124e+10	1.47143e+10	1.4919e+10	1.51265e+10	1.5337e+10	1.55503e+10	1.57666e+10	1.5986e+10	1.62084e+10	1.64338e+10	1.66625e+10	1.68943e+10	1.71293e+10	1.73676e+10	1.76092e+10	1.78541e+10	1.81025e+10	1.83544e+10	1.86097e+10	1.88686e+10	1.91311e+10	1.93972e+10	1.9667e+10	1.99406e+10	2.0218e+10	2.04993e+10	2.07845e+10	2.10736e+10	2.13668e+10	2.1664e+10	2.19654e+10	2.2271e+10	2.25808e+10	2.28949e+10
9808.44	1.15434e+10	1.1704e+10	1.18669e+10	1.20319e+10	1.21993e+10	1.2369e+10	1.25411e+10	1.27156e+10	1.28925e+10	1.30718e+10	1.32537e+10	1.3438e+10	1.3625e+10	1.38145e+10	1.40067e+10	1.42015e+10	1.43991e+10	1.45994e+10	1.48025e+10	1.50084e+10	1.52172e+10	1.54289e+10	1.56436e+10	1.58612e+10	1.60818e+10	1.63056e+10	1.65324e+10	1.67624e+10	1.69956e+10	1.7232e+10	1.74717e+10	1.77148e+10	1.79612e+10	1.82111e+10	1.84644e+10	1.87213e+10	1.89817e+10	1.92458e+10	1.95135e+10	1.9785e+10	2.00602e+10	2.03393e+10	2.06222e+10	2.09091e+10	2.12e+10	2.14949e+10	2.17939e+10	2.20971e+10	2.24045e+10
9926.59	1.12959e+10	1.14531e+10	1.16124e+10	1.1774e+10	1.19378e+10	1.21038e+10	1.22722e+10	1.24429e+10	1.2616e+10	1.27915e+10	1.29695e+10	1.31499e+10	1.33328e+10	1.35183e+10	1.37064e+10	1.38971e+10	1.40904e+10	1.42864e+10	1.44851e+10	1.46866e+10	1.4891e+10	1.50981e+10	1.53081e+10	1.55211e+10	1.5737e+10	1.5956e+10	1.61779e+10	1.6403e+10	1.66312e+10	1.68625e+10	1.70971e+10	1.7335e+10	1.75761e+10	1.78206e+10	1.80685e+10	1.83199e+10	1.85747e+10	1.88331e+10	1.90951e+10	1.93608e+10	1.96301e+10	1.99032e+10	2.01801e+10	2.04608e+10	2.07454e+10	2.1034e+10	2.13267e+10	2.16233e+10	2.19241e+10
10046.2	1.10533e+10	1.12071e+10	1.1363e+10	1.1521e+10	1.16813e+10	1.18438e+10	1.20086e+10	1.21756e+10	1.2345e+10	1.25167e+10	1.26909e+10	1.28674e+10	1.30464e+10	1.32279e+10	1.34119e+10	1.35985e+10	1.37877e+10	1.39795e+10	1.4174e+10	1.43711e+10	1.45711e+10	1.47738e+10	1.49793e+10	1.51877e+10	1.5399e+10	1.56132e+10	1.58304e+10	1.60506e+10	1.62739e+10	1.65003e+10	1.67298e+10	1.69626e+10	1.71985e+10	1.74378e+10	1.76804e+10	1.79263e+10	1.81757e+10	1.84286e+10	1.86849e+10	1.89449e+10	1.92084e+10	1.94756e+10	1.97466e+10	2.00213e+10	2.02998e+10	2.05822e+10	2.08685e+10	2.11588e+10	2.14532e+10
10167.2	1.08153e+10	1.09657e+10	1.11183e+10	1.12729e+10	1.14298e+10	1.15888e+10	1.175e+10	1.19134e+10	1.20792e+10	1.22472e+10	1.24176e+10	1.25903e+10	1.27655e+10	1.29431e+10	1.31231e+10	1.33057e+10	1.34908e+10	1.36785e+10	1.38688e+10	1.40617e+10	1.42573e+10	1.44556e+10	1.46567e+10	1.48606e+10	1.50674e+10	1.5277e+10	1.54895e+10	1.5705e+10	1.59235e+10	1.6145e+10	1.63696e+10	1.65973e+10	1.68282e+10	1.70623e+10	1.72997e+10	1.75403e+10	1.77843e+10	1.80317e+10	1.82826e+10	1.85369e+10	1.87948e+10	1.90562e+10	1.93213e+10	1.95901e+10	1.98627e+10	2.0139e+10	2.04191e+10	2.07032e+10	2.09912e+10
10289.6	1.05819e+10	1.07291e+10	1.08784e+10	1.10297e+10	1.11831e+10	1.13387e+10	1.14965e+10	1.16564e+10	1.18185e+10	1.1983e+10	1.21497e+10	1.23187e+10	1.249e+10	1.26638e+10	1.284e+10	1.30186e+10	1.31997e+10	1.33833e+10	1.35695e+10	1.37583e+10	1.39497e+10	1.41437e+10	1.43405e+10	1.454e+10	1.47423e+10	1.49473e+10	1.51553e+10	1.53661e+10	1.55799e+10	1.57966e+10	1.60164e+10	1.62392e+10	1.64651e+10	1.66941e+10	1.69264e+10	1.71618e+10	1.74006e+10	1.76426e+10	1.78881e+10	1.81369e+10	1.83892e+10	1.86451e+10	1.89044e+10	1.91674e+10	1.94341e+10	1.97044e+10	1.99785e+10	2.02565e+10	2.05383e+10
10413.6	1.03532e+10	1.04972e+10	1.06433e+10	1.07913e+10	1.09415e+10	1.10937e+10	1.1248e+10	1.14045e+10	1.15631e+10	1.1724e+10	1.18871e+10	1.20524e+10	1.22201e+10	1.23901e+10	1.25625e+10	1.27372e+10	1.29144e+10	1.30941e+10	1.32762e+10	1.34609e+10	1.36482e+10	1.38381e+10	1.40306e+10	1.42257e+10	1.44236e+10	1.46243e+10	1.48277e+10	1.5034e+10	1.52432e+10	1.54552e+10	1.56702e+10	1.58882e+10	1.61092e+10	1.63333e+10	1.65606e+10	1.67909e+10	1.70245e+10	1.72614e+10	1.75015e+10	1.7745e+10	1.79918e+10	1.82421e+10	1.84959e+10	1.87532e+10	1.90141e+10	1.92786e+10	1.95468e+10	1.98187e+10	2.00944e+10
10539	1.01292e+10	1.02701e+10	1.0413e+10	1.05578e+10	1.07047e+10	1.08536e+10	1.10046e+10	1.11577e+10	1.13129e+10	1.14703e+10	1.16299e+10	1.17917e+10	1.19557e+10	1.2122e+10	1.22907e+10	1.24616e+10	1.2635e+10	1.28108e+10	1.2989e+10	1.31697e+10	1.33529e+10	1.35386e+10	1.3727e+10	1.39179e+10	1.41116e+10	1.43079e+10	1.45069e+10	1.47087e+10	1.49133e+10	1.51208e+10	1.53312e+10	1.55444e+10	1.57607e+10	1.59799e+10	1.62022e+10	1.64276e+10	1.66562e+10	1.68879e+10	1.71228e+10	1.7361e+10	1.76025e+10	1.78474e+10	1.80957e+10	1.83474e+10	1.86027e+10	1.88614e+10	1.91238e+10	1.93899e+10	1.96596e+10
10666	9.90986e+09	1.00477e+10	1.01875e+10	1.03292e+10	1.04729e+10	1.06186e+10	1.07663e+10	1.09161e+10	1.1068e+10	1.12219e+10	1.1378e+10	1.15363e+10	1.16968e+10	1.18595e+10	1.20245e+10	1.21918e+10	1.23614e+10	1.25334e+10	1.27077e+10	1.28845e+10	1.30637e+10	1.32455e+10	1.34297e+10	1.36166e+10	1.3806e+10	1.3998e+10	1.41928e+10	1.43902e+10	1.45904e+10	1.47934e+10	1.49992e+10	1.52078e+10	1.54194e+10	1.56339e+10	1.58514e+10	1.60719e+10	1.62955e+10	1.65222e+10	1.6752e+10	1.69851e+10	1.72214e+10	1.74609e+10	1.77038e+10	1.79501e+10	1.81998e+10	1.8453e+10	1.87097e+10	1.897e+10	1.92339e+10
10794.4	9.69519e+09	9.83007e+09	9.96682e+09	1.01055e+10	1.0246e+10	1.03886e+10	1.05331e+10	1.06796e+10	1.08282e+10	1.09788e+10	1.11316e+10	1.12864e+10	1.14434e+10	1.16026e+10	1.1764e+10	1.19277e+10	1.20936e+10	1.22619e+10	1.24324e+10	1.26054e+10	1.27808e+10	1.29586e+10	1.31388e+10	1.33216e+10	1.35069e+10	1.36948e+10	1.38853e+10	1.40785e+10	1.42744e+10	1.44729e+10	1.46743e+10	1.48784e+10	1.50854e+10	1.52952e+10	1.5508e+10	1.57238e+10	1.59425e+10	1.61643e+10	1.63892e+10	1.66171e+10	1.68483e+10	1.70827e+10	1.73203e+10	1.75613e+10	1.78056e+10	1.80533e+10	1.83044e+10	1.85591e+10	1.88173e+10
10924.5	9.48518e+09	9.61713e+09	9.75092e+09	9.88656e+09	1.00241e+10	1.01635e+10	1.03049e+10	1.04483e+10	1.05936e+10	1.0741e+10	1.08904e+10	1.10419e+10	1.11955e+10	1.13513e+10	1.15092e+10	1.16693e+10	1.18317e+10	1.19962e+10	1.21631e+10	1.23323e+10	1.25039e+10	1.26778e+10	1.28542e+10	1.3033e+10	1.32143e+10	1.33982e+10	1.35846e+10	1.37735e+10	1.39651e+10	1.41594e+10	1.43564e+10	1.45561e+10	1.47586e+10	1.49639e+10	1.51721e+10	1.53832e+10	1.55972e+10	1.58141e+10	1.60341e+10	1.62572e+10	1.64833e+10	1.67127e+10	1.69451e+10	1.71809e+10	1.74199e+10	1.76622e+10	1.79079e+10	1.81571e+10	1.84096e+10
11056.1	9.27977e+09	9.40887e+09	9.53976e+09	9.67247e+09	9.80703e+09	9.94346e+09	1.00818e+10	1.0222e+10	1.03642e+10	1.05084e+10	1.06546e+10	1.08028e+10	1.09531e+10	1.11055e+10	1.126e+10	1.14166e+10	1.15754e+10	1.17365e+10	1.18997e+10	1.20653e+10	1.22331e+10	1.24033e+10	1.25759e+10	1.27508e+10	1.29282e+10	1.3108e+10	1.32904e+10	1.34753e+10	1.36627e+10	1.38528e+10	1.40455e+10	1.42409e+10	1.4439e+10	1.46399e+10	1.48435e+10	1.505e+10	1.52594e+10	1.54717e+10	1.56869e+10	1.59051e+10	1.61264e+10	1.63507e+10	1.65782e+10	1.68088e+10	1.70427e+10	1.72797e+10	1.75201e+10	1.77639e+10	1.8011e+10
11189.2	9.07894e+09	9.20524e+09	9.3333e+09	9.46314e+09	9.59479e+09	9.72826e+09	9.8636e+09	1.00008e+10	1.01399e+10	1.0281e+10	1.0424e+10	1.0569e+10	1.07161e+10	1.08651e+10	1.10163e+10	1.11695e+10	1.13249e+10	1.14825e+10	1.16422e+10	1.18042e+10	1.19684e+10	1.21349e+10	1.23037e+10	1.24748e+10	1.26484e+10	1.28243e+10	1.30028e+10	1.31836e+10	1.3367e+10	1.3553e+10	1.37415e+10	1.39327e+10	1.41265e+10	1.4323e+10	1.45223e+10	1.47243e+10	1.49292e+10	1.51368e+10	1.53474e+10	1.55609e+10	1.57774e+10	1.59969e+10	1.62194e+10	1.64451e+10	1.66738e+10	1.69058e+10	1.7141e+10	1.73794e+10	1.76212e+10
11324	8.88263e+09	9.0062e+09	9.13148e+09	9.25852e+09	9.38731e+09	9.51791e+09	9.65031e+09	9.78456e+09	9.92068e+09	1.00587e+10	1.01986e+10	1.03405e+10	1.04843e+10	1.06302e+10	1.07781e+10	1.0928e+10	1.108e+10	1.12342e+10	1.13905e+10	1.15489e+10	1.17096e+10	1.18725e+10	1.20376e+10	1.22051e+10	1.23749e+10	1.2547e+10	1.27216e+10	1.28986e+10	1.3078e+10	1.32599e+10	1.34444e+10	1.36314e+10	1.38211e+10	1.40133e+10	1.42083e+10	1.44059e+10	1.46063e+10	1.48095e+10	1.50156e+10	1.52244e+10	1.54362e+10	1.5651e+10	1.58687e+10	1.60895e+10	1.63133e+10	1.65402e+10	1.67703e+10	1.70036e+10	1.72402e+10
11460.4	8.69075e+09	8.81165e+09	8.93423e+09	9.05852e+09	9.18454e+09	9.31231e+09	9.44185e+09	9.5732e+09	9.70638e+09	9.84141e+09	9.97832e+09	1.01171e+10	1.02579e+10	1.04006e+10	1.05453e+10	1.0692e+10	1.08407e+10	1.09915e+10	1.11444e+10	1.12995e+10	1.14566e+10	1.1616e+10	1.17776e+10	1.19415e+10	1.21076e+10	1.2276e+10	1.24468e+10	1.26199e+10	1.27955e+10	1.29735e+10	1.3154e+10	1.3337e+10	1.35225e+10	1.37106e+10	1.39014e+10	1.40947e+10	1.42908e+10	1.44896e+10	1.46912e+10	1.48956e+10	1.51028e+10	1.53129e+10	1.55259e+10	1.57419e+10	1.59609e+10	1.61829e+10	1.64081e+10	1.66363e+10	1.68678e+10
11598.5	8.50323e+09	8.62152e+09	8.74146e+09	8.86307e+09	8.98636e+09	9.11138e+09	9.23813e+09	9.36664e+09	9.49695e+09	9.62906e+09	9.76302e+09	9.89883e+09	1.00365e+10	1.01762e+10	1.03177e+10	1.04613e+10	1.06068e+10	1.07543e+10	1.0904e+10	1.10556e+10	1.12094e+10	1.13654e+10	1.15235e+10	1.16838e+10	1.18463e+10	1.20111e+10	1.21782e+10	1.23476e+10	1.25194e+10	1.26936e+10	1.28702e+10	1.30492e+10	1.32307e+10	1.34148e+10	1.36014e+10	1.37906e+10	1.39825e+10	1.4177e+10	1.43742e+10	1.45742e+10	1.47769e+10	1.49825e+10	1.51909e+10	1.54022e+10	1.56165e+10	1.58338e+10	1.6054e+10	1.62774e+10	1.65038e+10
11738.2	8.31997e+09	8.43571e+09	8.55306e+09	8.67205e+09	8.79269e+09	8.91501e+09	9.03903e+09	9.16477e+09	9.29227e+09	9.42153e+09	9.5526e+09	9.68549e+09	9.82023e+09	9.95684e+09	1.00954e+10	1.02358e+10	1.03782e+10	1.05226e+10	1.06689e+10	1.08174e+10	1.09679e+10	1.11204e+10	1.12751e+10	1.1432e+10	1.1591e+10	1.17523e+10	1.19158e+10	1.20815e+10	1.22496e+10	1.242e+10	1.25928e+10	1.2768e+10	1.29456e+10	1.31257e+10	1.33083e+10	1.34934e+10	1.36811e+10	1.38714e+10	1.40644e+10	1.42601e+10	1.44584e+10	1.46596e+10	1.48635e+10	1.50703e+10	1.52799e+10	1.54925e+10	1.5708e+10	1.59265e+10	1.61481e+10
11879.6	8.14084e+09	8.25409e+09	8.36892e+09	8.48534e+09	8.60338e+09	8.72307e+09	8.84442e+09	8.96746e+09	9.09221e+09	9.21869e+09	9.34694e+09	9.47696e+09	9.6088e+09	9.74247e+09	9.878e+09	1.00154e+10	1.01547e+10	1.0296e+10	1.04392e+10	1.05845e+10	1.07317e+10	1.0881e+10	1.10324e+10	1.11859e+10	1.13415e+10	1.14992e+10	1.16592e+10	1.18214e+10	1.19859e+10	1.21526e+10	1.23217e+10	1.24931e+10	1.26669e+10	1.28431e+10	1.30217e+10	1.32029e+10	1.33866e+10	1.35728e+10	1.37616e+10	1.39531e+10	1.41472e+10	1.4344e+10	1.45435e+10	1.47458e+10	1.4951e+10	1.5159e+10	1.53698e+10	1.55837e+10	1.58004e+10
12022.6	7.96571e+09	8.07653e+09	8.18888e+09	8.3028e+09	8.4183e+09	8.53542e+09	8.65415e+09	8.77455e+09	8.89661e+09	9.02038e+09	9.14586e+09	9.27309e+09	9.4021e+09	9.53289e+09	9.66551e+09	9.79997e+09	9.9363e+09	1.00745e+10	1.02147e+10	1.03568e+10	1.05009e+10	1.06469e+10	1.0795e+10	1.09452e+10	1.10975e+10	1.12519e+10	1.14084e+10	1.15671e+10	1.1728e+10	1.18912e+10	1.20566e+10	1.22243e+10	1.23944e+10	1.25668e+10	1.27416e+10	1.29189e+10	1.30986e+10	1.32808e+10	1.34656e+10	1.36529e+10	1.38428e+10	1.40354e+10	1.42306e+10	1.44286e+10	1.46293e+10	1.48329e+10	1.50392e+10	1.52484e+10	1.54605e+10
12167.5	7.79443e+09	7.90286e+09	8.0128e+09	8.12427e+09	8.23729e+09	8.35188e+09	8.46807e+09	8.58587e+09	8.70532e+09	8.82642e+09	8.94921e+09	9.0737e+09	9.19993e+09	9.32791e+09	9.45768e+09	9.58925e+09	9.72265e+09	9.8579e+09	9.99504e+09	1.01341e+10	1.02751e+10	1.0418e+10	1.05629e+10	1.07099e+10	1.08589e+10	1.10099e+10	1.11631e+10	1.13184e+10	1.14758e+10	1.16355e+10	1.17974e+10	1.19615e+10	1.21279e+10	1.22966e+10	1.24676e+10	1.26411e+10	1.28169e+10	1.29952e+10	1.3176e+10	1.33593e+10	1.35452e+10	1.37336e+10	1.39247e+10	1.41184e+10	1.43148e+10	1.45139e+10	1.47158e+10	1.49205e+10	1.51281e+10
12314	7.62682e+09	7.73292e+09	7.8405e+09	7.94957e+09	8.06016e+09	8.17229e+09	8.28598e+09	8.40125e+09	8.51812e+09	8.63662e+09	8.75677e+09	8.87859e+09	9.0021e+09	9.12733e+09	9.2543e+09	9.38304e+09	9.51358e+09	9.64592e+09	9.78011e+09	9.91617e+09	1.00541e+10	1.0194e+10	1.03358e+10	1.04796e+10	1.06254e+10	1.07732e+10	1.0923e+10	1.1075e+10	1.12291e+10	1.13853e+10	1.15437e+10	1.17043e+10	1.18671e+10	1.20322e+10	1.21995e+10	1.23693e+10	1.25413e+10	1.27158e+10	1.28927e+10	1.30721e+10	1.32539e+10	1.34383e+10	1.36252e+10	1.38148e+10	1.4007e+10	1.42018e+10	1.43994e+10	1.45997e+10	1.48028e+10
12462.4	7.4627e+09	7.56651e+09	7.67177e+09	7.7785e+09	7.88671e+09	7.99642e+09	8.10766e+09	8.22045e+09	8.33481e+09	8.45076e+09	8.56832e+09	8.68752e+09	8.80837e+09	8.93091e+09	9.05515e+09	9.18112e+09	9.30884e+09	9.43834e+09	9.56964e+09	9.70277e+09	9.83775e+09	9.97461e+09	1.01134e+10	1.02541e+10	1.03967e+10	1.05413e+10	1.0688e+10	1.08367e+10	1.09874e+10	1.11403e+10	1.12952e+10	1.14524e+10	1.16117e+10	1.17732e+10	1.1937e+10	1.21031e+10	1.22714e+10	1.24422e+10	1.26152e+10	1.27907e+10	1.29687e+10	1.31491e+10	1.3332e+10	1.35175e+10	1.37055e+10	1.38962e+10	1.40895e+10	1.42855e+10	1.44842e+10
12612.5	7.30183e+09	7.40341e+09	7.5064e+09	7.61082e+09	7.7167e+09	7.82405e+09	7.93289e+09	8.04325e+09	8.15514e+09	8.26859e+09	8.38362e+09	8.50025e+09	8.6185e+09	8.73839e+09	8.85996e+09	8.98321e+09	9.10818e+09	9.23489e+09	9.36336e+09	9.49361e+09	9.62568e+09	9.75959e+09	9.89536e+09	1.0033e+10	1.01726e+10	1.03141e+10	1.04576e+10	1.06031e+10	1.07506e+10	1.09001e+10	1.10518e+10	1.12055e+10	1.13614e+10	1.15194e+10	1.16797e+10	1.18422e+10	1.20069e+10	1.2174e+10	1.23433e+10	1.2515e+10	1.26891e+10	1.28656e+10	1.30446e+10	1.32261e+10	1.34101e+10	1.35966e+10	1.37858e+10	1.39776e+10	1.4172e+10
12764.4	7.14405e+09	7.24344e+09	7.3442e+09	7.44637e+09	7.54996e+09	7.65499e+09	7.76148e+09	7.86946e+09	7.97893e+09	8.08993e+09	8.20247e+09	8.31658e+09	8.43227e+09	8.54958e+09	8.66851e+09	8.78911e+09	8.91137e+09	9.03534e+09	9.16104e+09	9.28848e+09	9.4177e+09	9.54871e+09	9.68155e+09	9.81623e+09	9.95279e+09	1.00912e+10	1.02316e+10	1.0374e+10	1.05183e+10	1.06646e+10	1.0813e+10	1.09634e+10	1.11159e+10	1.12705e+10	1.14273e+10	1.15863e+10	1.17475e+10	1.19109e+10	1.20766e+10	1.22446e+10	1.24149e+10	1.25877e+10	1.27628e+10	1.29403e+10	1.31203e+10	1.33028e+10	1.34879e+10	1.36755e+10	1.38658e+10
12918.1	6.98936e+09	7.08659e+09	7.18518e+09	7.28513e+09	7.38648e+09	7.48924e+09	7.59342e+09	7.69906e+09	7.80616e+09	7.91476e+09	8.02486e+09	8.1365e+09	8.24969e+09	8.36445e+09	8.48081e+09	8.59879e+09	8.71841e+09	8.8397e+09	8.96267e+09	9.08736e+09	9.21377e+09	9.34195e+09	9.47191e+09	9.60368e+09	9.73728e+09	9.87274e+09	1.00101e+10	1.01493e+10	1.02905e+10	1.04337e+10	1.05788e+10	1.0726e+10	1.08752e+10	1.10265e+10	1.11799e+10	1.13354e+10	1.14931e+10	1.1653e+10	1.18151e+10	1.19795e+10	1.21461e+10	1.23151e+10	1.24864e+10	1.26601e+10	1.28362e+10	1.30148e+10	1.31959e+10	1.33794e+10	1.35656e+10
13073.7	6.83777e+09	6.93289e+09	7.02934e+09	7.12712e+09	7.22627e+09	7.3268e+09	7.42873e+09	7.53207e+09	7.63685e+09	7.74309e+09	7.85081e+09	7.96002e+09	8.07076e+09	8.18303e+09	8.29687e+09	8.41229e+09	8.52932e+09	8.64797e+09	8.76828e+09	8.89026e+09	9.01393e+09	9.13933e+09	9.26647e+09	9.39538e+09	9.52608e+09	9.6586e+09	9.79297e+09	9.9292e+09	1.00673e+10	1.02074e+10	1.03494e+10	1.04934e+10	1.06393e+10	1.07873e+10	1.09374e+10	1.10896e+10	1.12438e+10	1.14002e+10	1.15588e+10	1.17196e+10	1.18827e+10	1.2048e+10	1.22156e+10	1.23855e+10	1.25578e+10	1.27325e+10	1.29096e+10	1.30892e+10	1.32713e+10
13231.2	6.68928e+09	6.78233e+09	6.87668e+09	6.97235e+09	7.06934e+09	7.16769e+09	7.2674e+09	7.3685e+09	7.47101e+09	7.57494e+09	7.68032e+09	7.78716e+09	7.89549e+09	8.00533e+09	8.11669e+09	8.22961e+09	8.34409e+09	8.46017e+09	8.57786e+09	8.69719e+09	8.81818e+09	8.94086e+09	9.06524e+09	9.19135e+09	9.31921e+09	9.44885e+09	9.5803e+09	9.71357e+09	9.8487e+09	9.98571e+09	1.01246e+10	1.02655e+10	1.04083e+10	1.05531e+10	1.06999e+10	1.08487e+10	1.09997e+10	1.11527e+10	1.13078e+10	1.14651e+10	1.16246e+10	1.17863e+10	1.19503e+10	1.21166e+10	1.22851e+10	1.2456e+10	1.26293e+10	1.2805e+10	1.29831e+10
13390.6	6.54389e+09	6.63492e+09	6.72722e+09	6.82081e+09	6.9157e+09	7.0119e+09	7.10945e+09	7.20835e+09	7.30863e+09	7.4103e+09	7.51339e+09	7.61791e+09	7.72389e+09	7.83134e+09	7.94028e+09	8.05074e+09	8.16274e+09	8.27629e+09	8.39143e+09	8.50816e+09	8.62653e+09	8.74653e+09	8.86821e+09	8.99158e+09	9.11666e+09	9.24349e+09	9.37208e+09	9.50246e+09	9.63465e+09	9.76868e+09	9.90458e+09	1.00424e+10	1.01821e+10	1.03237e+10	1.04673e+10	1.06129e+10	1.07606e+10	1.09103e+10	1.10621e+10	1.12159e+10	1.1372e+10	1.15302e+10	1.16906e+10	1.18532e+10	1.20181e+10	1.21853e+10	1.23548e+10	1.25267e+10	1.27009e+10
13551.9	6.4016e+09	6.49066e+09	6.58095e+09	6.6725e+09	6.76532e+09	6.85944e+09	6.95486e+09	7.05161e+09	7.14971e+09	7.24917e+09	7.35002e+09	7.45227e+09	7.55594e+09	7.66105e+09	7.76763e+09	7.87569e+09	7.98525e+09	8.09634e+09	8.20897e+09	8.32317e+09	8.43895e+09	8.55635e+09	8.67538e+09	8.79607e+09	8.91843e+09	9.0425e+09	9.16829e+09	9.29584e+09	9.42516e+09	9.55627e+09	9.68921e+09	9.824e+09	9.96067e+09	1.00992e+10	1.02397e+10	1.03822e+10	1.05266e+10	1.0673e+10	1.08215e+10	1.09721e+10	1.11247e+10	1.12795e+10	1.14364e+10	1.15955e+10	1.17568e+10	1.19203e+10	1.20862e+10	1.22543e+10	1.24248e+10
13715.1	6.2624e+09	6.34952e+09	6.43785e+09	6.52741e+09	6.61821e+09	6.71028e+09	6.80363e+09	6.89828e+09	6.99424e+09	7.09154e+09	7.19019e+09	7.29022e+09	7.39164e+09	7.49447e+09	7.59872e+09	7.70443e+09	7.81161e+09	7.92028e+09	8.03046e+09	8.14218e+09	8.25545e+09	8.37029e+09	8.48673e+09	8.6048e+09	8.7245e+09	8.84587e+09	8.96893e+09	9.0937e+09	9.22021e+09	9.34847e+09	9.47852e+09	9.61038e+09	9.74408e+09	9.87963e+09	1.00171e+10	1.01564e+10	1.02977e+10	1.0441e+10	1.05862e+10	1.07335e+10	1.08828e+10	1.10342e+10	1.11877e+10	1.13433e+10	1.15011e+10	1.16611e+10	1.18234e+10	1.19878e+10	1.21546e+10
13880.3	6.12626e+09	6.21149e+09	6.2979e+09	6.38551e+09	6.47434e+09	6.56441e+09	6.65573e+09	6.74832e+09	6.8422e+09	6.93738e+09	7.03389e+09	7.13174e+09	7.23095e+09	7.33154e+09	7.43354e+09	7.53695e+09	7.6418e+09	7.7481e+09	7.85589e+09	7.96518e+09	8.07598e+09	8.18833e+09	8.30224e+09	8.41774e+09	8.53484e+09	8.65357e+09	8.77396e+09	8.89601e+09	9.01977e+09	9.14525e+09	9.27247e+09	9.40146e+09	9.53225e+09	9.66486e+09	9.79931e+09	9.93563e+09	1.00739e+10	1.0214e+10	1.03561e+10	1.05001e+10	1.06462e+10	1.07943e+10	1.09445e+10	1.10967e+10	1.12511e+10	1.14076e+10	1.15663e+10	1.17272e+10	1.18904e+10
14047.5	5.99316e+09	6.07653e+09	6.16107e+09	6.24678e+09	6.33368e+09	6.42179e+09	6.51112e+09	6.6017e+09	6.69354e+09	6.78666e+09	6.88107e+09	6.9768e+09	7.07385e+09	7.17226e+09	7.27204e+09	7.3732e+09	7.47577e+09	7.57977e+09	7.68521e+09	7.79213e+09	7.90053e+09	8.01043e+09	8.12187e+09	8.23486e+09	8.34941e+09	8.46557e+09	8.58333e+09	8.70274e+09	8.82381e+09	8.94656e+09	9.07102e+09	9.19721e+09	9.32515e+09	9.45488e+09	9.58641e+09	9.71977e+09	9.85499e+09	9.99208e+09	1.01311e+10	1.0272e+10	1.04149e+10	1.05598e+10	1.07067e+10	1.08557e+10	1.10067e+10	1.11598e+10	1.1315e+10	1.14724e+10	1.1632e+10
14216.7	5.86306e+09	5.94463e+09	6.02732e+09	6.11117e+09	6.19619e+09	6.28239e+09	6.36978e+09	6.45839e+09	6.54824e+09	6.63933e+09	6.7317e+09	6.82534e+09	6.92029e+09	7.01657e+09	7.11418e+09	7.21314e+09	7.31349e+09	7.41523e+09	7.51839e+09	7.62298e+09	7.72902e+09	7.83654e+09	7.94556e+09	8.05609e+09	8.16817e+09	8.2818e+09	8.39701e+09	8.51382e+09	8.63226e+09	8.75235e+09	8.87411e+09	8.99756e+09	9.12272e+09	9.24963e+09	9.37831e+09	9.50878e+09	9.64106e+09	9.77518e+09	9.91116e+09	1.0049e+10	1.01888e+10	1.03306e+10	1.04743e+10	1.062e+10	1.07677e+10	1.09175e+10	1.10694e+10	1.12234e+10	1.13795e+10
14388	5.73592e+09	5.81571e+09	5.89662e+09	5.97865e+09	6.06182e+09	6.14615e+09	6.23165e+09	6.31834e+09	6.40624e+09	6.49536e+09	6.58572e+09	6.67733e+09	6.77022e+09	6.86441e+09	6.9599e+09	7.05672e+09	7.15489e+09	7.25443e+09	7.35535e+09	7.45767e+09	7.56141e+09	7.6666e+09	7.77326e+09	7.88139e+09	7.99104e+09	8.1022e+09	8.21491e+09	8.3292e+09	8.44507e+09	8.56255e+09	8.68167e+09	8.80244e+09	8.92489e+09	9.04905e+09	9.17494e+09	9.30257e+09	9.43198e+09	9.5632e+09	9.69623e+09	9.83112e+09	9.96789e+09	1.01066e+10	1.02471e+10	1.03897e+10	1.05342e+10	1.06808e+10	1.08294e+10	1.098e+10	1.11328e+10
14561.3	5.61168e+09	5.68974e+09	5.76889e+09	5.84915e+09	5.93052e+09	6.01302e+09	6.09667e+09	6.18148e+09	6.26747e+09	6.35466e+09	6.44307e+09	6.5327e+09	6.62358e+09	6.71572e+09	6.80915e+09	6.90387e+09	6.99991e+09	7.09729e+09	7.19602e+09	7.29613e+09	7.39763e+09	7.50054e+09	7.60488e+09	7.71068e+09	7.81794e+09	7.9267e+09	8.03697e+09	8.14878e+09	8.26214e+09	8.37708e+09	8.49362e+09	8.61177e+09	8.73157e+09	8.85304e+09	8.9762e+09	9.10107e+09	9.22768e+09	9.35605e+09	9.48621e+09	9.61817e+09	9.75198e+09	9.88764e+09	1.00252e+10	1.01647e+10	1.03061e+10	1.04494e+10	1.05948e+10	1.07422e+10	1.08916e+10
14736.7	5.49027e+09	5.56664e+09	5.64408e+09	5.7226e+09	5.80221e+09	5.88293e+09	5.96477e+09	6.04774e+09	6.13188e+09	6.21718e+09	6.30367e+09	6.39136e+09	6.48027e+09	6.57042e+09	6.66183e+09	6.7545e+09	6.84847e+09	6.94374e+09	7.04034e+09	7.13828e+09	7.23758e+09	7.33827e+09	7.44035e+09	7.54386e+09	7.6488e+09	7.75521e+09	7.86309e+09	7.97248e+09	8.08339e+09	8.19584e+09	8.30985e+09	8.42546e+09	8.54267e+09	8.66151e+09	8.782e+09	8.90417e+09	9.02804e+09	9.15363e+09	9.28097e+09	9.41008e+09	9.54099e+09	9.67372e+09	9.80829e+09	9.94474e+09	1.00831e+10	1.02234e+10	1.03656e+10	1.05098e+10	1.0656e+10
14914.2	5.37161e+09	5.44634e+09	5.52211e+09	5.59893e+09	5.67682e+09	5.75579e+09	5.83586e+09	5.91704e+09	5.99936e+09	6.08282e+09	6.16744e+09	6.25324e+09	6.34023e+09	6.42843e+09	6.51786e+09	6.60853e+09	6.70046e+09	6.79368e+09	6.88819e+09	6.98401e+09	7.08117e+09	7.17968e+09	7.27955e+09	7.38082e+09	7.4835e+09	7.58761e+09	7.69316e+09	7.80018e+09	7.90869e+09	8.01872e+09	8.13027e+09	8.24337e+09	8.35805e+09	8.47432e+09	8.59221e+09	8.71174e+09	8.83293e+09	8.95581e+09	9.0804e+09	9.20672e+09	9.3348e+09	9.46466e+09	9.59632e+09	9.72982e+09	9.86518e+09	1.00024e+10	1.01416e+10	1.02826e+10	1.04257e+10
15093.8	5.25563e+09	5.32875e+09	5.40288e+09	5.47804e+09	5.55424e+09	5.63151e+09	5.70985e+09	5.78929e+09	5.86982e+09	5.95148e+09	6.03427e+09	6.11822e+09	6.20333e+09	6.28963e+09	6.37713e+09	6.46584e+09	6.55579e+09	6.64699e+09	6.73946e+09	6.83321e+09	6.92827e+09	7.02465e+09	7.12238e+09	7.22146e+09	7.32192e+09	7.42378e+09	7.52705e+09	7.63176e+09	7.73793e+09	7.84558e+09	7.95472e+09	8.06538e+09	8.17758e+09	8.29134e+09	8.40669e+09	8.52364e+09	8.64221e+09	8.76244e+09	8.88434e+09	9.00793e+09	9.13324e+09	9.2603e+09	9.38912e+09	9.51974e+09	9.65217e+09	9.78644e+09	9.92259e+09	1.00606e+10	1.02006e+10
15275.7	5.14222e+09	5.21375e+09	5.28629e+09	5.35982e+09	5.43439e+09	5.50999e+09	5.58664e+09	5.66436e+09	5.74316e+09	5.82305e+09	5.90406e+09	5.98619e+09	6.06947e+09	6.1539e+09	6.23951e+09	6.32631e+09	6.41432e+09	6.50355e+09	6.59403e+09	6.68576e+09	6.77877e+09	6.87307e+09	6.96868e+09	7.06563e+09	7.16392e+09	7.26358e+09	7.36462e+09	7.46708e+09	7.57095e+09	7.67628e+09	7.78306e+09	7.89134e+09	8.00112e+09	8.11242e+09	8.22528e+09	8.3397e+09	8.45572e+09	8.57335e+09	8.69262e+09	8.81354e+09	8.93615e+09	9.06047e+09	9.18651e+09	9.31431e+09	9.44388e+09	9.57526e+09	9.70847e+09	9.84352e+09	9.98046e+09
15459.7	5.03126e+09	5.10126e+09	5.17222e+09	5.24417e+09	5.31713e+09	5.3911e+09	5.46609e+09	5.54213e+09	5.61923e+09	5.6974e+09	5.77666e+09	5.85703e+09	5.9385e+09	6.02112e+09	6.10488e+09	6.18981e+09	6.27592e+09	6.36322e+09	6.45174e+09	6.5415e+09	6.6325e+09	6.72476e+09	6.81832e+09	6.91317e+09	7.00934e+09	7.10685e+09	7.20572e+09	7.30596e+09	7.40759e+09	7.51064e+09	7.61513e+09	7.72106e+09	7.82847e+09	7.93738e+09	8.0478e+09	8.15975e+09	8.27327e+09	8.38836e+09	8.50505e+09	8.62337e+09	8.74333e+09	8.86497e+09	8.98829e+09	9.11333e+09	9.24011e+09	9.36865e+09	9.49898e+09	9.63113e+09	9.76511e+09
15645.9	4.92264e+09	4.99112e+09	5.06055e+09	5.13095e+09	5.20233e+09	5.2747e+09	5.34808e+09	5.42248e+09	5.49791e+09	5.5744e+09	5.65194e+09	5.73057e+09	5.81029e+09	5.89112e+09	5.97307e+09	6.05617e+09	6.14042e+09	6.22584e+09	6.31245e+09	6.40026e+09	6.4893e+09	6.57958e+09	6.67111e+09	6.76391e+09	6.85801e+09	6.95341e+09	7.05014e+09	7.14822e+09	7.24766e+09	7.34849e+09	7.45071e+09	7.55436e+09	7.65946e+09	7.76601e+09	7.87405e+09	7.98358e+09	8.09465e+09	8.20725e+09	8.32143e+09	8.43719e+09	8.55456e+09	8.67357e+09	8.79423e+09	8.91657e+09	9.04061e+09	9.16638e+09	9.2939e+09	9.42319e+09	9.55428e+09
15834.3	4.8162e+09	4.8832e+09	4.95113e+09	5.02001e+09	5.08985e+09	5.16065e+09	5.23245e+09	5.30524e+09	5.37904e+09	5.45387e+09	5.52974e+09	5.60667e+09	5.68466e+09	5.76374e+09	5.84393e+09	5.92522e+09	6.00765e+09	6.09123e+09	6.17596e+09	6.26188e+09	6.34899e+09	6.43731e+09	6.52687e+09	6.61766e+09	6.70972e+09	6.80307e+09	6.89771e+09	6.99366e+09	7.09095e+09	7.1896e+09	7.28962e+09	7.39103e+09	7.49384e+09	7.59809e+09	7.70379e+09	7.81097e+09	7.91963e+09	8.0298e+09	8.14151e+09	8.25476e+09	8.3696e+09	8.48603e+09	8.60409e+09	8.72378e+09	8.84514e+09	8.96819e+09	9.09295e+09	9.21944e+09	9.3477e+09
16025.1	4.71182e+09	4.77737e+09	4.84383e+09	4.91122e+09	4.97954e+09	5.04881e+09	5.11905e+09	5.19026e+09	5.26246e+09	5.33567e+09	5.4099e+09	5.48516e+09	5.56146e+09	5.63883e+09	5.71727e+09	5.79681e+09	5.87745e+09	5.95921e+09	6.04211e+09	6.12617e+09	6.21139e+09	6.2978e+09	6.38541e+09	6.47424e+09	6.56431e+09	6.65563e+09	6.74822e+09	6.84209e+09	6.93728e+09	7.03378e+09	7.13163e+09	7.23084e+09	7.33143e+09	7.43343e+09	7.53683e+09	7.64168e+09	7.74799e+09	7.85577e+09	7.96506e+09	8.07586e+09	8.18821e+09	8.30212e+09	8.41761e+09	8.53471e+09	8.65344e+09	8.77382e+09	8.89588e+09	9.01964e+09	9.14511e+09
16218.1	4.60948e+09	4.6736e+09	4.73862e+09	4.80454e+09	4.87138e+09	4.93914e+09	5.00785e+09	5.07752e+09	5.14816e+09	5.21977e+09	5.29239e+09	5.36601e+09	5.44066e+09	5.51635e+09	5.59309e+09	5.6709e+09	5.74979e+09	5.82977e+09	5.91087e+09	5.9931e+09	6.07647e+09	6.16101e+09	6.24671e+09	6.33362e+09	6.42172e+09	6.51106e+09	6.60164e+09	6.69348e+09	6.78659e+09	6.881e+09	6.97673e+09	7.07378e+09	7.17219e+09	7.27196e+09	7.37313e+09	7.4757e+09	7.57969e+09	7.68514e+09	7.79205e+09	7.90045e+09	8.01035e+09	8.12179e+09	8.23477e+09	8.34933e+09	8.46548e+09	8.58325e+09	8.70265e+09	8.82372e+09	8.94647e+09
16413.5	4.50917e+09	4.5719e+09	4.6355e+09	4.69999e+09	4.76537e+09	4.83167e+09	4.89888e+09	4.96703e+09	5.03613e+09	5.10619e+09	5.17722e+09	5.24925e+09	5.32227e+09	5.39631e+09	5.47138e+09	5.5475e+09	5.62467e+09	5.70292e+09	5.78225e+09	5.86269e+09	5.94425e+09	6.02694e+09	6.11079e+09	6.19579e+09	6.28199e+09	6.36938e+09	6.45798e+09	6.54782e+09	6.63891e+09	6.73127e+09	6.82491e+09	6.91986e+09	7.01612e+09	7.11372e+09	7.21269e+09	7.31302e+09	7.41476e+09	7.51791e+09	7.62249e+09	7.72853e+09	7.83605e+09	7.94506e+09	8.05558e+09	8.16765e+09	8.28127e+09	8.39648e+09	8.51328e+09	8.63171e+09	8.75179e+09
16611.2	4.41092e+09	4.47228e+09	4.5345e+09	4.59758e+09	4.66154e+09	4.72639e+09	4.79214e+09	4.8588e+09	4.92639e+09	4.99493e+09	5.06441e+09	5.13487e+09	5.2063e+09	5.27873e+09	5.35216e+09	5.42662e+09	5.50211e+09	5.57865e+09	5.65626e+09	5.73494e+09	5.81473e+09	5.89562e+09	5.97763e+09	6.06079e+09	6.1451e+09	6.23059e+09	6.31727e+09	6.40515e+09	6.49425e+09	6.5846e+09	6.6762e+09	6.76907e+09	6.86324e+09	6.95872e+09	7.05552e+09	7.15367e+09	7.25319e+09	7.35409e+09	7.4564e+09	7.56013e+09	7.6653e+09	7.77194e+09	7.88005e+09	7.98968e+09	8.10082e+09	8.21352e+09	8.32778e+09	8.44363e+09	8.56109e+09
16811.2	4.31472e+09	4.37474e+09	4.4356e+09	4.4973e+09	4.55987e+09	4.6233e+09	4.68762e+09	4.75283e+09	4.81895e+09	4.88599e+09	4.95396e+09	5.02287e+09	5.09275e+09	5.1636e+09	5.23543e+09	5.30826e+09	5.38211e+09	5.45698e+09	5.53289e+09	5.60986e+09	5.6879e+09	5.76703e+09	5.84726e+09	5.9286e+09	6.01108e+09	6.0947e+09	6.17948e+09	6.26545e+09	6.35261e+09	6.44098e+09	6.53059e+09	6.62144e+09	6.71355e+09	6.80694e+09	6.90164e+09	6.99765e+09	7.095e+09	7.1937e+09	7.29377e+09	7.39524e+09	7.49812e+09	7.60243e+09	7.70819e+09	7.81542e+09	7.92414e+09	8.03438e+09	8.14615e+09	8.25947e+09	8.37437e+09
17013.7	4.22056e+09	4.27927e+09	4.3388e+09	4.39916e+09	4.46036e+09	4.52241e+09	4.58533e+09	4.64911e+09	4.71379e+09	4.77936e+09	4.84585e+09	4.91326e+09	4.98161e+09	5.05092e+09	5.12118e+09	5.19242e+09	5.26466e+09	5.3379e+09	5.41215e+09	5.48744e+09	5.56378e+09	5.64118e+09	5.71966e+09	5.79923e+09	5.8799e+09	5.9617e+09	6.04464e+09	6.12872e+09	6.21398e+09	6.30043e+09	6.38808e+09	6.47694e+09	6.56705e+09	6.6584e+09	6.75103e+09	6.84495e+09	6.94017e+09	7.03672e+09	7.13461e+09	7.23386e+09	7.33449e+09	7.43653e+09	7.53998e+09	7.64487e+09	7.75122e+09	7.85905e+09	7.96838e+09	8.07923e+09	8.19163e+09
17218.7	4.12845e+09	4.18588e+09	4.24411e+09	4.30315e+09	4.36301e+09	4.42371e+09	4.48525e+09	4.54765e+09	4.61091e+09	4.67505e+09	4.74009e+09	4.80603e+09	4.87289e+09	4.94068e+09	5.00941e+09	5.0791e+09	5.14976e+09	5.2214e+09	5.29403e+09	5.36768e+09	5.44235e+09	5.51806e+09	5.59483e+09	5.67266e+09	5.75157e+09	5.83158e+09	5.91271e+09	5.99496e+09	6.07836e+09	6.16292e+09	6.24866e+09	6.33558e+09	6.42372e+09	6.51308e+09	6.60369e+09	6.69556e+09	6.7887e+09	6.88314e+09	6.97889e+09	7.07598e+09	7.17442e+09	7.27422e+09	7.37542e+09	7.47802e+09	7.58205e+09	7.68753e+09	7.79447e+09	7.9029e+09	8.01284e+09
17426.1	4.03836e+09	4.09454e+09	4.1515e+09	4.20925e+09	4.26781e+09	4.32718e+09	4.38738e+09	4.44841e+09	4.5103e+09	4.57304e+09	4.63666e+09	4.70116e+09	4.76656e+09	4.83287e+09	4.9001e+09	4.96827e+09	5.03738e+09	5.10746e+09	5.17851e+09	5.25055e+09	5.3236e+09	5.39765e+09	5.47274e+09	5.54888e+09	5.62607e+09	5.70434e+09	5.78369e+09	5.86415e+09	5.94573e+09	6.02844e+09	6.11231e+09	6.19734e+09	6.28355e+09	6.37096e+09	6.45959e+09	6.54945e+09	6.64057e+09	6.73294e+09	6.82661e+09	6.92158e+09	7.01787e+09	7.11549e+09	7.21448e+09	7.31484e+09	7.4166e+09	7.51978e+09	7.62439e+09	7.73046e+09	7.838e+09
17636	3.95029e+09	4.00524e+09	4.06096e+09	4.11745e+09	4.17473e+09	4.23281e+09	4.29169e+09	4.3514e+09	4.41193e+09	4.47331e+09	4.53554e+09	4.59863e+09	4.66261e+09	4.72747e+09	4.79323e+09	4.85991e+09	4.92752e+09	4.99607e+09	5.06557e+09	5.13604e+09	5.20749e+09	5.27994e+09	5.35339e+09	5.42786e+09	5.50337e+09	5.57993e+09	5.65755e+09	5.73626e+09	5.81606e+09	5.89697e+09	5.979e+09	6.06218e+09	6.14651e+09	6.23202e+09	6.31871e+09	6.40662e+09	6.49574e+09	6.58611e+09	6.67773e+09	6.77062e+09	6.86481e+09	6.96031e+09	7.05714e+09	7.15531e+09	7.25485e+09	7.35578e+09	7.45811e+09	7.56186e+09	7.66706e+09
17848.4	3.8642e+09	3.91796e+09	3.97246e+09	4.02773e+09	4.08376e+09	4.14057e+09	4.19817e+09	4.25657e+09	4.31579e+09	4.37583e+09	4.4367e+09	4.49842e+09	4.561e+09	4.62445e+09	4.68878e+09	4.75401e+09	4.82014e+09	4.8872e+09	4.95519e+09	5.02412e+09	5.09401e+09	5.16488e+09	5.23673e+09	5.30958e+09	5.38344e+09	5.45833e+09	5.53427e+09	5.61125e+09	5.68932e+09	5.76846e+09	5.84871e+09	5.93007e+09	6.01257e+09	6.09621e+09	6.18102e+09	6.267e+09	6.35419e+09	6.44258e+09	6.53221e+09	6.62308e+09	6.71522e+09	6.80863e+09	6.90335e+09	6.99939e+09	7.09676e+09	7.19548e+09	7.29558e+09	7.39707e+09	7.49998e+09
18063.4	3.78008e+09	3.83267e+09	3.88599e+09	3.94004e+09	3.99486e+09	4.05043e+09	4.10678e+09	4.16391e+09	4.22183e+09	4.28057e+09	4.34011e+09	4.40049e+09	4.46171e+09	4.52378e+09	4.58671e+09	4.65052e+09	4.71521e+09	4.78081e+09	4.84731e+09	4.91475e+09	4.98312e+09	5.05244e+09	5.12273e+09	5.19399e+09	5.26625e+09	5.33951e+09	5.41379e+09	5.4891e+09	5.56546e+09	5.64288e+09	5.72138e+09	5.80098e+09	5.88168e+09	5.9635e+09	6.04646e+09	6.13057e+09	6.21586e+09	6.30233e+09	6.39e+09	6.4789e+09	6.56903e+09	6.66041e+09	6.75307e+09	6.84701e+09	6.94226e+09	7.03884e+09	7.13676e+09	7.23604e+09	7.33671e+09
18281	3.69789e+09	3.74933e+09	3.80149e+09	3.85437e+09	3.90799e+09	3.96236e+09	4.01748e+09	4.07337e+09	4.13003e+09	4.18749e+09	4.24574e+09	4.30481e+09	4.36469e+09	4.42541e+09	4.48697e+09	4.54939e+09	4.61268e+09	4.67685e+09	4.74191e+09	4.80788e+09	4.87476e+09	4.94258e+09	5.01134e+09	5.08105e+09	5.15173e+09	5.2234e+09	5.29607e+09	5.36974e+09	5.44444e+09	5.52018e+09	5.59698e+09	5.67484e+09	5.75378e+09	5.83383e+09	5.91498e+09	5.99727e+09	6.0807e+09	6.16529e+09	6.25106e+09	6.33802e+09	6.42619e+09	6.51559e+09	6.60623e+09	6.69813e+09	6.79131e+09	6.88579e+09	6.98158e+09	7.0787e+09	7.17717e+09
18501.2	3.61758e+09	3.6679e+09	3.71893e+09	3.77066e+09	3.82312e+09	3.8763e+09	3.93023e+09	3.9849e+09	4.04034e+09	4.09654e+09	4.15353e+09	4.21131e+09	4.2699e+09	4.3293e+09	4.38953e+09	4.45059e+09	4.5125e+09	4.57528e+09	4.63893e+09	4.70346e+09	4.76889e+09	4.83524e+09	4.9025e+09	4.9707e+09	5.03985e+09	5.10996e+09	5.18105e+09	5.25312e+09	5.3262e+09	5.4003e+09	5.47542e+09	5.55159e+09	5.62882e+09	5.70713e+09	5.78652e+09	5.86702e+09	5.94864e+09	6.03139e+09	6.1153e+09	6.20037e+09	6.28663e+09	6.37408e+09	6.46275e+09	6.55266e+09	6.64382e+09	6.73624e+09	6.82995e+09	6.92497e+09	7.0213e+09
18724.1	3.5391e+09	3.58834e+09	3.63826e+09	3.68887e+09	3.74019e+09	3.79222e+09	3.84497e+09	3.89846e+09	3.95269e+09	4.00768e+09	4.06343e+09	4.11996e+09	4.17728e+09	4.23539e+09	4.29431e+09	4.35405e+09	4.41462e+09	4.47603e+09	4.5383e+09	4.60143e+09	4.66545e+09	4.73035e+09	4.79615e+09	4.86288e+09	4.93053e+09	4.99912e+09	5.06866e+09	5.13917e+09	5.21067e+09	5.28315e+09	5.35665e+09	5.43117e+09	5.50672e+09	5.58333e+09	5.661e+09	5.73975e+09	5.8196e+09	5.90056e+09	5.98264e+09	6.06587e+09	6.15026e+09	6.23581e+09	6.32256e+09	6.41052e+09	6.4997e+09	6.59012e+09	6.6818e+09	6.77475e+09	6.869e+09
18949.6	3.46241e+09	3.51058e+09	3.55942e+09	3.60893e+09	3.65914e+09	3.71004e+09	3.76165e+09	3.81398e+09	3.86704e+09	3.92084e+09	3.97538e+09	4.03068e+09	4.08676e+09	4.14361e+09	4.20125e+09	4.2597e+09	4.31896e+09	4.37904e+09	4.43996e+09	4.50172e+09	4.56435e+09	4.62784e+09	4.69222e+09	4.7575e+09	4.82368e+09	4.89079e+09	4.95882e+09	5.02781e+09	5.09775e+09	5.16867e+09	5.24057e+09	5.31348e+09	5.38739e+09	5.46234e+09	5.53833e+09	5.61537e+09	5.69349e+09	5.7727e+09	5.853e+09	5.93443e+09	6.01698e+09	6.10069e+09	6.18556e+09	6.27161e+09	6.35885e+09	6.44731e+09	6.537e+09	6.62794e+09	6.72015e+09
19177.9	3.38744e+09	3.43456e+09	3.48234e+09	3.53079e+09	3.5799e+09	3.62971e+09	3.6802e+09	3.7314e+09	3.78331e+09	3.83594e+09	3.8893e+09	3.94341e+09	3.99826e+09	4.05389e+09	4.11028e+09	4.16746e+09	4.22544e+09	4.28422e+09	4.34382e+09	4.40424e+09	4.46551e+09	4.52764e+09	4.59062e+09	4.65448e+09	4.71923e+09	4.78488e+09	4.85145e+09	4.91894e+09	4.98737e+09	5.05675e+09	5.1271e+09	5.19842e+09	5.27074e+09	5.34406e+09	5.4184e+09	5.49378e+09	5.57021e+09	5.6477e+09	5.72627e+09	5.80593e+09	5.88669e+09	5.96859e+09	6.05162e+09	6.1358e+09	6.22116e+09	6.30771e+09	6.39546e+09	6.48442e+09	6.57463e+09
19408.9	3.31411e+09	3.36022e+09	3.40696e+09	3.45436e+09	3.50241e+09	3.55113e+09	3.60054e+09	3.65062e+09	3.70141e+09	3.7529e+09	3.80511e+09	3.85804e+09	3.91171e+09	3.96613e+09	4.02131e+09	4.07725e+09	4.13397e+09	4.19148e+09	4.24979e+09	4.30891e+09	4.36885e+09	4.42963e+09	4.49125e+09	4.55373e+09	4.61708e+09	4.68131e+09	4.74643e+09	4.81246e+09	4.87941e+09	4.94729e+09	5.01611e+09	5.08589e+09	5.15664e+09	5.22838e+09	5.30111e+09	5.37486e+09	5.44963e+09	5.52544e+09	5.60231e+09	5.68025e+09	5.75927e+09	5.83939e+09	5.92062e+09	6.00298e+09	6.08649e+09	6.17117e+09	6.25701e+09	6.34406e+09	6.43231e+09
19642.6	3.24235e+09	3.28746e+09	3.33319e+09	3.37956e+09	3.42657e+09	3.47424e+09	3.52257e+09	3.57158e+09	3.62126e+09	3.67164e+09	3.72272e+09	3.7745e+09	3.82701e+09	3.88025e+09	3.93423e+09	3.98896e+09	4.04445e+09	4.10072e+09	4.15776e+09	4.21561e+09	4.27425e+09	4.33371e+09	4.394e+09	4.45513e+09	4.5171e+09	4.57994e+09	4.64365e+09	4.70825e+09	4.77375e+09	4.84016e+09	4.9075e+09	4.97577e+09	5.04499e+09	5.11517e+09	5.18633e+09	5.25848e+09	5.33163e+09	5.4058e+09	5.481e+09	5.55725e+09	5.63456e+09	5.71294e+09	5.79242e+09	5.873e+09	5.9547e+09	6.03754e+09	6.12153e+09	6.20669e+09	6.29303e+09
19879.3	3.17206e+09	3.21619e+09	3.26093e+09	3.3063e+09	3.35229e+09	3.39893e+09	3.44621e+09	3.49415e+09	3.54276e+09	3.59205e+09	3.64202e+09	3.69268e+09	3.74405e+09	3.79614e+09	3.84895e+09	3.90249e+09	3.95678e+09	4.01182e+09	4.06763e+09	4.12422e+09	4.18159e+09	4.23977e+09	4.29875e+09	4.35855e+09	4.41918e+09	4.48066e+09	4.54299e+09	4.60619e+09	4.67027e+09	4.73524e+09	4.80111e+09	4.8679e+09	4.93562e+09	5.00428e+09	5.0739e+09	5.14449e+09	5.21605e+09	5.28861e+09	5.36219e+09	5.43678e+09	5.51242e+09	5.5891e+09	5.66685e+09	5.74569e+09	5.82562e+09	5.90666e+09	5.98883e+09	6.07214e+09	6.15661e+09
20118.7	3.10316e+09	3.14633e+09	3.1901e+09	3.23448e+09	3.27947e+09	3.32509e+09	3.37135e+09	3.41825e+09	3.4658e+09	3.51402e+09	3.5629e+09	3.61247e+09	3.66272e+09	3.71368e+09	3.76534e+09	3.81772e+09	3.87083e+09	3.92468e+09	3.97928e+09	4.03463e+09	4.09076e+09	4.14767e+09	4.20537e+09	4.26387e+09	4.32319e+09	4.38333e+09	4.44431e+09	4.50613e+09	4.56882e+09	4.63238e+09	4.69682e+09	4.76216e+09	4.82841e+09	4.89558e+09	4.96368e+09	5.03273e+09	5.10275e+09	5.17373e+09	5.24571e+09	5.31868e+09	5.39267e+09	5.46769e+09	5.54376e+09	5.62088e+09	5.69907e+09	5.77835e+09	5.85874e+09	5.94024e+09	6.02288e+09
20361	3.0356e+09	3.07783e+09	3.12065e+09	3.16406e+09	3.20808e+09	3.25271e+09	3.29796e+09	3.34384e+09	3.39035e+09	3.43752e+09	3.48534e+09	3.53382e+09	3.58299e+09	3.63283e+09	3.68337e+09	3.73461e+09	3.78656e+09	3.83924e+09	3.89265e+09	3.9468e+09	4.0017e+09	4.05737e+09	4.11382e+09	4.17105e+09	4.22907e+09	4.2879e+09	4.34755e+09	4.40803e+09	4.46936e+09	4.53153e+09	4.59457e+09	4.65849e+09	4.72329e+09	4.789e+09	4.85562e+09	4.92317e+09	4.99166e+09	5.0611e+09	5.13151e+09	5.20289e+09	5.27527e+09	5.34866e+09	5.42307e+09	5.49851e+09	5.575e+09	5.65256e+09	5.73119e+09	5.81092e+09	5.89176e+09
20606.3	2.9694e+09	3.01071e+09	3.05259e+09	3.09506e+09	3.13811e+09	3.18177e+09	3.22603e+09	3.27091e+09	3.31641e+09	3.36255e+09	3.40933e+09	3.45676e+09	3.50485e+09	3.5536e+09	3.60304e+09	3.65316e+09	3.70398e+09	3.75551e+09	3.80775e+09	3.86072e+09	3.91443e+09	3.96889e+09	4.0241e+09	4.08008e+09	4.13684e+09	4.19439e+09	4.25274e+09	4.3119e+09	4.37189e+09	4.4327e+09	4.49437e+09	4.55689e+09	4.62029e+09	4.68456e+09	4.74973e+09	4.8158e+09	4.8828e+09	4.95073e+09	5.0196e+09	5.08943e+09	5.16023e+09	5.23201e+09	5.3048e+09	5.37859e+09	5.45342e+09	5.52928e+09	5.6062e+09	5.68419e+09	5.76327e+09
20854.5	2.90455e+09	2.94496e+09	2.98593e+09	3.02747e+09	3.06958e+09	3.11229e+09	3.15558e+09	3.19948e+09	3.24399e+09	3.28912e+09	3.33488e+09	3.38127e+09	3.42831e+09	3.476e+09	3.52435e+09	3.57338e+09	3.62309e+09	3.6735e+09	3.7246e+09	3.77641e+09	3.82895e+09	3.88222e+09	3.93622e+09	3.99098e+09	4.0465e+09	4.10279e+09	4.15987e+09	4.21774e+09	4.27641e+09	4.3359e+09	4.39622e+09	4.45738e+09	4.51939e+09	4.58226e+09	4.646e+09	4.71064e+09	4.77617e+09	4.84261e+09	4.90998e+09	4.97828e+09	5.04754e+09	5.11776e+09	5.18895e+09	5.26114e+09	5.33433e+09	5.40853e+09	5.48377e+09	5.56006e+09	5.63741e+09
21105.7	2.84107e+09	2.88059e+09	2.92066e+09	2.96129e+09	3.00249e+09	3.04426e+09	3.08661e+09	3.12955e+09	3.17308e+09	3.21722e+09	3.26198e+09	3.30736e+09	3.35337e+09	3.40002e+09	3.44732e+09	3.49527e+09	3.5439e+09	3.5932e+09	3.64319e+09	3.69387e+09	3.74525e+09	3.79736e+09	3.85018e+09	3.90374e+09	3.95805e+09	4.01311e+09	4.06894e+09	4.12554e+09	4.18294e+09	4.24113e+09	4.30013e+09	4.35995e+09	4.4206e+09	4.4821e+09	4.54445e+09	4.60767e+09	4.67177e+09	4.73676e+09	4.80265e+09	4.86947e+09	4.93721e+09	5.00589e+09	5.07553e+09	5.14614e+09	5.21773e+09	5.29031e+09	5.36391e+09	5.43853e+09	5.51418e+09
21359.9	2.77893e+09	2.81759e+09	2.85679e+09	2.89653e+09	2.93682e+09	2.97768e+09	3.0191e+09	3.0611e+09	3.10368e+09	3.14686e+09	3.19064e+09	3.23502e+09	3.28003e+09	3.32566e+09	3.37192e+09	3.41883e+09	3.46639e+09	3.51461e+09	3.56351e+09	3.61308e+09	3.66334e+09	3.71431e+09	3.76598e+09	3.81837e+09	3.87149e+09	3.92534e+09	3.97995e+09	4.03532e+09	4.09145e+09	4.14837e+09	4.20608e+09	4.26459e+09	4.32392e+09	4.38407e+09	4.44506e+09	4.5069e+09	4.56959e+09	4.63316e+09	4.69762e+09	4.76297e+09	4.82923e+09	4.89641e+09	4.96452e+09	5.03359e+09	5.10361e+09	5.17461e+09	5.2466e+09	5.31958e+09	5.39359e+09
21617.2	2.71814e+09	2.75596e+09	2.79429e+09	2.83317e+09	2.87258e+09	2.91254e+09	2.95306e+09	2.99414e+09	3.03579e+09	3.07803e+09	3.12085e+09	3.16426e+09	3.20828e+09	3.25291e+09	3.29816e+09	3.34405e+09	3.39057e+09	3.43773e+09	3.48556e+09	3.53405e+09	3.58321e+09	3.63306e+09	3.6836e+09	3.73484e+09	3.7868e+09	3.83948e+09	3.89289e+09	3.94705e+09	4.00196e+09	4.05763e+09	4.11407e+09	4.17131e+09	4.22934e+09	4.28817e+09	4.34783e+09	4.40831e+09	4.46964e+09	4.53182e+09	4.59486e+09	4.65878e+09	4.72359e+09	4.7893e+09	4.85593e+09	4.92348e+09	4.99197e+09	5.06142e+09	5.13183e+09	5.20322e+09	5.2756e+09
21877.6	2.65869e+09	2.69568e+09	2.73318e+09	2.7712e+09	2.80975e+09	2.84884e+09	2.88847e+09	2.92866e+09	2.9694e+09	3.01071e+09	3.05259e+09	3.09505e+09	3.13811e+09	3.18177e+09	3.22603e+09	3.27091e+09	3.31641e+09	3.36255e+09	3.40932e+09	3.45675e+09	3.50484e+09	3.5536e+09	3.60303e+09	3.65316e+09	3.70398e+09	3.7555e+09	3.80775e+09	3.86072e+09	3.91443e+09	3.96888e+09	4.0241e+09	4.08008e+09	4.13684e+09	4.19439e+09	4.25273e+09	4.3119e+09	4.37188e+09	4.4327e+09	4.49436e+09	4.55689e+09	4.62028e+09	4.68455e+09	4.74972e+09	4.8158e+09	4.88279e+09	4.95072e+09	5.01959e+09	5.08942e+09	5.16022e+09
22141.1	2.60057e+09	2.63675e+09	2.67343e+09	2.71062e+09	2.74833e+09	2.78656e+09	2.82533e+09	2.86463e+09	2.90448e+09	2.94489e+09	2.98586e+09	3.02739e+09	3.06951e+09	3.11221e+09	3.1555e+09	3.1994e+09	3.24391e+09	3.28904e+09	3.33479e+09	3.38118e+09	3.42822e+09	3.47591e+09	3.52427e+09	3.57329e+09	3.623e+09	3.6734e+09	3.72451e+09	3.77632e+09	3.82885e+09	3.88212e+09	3.93612e+09	3.99088e+09	4.0464e+09	4.10269e+09	4.15976e+09	4.21763e+09	4.27631e+09	4.33579e+09	4.39611e+09	4.45727e+09	4.51927e+09	4.58214e+09	4.64589e+09	4.71052e+09	4.77605e+09	4.84249e+09	4.90986e+09	4.97816e+09	5.04741e+09
22407.8	2.54376e+09	2.57915e+09	2.61502e+09	2.6514e+09	2.68829e+09	2.72569e+09	2.7636e+09	2.80205e+09	2.84103e+09	2.88055e+09	2.92063e+09	2.96126e+09	3.00245e+09	3.04422e+09	3.08657e+09	3.12951e+09	3.17304e+09	3.21718e+09	3.26194e+09	3.30732e+09	3.35333e+09	3.39998e+09	3.44727e+09	3.49523e+09	3.54385e+09	3.59315e+09	3.64314e+09	3.69382e+09	3.74521e+09	3.79731e+09	3.85013e+09	3.90369e+09	3.958e+09	4.01306e+09	4.06889e+09	4.12549e+09	4.18288e+09	4.24107e+09	4.30007e+09	4.35989e+09	4.42055e+09	4.48204e+09	4.54439e+09	4.60761e+09	4.67171e+09	4.7367e+09	4.80259e+09	4.8694e+09	4.93714e+09
22677.8	2.48823e+09	2.52285e+09	2.55795e+09	2.59353e+09	2.62961e+09	2.66619e+09	2.70328e+09	2.74089e+09	2.77902e+09	2.81768e+09	2.85688e+09	2.89662e+09	2.93691e+09	2.97777e+09	3.0192e+09	3.0612e+09	3.10378e+09	3.14696e+09	3.19074e+09	3.23513e+09	3.28013e+09	3.32576e+09	3.37203e+09	3.41894e+09	3.4665e+09	3.51473e+09	3.56362e+09	3.61319e+09	3.66346e+09	3.71442e+09	3.7661e+09	3.81849e+09	3.87161e+09	3.92547e+09	3.98008e+09	4.03544e+09	4.09158e+09	4.1485e+09	4.20621e+09	4.26473e+09	4.32406e+09	4.38421e+09	4.4452e+09	4.50704e+09	4.56974e+09	4.63331e+09	4.69777e+09	4.76312e+09	4.82938e+09
22950.9	2.43398e+09	2.46784e+09	2.50217e+09	2.53698e+09	2.57227e+09	2.60805e+09	2.64433e+09	2.68112e+09	2.71842e+09	2.75624e+09	2.79458e+09	2.83346e+09	2.87287e+09	2.91284e+09	2.95336e+09	2.99445e+09	3.0361e+09	3.07834e+09	3.12116e+09	3.16458e+09	3.20861e+09	3.25324e+09	3.2985e+09	3.34439e+09	3.39091e+09	3.43808e+09	3.48591e+09	3.53441e+09	3.58357e+09	3.63343e+09	3.68397e+09	3.73522e+09	3.78718e+09	3.83987e+09	3.89329e+09	3.94745e+09	4.00236e+09	4.05804e+09	4.11449e+09	4.17173e+09	4.22977e+09	4.28861e+09	4.34827e+09	4.40876e+09	4.47009e+09	4.53228e+09	4.59533e+09	4.65925e+09	4.72407e+09
23227.4	2.38095e+09	2.41408e+09	2.44766e+09	2.48171e+09	2.51623e+09	2.55124e+09	2.58673e+09	2.62271e+09	2.6592e+09	2.69619e+09	2.7337e+09	2.77173e+09	2.81029e+09	2.84938e+09	2.88902e+09	2.92921e+09	2.96996e+09	3.01128e+09	3.05317e+09	3.09564e+09	3.13871e+09	3.18237e+09	3.22664e+09	3.27153e+09	3.31704e+09	3.36319e+09	3.40997e+09	3.45741e+09	3.50551e+09	3.55427e+09	3.60372e+09	3.65385e+09	3.70468e+09	3.75622e+09	3.80847e+09	3.86145e+09	3.91517e+09	3.96964e+09	4.02486e+09	4.08085e+09	4.13762e+09	4.19518e+09	4.25354e+09	4.31272e+09	4.37271e+09	4.43354e+09	4.49522e+09	4.55775e+09	4.62116e+09
23507.2	2.32913e+09	2.36153e+09	2.39439e+09	2.4277e+09	2.46147e+09	2.49571e+09	2.53043e+09	2.56563e+09	2.60132e+09	2.63751e+09	2.6742e+09	2.7114e+09	2.74912e+09	2.78737e+09	2.82614e+09	2.86546e+09	2.90532e+09	2.94574e+09	2.98672e+09	3.02827e+09	3.07039e+09	3.11311e+09	3.15642e+09	3.20033e+09	3.24485e+09	3.28999e+09	3.33576e+09	3.38216e+09	3.42921e+09	3.47692e+09	3.52528e+09	3.57433e+09	3.62405e+09	3.67447e+09	3.72558e+09	3.77741e+09	3.82996e+09	3.88324e+09	3.93726e+09	3.99203e+09	4.04757e+09	4.10388e+09	4.16097e+09	4.21885e+09	4.27754e+09	4.33705e+09	4.39738e+09	4.45856e+09	4.52058e+09
23790.3	2.27847e+09	2.31017e+09	2.34231e+09	2.37489e+09	2.40793e+09	2.44143e+09	2.47539e+09	2.50983e+09	2.54474e+09	2.58015e+09	2.61604e+09	2.65243e+09	2.68933e+09	2.72674e+09	2.76468e+09	2.80314e+09	2.84213e+09	2.88167e+09	2.92176e+09	2.9624e+09	3.00361e+09	3.0454e+09	3.08777e+09	3.13072e+09	3.17427e+09	3.21843e+09	3.2632e+09	3.3086e+09	3.35463e+09	3.40129e+09	3.44861e+09	3.49659e+09	3.54523e+09	3.59455e+09	3.64455e+09	3.69525e+09	3.74666e+09	3.79878e+09	3.85163e+09	3.90521e+09	3.95954e+09	4.01462e+09	4.07047e+09	4.12709e+09	4.18451e+09	4.24272e+09	4.30174e+09	4.36158e+09	4.42226e+09
24076.9	2.22894e+09	2.25994e+09	2.29138e+09	2.32326e+09	2.35558e+09	2.38835e+09	2.42157e+09	2.45526e+09	2.48942e+09	2.52405e+09	2.55916e+09	2.59476e+09	2.63086e+09	2.66746e+09	2.70457e+09	2.74219e+09	2.78034e+09	2.81902e+09	2.85823e+09	2.89799e+09	2.93831e+09	2.97919e+09	3.02063e+09	3.06265e+09	3.10526e+09	3.14846e+09	3.19226e+09	3.23666e+09	3.28169e+09	3.32734e+09	3.37363e+09	3.42056e+09	3.46815e+09	3.51639e+09	3.56531e+09	3.61491e+09	3.6652e+09	3.71619e+09	3.76788e+09	3.8203e+09	3.87345e+09	3.92733e+09	3.98197e+09	4.03736e+09	4.09353e+09	4.15047e+09	4.20821e+09	4.26675e+09	4.32611e+09
24366.9	2.18047e+09	2.2108e+09	2.24155e+09	2.27274e+09	2.30435e+09	2.33641e+09	2.36891e+09	2.40187e+09	2.43528e+09	2.46916e+09	2.50351e+09	2.53834e+09	2.57365e+09	2.60945e+09	2.64575e+09	2.68256e+09	2.71988e+09	2.75771e+09	2.79608e+09	2.83498e+09	2.87441e+09	2.9144e+09	2.95494e+09	2.99605e+09	3.03773e+09	3.07999e+09	3.12284e+09	3.16628e+09	3.21033e+09	3.25499e+09	3.30027e+09	3.34618e+09	3.39273e+09	3.43993e+09	3.48778e+09	3.5363e+09	3.5855e+09	3.63538e+09	3.68595e+09	3.73723e+09	3.78922e+09	3.84193e+09	3.89538e+09	3.94957e+09	4.00451e+09	4.06022e+09	4.1167e+09	4.17397e+09	4.23204e+09
24660.4	2.13301e+09	2.16268e+09	2.19277e+09	2.22327e+09	2.2542e+09	2.28556e+09	2.31736e+09	2.34959e+09	2.38228e+09	2.41542e+09	2.44902e+09	2.48309e+09	2.51763e+09	2.55266e+09	2.58817e+09	2.62417e+09	2.66068e+09	2.69769e+09	2.73522e+09	2.77327e+09	2.81185e+09	2.85097e+09	2.89063e+09	2.93084e+09	2.97162e+09	3.01296e+09	3.05487e+09	3.09737e+09	3.14046e+09	3.18414e+09	3.22844e+09	3.27335e+09	3.31889e+09	3.36506e+09	3.41187e+09	3.45934e+09	3.50746e+09	3.55625e+09	3.60573e+09	3.65589e+09	3.70675e+09	3.75831e+09	3.81059e+09	3.86361e+09	3.91735e+09	3.97185e+09	4.0271e+09	4.08313e+09	4.13993e+09
24957.4	2.0865e+09	2.11553e+09	2.14496e+09	2.1748e+09	2.20505e+09	2.23573e+09	2.26683e+09	2.29837e+09	2.33034e+09	2.36276e+09	2.39563e+09	2.42895e+09	2.46274e+09	2.497e+09	2.53174e+09	2.56696e+09	2.60267e+09	2.63888e+09	2.67559e+09	2.71281e+09	2.75055e+09	2.78881e+09	2.82761e+09	2.86694e+09	2.90683e+09	2.94726e+09	2.98826e+09	3.02984e+09	3.07198e+09	3.11472e+09	3.15805e+09	3.20198e+09	3.24653e+09	3.29169e+09	3.33748e+09	3.38391e+09	3.43099e+09	3.47872e+09	3.52711e+09	3.57618e+09	3.62593e+09	3.67637e+09	3.72751e+09	3.77937e+09	3.83194e+09	3.88525e+09	3.9393e+09	3.9941e+09	4.04966e+09
25258.1	2.04088e+09	2.06927e+09	2.09806e+09	2.12725e+09	2.15684e+09	2.18684e+09	2.21727e+09	2.24811e+09	2.27938e+09	2.31109e+09	2.34324e+09	2.37584e+09	2.40889e+09	2.4424e+09	2.47638e+09	2.51083e+09	2.54576e+09	2.58118e+09	2.61708e+09	2.65349e+09	2.69041e+09	2.72783e+09	2.76578e+09	2.80426e+09	2.84327e+09	2.88282e+09	2.92292e+09	2.96359e+09	3.00481e+09	3.04662e+09	3.089e+09	3.13197e+09	3.17554e+09	3.21972e+09	3.26451e+09	3.30992e+09	3.35597e+09	3.40265e+09	3.44999e+09	3.49798e+09	3.54664e+09	3.59598e+09	3.64601e+09	3.69673e+09	3.74816e+09	3.8003e+09	3.85317e+09	3.90677e+09	3.96112e+09
25562.3	1.99611e+09	2.02388e+09	2.05203e+09	2.08058e+09	2.10952e+09	2.13887e+09	2.16862e+09	2.19879e+09	2.22938e+09	2.26039e+09	2.29184e+09	2.32372e+09	2.35605e+09	2.38882e+09	2.42206e+09	2.45575e+09	2.48991e+09	2.52455e+09	2.55967e+09	2.59528e+09	2.63138e+09	2.66799e+09	2.70511e+09	2.74274e+09	2.78089e+09	2.81958e+09	2.8588e+09	2.89857e+09	2.9389e+09	2.97978e+09	3.02123e+09	3.06326e+09	3.10588e+09	3.14908e+09	3.19289e+09	3.23731e+09	3.28234e+09	3.32801e+09	3.3743e+09	3.42125e+09	3.46884e+09	3.5171e+09	3.56602e+09	3.61563e+09	3.66593e+09	3.71693e+09	3.76864e+09	3.82106e+09	3.87422e+09
25870.2	1.9522e+09	1.97935e+09	2.00689e+09	2.03481e+09	2.06311e+09	2.09182e+09	2.12092e+09	2.15042e+09	2.18034e+09	2.21067e+09	2.24142e+09	2.2726e+09	2.30422e+09	2.33627e+09	2.36877e+09	2.40172e+09	2.43514e+09	2.46901e+09	2.50336e+09	2.53819e+09	2.57349e+09	2.6093e+09	2.64559e+09	2.6824e+09	2.71971e+09	2.75755e+09	2.79591e+09	2.83481e+09	2.87424e+09	2.91423e+09	2.95477e+09	2.99587e+09	3.03755e+09	3.07981e+09	3.12265e+09	3.16609e+09	3.21013e+09	3.25479e+09	3.30007e+09	3.34598e+09	3.39253e+09	3.43972e+09	3.48757e+09	3.53609e+09	3.58528e+09	3.63516e+09	3.68573e+09	3.737e+09	3.78899e+09
26181.8	1.90915e+09	1.93571e+09	1.96264e+09	1.98994e+09	2.01762e+09	2.04569e+09	2.07415e+09	2.103e+09	2.13226e+09	2.16192e+09	2.192e+09	2.22249e+09	2.25341e+09	2.28476e+09	2.31654e+09	2.34877e+09	2.38144e+09	2.41457e+09	2.44816e+09	2.48222e+09	2.51675e+09	2.55176e+09	2.58726e+09	2.62325e+09	2.65975e+09	2.69675e+09	2.73426e+09	2.7723e+09	2.81087e+09	2.84997e+09	2.88962e+09	2.92982e+09	2.97057e+09	3.0119e+09	3.0538e+09	3.09628e+09	3.13935e+09	3.18303e+09	3.22731e+09	3.2722e+09	3.31772e+09	3.36388e+09	3.41067e+09	3.45812e+09	3.50623e+09	3.555e+09	3.60446e+09	3.6546e+09	3.70544e+09
26497.2	1.86698e+09	1.89296e+09	1.91929e+09	1.94599e+09	1.97306e+09	2.00051e+09	2.02834e+09	2.05656e+09	2.08516e+09	2.11417e+09	2.14358e+09	2.1734e+09	2.20364e+09	2.23429e+09	2.26538e+09	2.29689e+09	2.32884e+09	2.36124e+09	2.39409e+09	2.42739e+09	2.46116e+09	2.4954e+09	2.53012e+09	2.56531e+09	2.601e+09	2.63718e+09	2.67387e+09	2.71107e+09	2.74878e+09	2.78702e+09	2.82579e+09	2.8651e+09	2.90496e+09	2.94537e+09	2.98635e+09	3.02789e+09	3.07001e+09	3.11272e+09	3.15602e+09	3.19993e+09	3.24445e+09	3.28958e+09	3.33534e+09	3.38174e+09	3.42879e+09	3.47649e+09	3.52485e+09	3.57388e+09	3.6236e+09
26816.4	1.8257e+09	1.8511e+09	1.87685e+09	1.90296e+09	1.92943e+09	1.95627e+09	1.98349e+09	2.01108e+09	2.03906e+09	2.06742e+09	2.09618e+09	2.12535e+09	2.15491e+09	2.18489e+09	2.21528e+09	2.2461e+09	2.27735e+09	2.30903e+09	2.34115e+09	2.37372e+09	2.40674e+09	2.44022e+09	2.47417e+09	2.50859e+09	2.54349e+09	2.57887e+09	2.61475e+09	2.65112e+09	2.688e+09	2.7254e+09	2.76331e+09	2.80175e+09	2.84073e+09	2.88025e+09	2.92031e+09	2.96094e+09	3.00213e+09	3.04389e+09	3.08624e+09	3.12917e+09	3.1727e+09	3.21684e+09	3.26159e+09	3.30696e+09	3.35297e+09	3.39961e+09	3.44691e+09	3.49486e+09	3.54348e+09
27139.4	1.78531e+09	1.81014e+09	1.83533e+09	1.86086e+09	1.88675e+09	1.91299e+09	1.93961e+09	1.96659e+09	1.99395e+09	2.02168e+09	2.04981e+09	2.07832e+09	2.10724e+09	2.13655e+09	2.16627e+09	2.19641e+09	2.22696e+09	2.25794e+09	2.28936e+09	2.3212e+09	2.3535e+09	2.38624e+09	2.41943e+09	2.45309e+09	2.48722e+09	2.52182e+09	2.5569e+09	2.59247e+09	2.62853e+09	2.6651e+09	2.70217e+09	2.73977e+09	2.77788e+09	2.81652e+09	2.8557e+09	2.89543e+09	2.93571e+09	2.97655e+09	3.01796e+09	3.05994e+09	3.10251e+09	3.14567e+09	3.18943e+09	3.2338e+09	3.27879e+09	3.3244e+09	3.37065e+09	3.41754e+09	3.46508e+09
27466.3	1.74581e+09	1.7701e+09	1.79472e+09	1.81969e+09	1.84501e+09	1.87067e+09	1.8967e+09	1.92308e+09	1.94983e+09	1.97696e+09	2.00446e+09	2.03235e+09	2.06062e+09	2.08928e+09	2.11835e+09	2.14782e+09	2.1777e+09	2.20799e+09	2.23871e+09	2.26985e+09	2.30143e+09	2.33344e+09	2.36591e+09	2.39882e+09	2.43219e+09	2.46603e+09	2.50033e+09	2.53511e+09	2.57038e+09	2.60614e+09	2.64239e+09	2.67915e+09	2.71642e+09	2.75421e+09	2.79253e+09	2.83138e+09	2.87076e+09	2.9107e+09	2.95119e+09	2.99225e+09	3.03387e+09	3.07608e+09	3.11887e+09	3.16226e+09	3.20625e+09	3.25085e+09	3.29608e+09	3.34193e+09	3.38842e+09
27797.1	1.70721e+09	1.73096e+09	1.75504e+09	1.77946e+09	1.80421e+09	1.82931e+09	1.85476e+09	1.88056e+09	1.90673e+09	1.93325e+09	1.96014e+09	1.98741e+09	2.01506e+09	2.04309e+09	2.07152e+09	2.10033e+09	2.12955e+09	2.15918e+09	2.18921e+09	2.21967e+09	2.25055e+09	2.28186e+09	2.3136e+09	2.34578e+09	2.37842e+09	2.4115e+09	2.44505e+09	2.47907e+09	2.51355e+09	2.54852e+09	2.58397e+09	2.61992e+09	2.65637e+09	2.69332e+09	2.73079e+09	2.76878e+09	2.8073e+09	2.84635e+09	2.88595e+09	2.92609e+09	2.9668e+09	3.00807e+09	3.04992e+09	3.09235e+09	3.13537e+09	3.17898e+09	3.22321e+09	3.26805e+09	3.31351e+09
28132	1.66952e+09	1.69274e+09	1.71629e+09	1.74017e+09	1.76437e+09	1.78892e+09	1.81381e+09	1.83904e+09	1.86462e+09	1.89056e+09	1.91686e+09	1.94353e+09	1.97057e+09	1.99798e+09	2.02577e+09	2.05395e+09	2.08253e+09	2.1115e+09	2.14087e+09	2.17065e+09	2.20085e+09	2.23147e+09	2.26251e+09	2.29399e+09	2.3259e+09	2.35826e+09	2.39106e+09	2.42432e+09	2.45805e+09	2.49225e+09	2.52692e+09	2.56207e+09	2.59771e+09	2.63385e+09	2.67049e+09	2.70764e+09	2.74531e+09	2.7835e+09	2.82222e+09	2.86148e+09	2.90129e+09	2.94165e+09	2.98257e+09	3.02406e+09	3.06613e+09	3.10879e+09	3.15203e+09	3.19588e+09	3.24034e+09
28470.8	1.63272e+09	1.65543e+09	1.67846e+09	1.70181e+09	1.72549e+09	1.74949e+09	1.77383e+09	1.7985e+09	1.82352e+09	1.84889e+09	1.87461e+09	1.90069e+09	1.92713e+09	1.95394e+09	1.98112e+09	2.00868e+09	2.03663e+09	2.06496e+09	2.09369e+09	2.12281e+09	2.15234e+09	2.18228e+09	2.21264e+09	2.24342e+09	2.27463e+09	2.30628e+09	2.33836e+09	2.37089e+09	2.40387e+09	2.43731e+09	2.47122e+09	2.5056e+09	2.54045e+09	2.5758e+09	2.61163e+09	2.64796e+09	2.6848e+09	2.72215e+09	2.76001e+09	2.79841e+09	2.83734e+09	2.87681e+09	2.91683e+09	2.95741e+09	2.99855e+09	3.04026e+09	3.08256e+09	3.12544e+09	3.16892e+09
28813.8	1.59682e+09	1.61903e+09	1.64156e+09	1.66439e+09	1.68755e+09	1.71102e+09	1.73482e+09	1.75896e+09	1.78343e+09	1.80824e+09	1.83339e+09	1.8589e+09	1.88476e+09	1.91098e+09	1.93756e+09	1.96452e+09	1.99184e+09	2.01955e+09	2.04765e+09	2.07613e+09	2.10502e+09	2.1343e+09	2.16399e+09	2.1941e+09	2.22462e+09	2.25557e+09	2.28694e+09	2.31876e+09	2.35102e+09	2.38372e+09	2.41688e+09	2.4505e+09	2.48459e+09	2.51916e+09	2.5542e+09	2.58974e+09	2.62576e+09	2.66229e+09	2.69933e+09	2.73688e+09	2.77495e+09	2.81356e+09	2.8527e+09	2.89238e+09	2.93262e+09	2.97341e+09	3.01478e+09	3.05672e+09	3.09924e+09
29160.8	1.56181e+09	1.58354e+09	1.60557e+09	1.6279e+09	1.65055e+09	1.67351e+09	1.69679e+09	1.7204e+09	1.74433e+09	1.7686e+09	1.7932e+09	1.81814e+09	1.84344e+09	1.86908e+09	1.89508e+09	1.92145e+09	1.94818e+09	1.97528e+09	2.00276e+09	2.03062e+09	2.05887e+09	2.08751e+09	2.11655e+09	2.14599e+09	2.17585e+09	2.20612e+09	2.23681e+09	2.26792e+09	2.29947e+09	2.33146e+09	2.3639e+09	2.39678e+09	2.43012e+09	2.46393e+09	2.49821e+09	2.53296e+09	2.5682e+09	2.60392e+09	2.64015e+09	2.67688e+09	2.71412e+09	2.75187e+09	2.79016e+09	2.82897e+09	2.86833e+09	2.90823e+09	2.94869e+09	2.98971e+09	3.0313e+09
29512.1	1.52769e+09	1.54894e+09	1.57049e+09	1.59234e+09	1.61449e+09	1.63695e+09	1.65972e+09	1.68281e+09	1.70622e+09	1.72996e+09	1.75402e+09	1.77842e+09	1.80316e+09	1.82825e+09	1.85368e+09	1.87947e+09	1.90562e+09	1.93213e+09	1.959e+09	1.98626e+09	2.01389e+09	2.0419e+09	2.07031e+09	2.09911e+09	2.12831e+09	2.15792e+09	2.18794e+09	2.21838e+09	2.24924e+09	2.28053e+09	2.31225e+09	2.34442e+09	2.37703e+09	2.4101e+09	2.44363e+09	2.47762e+09	2.51209e+09	2.54704e+09	2.58247e+09	2.6184e+09	2.65482e+09	2.69175e+09	2.7292e+09	2.76717e+09	2.80566e+09	2.84469e+09	2.88427e+09	2.92439e+09	2.96507e+09
29867.6	1.49445e+09	1.51524e+09	1.53632e+09	1.55769e+09	1.57936e+09	1.60133e+09	1.62361e+09	1.64619e+09	1.66909e+09	1.69231e+09	1.71586e+09	1.73973e+09	1.76393e+09	1.78847e+09	1.81335e+09	1.83857e+09	1.86415e+09	1.89008e+09	1.91638e+09	1.94304e+09	1.97007e+09	1.99747e+09	2.02526e+09	2.05343e+09	2.082e+09	2.11096e+09	2.14033e+09	2.17011e+09	2.20029e+09	2.2309e+09	2.26194e+09	2.29341e+09	2.32531e+09	2.35766e+09	2.39046e+09	2.42371e+09	2.45743e+09	2.49161e+09	2.52628e+09	2.56142e+09	2.59705e+09	2.63318e+09	2.66981e+09	2.70695e+09	2.74461e+09	2.78279e+09	2.8215e+09	2.86076e+09	2.90055e+09
30227.3	1.46207e+09	1.48241e+09	1.50303e+09	1.52394e+09	1.54514e+09	1.56664e+09	1.58843e+09	1.61053e+09	1.63294e+09	1.65565e+09	1.67868e+09	1.70204e+09	1.72571e+09	1.74972e+09	1.77406e+09	1.79874e+09	1.82377e+09	1.84914e+09	1.87486e+09	1.90094e+09	1.92739e+09	1.9542e+09	1.98139e+09	2.00895e+09	2.0369e+09	2.06523e+09	2.09396e+09	2.12309e+09	2.15263e+09	2.18257e+09	2.21294e+09	2.24372e+09	2.27493e+09	2.30658e+09	2.33867e+09	2.3712e+09	2.40419e+09	2.43764e+09	2.47155e+09	2.50593e+09	2.54079e+09	2.57614e+09	2.61197e+09	2.64831e+09	2.68515e+09	2.72251e+09	2.76038e+09	2.79878e+09	2.83772e+09
30591.4	1.43055e+09	1.45045e+09	1.47063e+09	1.49109e+09	1.51183e+09	1.53286e+09	1.55419e+09	1.57581e+09	1.59773e+09	1.61996e+09	1.64249e+09	1.66534e+09	1.68851e+09	1.712e+09	1.73581e+09	1.75996e+09	1.78445e+09	1.80927e+09	1.83444e+09	1.85996e+09	1.88583e+09	1.91207e+09	1.93867e+09	1.96564e+09	1.99298e+09	2.02071e+09	2.04882e+09	2.07732e+09	2.10622e+09	2.13552e+09	2.16523e+09	2.19535e+09	2.22589e+09	2.25685e+09	2.28825e+09	2.32008e+09	2.35236e+09	2.38508e+09	2.41826e+09	2.4519e+09	2.48601e+09	2.5206e+09	2.55566e+09	2.59121e+09	2.62726e+09	2.66381e+09	2.70087e+09	2.73844e+09	2.77654e+09
30959.9	1.39987e+09	1.41934e+09	1.43908e+09	1.4591e+09	1.4794e+09	1.49998e+09	1.52085e+09	1.54201e+09	1.56346e+09	1.58521e+09	1.60726e+09	1.62962e+09	1.65229e+09	1.67528e+09	1.69858e+09	1.72221e+09	1.74617e+09	1.77046e+09	1.79509e+09	1.82006e+09	1.84538e+09	1.87105e+09	1.89708e+09	1.92347e+09	1.95023e+09	1.97736e+09	2.00487e+09	2.03276e+09	2.06104e+09	2.08971e+09	2.11878e+09	2.14826e+09	2.17814e+09	2.20844e+09	2.23917e+09	2.27032e+09	2.3019e+09	2.33392e+09	2.36639e+09	2.39931e+09	2.43269e+09	2.46653e+09	2.50084e+09	2.53563e+09	2.57091e+09	2.60667e+09	2.64293e+09	2.6797e+09	2.71698e+09
31332.9	1.37e+09	1.38906e+09	1.40838e+09	1.42797e+09	1.44784e+09	1.46798e+09	1.4884e+09	1.50911e+09	1.5301e+09	1.55139e+09	1.57297e+09	1.59485e+09	1.61704e+09	1.63953e+09	1.66234e+09	1.68547e+09	1.70891e+09	1.73269e+09	1.75679e+09	1.78123e+09	1.80601e+09	1.83113e+09	1.85661e+09	1.88243e+09	1.90862e+09	1.93517e+09	1.96209e+09	1.98939e+09	2.01706e+09	2.04512e+09	2.07358e+09	2.10242e+09	2.13167e+09	2.16132e+09	2.19139e+09	2.22188e+09	2.25279e+09	2.28412e+09	2.3159e+09	2.34812e+09	2.38078e+09	2.4139e+09	2.44748e+09	2.48153e+09	2.51605e+09	2.55106e+09	2.58654e+09	2.62253e+09	2.65901e+09
31710.3	1.34092e+09	1.35958e+09	1.37849e+09	1.39767e+09	1.41711e+09	1.43683e+09	1.45682e+09	1.47708e+09	1.49763e+09	1.51846e+09	1.53959e+09	1.56101e+09	1.58272e+09	1.60474e+09	1.62706e+09	1.6497e+09	1.67265e+09	1.69592e+09	1.71951e+09	1.74343e+09	1.76768e+09	1.79227e+09	1.81721e+09	1.84249e+09	1.86812e+09	1.89411e+09	1.92046e+09	1.94717e+09	1.97426e+09	2.00173e+09	2.02957e+09	2.05781e+09	2.08643e+09	2.11546e+09	2.14489e+09	2.17473e+09	2.20498e+09	2.23565e+09	2.26675e+09	2.29829e+09	2.33026e+09	2.36268e+09	2.39555e+09	2.42887e+09	2.46266e+09	2.49692e+09	2.53165e+09	2.56687e+09	2.60258e+09
32092.2	1.31262e+09	1.33088e+09	1.3494e+09	1.36817e+09	1.3872e+09	1.4065e+09	1.42607e+09	1.4459e+09	1.46602e+09	1.48641e+09	1.50709e+09	1.52806e+09	1.54931e+09	1.57087e+09	1.59272e+09	1.61488e+09	1.63734e+09	1.66012e+09	1.68321e+09	1.70663e+09	1.73037e+09	1.75444e+09	1.77885e+09	1.8036e+09	1.82869e+09	1.85413e+09	1.87992e+09	1.90607e+09	1.93259e+09	1.95947e+09	1.98673e+09	2.01437e+09	2.04239e+09	2.07081e+09	2.09961e+09	2.12882e+09	2.15844e+09	2.18846e+09	2.21891e+09	2.24978e+09	2.28107e+09	2.31281e+09	2.34498e+09	2.3776e+09	2.41068e+09	2.44421e+09	2.47822e+09	2.51269e+09	2.54765e+09
32478.8	1.28506e+09	1.30293e+09	1.32106e+09	1.33944e+09	1.35807e+09	1.37696e+09	1.39612e+09	1.41554e+09	1.43523e+09	1.4552e+09	1.47544e+09	1.49597e+09	1.51678e+09	1.53788e+09	1.55927e+09	1.58097e+09	1.60296e+09	1.62526e+09	1.64787e+09	1.67079e+09	1.69404e+09	1.7176e+09	1.7415e+09	1.76572e+09	1.79029e+09	1.81519e+09	1.84044e+09	1.86605e+09	1.89201e+09	1.91833e+09	1.94501e+09	1.97207e+09	1.9995e+09	2.02732e+09	2.05552e+09	2.08412e+09	2.11311e+09	2.14251e+09	2.17231e+09	2.20253e+09	2.23317e+09	2.26424e+09	2.29574e+09	2.32768e+09	2.36006e+09	2.39289e+09	2.42618e+09	2.45993e+09	2.49415e+09
32870	1.2582e+09	1.2757e+09	1.29345e+09	1.31144e+09	1.32969e+09	1.34819e+09	1.36694e+09	1.38596e+09	1.40524e+09	1.42479e+09	1.44461e+09	1.4647e+09	1.48508e+09	1.50574e+09	1.52669e+09	1.54792e+09	1.56946e+09	1.59129e+09	1.61343e+09	1.63587e+09	1.65863e+09	1.6817e+09	1.7051e+09	1.72882e+09	1.75287e+09	1.77725e+09	1.80198e+09	1.82705e+09	1.85246e+09	1.87823e+09	1.90436e+09	1.93085e+09	1.95772e+09	1.98495e+09	2.01256e+09	2.04056e+09	2.06895e+09	2.09773e+09	2.12691e+09	2.1565e+09	2.1865e+09	2.21692e+09	2.24776e+09	2.27903e+09	2.31073e+09	2.34288e+09	2.37547e+09	2.40852e+09	2.44202e+09
33266	1.23201e+09	1.24915e+09	1.26653e+09	1.28415e+09	1.30201e+09	1.32013e+09	1.33849e+09	1.35711e+09	1.37599e+09	1.39513e+09	1.41454e+09	1.43422e+09	1.45417e+09	1.4744e+09	1.49491e+09	1.51571e+09	1.53679e+09	1.55817e+09	1.57985e+09	1.60183e+09	1.62411e+09	1.6467e+09	1.66961e+09	1.69284e+09	1.71639e+09	1.74026e+09	1.76447e+09	1.78902e+09	1.81391e+09	1.83914e+09	1.86473e+09	1.89067e+09	1.91697e+09	1.94364e+09	1.97068e+09	1.99809e+09	2.02589e+09	2.05407e+09	2.08264e+09	2.11162e+09	2.14099e+09	2.17078e+09	2.20098e+09	2.23159e+09	2.26264e+09	2.29411e+09	2.32603e+09	2.35839e+09	2.3912e+09
33666.7	1.20645e+09	1.22324e+09	1.24025e+09	1.25751e+09	1.275e+09	1.29274e+09	1.31072e+09	1.32896e+09	1.34744e+09	1.36619e+09	1.38519e+09	1.40446e+09	1.424e+09	1.44381e+09	1.4639e+09	1.48426e+09	1.50491e+09	1.52585e+09	1.54707e+09	1.5686e+09	1.59042e+09	1.61254e+09	1.63497e+09	1.65772e+09	1.68078e+09	1.70416e+09	1.72787e+09	1.75191e+09	1.77628e+09	1.80099e+09	1.82604e+09	1.85145e+09	1.8772e+09	1.90332e+09	1.92979e+09	1.95664e+09	1.98386e+09	2.01146e+09	2.03944e+09	2.06781e+09	2.09658e+09	2.12574e+09	2.15532e+09	2.1853e+09	2.2157e+09	2.24652e+09	2.27778e+09	2.30946e+09	2.34159e+09
34072.2	1.18148e+09	1.19792e+09	1.21458e+09	1.23148e+09	1.24861e+09	1.26598e+09	1.28359e+09	1.30145e+09	1.31955e+09	1.33791e+09	1.35652e+09	1.37539e+09	1.39452e+09	1.41392e+09	1.43359e+09	1.45354e+09	1.47376e+09	1.49426e+09	1.51505e+09	1.53612e+09	1.55749e+09	1.57916e+09	1.60113e+09	1.6234e+09	1.64599e+09	1.66888e+09	1.6921e+09	1.71564e+09	1.73951e+09	1.76371e+09	1.78824e+09	1.81312e+09	1.83834e+09	1.86392e+09	1.88984e+09	1.91614e+09	1.94279e+09	1.96982e+09	1.99722e+09	2.02501e+09	2.05318e+09	2.08174e+09	2.1107e+09	2.14006e+09	2.16983e+09	2.20002e+09	2.23062e+09	2.26165e+09	2.29312e+09
34482.6	1.15704e+09	1.17313e+09	1.18945e+09	1.206e+09	1.22278e+09	1.23979e+09	1.25704e+09	1.27452e+09	1.29225e+09	1.31023e+09	1.32846e+09	1.34694e+09	1.36568e+09	1.38467e+09	1.40394e+09	1.42347e+09	1.44327e+09	1.46335e+09	1.48371e+09	1.50435e+09	1.52527e+09	1.54649e+09	1.56801e+09	1.58982e+09	1.61194e+09	1.63436e+09	1.6571e+09	1.68015e+09	1.70352e+09	1.72722e+09	1.75125e+09	1.77561e+09	1.80031e+09	1.82536e+09	1.85075e+09	1.8765e+09	1.9026e+09	1.92907e+09	1.9559e+09	1.98311e+09	2.0107e+09	2.03867e+09	2.06703e+09	2.09579e+09	2.12494e+09	2.15451e+09	2.18448e+09	2.21487e+09	2.24568e+09
34898	1.13308e+09	1.14884e+09	1.16482e+09	1.18102e+09	1.19745e+09	1.21411e+09	1.231e+09	1.24813e+09	1.26549e+09	1.2831e+09	1.30094e+09	1.31904e+09	1.33739e+09	1.356e+09	1.37486e+09	1.39399e+09	1.41338e+09	1.43304e+09	1.45298e+09	1.47319e+09	1.49368e+09	1.51446e+09	1.53553e+09	1.55689e+09	1.57855e+09	1.60051e+09	1.62278e+09	1.64535e+09	1.66824e+09	1.69145e+09	1.71498e+09	1.73884e+09	1.76303e+09	1.78755e+09	1.81242e+09	1.83763e+09	1.8632e+09	1.88912e+09	1.9154e+09	1.94204e+09	1.96906e+09	1.99645e+09	2.02423e+09	2.05239e+09	2.08094e+09	2.10989e+09	2.13924e+09	2.169e+09	2.19917e+09
35318.3	1.10953e+09	1.12497e+09	1.14062e+09	1.15648e+09	1.17257e+09	1.18888e+09	1.20542e+09	1.22219e+09	1.2392e+09	1.25643e+09	1.27391e+09	1.29163e+09	1.3096e+09	1.32782e+09	1.34629e+09	1.36502e+09	1.38401e+09	1.40326e+09	1.42279e+09	1.44258e+09	1.46265e+09	1.483e+09	1.50363e+09	1.52454e+09	1.54575e+09	1.56726e+09	1.58906e+09	1.61116e+09	1.63358e+09	1.6563e+09	1.67934e+09	1.70271e+09	1.72639e+09	1.75041e+09	1.77476e+09	1.79945e+09	1.82448e+09	1.84986e+09	1.8756e+09	1.90169e+09	1.92815e+09	1.95497e+09	1.98216e+09	2.00974e+09	2.0377e+09	2.06604e+09	2.09479e+09	2.12393e+09	2.15347e+09
35743.7	1.08634e+09	1.10145e+09	1.11678e+09	1.13231e+09	1.14806e+09	1.16404e+09	1.18023e+09	1.19665e+09	1.21329e+09	1.23017e+09	1.24729e+09	1.26464e+09	1.28223e+09	1.30007e+09	1.31815e+09	1.33649e+09	1.35508e+09	1.37394e+09	1.39305e+09	1.41243e+09	1.43208e+09	1.452e+09	1.4722e+09	1.49268e+09	1.51344e+09	1.5345e+09	1.55584e+09	1.57749e+09	1.59943e+09	1.62168e+09	1.64424e+09	1.66712e+09	1.69031e+09	1.71382e+09	1.73767e+09	1.76184e+09	1.78635e+09	1.8112e+09	1.8364e+09	1.86194e+09	1.88784e+09	1.91411e+09	1.94074e+09	1.96773e+09	1.99511e+09	2.02286e+09	2.051e+09	2.07954e+09	2.10846e+09
36174.3	1.06343e+09	1.07823e+09	1.09323e+09	1.10843e+09	1.12385e+09	1.13949e+09	1.15534e+09	1.17141e+09	1.18771e+09	1.20423e+09	1.22098e+09	1.23797e+09	1.25519e+09	1.27265e+09	1.29036e+09	1.30831e+09	1.32651e+09	1.34496e+09	1.36367e+09	1.38264e+09	1.40188e+09	1.42138e+09	1.44115e+09	1.4612e+09	1.48153e+09	1.50214e+09	1.52304e+09	1.54422e+09	1.56571e+09	1.58749e+09	1.60957e+09	1.63196e+09	1.65467e+09	1.67768e+09	1.70102e+09	1.72469e+09	1.74868e+09	1.77301e+09	1.79767e+09	1.82268e+09	1.84803e+09	1.87374e+09	1.89981e+09	1.92624e+09	1.95304e+09	1.98021e+09	2.00775e+09	2.03568e+09	2.064e+09
36610	1.04073e+09	1.05521e+09	1.06989e+09	1.08477e+09	1.09986e+09	1.11516e+09	1.13068e+09	1.14641e+09	1.16235e+09	1.17852e+09	1.19492e+09	1.21154e+09	1.2284e+09	1.24548e+09	1.26281e+09	1.28038e+09	1.29819e+09	1.31625e+09	1.33456e+09	1.35313e+09	1.37195e+09	1.39104e+09	1.41039e+09	1.43001e+09	1.4499e+09	1.47007e+09	1.49052e+09	1.51126e+09	1.53228e+09	1.5536e+09	1.57521e+09	1.59712e+09	1.61934e+09	1.64187e+09	1.66471e+09	1.68787e+09	1.71135e+09	1.73515e+09	1.75929e+09	1.78377e+09	1.80858e+09	1.83374e+09	1.85925e+09	1.88512e+09	1.91134e+09	1.93793e+09	1.96489e+09	1.99222e+09	2.01994e+09
37051	1.01815e+09	1.03231e+09	1.04667e+09	1.06123e+09	1.076e+09	1.09097e+09	1.10614e+09	1.12153e+09	1.13713e+09	1.15295e+09	1.16899e+09	1.18525e+09	1.20174e+09	1.21846e+09	1.23541e+09	1.2526e+09	1.27002e+09	1.28769e+09	1.3056e+09	1.32377e+09	1.34218e+09	1.36085e+09	1.37979e+09	1.39898e+09	1.41844e+09	1.43817e+09	1.45818e+09	1.47847e+09	1.49903e+09	1.51989e+09	1.54103e+09	1.56247e+09	1.58421e+09	1.60624e+09	1.62859e+09	1.65124e+09	1.67422e+09	1.69751e+09	1.72112e+09	1.74506e+09	1.76934e+09	1.79395e+09	1.81891e+09	1.84421e+09	1.86987e+09	1.89588e+09	1.92226e+09	1.949e+09	1.97611e+09
37497.3	9.956e+08	1.00945e+09	1.02349e+09	1.03773e+09	1.05217e+09	1.0668e+09	1.08165e+09	1.09669e+09	1.11195e+09	1.12742e+09	1.1431e+09	1.159e+09	1.17513e+09	1.19148e+09	1.20805e+09	1.22486e+09	1.2419e+09	1.25917e+09	1.27669e+09	1.29445e+09	1.31246e+09	1.33071e+09	1.34923e+09	1.368e+09	1.38703e+09	1.40632e+09	1.42589e+09	1.44572e+09	1.46583e+09	1.48623e+09	1.5069e+09	1.52786e+09	1.54912e+09	1.57067e+09	1.59252e+09	1.61467e+09	1.63714e+09	1.65991e+09	1.683e+09	1.70642e+09	1.73015e+09	1.75422e+09	1.77863e+09	1.80337e+09	1.82846e+09	1.85389e+09	1.87968e+09	1.90583e+09	1.93235e+09
37949	9.72986e+08	9.86521e+08	1.00025e+09	1.01416e+09	1.02827e+09	1.04257e+09	1.05708e+09	1.07178e+09	1.08669e+09	1.10181e+09	1.11714e+09	1.13268e+09	1.14844e+09	1.16441e+09	1.18061e+09	1.19703e+09	1.21369e+09	1.23057e+09	1.24769e+09	1.26505e+09	1.28265e+09	1.30049e+09	1.31858e+09	1.33692e+09	1.35552e+09	1.37438e+09	1.3935e+09	1.41288e+09	1.43254e+09	1.45247e+09	1.47267e+09	1.49316e+09	1.51393e+09	1.53499e+09	1.55635e+09	1.578e+09	1.59995e+09	1.62221e+09	1.64478e+09	1.66766e+09	1.69086e+09	1.71438e+09	1.73823e+09	1.76241e+09	1.78693e+09	1.81178e+09	1.83699e+09	1.86254e+09	1.88845e+09
38406.1	9.50202e+08	9.63421e+08	9.76823e+08	9.90412e+08	1.00419e+09	1.01816e+09	1.03232e+09	1.04668e+09	1.06125e+09	1.07601e+09	1.09098e+09	1.10615e+09	1.12154e+09	1.13715e+09	1.15296e+09	1.169e+09	1.18527e+09	1.20176e+09	1.21847e+09	1.23542e+09	1.25261e+09	1.27004e+09	1.2877e+09	1.30562e+09	1.32378e+09	1.3422e+09	1.36087e+09	1.3798e+09	1.39899e+09	1.41846e+09	1.43819e+09	1.4582e+09	1.47848e+09	1.49905e+09	1.5199e+09	1.54105e+09	1.56249e+09	1.58422e+09	1.60626e+09	1.62861e+09	1.65126e+09	1.67423e+09	1.69752e+09	1.72114e+09	1.74508e+09	1.76936e+09	1.79397e+09	1.81893e+09	1.84423e+09
38868.7	9.27136e+08	9.40034e+08	9.53111e+08	9.66371e+08	9.79814e+08	9.93445e+08	1.00726e+09	1.02128e+09	1.03548e+09	1.04989e+09	1.0645e+09	1.0793e+09	1.09432e+09	1.10954e+09	1.12498e+09	1.14063e+09	1.15649e+09	1.17258e+09	1.1889e+09	1.20543e+09	1.2222e+09	1.23921e+09	1.25645e+09	1.27392e+09	1.29165e+09	1.30962e+09	1.32783e+09	1.34631e+09	1.36503e+09	1.38402e+09	1.40328e+09	1.4228e+09	1.44259e+09	1.46266e+09	1.48301e+09	1.50364e+09	1.52456e+09	1.54577e+09	1.56727e+09	1.58907e+09	1.61118e+09	1.63359e+09	1.65632e+09	1.67936e+09	1.70272e+09	1.72641e+09	1.75043e+09	1.77478e+09	1.79947e+09
39336.9	9.03669e+08	9.1624e+08	9.28986e+08	9.4191e+08	9.55013e+08	9.68299e+08	9.81769e+08	9.95427e+08	1.00927e+09	1.02332e+09	1.03755e+09	1.05198e+09	1.06662e+09	1.08146e+09	1.0965e+09	1.11176e+09	1.12722e+09	1.1429e+09	1.1588e+09	1.17492e+09	1.19127e+09	1.20784e+09	1.22464e+09	1.24168e+09	1.25895e+09	1.27647e+09	1.29422e+09	1.31223e+09	1.33048e+09	1.34899e+09	1.36776e+09	1.38679e+09	1.40608e+09	1.42564e+09	1.44547e+09	1.46558e+09	1.48597e+09	1.50664e+09	1.5276e+09	1.54885e+09	1.5704e+09	1.59224e+09	1.61439e+09	1.63685e+09	1.65962e+09	1.68271e+09	1.70612e+09	1.72985e+09	1.75392e+09
39810.7	8.79671e+08	8.91908e+08	9.04316e+08	9.16896e+08	9.29651e+08	9.42584e+08	9.55697e+08	9.68992e+08	9.82472e+08	9.96139e+08	1.01e+09	1.02405e+09	1.03829e+09	1.05274e+09	1.06738e+09	1.08223e+09	1.09729e+09	1.11255e+09	1.12803e+09	1.14372e+09	1.15963e+09	1.17576e+09	1.19212e+09	1.2087e+09	1.22552e+09	1.24257e+09	1.25985e+09	1.27738e+09	1.29515e+09	1.31317e+09	1.33144e+09	1.34996e+09	1.36874e+09	1.38778e+09	1.40708e+09	1.42666e+09	1.44651e+09	1.46663e+09	1.48703e+09	1.50772e+09	1.52869e+09	1.54996e+09	1.57152e+09	1.59338e+09	1.61555e+09	1.63802e+09	1.66081e+09	1.68391e+09	1.70734e+09
[truncated: 952 more columns]

## Sheet: g=100nm
	Volt (rms)
R (nm)	1	1.00693	1.01391	1.02094	1.02802	1.03514	1.04232	1.04954	1.05682	1.06414	1.07152	1.07895	1.08643	1.09396	1.10154	1.10917	1.11686	1.1246	1.1324	1.14025	1.14815	1.15611	1.16413	1.1722	1.18032	1.1885	1.19674	1.20504	1.21339	1.2218	1.23027	1.2388	1.24738	1.25603	1.26474	1.2735	1.28233	1.29122	1.30017	1.30918	1.31826	1.32739	1.3366	1.34586	1.35519	1.36458	1.37404	1.38357	1.39316
100	1.63905e+13	1.66186e+13	1.68497e+13	1.70842e+13	17321816826625	1.75628e+13	1.78071e+13	1.80548e+13	1.8306e+13	1.85607e+13	1.88189e+13	1.90807e+13	1.93461e+13	1.96152e+13	1.98881e+13	2.01648e+13	2.04453e+13	20729720272302	2.10181e+13	2.13105e+13	21606948746268	21907531344870	2.22123e+13	22521299274243	2.28346e+13	2.31523e+13	2.34743e+13	2.38009e+13	24132006951385	24467716608686	2.48081e+13	25153211451669	2.55031e+13	2.58579e+13	2.62176e+13	2.65824e+13	26952151659187	2.73271e+13	2.77073e+13	2.80927e+13	2.84835e+13	2.88798e+13	29281508174154	2.96889e+13	3.01019e+13	3.05206e+13	3.09452e+13	3.13757e+13	3.18122e+13
101.205	1.61884e+13	16413604481018	1.66419e+13	1.68735e+13	1.71082e+13	1.73462e+13	1.75875e+13	1.78322e+13	1.80802e+13	1.83318e+13	1.85868e+13	1.88453e+13	1.91075e+13	1.93733e+13	1.96428e+13	1.99161e+13	2.01931e+13	2.04741e+13	2.07589e+13	2.10477e+13	2.13405e+13	2.16373e+13	2.19384e+13	2.22435e+13	2.2553e+13	2.28667e+13	2.31848e+13	2.35074e+13	2.38344e+13	2.4166e+13	2.45021e+13	2.4843e+13	2.51886e+13	25539004463223	2.58943e+13	26254512826118	2.66197e+13	2.69901e+13	2.73655e+13	2.77462e+13	2.81322e+13	2.85236e+13	2.89204e+13	2.93227e+13	2.97306e+13	3.01442e+13	3.05636e+13	3.09887e+13	3.14198e+13
102.424	1.59871e+13	1.62095e+13	1.6435e+13	16663611943251	1.68954e+13	17130464663317	1.73688e+13	1.76104e+13	1.78554e+13	1.81038e+13	1.83556e+13	1.8611e+13	1.88699e+13	1.91324e+13	19398544407134	1.96684e+13	1.9942e+13	2.02194e+13	2.05007e+13	20785914825753	2.10751e+13	2.13683e+13	2.16655e+13	2.19669e+13	22272509012819	22582350477020	2.28965e+13	2.3215e+13	2.3538e+13	2.38654e+13	2.41974e+13	2.4534e+13	2.48753e+13	2.52214e+13	2.55723e+13	2.5928e+13	2.62887e+13	2.66544e+13	2.70252e+13	2.74012e+13	2.77824e+13	28168851697891	2.85607e+13	2.8958e+13	29360885090707	2.97693e+13	3.01835e+13	3.06034e+13	3.10291e+13
103.657	1.57866e+13	1.60062e+13	16228912320897	1.64547e+13	1.66836e+13	1.69157e+13	1.7151e+13	1.73896e+13	1.76315e+13	17876784872569	1.81255e+13	1.83776e+13	1.86333e+13	1.88925e+13	1.91553e+13	1.94218e+13	1.9692e+13	1.99659e+13	20243677683181	2.05253e+13	2.08108e+13	2.11003e+13	2.13939e+13	2.16915e+13	2.19933e+13	2.22992e+13	2.26094e+13	2.29239e+13	2.32429e+13	2.35662e+13	23894030510941	2.42264e+13	2.45635e+13	2.49052e+13	2.52516e+13	2.56029e+13	2.59591e+13	2.63202e+13	2.66864e+13	2.70576e+13	2.7434e+13	2.78157e+13	2.82026e+13	28594954768735	2.89928e+13	2.93961e+13	2.9805e+13	3.02196e+13	3.064e+13
104.906	1.55871e+13	1.58039e+13	1.60238e+13	1.62467e+13	1.64727e+13	1.67019e+13	1.69342e+13	1.71698e+13	1.74087e+13	1.76508e+13	1.78964e+13	1.81453e+13	1.83978e+13	1.86537e+13	1.89132e+13	1.91763e+13	1.94431e+13	1.97136e+13	1.99878e+13	2.02659e+13	2.05478e+13	20833644501949	2.11235e+13	2.14173e+13	2.17153e+13	2.20174e+13	2.23237e+13	2.26342e+13	2.29491e+13	2.32683e+13	2.3592e+13	2.39202e+13	2.4253e+13	2.45904e+13	2.49325e+13	2.52793e+13	2.5631e+13	2.59875e+13	2.63491e+13	2.67156e+13	2.70873e+13	2.74641e+13	2.78462e+13	2.82335e+13	2.86263e+13	2.90245e+13	2.94283e+13	2.98377e+13	3.02528e+13
106.17	1.53885e+13	1.56026e+13	1.58197e+13	1.60397e+13	1.62629e+13	16489108001409	1.67185e+13	1.69511e+13	1.71869e+13	1.7426e+13	1.76684e+13	1.79142e+13	1.81634e+13	1.84161e+13	1.86723e+13	1.8932e+13	19195399826201	1.94624e+13	1.97332e+13	2.00077e+13	20286034632686	20568241485529	2.08544e+13	2.11445e+13	2.14386e+13	2.17369e+13	2.20393e+13	2.23459e+13	2.26567e+13	2.29719e+13	2.32915e+13	2.36155e+13	23944025292505	2.42771e+13	2.46148e+13	2.49573e+13	25304465170174	2.56565e+13	2.60134e+13	2.63753e+13	26742201853127	27114222938554	2.74914e+13	2.78739e+13	2.82616e+13	2.86548e+13	29053413325177	2.94576e+13	2.98674e+13
107.448	1.5191e+13	1.54023e+13	1.56166e+13	1.58338e+13	1.60541e+13	1.62774e+13	1.65039e+13	1.67335e+13	1.69662e+13	1.72023e+13	1.74416e+13	1.76842e+13	1.79302e+13	1.81797e+13	1.84326e+13	1.8689e+13	1.8949e+13	1.92126e+13	19479854433790	1.97508e+13	2.00256e+13	2.03042e+13	2.05867e+13	2.0873e+13	21163413001200	2.14578e+13	2.17563e+13	2.2059e+13	2.23659e+13	2.2677e+13	2.29925e+13	2.33123e+13	2.36366e+13	23965456569863	24298849280562	2.46369e+13	2.49796e+13	2.53271e+13	2.56794e+13	2.60367e+13	2.63989e+13	2.67661e+13	2.71385e+13	2.7516e+13	2.78988e+13	2.82869e+13	2.86804e+13	2.90794e+13	2.9484e+13
108.743	1.49945e+13	1.52031e+13	1.54146e+13	15629010265318	1.58464e+13	1.60669e+13	1.62904e+13	1.6517e+13	16746786221045	1.69798e+13	1.7216e+13	1.74555e+13	1.76983e+13	1.79445e+13	1.81941e+13	1.84472e+13	18703870048723	1.89641e+13	1.92279e+13	1.94954e+13	1.97666e+13	2.00416e+13	2.03204e+13	2.0603e+13	2.08897e+13	2.11803e+13	2.14749e+13	2.17737e+13	2.20766e+13	2.23837e+13	2.26951e+13	23010787214277	2.33309e+13	2.36555e+13	2.39845e+13	2.43182e+13	2.46565e+13	2.49995e+13	2.53473e+13	2.56999e+13	2.60574e+13	2.64199e+13	26787456353366	2.71601e+13	2.75379e+13	2.7921e+13	2.83095e+13	2.87033e+13	2.91026e+13
110.053	1.47991e+13	1.5005e+13	1.52137e+13	1.54254e+13	1.56399e+13	1.58575e+13	1.60781e+13	1.63018e+13	1.65286e+13	1.67585e+13	1.69916e+13	1.7228e+13	1.74677e+13	1.77107e+13	1.79571e+13	1.82069e+13	1.84601e+13	1.8717e+13	18977329720351	19241330674343	1.9509e+13	1.97804e+13	2.00556e+13	2.03346e+13	20617457276019	2.09043e+13	2.11951e+13	2.14899e+13	2.17889e+13	2.2092e+13	2.23993e+13	2.27109e+13	2.30269e+13	2.33472e+13	2.3672e+13	2.40013e+13	2.43352e+13	2.46737e+13	2.5017e+13	2.5365e+13	2.57179e+13	2.60756e+13	2.64384e+13	2.68062e+13	27179101986011	2.75572e+13	2.79406e+13	2.83293e+13	2.87234e+13
111.378	14604855358832	1.4808e+13	1.5014e+13	1.52229e+13	1.54347e+13	1.56494e+13	1.58671e+13	16087822287920	1.63116e+13	1.65385e+13	1.67686e+13	1.70019e+13	1.72384e+13	17478222361794	1.77214e+13	1.79679e+13	1.82179e+13	1.84713e+13	1.87283e+13	1.89888e+13	1.92529e+13	1.95208e+13	1.97923e+13	2.00677e+13	20346853599189	20629906528135	2.09169e+13	2.12079e+13	2.15029e+13	2.1802e+13	22105343110144	2.24129e+13	2.27247e+13	2.30408e+13	2.33613e+13	2.36863e+13	2.40158e+13	2.43499e+13	2.46886e+13	2.50321e+13	25380329746343	2.57334e+13	2.60914e+13	2.64544e+13	2.68224e+13	2.71955e+13	2.75738e+13	2.79574e+13	2.83464e+13
112.72	1.44118e+13	1.46123e+13	1.48156e+13	15021685263851	1.52307e+13	1.54425e+13	1.56574e+13	1.58752e+13	1.6096e+13	1.63199e+13	1.6547e+13	16777168190922	17010561849195	1.72472e+13	1.74871e+13	1.77304e+13	1.79771e+13	1.82271e+13	1.84807e+13	1.87378e+13	1.89985e+13	1.92628e+13	19530738190850	19802437823545	2.00779e+13	2.03572e+13	2.06404e+13	2.09276e+13	2.12187e+13	21513875861583	2.18132e+13	2.21166e+13	2.24243e+13	2.27362e+13	2.30525e+13	2.33732e+13	2.36984e+13	2.40281e+13	2.43623e+13	24701234482911	2.50449e+13	2.53933e+13	25746527229069	2.61047e+13	26467849611640	2.68361e+13	2.72094e+13	2.75879e+13	2.79717e+13
114.078	1.422e+13	1.44178e+13	1.46184e+13	14821769197677	1.5028e+13	1.5237e+13	1.5449e+13	1.56639e+13	15881811833087	1.61027e+13	1.63268e+13	1.65539e+13	16784176823243	1.70177e+13	1.72544e+13	1.74944e+13	1.77378e+13	1.79846e+13	1.82348e+13	1.84884e+13	1.87456e+13	1.90064e+13	1.92708e+13	1.95389e+13	1.98107e+13	2.00863e+13	2.03657e+13	2.0649e+13	2.09363e+13	2.12276e+13	2.15229e+13	2.18223e+13	2.21259e+13	2.24337e+13	2.27457e+13	23062163471168	2.3383e+13	2.37083e+13	24038094945516	24372498156678	2.47116e+13	2.50553e+13	2.54039e+13	25757282795255	2.61156e+13	2.64789e+13	2.68473e+13	2.72207e+13	2.75994e+13
115.452	1.40295e+13	1.42247e+13	1.44226e+13	1.46232e+13	14826621762021	1.50329e+13	1.5242e+13	1.5454e+13	1.5669e+13	1.5887e+13	16108021793938	1.63321e+13	1.65593e+13	1.67897e+13	1.70232e+13	1.72601e+13	1.75002e+13	1.77436e+13	1.79905e+13	1.82407e+13	1.84945e+13	1.87518e+13	1.90126e+13	19277122559986	1.95453e+13	1.98172e+13	2.00929e+13	2.03724e+13	2.06558e+13	2.09432e+13	2.12345e+13	2.15299e+13	2.18294e+13	2.21331e+13	22441000144216	22753185553539	2.30697e+13	23390645583334	2.3716e+13	2.4046e+13	2.43805e+13	2.47196e+13	2.50635e+13	2.54122e+13	2.57657e+13	2.61242e+13	2.64876e+13	26856054435655	2.72297e+13
116.842	1.38403e+13	1.40329e+13	1.42281e+13	1.4426e+13	1.46267e+13	1.48302e+13	1.50365e+13	1.52457e+13	1.54577e+13	1.56728e+13	1.58908e+13	1.61119e+13	1.6336e+13	1.65633e+13	1.67937e+13	1.70273e+13	1.72642e+13	17504349023023	1.77479e+13	1.79948e+13	1.82451e+13	1.84989e+13	1.87562e+13	1.90172e+13	1.92817e+13	1.955e+13	1.98219e+13	2.00977e+13	2.03773e+13	2.06607e+13	2.09482e+13	2.12396e+13	2.15351e+13	2.18346e+13	2.21384e+13	2.24464e+13	2.27586e+13	2.30752e+13	2.33962e+13	2.37217e+13	2.40517e+13	2.43863e+13	2.47256e+13	2.50695e+13	2.54183e+13	2.57719e+13	2.61304e+13	2.64939e+13	2.68625e+13
118.25	1.36525e+13	1.38424e+13	1.4035e+13	1.42302e+13	1.44282e+13	1.46289e+13	1.48324e+13	1.50388e+13	1.5248e+13	1.54601e+13	1.56752e+13	15893229847543	1.61143e+13	1.63385e+13	1.65658e+13	1.67962e+13	1.70299e+13	1.72668e+13	1.7507e+13	1.77506e+13	1.79975e+13	1.82479e+13	1.85017e+13	1.87591e+13	1.90201e+13	1.92847e+13	1.95529e+13	19824952899899	20100745466901	2.03804e+13	20663893944466	2.09514e+13	21242819757668	2.15383e+13	2.1838e+13	2.21418e+13	2.24498e+13	2.27621e+13	2.30787e+13	2.33998e+13	2.37253e+13	2.40554e+13	2.439e+13	2.47293e+13	2.50733e+13	2.54221e+13	2.57758e+13	2.61344e+13	2.64979e+13
119.674	1.34661e+13	1.36534e+13	1.38434e+13	1.40359e+13	1.42312e+13	1.44292e+13	1.46299e+13	14833433481119	1.50398e+13	1.5249e+13	1.54611e+13	1.56762e+13	1.58943e+13	1.61154e+13	1.63396e+13	1.65669e+13	1.67974e+13	1.70311e+13	1.7268e+13	17508207635332	17751771065305	1.79987e+13	1.82491e+13	1.8503e+13	1.87604e+13	1.90214e+13	1.9286e+13	1.95543e+13	1.98263e+13	2.01021e+13	2.03818e+13	2.06653e+13	2.09528e+13	2.12443e+13	2.15398e+13	2.18394e+13	2.21433e+13	2.24513e+13	2.27636e+13	2.30803e+13	2.34014e+13	2.37269e+13	2.4057e+13	2.43917e+13	2.4731e+13	2.5075e+13	25423871710404	2.57776e+13	2.61362e+13
121.116	1.32811e+13	1.34659e+13	1.36532e+13	1.38432e+13	1.40357e+13	1.4231e+13	1.4429e+13	1.46297e+13	1.48332e+13	1.50396e+13	1.52488e+13	1.54609e+13	1.5676e+13	1.58941e+13	1.61152e+13	1.63394e+13	1.65667e+13	1.67971e+13	1.70308e+13	1.72677e+13	17507955842098	1.77515e+13	1.79985e+13	18248847527267	1.85027e+13	1.87601e+13	1.90211e+13	1.92857e+13	1.9554e+13	1.9826e+13	2.01018e+13	2.03815e+13	2.0665e+13	2.09525e+13	2.1244e+13	2.15395e+13	2.18391e+13	2.21429e+13	2.2451e+13	22763311559446	2.308e+13	2.34011e+13	2.37266e+13	2.40567e+13	2.43913e+13	2.47306e+13	2.50747e+13	2.54235e+13	2.57772e+13
122.574	1.30977e+13	1.32799e+13	13464627841849	1.36519e+13	1.38419e+13	1.40344e+13	1.42297e+13	1.44276e+13	1.46283e+13	1.48318e+13	15038147981604	1.52473e+13	1.54595e+13	1.56745e+13	1.58926e+13	1.61137e+13	1.63378e+13	1.65651e+13	1.67956e+13	1.70292e+13	1.72661e+13	17506299499512	1.77498e+13	1.79968e+13	1.82471e+13	1.8501e+13	1.87583e+13	1.90193e+13	1.92839e+13	1.95521e+13	1.98241e+13	2.00999e+13	2.03795e+13	2.0663e+13	2.09505e+13	2.12419e+13	2.15375e+13	2.18371e+13	2.21409e+13	2.24489e+13	22761158033205	2.30778e+13	23398841422367	23724351731185	2.40544e+13	2.4389e+13	2.47283e+13	2.50723e+13	2.54211e+13
124.051	1.29157e+13	1.30954e+13	1.32776e+13	1.34623e+13	1.36496e+13	1.38395e+13	1.4032e+13	1.42272e+13	1.44251e+13	1.46258e+13	1.48293e+13	1.50356e+13	1.52447e+13	1.54568e+13	1.56718e+13	1.58898e+13	1.61109e+13	16335008603304	1.65623e+13	1.67927e+13	1.70263e+13	1.72631e+13	1.75033e+13	1.77468e+13	1.79937e+13	1.8244e+13	1.84978e+13	1.87551e+13	1.9016e+13	1.92805e+13	1.95488e+13	1.98207e+13	2.00965e+13	2.0376e+13	2.06595e+13	20946881099966	2.12383e+13	2.15337e+13	2.18333e+13	2.2137e+13	2.2445e+13	22757228361863	2.30738e+13	2.33948e+13	2.37203e+13	2.40502e+13	2.43848e+13	24724036014833	2.5068e+13
125.545	1.27354e+13	12912532831146	1.30922e+13	1.32743e+13	1.3459e+13	1.36462e+13	1.3836e+13	1.40285e+13	1.42237e+13	1.44215e+13	1.46222e+13	1.48256e+13	1.50318e+13	1.52409e+13	1.5453e+13	1.56679e+13	1.58859e+13	1.61069e+13	1.63309e+13	1.65581e+13	1.67885e+13	1.7022e+13	1.72588e+13	1.74989e+13	1.77424e+13	1.79892e+13	1.82394e+13	1.84932e+13	1.87504e+13	1.90113e+13	19275756823840	1.95439e+13	1.98158e+13	2.00915e+13	2.0371e+13	2.06543e+13	2.09417e+13	21233003862621	2.15284e+13	2.18279e+13	2.21315e+13	2.24394e+13	22751573546983	2.30681e+13	2.3389e+13	2.37144e+13	24044261286614	2.43788e+13	2.47179e+13
127.057	1.25566e+13	1.27313e+13	1.29084e+13	1.30879e+13	1.327e+13	1.34546e+13	1.36418e+13	1.38316e+13	1.4024e+13	1.42191e+13	1.44169e+13	1.46174e+13	1.48208e+13	1.5027e+13	1.5236e+13	1.5448e+13	1.56629e+13	1.58808e+13	1.61017e+13	1.63257e+13	1.65528e+13	1.67831e+13	1.70166e+13	1.72533e+13	1.74933e+13	1.77366e+13	1.79834e+13	1.82336e+13	1.84872e+13	1.87444e+13	1.90052e+13	1.92695e+13	1.95376e+13	1.98094e+13	2.0085e+13	2.03644e+13	2.06477e+13	2.09349e+13	2.12262e+13	2.15215e+13	2.18208e+13	2.21244e+13	2.24322e+13	2.27442e+13	2.30606e+13	2.33815e+13	2.37067e+13	2.40365e+13	2.43709e+13
128.588	12379428550552	1.25516e+13	1.27263e+13	1.29033e+13	1.30828e+13	13264796679726	1.34493e+13	1.36364e+13	1.38261e+13	1.40185e+13	1.42135e+13	1.44112e+13	1.46117e+13	1.4815e+13	1.50211e+13	1.523e+13	1.54419e+13	1.56567e+13	1.58745e+13	1.60954e+13	1.63193e+13	1.65463e+13	1.67765e+13	1.70099e+13	1.72465e+13	1.74864e+13	1.77297e+13	1.79763e+13	1.82264e+13	1.84799e+13	1.8737e+13	1.89977e+13	1.9262e+13	1.95299e+13	19801614327697	2.00771e+13	2.03564e+13	2.06396e+13	2.09267e+13	21217812026997	2.1513e+13	2.18123e+13	2.21157e+13	2.24234e+13	2.27353e+13	2.30516e+13	2.33723e+13	2.36974e+13	2.40271e+13
130.137	1.22039e+13	1.23737e+13	1.25458e+13	1.27204e+13	1.28973e+13	1.30767e+13	13258658768802	1.34431e+13	1.36301e+13	1.38197e+13	1.4012e+13	1.42069e+13	1.44045e+13	1.46049e+13	1.48081e+13	1.50141e+13	1.5223e+13	1.54347e+13	1.56495e+13	1.58672e+13	16087908722184	1.63117e+13	1.65386e+13	16768707663621	1.7002e+13	1.72385e+13	1.74783e+13	1.77215e+13	1.7968e+13	1.8218e+13	1.84714e+13	1.87284e+13	1.89889e+13	19253052431809	1.95209e+13	1.97925e+13	2.00678e+13	2.0347e+13	2.063e+13	2.0917e+13	2.1208e+13	2.1503e+13	2.18022e+13	2.21055e+13	2.2413e+13	2.27248e+13	2.30409e+13	2.33614e+13	23686429149668
131.704	12030105790605	1.21975e+13	1.23671e+13	1.25392e+13	1.27136e+13	1.28905e+13	1.30698e+13	1.32516e+13	1.3436e+13	1.36229e+13	1.38124e+13	1.40046e+13	1.41994e+13	1.43969e+13	1.45972e+13	1.48003e+13	1.50062e+13	1.52149e+13	15426572567880	1.56412e+13	1.58588e+13	16079385463302	1.63031e+13	1.65299e+13	16759823722333	1.6993e+13	17229371940285	17469056379347	1.77121e+13	17958474670859	1.82083e+13	1.84616e+13	1.87184e+13	1.89788e+13	19242852302446	1.95105e+13	19781965789355	2.00572e+13	2.03362e+13	2.06191e+13	2.09059e+13	2.11968e+13	2.14916e+13	21790612936978	22093750558983	2.24011e+13	2.27127e+13	23028701288296	2.33491e+13
133.291	1.1858e+13	1.2023e+13	1.21902e+13	12359788976105	1.25317e+13	1.27061e+13	1.28828e+13	1.3062e+13	1.32438e+13	1.3428e+13	1.36148e+13	13804194057735	1.39962e+13	1.41909e+13	1.43884e+13	1.45885e+13	1.47915e+13	1.49972e+13	1.52059e+13	1.54174e+13	1.56319e+13	1.58493e+13	16069821617643	1.62934e+13	1.652e+13	1.67499e+13	1.69829e+13	1.72191e+13	1.74587e+13	1.77015e+13	17947793163135	1.81975e+13	1.84506e+13	1.87073e+13	1.89675e+13	1.92314e+13	1.94989e+13	1.97702e+13	2.00452e+13	2.03241e+13	2.06068e+13	2.08935e+13	2.11842e+13	2.14789e+13	2.17777e+13	22080609433605	2.23878e+13	2.26992e+13	2.3015e+13
134.896	1.16876e+13	1.18502e+13	1.2015e+13	1.21822e+13	1.23517e+13	1.25235e+13	1.26977e+13	1.28743e+13	1.30534e+13	1.3235e+13	1.34192e+13	1.36058e+13	1.37951e+13	13987022698851	1.41816e+13	1.43789e+13	1.45789e+13	1.47817e+13	1.49874e+13	1.51959e+13	1.54073e+13	1.56216e+13	1.58389e+13	1.60593e+13	1.62827e+13	16509171522783	1.67388e+13	1.69717e+13	1.72078e+13	1.74472e+13	17689896000141	1.7936e+13	1.81855e+13	1.84385e+13	1.8695e+13	1.89551e+13	1.92188e+13	1.94861e+13	1.97572e+13	2.0032e+13	2.03107e+13	2.05933e+13	2.08797e+13	2.11702e+13	21464722572456	2.17633e+13	22066084639248	2.23731e+13	2.26843e+13
136.521	1.1519e+13	11679195290871	1.18417e+13	1.20064e+13	1.21734e+13	1.23428e+13	1.25145e+13	1.26886e+13	1.28651e+13	1.30441e+13	1.32255e+13	1.34095e+13	1.35961e+13	1.37852e+13	1.3977e+13	14171405348346	1.43685e+13	1.45684e+13	1.47711e+13	1.49766e+13	1.51849e+13	15396177893107	1.56104e+13	1.58275e+13	1.60477e+13	1.6271e+13	1.64973e+13	1.67268e+13	1.69595e+13	1.71954e+13	1.74346e+13	1.76772e+13	1.79231e+13	1.81724e+13	1.84252e+13	1.86816e+13	1.89414e+13	1.92049e+13	1.94721e+13	1.9743e+13	2.00176e+13	2.02961e+13	2.05785e+13	2.08647e+13	2.1155e+13	2.14493e+13	2.17477e+13	2.20502e+13	2.2357e+13
138.166	1.13521e+13	1.151e+13	1.16701e+13	1.18325e+13	1.19971e+13	1.2164e+13	12333169810797	12504741293391	1.26787e+13	12855077853461	1.30339e+13	1.32152e+13	1.33991e+13	1.35855e+13	1.37745e+13	1.39661e+13	1.41604e+13	1.43574e+13	1.45571e+13	1.47596e+13	1.49649e+13	1.51731e+13	1.53842e+13	1.55982e+13	15815200829475	1.60352e+13	1.62583e+13	1.64845e+13	1.67138e+13	1.69463e+13	1.7182e+13	1.74211e+13	1.76634e+13	1.79091e+13	1.81583e+13	1.84109e+13	1.8667e+13	1.89267e+13	1.919e+13	1.94569e+13	1.97276e+13	2.00021e+13	2.02803e+13	2.05624e+13	2.08485e+13	2.11385e+13	2.14326e+13	2.17307e+13	2.20331e+13
139.83	1.11869e+13	1.13426e+13	1.15004e+13	1.16603e+13	1.18226e+13	1.1987e+13	1.21538e+13	1.23229e+13	1.24943e+13	1.26681e+13	1.28443e+13	1.3023e+13	1.32042e+13	1.33879e+13	1.35741e+13	1.37629e+13	1.39544e+13	1.41485e+13	1.43454e+13	14544918717575	1.47473e+13	1.49524e+13	1.51604e+13	1.53713e+13	1.55852e+13	15801972388201	1.60218e+13	1.62447e+13	1.64707e+13	1.66998e+13	16932118474789	1.71677e+13	1.74065e+13	1.76486e+13	17894159272237	1.81431e+13	1.83955e+13	1.86514e+13	18910860831558	1.91739e+13	1.94407e+13	1.97111e+13	1.99853e+13	2.02634e+13	20545243772061	2.08311e+13	2.11208e+13	2.14147e+13	2.17126e+13
141.514	1.10236e+13	1.11769e+13	1.13324e+13	1.14901e+13	1.16499e+13	1.1812e+13	1.19763e+13	1.21429e+13	1.23118e+13	1.24831e+13	12656779816644	1.28329e+13	1.30114e+13	1.31924e+13	1.33759e+13	1.3562e+13	1.37506e+13	1.39419e+13	1.41359e+13	1.43325e+13	1.45319e+13	1.47341e+13	1.49391e+13	1.51469e+13	15357595512306	1.55712e+13	1.57879e+13	1.60075e+13	1.62302e+13	1.6456e+13	1.66849e+13	1.6917e+13	1.71523e+13	1.73909e+13	1.76329e+13	1.78782e+13	1.81269e+13	1.83791e+13	1.86347e+13	1.8894e+13	1.91568e+13	1.94233e+13	1.96935e+13	1.99675e+13	20245253772121	20526893306682	2.08125e+13	2.1102e+13	2.13955e+13
143.219	1.0862e+13	1.10131e+13	1.11663e+13	1.13217e+13	1.14792e+13	1.16389e+13	1.18008e+13	1.1965e+13	1.21314e+13	1.23002e+13	1.24713e+13	1.26448e+13	1.28207e+13	1.2999e+13	1.31799e+13	1.33632e+13	1.35491e+13	1.37376e+13	1.39287e+13	1.41225e+13	1.43189e+13	1.45181e+13	14720105004303	1.49249e+13	1.51325e+13	1.5343e+13	15556464706011	1.57729e+13	1.59923e+13	1.62148e+13	1.64403e+13	1.66691e+13	1.69009e+13	1.71361e+13	1.73744e+13	17616146283748	17861211289895	1.81097e+13	1.83616e+13	18617051837534	1.8876e+13	1.91386e+13	1.94049e+13	1.96748e+13	19948530450527	2.0226e+13	20507414426814	2.07927e+13	2.1082e+13
144.944	1.07022e+13	1.08511e+13	1.10021e+13	1.11551e+13	1.13103e+13	1.14677e+13	1.16272e+13	11788936229478	1.19529e+13	12119218581477	1.22878e+13	1.24588e+13	1.26321e+13	1.28078e+13	12985976674447	1.31666e+13	1.33498e+13	13535509825471	1.37238e+13	1.39147e+13	1.41083e+13	1.43046e+13	1.45036e+13	1.47053e+13	1.49099e+13	1.51173e+13	1.53276e+13	1.55408e+13	1.5757e+13	1.59762e+13	1.61985e+13	1.64238e+13	1.66523e+13	1.6884e+13	17118851257826	1.7357e+13	17598458098248	1.78433e+13	1.80915e+13	1.83432e+13	1.85984e+13	1.88571e+13	1.91194e+13	1.93854e+13	1.96551e+13	1.99285e+13	2.02057e+13	2.04868e+13	2.07718e+13
146.69	1.05442e+13	1.06909e+13	1.08396e+13	1.09904e+13	1.11433e+13	1.12983e+13	1.14555e+13	1.16149e+13	1.17765e+13	1.19403e+13	12106384292504	1.22748e+13	1.24456e+13	1.26187e+13	1.27942e+13	1.29722e+13	1.31527e+13	1.33357e+13	1.35212e+13	1.37093e+13	1.39e+13	1.40934e+13	1.42894e+13	1.44882e+13	1.46898e+13	1.48941e+13	1.51013e+13	1.53114e+13	1.55244e+13	1.57404e+13	1.59593e+13	1.61813e+13	1.64064e+13	1.66347e+13	1.68661e+13	17100722342793	1.73386e+13	1.75798e+13	1.78244e+13	1.80723e+13	1.83238e+13	1.85787e+13	1.88371e+13	1.90992e+13	1.93649e+13	1.96343e+13	1.99074e+13	2.01843e+13	2.04651e+13
148.457	1.0388e+13	1.05325e+13	1.0679e+13	1.08276e+13	1.09782e+13	1.11309e+13	1.12857e+13	1.14427e+13	1.16019e+13	1.17633e+13	1.1927e+13	1.20929e+13	1.22611e+13	1.24317e+13	1.26046e+13	1.278e+13	12957771586399	1.3138e+13	1.33208e+13	13506111170601	1.3694e+13	1.38845e+13	14077655076441	1.42735e+13	1.44721e+13	1.46734e+13	1.48775e+13	1.50845e+13	1.52943e+13	15507090452865	1.57228e+13	1.59415e+13	1.61633e+13	1.63882e+13	1.66161e+13	1.68473e+13	1.70817e+13	1.73193e+13	1.75602e+13	1.78045e+13	18052207636603	1.83033e+13	1.8558e+13	1.88161e+13	1.90779e+13	1.93433e+13	1.96124e+13	19885216335722	2.01618e+13
150.245	1.02334e+13	1.03758e+13	1.05201e+13	1.06665e+13	1.08149e+13	1.09653e+13	1.11179e+13	1.12725e+13	1.14294e+13	1.15884e+13	1.17496e+13	1.1913e+13	1.20787e+13	1.22468e+13	1.24171e+13	1.25899e+13	1.2765e+13	1.29426e+13	13122660237008	1.33052e+13	1.34903e+13	1.3678e+13	1.38683e+13	14061183780028	1.42568e+13	1.44551e+13	1.46562e+13	1.48601e+13	1.50668e+13	15276430357011	1.54889e+13	1.57044e+13	1.59229e+13	1.61444e+13	1.6369e+13	1.65967e+13	1.68276e+13	1.70617e+13	17299035285222	1.75397e+13	1.77837e+13	1.80311e+13	1.82819e+13	1.85363e+13	1.87941e+13	19055567383816	1.93207e+13	1.95894e+13	19861950011130
152.055	10080650555099	1.02209e+13	1.03631e+13	10507237773203	10653408010893	1.08016e+13	1.09519e+13	11104232852192	1.12587e+13	1.14153e+13	1.15741e+13	11735147704582	1.18984e+13	1.20639e+13	1.22317e+13	1.24019e+13	1.25744e+13	1.27494e+13	1.29267e+13	1.31066e+13	1.32889e+13	1.34738e+13	1.36612e+13	1.38512e+13	1.40439e+13	1.42393e+13	1.44374e+13	1.46382e+13	1.48419e+13	1.50483e+13	1.52577e+13	15469937539520	1.56851e+13	1.59033e+13	1.61246e+13	1.63489e+13	1.65763e+13	1.68069e+13	1.70407e+13	1.72778e+13	1.75182e+13	1.77619e+13	1.8009e+13	1.82595e+13	1.85135e+13	1.8771e+13	1.90322e+13	1.92969e+13	1.95654e+13
153.886	9.92955e+12	1.00677e+13	1.02077e+13	1.03497e+13	1.04937e+13	1.06397e+13	1.07877e+13	1.09378e+13	1.10899e+13	1.12442e+13	1.14006e+13	1.15592e+13	1.172e+13	1.18831e+13	1.20484e+13	1.2216e+13	1.2386e+13	1.25583e+13	1.2733e+13	1.29101e+13	1.30897e+13	1.32718e+13	1.34564e+13	1.36436e+13	13833416787228	1.40259e+13	1.4221e+13	1.44188e+13	1.46194e+13	1.48228e+13	1.5029e+13	1.52381e+13	1.545e+13	1.5665e+13	1.58829e+13	1.61038e+13	1.63279e+13	1.6555e+13	1.67853e+13	1.70188e+13	1.72556e+13	1.74956e+13	1.7739e+13	1.79858e+13	1.8236e+13	1.84897e+13	1.87469e+13	19007695323494	1.92721e+13
155.74	9.7801e+12	9.91616e+12	1.00541e+13	1.0194e+13	10335782665226	1.04796e+13	1.06254e+13	1.07732e+13	1.0923e+13	1.1075e+13	1.12291e+13	1.13853e+13	1.15437e+13	1.17042e+13	1.18671e+13	1.20322e+13	1.21995e+13	1.23693e+13	1.25413e+13	1.27158e+13	1.28927e+13	1.3072e+13	1.32539e+13	1.34383e+13	1.36252e+13	1.38148e+13	1.40069e+13	1.42018e+13	1.43994e+13	1.45997e+13	1.48028e+13	1.50087e+13	1.52175e+13	1.54292e+13	1.56438e+13	1.58615e+13	1.60821e+13	1.63058e+13	1.65327e+13	1.67627e+13	1.69959e+13	1.72323e+13	1.7472e+13	17715090227883	1.79615e+13	1.82114e+13	1.84647e+13	1.87216e+13	1.89821e+13
157.616	9.63227e+12	9.76627e+12	9.90213e+12	1.00399e+13	1.01796e+13	10321164028566	10464745722619	1.06103e+13	1.07579e+13	1.09076e+13	1.10593e+13	1.12132e+13	1.13692e+13	1.15273e+13	11687689894962	1.18503e+13	12015135699469	1.21823e+13	1.23518e+13	1.25236e+13	1.26978e+13	1.28744e+13	1.30536e+13	1.32351e+13	1.34193e+13	1.36059e+13	1.37952e+13	1.39871e+13	14181712606239	1.4379e+13	1.4579e+13	1.47818e+13	1.49875e+13	1.5196e+13	1.54074e+13	1.56217e+13	1.5839e+13	1.60594e+13	1.62828e+13	1.65093e+13	1.6739e+13	1.69718e+13	17207931956909	1.74473e+13	1.769e+13	1.79361e+13	1.81856e+13	1.84386e+13	1.86951e+13
159.514	9.48601e+12	9.61797e+12	9.75177e+12	9.88743e+12	10024978998411	10164440348260	1.03058e+13	1.04492e+13	1.05946e+13	1.0742e+13	1.08914e+13	1.10429e+13	1.11965e+13	1.13523e+13	1.15102e+13	1.16703e+13	1.18327e+13	1.19973e+13	1.21642e+13	12333418589795	1.2505e+13	1.2679e+13	1.28553e+13	1.30342e+13	1.32155e+13	1.33993e+13	1.35857e+13	1.37747e+13	1.39664e+13	1.41607e+13	1.43577e+13	1.45574e+13	1.47599e+13	1.49652e+13	1.51734e+13	1.53845e+13	1.55985e+13	1.58155e+13	1.60355e+13	1.62586e+13	1.64848e+13	1.67141e+13	16946634837778	17182386011945	1.74214e+13	1.76638e+13	17909500418814	1.81586e+13	1.84113e+13
161.436	9.3413e+12	9.47125e+12	9.60301e+12	9.7366e+12	9.87205e+12	10009384530051	1.01486e+13	1.02898e+13	1.0433e+13	1.05781e+13	1.07252e+13	1.08745e+13	1.10257e+13	1.11791e+13	1.13346e+13	1.14923e+13	1.16522e+13	1.18143e+13	1.19786e+13	1.21453e+13	1.23142e+13	12485541250504	12659232430971	1.28353e+13	1.30139e+13	13194938605542	1.33785e+13	1.35646e+13	13753314488331	13944642151336	1.41386e+13	1.43353e+13	1.45347e+13	1.47369e+13	1.4942e+13	15149816545382	1.53606e+13	1.55743e+13	1.57909e+13	1.60106e+13	16233320899185	1.64591e+13	1.66881e+13	1.69203e+13	1.71557e+13	1.73943e+13	17636295781273	1.78816e+13	1.81304e+13
163.38	9.19817e+12	9.32613e+12	9.45587e+12	9.58742e+12	9.72079e+12	9.85602e+12	9.99313e+12	1.01322e+13	1.02731e+13	1.0416e+13	1.05609e+13	1.07078e+13	1.08568e+13	1.10078e+13	1.1161e+13	1.13162e+13	1.14737e+13	1.16333e+13	11795100987940	1.19592e+13	12125556053650	12294239341184	1.24653e+13	1.26387e+13	12814499946449	1.29928e+13	1.31735e+13	1.33568e+13	1.35426e+13	1.3731e+13	1.3922e+13	1.41157e+13	1.4312e+13	1.45111e+13	14713014521187	1.49177e+13	1.51252e+13	15335631474350	1.5549e+13	1.57653e+13	1.59846e+13	1.6207e+13	1.64324e+13	1.6661e+13	16892800905637	1.71278e+13	1.73661e+13	1.76077e+13	1.78526e+13
165.348	9.05665e+12	9.18264e+12	9.31039e+12	9.43991e+12	9.57123e+12	9.70438e+12	9.83938e+12	9.97626e+12	1.0115e+13	1.02558e+13	1.03984e+13	1.05431e+13	1.06898e+13	1.08385e+13	1.09892e+13	1.11421e+13	1.12971e+13	11454276639247	1.16136e+13	1.17752e+13	1.1939e+13	1.21051e+13	1.22735e+13	1.24442e+13	1.26173e+13	1.27929e+13	1.29708e+13	1.31513e+13	1.33342e+13	1.35197e+13	1.37078e+13	1.38985e+13	1.40918e+13	1.42879e+13	1.44866e+13	1.46882e+13	1.48925e+13	1.50997e+13	1.53097e+13	1.55227e+13	1.57387e+13	1.59576e+13	1.61796e+13	1.64047e+13	1.66329e+13	1.68643e+13	1.70989e+13	1.73367e+13	1.75779e+13
167.34	8.91675e+12	9.0408e+12	9.16657e+12	9.29409e+12	9.42338e+12	9.55447e+12	9.68739e+12	9.82215e+12	9.95879e+12	1.00973e+13	1.02378e+13	1.03802e+13	1.05246e+13	1.0671e+13	1.08195e+13	1.097e+13	1.11226e+13	1.12773e+13	1.14342e+13	1.15933e+13	1.17546e+13	1.19181e+13	12083887961037	1.2252e+13	1.24224e+13	1.25952e+13	12770464376600	1.29481e+13	1.31282e+13	1.33109e+13	1.34961e+13	1.36838e+13	1.38742e+13	1.40672e+13	1.42629e+13	1.44613e+13	1.46625e+13	1.48664e+13	1.50732e+13	1.52829e+13	1.54955e+13	15711103511303	1.59297e+13	1.61513e+13	1.6376e+13	1.66038e+13	1.68348e+13	1.70689e+13	1.73064e+13
169.356	8.77849e+12	8.90061e+12	9.02443e+12	9.14998e+12	9.27727e+12	9.40633e+12	9.53718e+12	9.66986e+12	9.80438e+12	9.94077e+12	1.00791e+13	10219272868168	1.03614e+13	1.05056e+13	1.06517e+13	10799906498512	1.09501e+13	1.11025e+13	11256930779217	1.14135e+13	1.15723e+13	1.17333e+13	1.18965e+13	1.2062e+13	12229818041825	1.24e+13	1.25725e+13	1.27474e+13	1.29247e+13	1.31045e+13	13286787692813	1.34716e+13	13659034297958	1.38491e+13	1.40417e+13	1.4237e+13	1.44351e+13	1.46359e+13	1.48395e+13	1.5046e+13	1.52553e+13	1.54675e+13	1.56827e+13	1.59008e+13	1.6122e+13	1.63463e+13	1.65737e+13	1.68043e+13	1.70381e+13
171.396	8.64189e+12	8.76211e+12	8.88401e+12	9.00759e+12	9.1329e+12	9.25995e+12	9.38877e+12	9.51938e+12	9.65181e+12	9.78608e+12	9.92222e+12	1.00603e+13	1.02002e+13	10342101509433	1.0486e+13	1.06318e+13	1.07798e+13	1.09297e+13	1.10818e+13	1.12359e+13	11392231355908	1.15507e+13	1.17114e+13	1.18743e+13	1.20395e+13	1.2207e+13	1.23768e+13	12548990661923	12723564511627	1.29006e+13	1.308e+13	1.3262e+13	1.34465e+13	1.36335e+13	1.38232e+13	1.40155e+13	1.42105e+13	1.44082e+13	1.46086e+13	1.48118e+13	1.50179e+13	1.52268e+13	15438631316580	1.56534e+13	15871164614210	1.6092e+13	16315815893656	1.65428e+13	1.67729e+13
173.46	8.50696e+12	8.6253e+12	8.74529e+12	8.86695e+12	8.9903e+12	9.11537e+12	9.24218e+12	9.37075e+12	9.50111e+12	9.63328e+12	9.76729e+12	9.90317e+12	1.00409e+13	1.01806e+13	1.03222e+13	1.04658e+13	1.06114e+13	1.07591e+13	1.09087e+13	11060486525581	1.12144e+13	1.13704e+13	1.15285e+13	1.16889e+13	1.18515e+13	1.20164e+13	1.21836e+13	1.23531e+13	1.25249e+13	1.26991e+13	1.28758e+13	1.30549e+13	1.32365e+13	1.34207e+13	1.36074e+13	1.37967e+13	1.39886e+13	1.41832e+13	1.43805e+13	1.45806e+13	1.47834e+13	1.49891e+13	1.51976e+13	15408992046998	1.56234e+13	1.58407e+13	1.60611e+13	1.62845e+13	1.6511e+13
175.55	8.3737e+12	8.49019e+12	8.6083e+12	8.72805e+12	8.84947e+12	8.97258e+12	9.0974e+12	9.22396e+12	9.35228e+12	9.48238e+12	9.61429e+12	9.74804e+12	9.88365e+12	1.00211e+13	1.01606e+13	1.03019e+13	1.04452e+13	10590521520267	10737850350288	1.08872e+13	1.10387e+13	1.11922e+13	1.13479e+13	11505813947086	1.16659e+13	1.18282e+13	1.19927e+13	1.21595e+13	1.23287e+13	1.25002e+13	1.26741e+13	1.28504e+13	1.30292e+13	1.32104e+13	1.33942e+13	1.35805e+13	13769473896158	1.3961e+13	1.41552e+13	1.43522e+13	1.45518e+13	1.47543e+13	1.49595e+13	1.51676e+13	1.53786e+13	1.55926e+13	1.58095e+13	1.60294e+13	1.62524e+13
177.664	8.24212e+12	8.35678e+12	8.47304e+12	8.59091e+12	8.71042e+12	8.83159e+12	8.95445e+12	9.07902e+12	9.20532e+12	9.33338e+12	9.46322e+12	9.59487e+12	9.72835e+12	9.86368e+12	1.00009e+13	1.014e+13	1.02811e+13	1.04241e+13	1.05691e+13	1.07162e+13	1.08652e+13	1.10164e+13	1.11696e+13	1.1325e+13	1.14826e+13	1.16423e+13	1.18043e+13	11968482139838	1.2135e+13	1.23038e+13	1.2475e+13	1.26485e+13	12824459667228	1.30029e+13	1.31838e+13	1.33672e+13	1.35531e+13	1.37417e+13	13932821591520	14126646447080	14323167674971	1.45224e+13	1.47244e+13	1.49293e+13	1.5137e+13	1.53476e+13	1.55611e+13	1.57775e+13	1.5997e+13
179.804	8.11223e+12	8.22508e+12	8.3395e+12	8.45552e+12	8.57315e+12	8.69241e+12	8.81333e+12	8.93594e+12	9.06025e+12	9.18629e+12	9.31409e+12	9.44366e+12	9.57503e+12	9.70823e+12	9.84329e+12	9.98022e+12	10119060897648	1.02598e+13	1.04026e+13	1.05473e+13	1.0694e+13	1.08428e+13	1.09936e+13	1.11465e+13	1.13016e+13	1.14588e+13	11618236415782	1.17799e+13	1.19437e+13	1.21099e+13	1.22784e+13	12449164612325	1.26223e+13	1.27979e+13	1.2976e+13	1.31565e+13	1.33395e+13	1.35251e+13	1.37132e+13	1.3904e+13	1.40974e+13	1.42936e+13	1.44924e+13	1.4694e+13	1.48984e+13	1.51057e+13	1.53158e+13	1.55289e+13	15744910980859
181.97	7.98402e+12	8.09508e+12	8.2077e+12	8.32188e+12	8.43765e+12	8.55503e+12	8.67404e+12	8794706913939	8.91705e+12	9.0411e+12	9.16688e+12	9.2944e+12	9.4237e+12	9.55479e+12	9.68772e+12	9.82248e+12	9.95913e+12	1.00977e+13	1.02381e+13	1.03806e+13	1.0525e+13	1.06714e+13	1.08199e+13	1.09704e+13	1.1123e+13	1.12777e+13	1.14346e+13	1.15937e+13	1.1755e+13	1.19185e+13	12084296457685	1.22524e+13	1.24229e+13	1.25957e+13	1.27709e+13	1.29486e+13	1.31287e+13	1.33113e+13	1.34965e+13	1.36843e+13	1.38746e+13	1.40676e+13	1.42633e+13	1.44618e+13	1.4663e+13	1.48669e+13	1.50738e+13	15283448963651	1.54961e+13
184.162	7.85747e+12	7.96678e+12	8077611938148	8.18998e+12	8.30392e+12	8.41944e+12	8.53656e+12	8.65532e+12	8.77572e+12	8.89781e+12	9.02159e+12	9.14709e+12	9.27434e+12	9.40336e+12	9.53417e+12	9.66681e+12	9.80128e+12	9.93763e+12	1.00759e+13	1.0216e+13	1.03582e+13	1.05023e+13	1.06484e+13	1.07965e+13	1.09467e+13	1.1099e+13	1.12534e+13	11409930133527	1.15687e+13	1.17296e+13	1.18928e+13	1.20582e+13	1.2226e+13	1.2396e+13	1.25685e+13	1.27433e+13	1.29206e+13	1.31004e+13	1.32826e+13	1.34674e+13	1.36547e+13	1.38447e+13	1.40373e+13	1.42326e+13	14430553361978	1.46313e+13	1.48348e+13	1.50412e+13	1.52505e+13
186.38	7.73259e+12	7.84017e+12	7.94923e+12	8.05982e+12	8171941393273	8.28562e+12	8.40089e+12	8.51776e+12	8.63625e+12	8.75639e+12	8.87821e+12	9.00171e+12	9.12694e+12	9.25391e+12	9.38264e+12	9.51317e+12	9.64551e+12	9.77969e+12	9.91574e+12	1.00537e+13	1.01935e+13	1.03354e+13	1.04791e+13	1.06249e+13	1.07727e+13	10922580227729	1.10745e+13	1.12286e+13	1.13848e+13	1.15432e+13	1.17038e+13	1.18666e+13	1.20317e+13	1.2199e+13	1.23687e+13	1.25408e+13	1.27153e+13	1.28921e+13	1.30715e+13	1.32533e+13	1.34377e+13	13624646509065	1.38142e+13	1.40064e+13	1.42012e+13	1.43988e+13	1.45991e+13	1.48022e+13	1.50081e+13
188.625	7.60936e+12	7.71522e+12	7.82254e+12	7.93137e+12	8.0417e+12	8.15357e+12	8.267e+12	8.38201e+12	8.49861e+12	8.61684e+12	8.73671e+12	8.85825e+12	8.98148e+12	9.10643e+12	9.23311e+12	9.36156e+12	9.49179e+12	9.62383e+12	9.75771e+12	9.89346e+12	1.00311e+13	10170634956178	1.03121e+13	1.04556e+13	1.0601e+13	1.07485e+13	1.0898e+13	1.10496e+13	1.12034e+13	1.13592e+13	1.15172e+13	1.16775e+13	11839900888119	1.20046e+13	1.21716e+13	1.23409e+13	1.25126e+13	1.26867e+13	12863171705939	1.30421e+13	1.32236e+13	13407508066379	13594025082858	1.37831e+13	1.39749e+13	1.41693e+13	14366403728254	1.45663e+13	1.47689e+13
190.897	7.48775e+12	7.59191e+12	7.69752e+12	7.80461e+12	7.91318e+12	8.02326e+12	8.13488e+12	8.24805e+12	8.36279e+12	8.47913e+12	8.59708e+12	8.71668e+12	8.83794e+12	8.96089e+12	9.08555e+12	9.21194e+12	9.34009e+12	9.47002e+12	9.60176e+12	9.73534e+12	9.87077e+12	1.00081e+13	1.01473e+13	1.02885e+13	1.04316e+13	1.05767e+13	10723858264532	1.0873e+13	1.10243e+13	1.11777e+13	11333161180283	1.14908e+13	1.16507e+13	1.18128e+13	1.19771e+13	1.21437e+13	1.23126e+13	1.24839e+13	1.26576e+13	1.28337e+13	1.30122e+13	13193227925472	1.33768e+13	1.35629e+13	1.37515e+13	1.39428e+13	1.41368e+13	14333460876453	1.45329e+13
193.197	7.36773e+12	7.47022e+12	7.57414e+12	7.67951e+12	7.78634e+12	7.89466e+12	8.00449e+12	8.11584e+12	8.22874e+12	8.34322e+12	8.45928e+12	8.57696e+12	8.69628e+12	8.81726e+12	8.93992e+12	9.06428e+12	9.19038e+12	9.31823e+12	9.44786e+12	9.57929e+12	9.71256e+12	9.84767e+12	9.98466e+12	10123565361498	1.02644e+13	1.04072e+13	1.0552e+13	10698761129700	1.08476e+13	1.09985e+13	1.11515e+13	1.13066e+13	1.14639e+13	1.16234e+13	1.17851e+13	1.19491e+13	1.21153e+13	1.22838e+13	12454706313529	1.2628e+13	1.28036e+13	1.29818e+13	1.31624e+13	13345458256011	1.35311e+13	1.37193e+13	13910203743481	1.41037e+13	1.42999e+13
195.524	7.24927e+12	7.35012e+12	7452366248770	7.55604e+12	7.66115e+12	7.76773e+12	7.87579e+12	7.98535e+12	8.09644e+12	8.20907e+12	8.32327e+12	8.43906e+12	8.55646e+12	8.67549e+12	8.79618e+12	8.91855e+12	9.04262e+12	9.16841e+12	9.29596e+12	9.42528e+12	9.5564e+12	9.68934e+12	9.82413e+12	9.9608e+12	1.00994e+13	1.02399e+13	1.03823e+13	1.05267e+13	10673188762443	1.08217e+13	1.09722e+13	1.11249e+13	1.12796e+13	1.14365e+13	1.15956e+13	1.17569e+13	11920492265397	1.20863e+13	1.22545e+13	1.24249e+13	1.25978e+13	1.2773e+13	1.29507e+13	1.31309e+13	1.33136e+13	1.34988e+13	1.36866e+13	1.3877e+13	14070003007975
197.879	7.13233e+12	7.23155e+12	7.33215e+12	7.43415e+12	7.53757e+12	7.64243e+12	7.74875e+12	7.85654e+12	7.96584e+12	8.07666e+12	8.18901e+12	8.30293e+12	8.41844e+12	8.53555e+12	8.65429e+12	8.77469e+12	8.89675e+12	9.02052e+12	9.14601e+12	9.27324e+12	9.40224e+12	9.53304e+12	9.66566e+12	9.80012e+12	9.93646e+12	1.00747e+13	1.02148e+13	10356942078470	1.0501e+13	1.06471e+13	1.07952e+13	1.09454e+13	1.10977e+13	1.1252e+13	1.14086e+13	1.15673e+13	1.17282e+13	1.18914e+13	1.20568e+13	1.22245e+13	1.23946e+13	1.2567e+13	1.27418e+13	1.29191e+13	1.30988e+13	1.3281e+13	1.34658e+13	1.36531e+13	1.3843e+13
200.263	7.01687e+12	7.11448e+12	7.21346e+12	7.31381e+12	7.41555e+12	7.51871e+12	7.62331e+12	7.72936e+12	7.83688e+12	7.94591e+12	8.05645e+12	8.16852e+12	8.28216e+12	8.39737e+12	8.51419e+12	8.63264e+12	8.75273e+12	8.87449e+12	8.99795e+12	9.12312e+12	9.25004e+12	9.37872e+12	9.50919e+12	9.64147e+12	9.7756e+12	9.91159e+12	1.00495e+13	1.01893e+13	1.0331e+13	1.04747e+13	1.06205e+13	1.07682e+13	1.0918e+13	1.10699e+13	11223891226127	1.138e+13	1.15383e+13	1.16989e+13	1.18616e+13	1.20266e+13	1.21939e+13	1.23636e+13	12535551607548	1.27099e+13	1.28868e+13	1.3066e+13	1.32478e+13	13432085549290	1.36189e+13
202.675	6.90286e+12	6.99889e+12	7.09625e+12	7.19497e+12	7.29506e+12	7.39654e+12	7.49944e+12	7.60377e+12	7.70955e+12	7.8168e+12	7.92554e+12	8.0358e+12	8.14758e+12	8.26093e+12	8.37585e+12	8.49237e+12	8.61051e+12	8.73029e+12	8.85175e+12	8.97489e+12	9.09974e+12	9.22633e+12	9.35468e+12	9.48482e+12	9.61676e+12	9.75055e+12	9.88619e+12	10023719288117	1.01632e+13	10304546796029	1.04479e+13	1.05932e+13	10740608727500	10890025478555	1.10415e+13	11195123678967	11350863362835	1.15088e+13	11668872534801	1.18312e+13	1.19958e+13	1.21627e+13	1.23319e+13	1.25034e+13	1.26774e+13	1.28537e+13	1.30325e+13	1.32138e+13	1.33977e+13
205.116	6.79031e+12	6.88477e+12	6.98055e+12	7.07765e+12	7.17611e+12	7.27594e+12	7.37716e+12	7.47979e+12	7.58384e+12	7.68935e+12	7.79632e+12	7.90477e+12	8.01474e+12	8.12624e+12	8.23928e+12	8.3539e+12	8.47012e+12	8.58795e+12	8.70742e+12	8.82855e+12	8.95137e+12	9.07589e+12	9.20215e+12	9.33017e+12	9.45996e+12	9.59156e+12	9.725e+12	9.86028e+12	9.99745e+12	1.01365e+13	1.02775e+13	1.04205e+13	10565483783540	1.07125e+13	1.08615e+13	1.10126e+13	1.11658e+13	11321119843238	1.14786e+13	1.16383e+13	1.18002e+13	1.19644e+13	1.21308e+13	1.22996e+13	12470658535356	1.26441e+13	12820040222716	1.29984e+13	13179210291589
207.587	6.67923e+12	6.77215e+12	6.86636e+12	6.96188e+12	7.05873e+12	7.15693e+12	7.25649e+12	7.35744e+12	7.45979e+12	7.56357e+12	7.66879e+12	7.77547e+12	7.88364e+12	7.99331e+12	8.10451e+12	8.21725e+12	8.33157e+12	8.44747e+12	8.56499e+12	8.68414e+12	8.80495e+12	8.92743e+12	9.05163e+12	9.17755e+12	9.30522e+12	9.43467e+12	9.56592e+12	9.69899e+12	9.83392e+12	9.97072e+12	1.01094e+13	10250065687085	1.03927e+13	1.05372e+13	10683822118075	1.08324e+13	1.09831e+13	1.11359e+13	1.12909e+13	1.14479e+13	1.16072e+13	1.17687e+13	11932368269503	1.20984e+13	1.22667e+13	1.24373e+13	1.26103e+13	1.27858e+13	1.29636e+13
210.087	6.56965e+12	6.66104e+12	6.75371e+12	6.84766e+12	6.94292e+12	7.03951e+12	7.13744e+12	7.23673e+12	7.3374e+12	7.43948e+12	7.54297e+12	7.6479e+12	7.7543e+12	7.86217e+12	7.97154e+12	8.08244e+12	8.19488e+12	8.30888e+12	8.42447e+12	8.54166e+12	8.66049e+12	8.78097e+12	8.90312e+12	9.02698e+12	9.15256e+12	9.27988e+12	9.40898e+12	9.53987e+12	9.67258e+12	9.80714e+12	9.94357e+12	1.00819e+13	1.02222e+13	1.03644e+13	1.05085e+13	1.06547e+13	1.08029e+13	1.09532e+13	1.11056e+13	1.12601e+13	1.14167e+13	1.15756e+13	1.17366e+13	1.18999e+13	1.20654e+13	1.22333e+13	1.24034e+13	1.2576e+13	1.27509e+13
212.618	6.46157e+12	6.55146e+12	6.6426e+12	6.73501e+12	6.8287e+12	6.9237e+12	7.02002e+12	7.11767e+12	7.21669e+12	7.31709e+12	7.41888e+12	7.52208e+12	7.62673e+12	7.73282e+12	7.8404e+12	7.94947e+12	8.06006e+12	8.17218e+12	8.28587e+12	8.40114e+12	8.51801e+12	8.63651e+12	8.75665e+12	8.87847e+12	9.00198e+12	9.12721e+12	9.25418e+12	9.38292e+12	9.51345e+12	9.6458e+12	9.77998e+12	9.91604e+12	1.0054e+13	1.01938e+13	10335658146716	1.04794e+13	1.06252e+13	10773036630573	1.09229e+13	1.10749e+13	1.12289e+13	1.13851e+13	1.15435e+13	1.17041e+13	1.18669e+13	1.2032e+13	1.21994e+13	12369101021911	1.25412e+13
215.179	6.355e+12	6.44341e+12	6.53304e+12	6.62393e+12	6.71607e+12	6.8095e+12	6.90423e+12	7.00028e+12	7.09767e+12	7.1964e+12	7.29652e+12	7.39802e+12	7.50094e+12	7.60529e+12	7.71109e+12	7.81836e+12	7.92712e+12	8.0374e+12	8.14921e+12	8.26258e+12	8.37752e+12	8.49406e+12	8.61223e+12	8.73204e+12	8.85351e+12	8.97668e+12	9.10155e+12	9.22817e+12	9.35655e+12	9.48671e+12	9.61868e+12	9.75249e+12	9.88816e+12	1.00257e+13	1.01652e+13	1.03066e+13	10449981286866	1.05954e+13	1.07428e+13	1.08922e+13	11043723194915	1.11974e+13	11353127436370	1.15111e+13	1.16712e+13	1.18336e+13	1.19982e+13	1.21651e+13	1.23343e+13
217.771	6.24994e+12	6.33689e+12	6.42504e+12	6.51442e+12	6.60505e+12	6.69693e+12	6.7901e+12	6.88456e+12	6.98033e+12	7.07744e+12	7.17589e+12	7.27572e+12	7.37693e+12	7.47956e+12	7.58361e+12	7.68911e+12	7.79607e+12	7.90453e+12	8.01449e+12	8.12598e+12	8.23903e+12	8.35364e+12	8469853667005	8.58768e+12	8.70715e+12	8.82828e+12	8.95109e+12	9.07561e+12	9.20187e+12	9.32988e+12	9.45967e+12	9.59127e+12	9.72469e+12	9.85998e+12	9.99714e+12	1.01362e+13	1.02772e+13	10420196459867	1.05652e+13	10712131790423	1.08612e+13	1.10122e+13	11165441671116	1.13208e+13	1.14783e+13	1.16379e+13	1.17998e+13	1.1964e+13	1.21304e+13
220.394	6.1464e+12	6.2319e+12	6.3186e+12	6.4065e+12	6.49562e+12	6.58598e+12	6.6776e+12	6.7705e+12	6.86468e+12	6.96018e+12	7.05701e+12	7.15518e+12	7.25472e+12	7.35564e+12	7.45797e+12	7.56172e+12	7.66691e+12	7.77357e+12	7.88171e+12	7.99136e+12	8.10253e+12	8.21525e+12	8.32953e+12	8.44541e+12	8.56289e+12	8.68202e+12	8.8028e+12	8.92525e+12	9049416949669	9.17531e+12	9.30295e+12	9.43237e+12	9.56358e+12	9.69662e+12	9.83152e+12	9.96829e+12	1.0107e+13	1.02476e+13	1.03901e+13	1.05347e+13	1.06812e+13	1.08298e+13	1.09805e+13	11133215067238	1.12881e+13	1.14451e+13	1.16043e+13	1.17658e+13	1.19295e+13
223.049	6.04437e+12	6.12845e+12	6.21371e+12	6.30015e+12	6.38779e+12	6.47665e+12	6.56675e+12	6.65811e+12	6.75073e+12	6.84464e+12	6.93986e+12	7.0364e+12	7.13429e+12	7.23354e+12	7.33417e+12	7.43619e+12	7.53964e+12	7.64453e+12	7.75087e+12	7.8587e+12	7.96803e+12	8.07887e+12	8.19126e+12	8.30521e+12	8.42075e+12	8.53789e+12	8.65667e+12	8.77709e+12	8.89919e+12	9.02299e+12	9.14852e+12	9.27579e+12	9.40482e+12	9.53566e+12	9.66831e+12	9.80281e+12	9.93918e+12	10077450971676	1.02176e+13	1.03598e+13	1.05039e+13	1.065e+13	1.07982e+13	1.09484e+13	1.11007e+13	1.12551e+13	1.14117e+13	11570461828587	11731422986236
225.736	5.94384e+12	6.02653e+12	6.11036e+12	6.19537e+12	6.28155e+12	6.36894e+12	6.45754e+12	6.54737e+12	6638456157502	6.73081e+12	6.82444e+12	6.91938e+12	7.01564e+12	7.11323e+12	7.21219e+12	7.31252e+12	7.41425e+12	7.51739e+12	7.62197e+12	7.728e+12	7.83551e+12	7.94451e+12	8.05503e+12	8.16709e+12	8.2807e+12	8.3959e+12	8512695352386	8.63112e+12	8.75119e+12	8.87293e+12	8.99637e+12	9.12152e+12	9.24841e+12	9.37707e+12	9.50752e+12	9.63978e+12	9.77388e+12	9.90985e+12	1.00477e+13	1.01875e+13	1.03292e+13	1.04729e+13	1.06186e+13	1.07663e+13	1.09161e+13	1.10679e+13	1.12219e+13	1.1378e+13	1.15363e+13
228.455	5.84481e+12	5.92612e+12	6008560555728	6.09215e+12	6.1769e+12	6.26283e+12	6.34995e+12	6.43829e+12	6.52785e+12	6.61867e+12	6.71074e+12	6.8041e+12	6.89875e+12	6.99472e+12	7.09203e+12	7.19069e+12	7290720385664	7.39214e+12	7.49498e+12	7.59924e+12	7.70496e+12	7.81215e+12	7.92083e+12	8.03102e+12	8.14274e+12	8.25601e+12	8.37087e+12	8.48732e+12	8.60539e+12	8.7251e+12	8.84648e+12	8.96955e+12	9.09432e+12	9.22084e+12	9.34911e+12	9.47917e+12	9.61104e+12	9.74474e+12	9.88031e+12	1.00178e+13	1.01571e+13	1.02984e+13	1.04417e+13	1.05869e+13	1.07342e+13	1.08835e+13	1.1035e+13	11188463320681	1.13441e+13
231.206	5.74726e+12	5.82722e+12	5.90828e+12	5.99047e+12	6.07381e+12	6.1583e+12	6.24397e+12	6.33084e+12	6.41891e+12	6.5082e+12	6.59874e+12	6.69054e+12	6.78361e+12	6.87798e+12	6.97367e+12	7.07068e+12	7.16904e+12	7.26877e+12	7.36989e+12	7.47242e+12	7.57637e+12	7.68177e+12	7.78863e+12	7.89698e+12	8.00684e+12	8.11823e+12	8.23116e+12	8.34567e+12	8.46177e+12	8.57948e+12	8.69884e+12	8.81985e+12	8.94254e+12	9.06695e+12	9.19308e+12	9.32097e+12	9.45064e+12	9.58211e+12	9.71541e+12	9.85056e+12	9.9876e+12	1.01265e+13	10267414808822	10410248776746	1.05551e+13	1.07019e+13	1.08508e+13	1.10017e+13	1.11548e+13
233.991	5.65118e+12	5.7298e+12	5.8095e+12	5.89032e+12	5.97227e+12	6.05535e+12	6.13959e+12	6.225e+12	6.31159e+12	6.3994e+12	6.48842e+12	6.57869e+12	6.6702e+12	6.763e+12	6.85708e+12	6.95247e+12	7.04919e+12	7.14725e+12	7.24668e+12	7.34749e+12	7.44971e+12	7.55334e+12	7.65842e+12	7.76496e+12	7872979328143	7.9825e+12	8.09355e+12	8.20614e+12	8.3203e+12	8.43605e+12	8.55341e+12	8.6724e+12	8.79304e+12	8.91536e+12	9.03939e+12	9165140164902	9.29264e+12	9.42191e+12	9.55299e+12	9.68588e+12	9.82062e+12	9.95724e+12	1.00958e+13	1.02362e+13	1.03786e+13	1.0523e+13	10669378229158	1.08178e+13	1.09683e+13
236.81	5.55654e+12	5.63383e+12	5.71221e+12	5.79167e+12	5.87224e+12	5.95393e+12	6.03676e+12	6.12074e+12	6.20589e+12	6.29222e+12	6.37976e+12	6.46851e+12	6.55849e+12	6.64973e+12	6.74224e+12	6.83603e+12	6.93113e+12	7.02755e+12	7.12532e+12	7.22444e+12	7.32494e+12	7.42684e+12	7.53016e+12	7.63491e+12	7.74113e+12	7.84881e+12	7.958e+12	8.06871e+12	8.18096e+12	8.29476e+12	8.41016e+12	8.52715e+12	8.64578e+12	8.76605e+12	8.888e+12	9.01165e+12	9.13701e+12	9.26412e+12	9.39299e+12	9.52366e+12	9.65615e+12	9.79048e+12	9.92668e+12	1.00648e+13	1.02048e+13	1.03468e+13	1.04907e+13	10636630770229	1.07846e+13
239.662	5.4633e+12	5.5393e+12	5.61636e+12	5.69449e+12	5.77371e+12	5.85403e+12	5.93547e+12	6.01804e+12	6.10176e+12	6.18665e+12	6.27271e+12	6.35997e+12	6.44845e+12	6.53815e+12	6.62911e+12	6.72133e+12	6.81483e+12	6.90964e+12	7.00576e+12	7.10322e+12	7.20203e+12	7.30222e+12	7.40381e+12	7.50681e+12	7.61124e+12	7.71712e+12	7.82448e+12	7.93332e+12	8.04369e+12	8.15559e+12	8.26904e+12	8.38408e+12	8.50071e+12	8.61897e+12	8.73887e+12	8.86044e+12	8.9837e+12	9.10868e+12	9.23539e+12	9.36387e+12	9.49413e+12	9.62621e+12	9.76012e+12	9.8959e+12	1.00336e+13	1.01731e+13	1.03147e+13	1.04582e+13	1.06036e+13
242.549	5.37145e+12	5.44617e+12	5.52193e+12	5.59875e+12	5.67664e+12	5.75561e+12	5.83568e+12	5.91686e+12	5.99917e+12	6.08263e+12	6.16724e+12	6.25304e+12	6.34003e+12	6.42823e+12	6.51765e+12	6.60832e+12	6.70025e+12	6.79346e+12	6.88797e+12	6.98379e+12	7.08094e+12	7.17945e+12	7.27933e+12	7.38059e+12	7.48327e+12	7.58737e+12	7.69292e+12	7.79994e+12	7.90845e+12	8.01846e+12	8.13001e+12	8.24311e+12	8.35778e+12	8.47405e+12	8.59194e+12	8.71146e+12	8.83265e+12	8.95553e+12	9.08011e+12	9.20643e+12	9.3345e+12	9.46436e+12	9.59602e+12	9.72951e+12	9.86487e+12	1.00021e+13	1.01412e+13	1.02823e+13	1.04254e+13
245.471	5.28093e+12	5.35439e+12	5.42888e+12	5.5044e+12	5.58097e+12	5.65861e+12	5.73733e+12	5.81715e+12	5.89807e+12	5.98012e+12	6.06331e+12	6.14766e+12	6.23319e+12	6.3199e+12	6.40782e+12	6.49696e+12	6.58734e+12	6.67898e+12	6.77189e+12	6.8661e+12	6.96162e+12	7.05846e+12	7.15665e+12	7.25621e+12	7.35716e+12	7.45951e+12	7.56328e+12	7.66849e+12	7.77517e+12	7.88334e+12	7.993e+12	8.1042e+12	8.21694e+12	8.33125e+12	8.44715e+12	8.56466e+12	8.6838e+12	8.80461e+12	8.92709e+12	9.05128e+12	9.1772e+12	9.30486e+12	9.43431e+12	9.56555e+12	9.69862e+12	9.83354e+12	9.97034e+12	1.0109e+13	10249673605648
248.428	5.1917e+12	5.26392e+12	5.33715e+12	5.4114e+12	5.48668e+12	5.563e+12	5.64039e+12	5.71886e+12	5.79841e+12	5.87908e+12	5.96086e+12	6.04379e+12	6.12787e+12	6.21311e+12	6.29955e+12	6.38718e+12	6.47604e+12	6.56613e+12	6.65747e+12	6.75009e+12	6.84399e+12	6.9392e+12	7.03573e+12	7.13361e+12	7.23285e+12	7.33347e+12	7.43548e+12	7.53892e+12	7.6438e+12	7.75013e+12	7.85795e+12	7.96727e+12	8.0781e+12	8.19048e+12	8.30442e+12	8.41995e+12	8.53708e+12	8.65584e+12	8.77626e+12	8.89835e+12	9.02213e+12	9.14764e+12	9.2749e+12	9.40393e+12	9.53475e+12	9.66739e+12	9.80188e+12	9.93824e+12	1.00765e+13
251.42	5.1037e+12	5.1747e+12	5.24669e+12	5.31968e+12	5.39368e+12	5.46872e+12	5.5448e+12	5.62193e+12	5.70014e+12	5.77944e+12	5.85984e+12	5.94136e+12	6.02401e+12	6.10781e+12	6.19278e+12	6.27893e+12	6.36628e+12	6.45484e+12	6.54464e+12	6.63568e+12	6.72799e+12	6.82159e+12	6916486661589	7.0127e+12	7.11026e+12	7.20917e+12	7.30946e+12	7.41115e+12	7.51425e+12	7.61878e+12	7.72477e+12	7.83223e+12	7.94119e+12	8.05166e+12	8.16367e+12	8.27724e+12	8.39239e+12	8.50914e+12	8.62751e+12	8.74753e+12	8.86922e+12	8.99261e+12	9.11771e+12	9.24455e+12	9.37315e+12	9.50354e+12	9.63575e+12	9.7698e+12	9.90571e+12
254.449	5.01691e+12	5.0867e+12	5.15746e+12	5.22921e+12	5.30196e+12	5.37571e+12	5.4505e+12	5.52632e+12	5.6032e+12	5.68115e+12	5.76018e+12	5.84031e+12	5.92156e+12	6.00394e+12	6.08746e+12	6.17215e+12	6.25801e+12	6.34507e+12	6.43333e+12	6.52283e+12	6.61357e+12	6.70558e+12	6.79886e+12	6.89344e+12	6.98934e+12	7.08657e+12	7.18516e+12	7.28511e+12	7.38646e+12	7.48921e+12	7.5934e+12	7.69903e+12	7.80614e+12	7.91473e+12	8.02484e+12	8.13647e+12	8.24966e+12	8.36443e+12	8.48079e+12	8.59877e+12	8.71839e+12	8.83967e+12	8.96264e+12	9.08733e+12	9.21374e+12	9.34192e+12	9.47188e+12	9.60365e+12	9.73725e+12
257.513	4.93131e+12	4.99991e+12	5.06947e+12	5.13999e+12	5.2115e+12	5.28399e+12	5.3575e+12	5.43203e+12	5.5076e+12	5.58422e+12	5.6619e+12	5.74067e+12	5.82053e+12	5.9015e+12	5.9836e+12	6.06684e+12	6.15124e+12	6.23681e+12	6.32357e+12	6.41154e+12	6.50073e+12	6.59117e+12	6.68286e+12	6.77583e+12	6.87009e+12	6.96566e+12	7.06256e+12	7.16081e+12	7.26043e+12	7.36143e+12	7.46384e+12	7.56767e+12	7.67295e+12	7.77969e+12	7887916960943	7.99765e+12	8.10891e+12	8.22171e+12	8.33609e+12	8.45206e+12	8.56964e+12	8.68885e+12	8.80972e+12	8.93228e+12	9.05654e+12	9.18253e+12	9.31027e+12	9.43979e+12	9.57111e+12
260.615	4.84692e+12	4.91435e+12	4.98272e+12	5052031916508	5.12231e+12	5.19357e+12	5.26582e+12	5.33908e+12	5.41335e+12	5.48866e+12	5.56501e+12	5.64243e+12	5.72092e+12	5.80051e+12	5.8812e+12	5.96302e+12	6.04597e+12	6.13008e+12	6.21536e+12	6.30182e+12	6.38949e+12	6.47838e+12	6.5685e+12	6.65988e+12	6.75252e+12	6.84646e+12	6.9417e+12	7.03827e+12	7.13618e+12	7.23546e+12	7.33611e+12	7.43817e+12	7.54165e+12	7.64656e+12	7.75293e+12	7.86079e+12	7.97014e+12	8.08102e+12	8.19344e+12	8.30742e+12	8.42299e+12	8.54016e+12	8.65897e+12	8.77943e+12	8.90156e+12	9.02539e+12	9.15095e+12	9.27825e+12	9.40732e+12
263.755	4.76375e+12	4.83003e+12	4.89722e+12	4.96534e+12	5.03442e+12	5.10446e+12	5.17547e+12	5.24746e+12	5.32046e+12	5.39448e+12	5.46952e+12	5.54561e+12	5.62276e+12	5.70098e+12	5.78029e+12	5.8607e+12	5.94223e+12	6.02489e+12	6.10871e+12	6.19369e+12	6.27985e+12	6.36721e+12	6.45579e+12	6.5456e+12	6.63666e+12	6.72898e+12	6.82259e+12	6.9175e+12	7.01374e+12	7.11131e+12	7.21023e+12	7.31054e+12	7.41224e+12	7.51535e+12	7.6199e+12	7.72591e+12	7.83338e+12	7.94236e+12	8.05285e+12	8.16487e+12	8.27846e+12	8.39362e+12	8.51039e+12	8.62878e+12	8.74882e+12	8.87053e+12	8.99393e+12	9.11905e+12	9.2459e+12
266.932	4.68182e+12	4.74695e+12	4.81298e+12	4.87994e+12	4.94782e+12	5.01666e+12	5.08644e+12	5.1572e+12	5.22895e+12	5.30169e+12	5.37544e+12	5.45022e+12	5.52604e+12	5.60292e+12	5.68086e+12	5.75989e+12	5.84002e+12	5.92126e+12	6.00363e+12	6.08715e+12	6.17183e+12	6.25769e+12	6.34475e+12	6.43301e+12	6.5225e+12	6.61324e+12	6.70524e+12	6.79852e+12	6.89309e+12	6.98899e+12	7.08621e+12	7.18479e+12	7.28474e+12	7.38608e+12	7.48883e+12	7.59301e+12	7.69864e+12	7.80574e+12	7.91433e+12	8.02443e+12	8.13606e+12	8.24925e+12	8.364e+12	8.48036e+12	8.59833e+12	8.71795e+12	8.83923e+12	8.96219e+12	9.08687e+12
270.147	4.60111e+12	4.66512e+12	4.73001e+12	4.79582e+12	4.86253e+12	4.93018e+12	4.99876e+12	5.0683e+12	5.13881e+12	5.2103e+12	5.28278e+12	5.35627e+12	5.43078e+12	5.50633e+12	5.58293e+12	5.6606e+12	5.73935e+12	5.81919e+12	5.90014e+12	5.98222e+12	6.06544e+12	6.14982e+12	6.23537e+12	6.32212e+12	6.41006e+12	6.49924e+12	6.58965e+12	6.68132e+12	6.77427e+12	6.86851e+12	6.96406e+12	7.06094e+12	7.15917e+12	7.25876e+12	7.35974e+12	7.46212e+12	7.56593e+12	7.67118e+12	7.7779e+12	7.8861e+12	7.99581e+12	8.10704e+12	8.21982e+12	8.33417e+12	8.45011e+12	8.56766e+12	8.68685e+12	8.8077e+12	8.93023e+12
273.401	4.52164e+12	4.58454e+12	4.64832e+12	4.71298e+12	4.77854e+12	4.84502e+12	4.91242e+12	4.98076e+12	5.05005e+12	5.1203e+12	5.19153e+12	5263755058177	5.33698e+12	5.41123e+12	5.4865e+12	5.56283e+12	5.64022e+12	5.71868e+12	5.79823e+12	5.87889e+12	5.96068e+12	6.0436e+12	6.12767e+12	6.21292e+12	6.29935e+12	6.38698e+12	6.47583e+12	6.56592e+12	6.65726e+12	6.74987e+12	6.84377e+12	6.93898e+12	7.03551e+12	7.13339e+12	7.23262e+12	7.33324e+12	7.43525e+12	7.53869e+12	7.64356e+12	7.74989e+12	7.8577e+12	7.96702e+12	8.07785e+12	8.19022e+12	8.30416e+12	8.41968e+12	8.53681e+12	8.65557e+12	8.77598e+12
276.694	4.4434e+12	4.50522e+12	4.56789e+12	4.63143e+12	4.69586e+12	4.76119e+12	4.82743e+12	4.89458e+12	4.96267e+12	5.03171e+12	5.10171e+12	5.17268e+12	5.24464e+12	5.3176e+12	5.39157e+12	5.46658e+12	5.54263e+12	5.61973e+12	5.69791e+12	5.77718e+12	5.85754e+12	5.93903e+12	6.02165e+12	6.10542e+12	6.19035e+12	6.27647e+12	6.36379e+12	6.45231e+12	6.54208e+12	6.63308e+12	6.72536e+12	6.81892e+12	6.91378e+12	7.00996e+12	7.10748e+12	7.20635e+12	7.3066e+12	7.40825e+12	7.51131e+12	7.6158e+12	7.72175e+12	7.82917e+12	7.93808e+12	8.04851e+12	8.16048e+12	8.274e+12	8.3891e+12	8.50581e+12	8.62413e+12
280.027	4.3664e+12	4.42714e+12	4.48873e+12	4.55117e+12	4.61449e+12	4.67868e+12	4.74377e+12	4.80976e+12	4.87667e+12	4.94451e+12	5.0133e+12	5.08304e+12	5.15375e+12	5.22545e+12	5.29814e+12	5.37184e+12	5.44657e+12	5.52234e+12	5.59917e+12	5.67706e+12	5.75603e+12	5.83611e+12	5.9173e+12	5.99962e+12	6.08308e+12	6.1677e+12	6.2535e+12	6.3405e+12	6.4287e+12	6.51814e+12	6.60881e+12	6.70075e+12	6.79397e+12	6.88848e+12	6.98431e+12	7.08147e+12	7.17998e+12	7.27987e+12	7.38114e+12	7.48382e+12	7.58793e+12	7.69349e+12	7.80052e+12	7.90903e+12	8.01906e+12	8.13062e+12	8.24372e+12	8.35841e+12	8.47468e+12
283.4	4.29062e+12	4.35031e+12	4.41083e+12	4.47219e+12	4.53441e+12	4.59749e+12	4.66144e+12	4.72629e+12	4.79204e+12	4.8587e+12	4.9263e+12	4.99483e+12	5.06431e+12	5.13476e+12	5.2062e+12	5.27862e+12	5.35205e+12	5.42651e+12	5.502e+12	5.57854e+12	5.65614e+12	5.73483e+12	5.81461e+12	5.8955e+12	5.97751e+12	6.06067e+12	6.14498e+12	6.23047e+12	6.31714e+12	6.40502e+12	6.49412e+12	6.58446e+12	6.67606e+12	6.76894e+12	6.8631e+12	6.95858e+12	7.05538e+12	7.15353e+12	7.25305e+12	7.35395e+12	7.45625e+12	7.55998e+12	7.66515e+12	7.77178e+12	7.8799e+12	7.98952e+12	8.10066e+12	8.21335e+12	8.32761e+12
286.814	4.21607e+12	4.27472e+12	4.33419e+12	4.39448e+12	4.45561e+12	4.5176e+12	4.58044e+12	4.64416e+12	4.70877e+12	4.77428e+12	4.84069e+12	4.90803e+12	4.97631e+12	5.04554e+12	5.11573e+12	5.1869e+12	5.25905e+12	5.33221e+12	5.40639e+12	5.4816e+12	5.55786e+12	5.63518e+12	5.71357e+12	5.79305e+12	5.87364e+12	5.95535e+12	6.0382e+12	6.1222e+12	6.20737e+12	6.29372e+12	6.38128e+12	6.47005e+12	6.56006e+12	6.65132e+12	6.74384e+12	6.83766e+12	6.93278e+12	7.02923e+12	7.12701e+12	7.22616e+12	7.32669e+12	7.42861e+12	7.53195e+12	7.63673e+12	7.74297e+12	7.85068e+12	7.9599e+12	8.07063e+12	8.18291e+12
290.269	4.14272e+12	4.20035e+12	4.25878e+12	4.31803e+12	4.3781e+12	4.439e+12	4.50075e+12	4.56337e+12	4.62685e+12	4.69121e+12	4.75648e+12	4.82264e+12	4.88973e+12	4.95776e+12	5.02673e+12	5.09665e+12	5.16756e+12	5.23944e+12	5.31233e+12	5.38623e+12	5.46116e+12	5.53714e+12	5.61417e+12	5.69227e+12	5.77145e+12	5851742654084	5.93315e+12	6.01569e+12	6.09937e+12	6.18422e+12	6.27026e+12	6.35748e+12	6.44592e+12	6.5356e+12	6.62652e+12	6.7187e+12	6.81217e+12	6.90693e+12	7.00302e+12	7.10044e+12	7.19922e+12	7.29937e+12	7.40091e+12	7.50387e+12	7.60826e+12	7.7141e+12	7.82141e+12	7.93022e+12	8.04054e+12
293.765	4.07056e+12	4.12718e+12	4.1846e+12	4.24281e+12	4.30183e+12	4.36168e+12	4.42236e+12	4.48388e+12	4.54625e+12	4.6095e+12	4.67362e+12	4.73864e+12	4.80456e+12	4.8714e+12	4.93917e+12	5.00788e+12	5.07754e+12	5.14818e+12	5.2198e+12	5.29241e+12	5.36604e+12	5.44069e+12	5.51637e+12	5.59311e+12	5.67092e+12	5.74981e+12	5.8298e+12	5.9109e+12	5.99313e+12	6.0765e+12	6.16103e+12	6.24674e+12	6.33364e+12	6.42175e+12	6.51109e+12	6.60167e+12	6.69351e+12	6.78662e+12	6.88103e+12	6.97676e+12	7.07381e+12	7.17222e+12	7.272e+12	7.37316e+12	7.47573e+12	7.57973e+12	7.68517e+12	7.79208e+12	7.90048e+12
297.303	3.99956e+12	4.0552e+12	4.11162e+12	4.16881e+12	4.22681e+12	4.28561e+12	4.34523e+12	4.40568e+12	4.46697e+12	4.52911e+12	4.59211e+12	4.656e+12	4.72077e+12	4.78644e+12	4.85303e+12	4.92054e+12	4.98899e+12	5.05839e+12	5.12876e+12	5.20011e+12	5.27245e+12	5.3458e+12	5.42017e+12	5.49557e+12	5.57202e+12	5.64953e+12	5.72813e+12	5.80781e+12	5.88861e+12	5.97053e+12	6.05358e+12	6.1378e+12	6.22318e+12	6.30976e+12	6.39753e+12	6.48653e+12	6.57677e+12	6.66826e+12	6.76103e+12	6.85508e+12	6.95044e+12	7.04714e+12	7.14517e+12	7.24457e+12	7.34535e+12	7.44754e+12	7551141325456	7.65619e+12	7.7627e+12
300.885	3.92972e+12	3.98438e+12	4.03981e+12	4.09601e+12	4.15299e+12	4.21077e+12	4.26935e+12	4.32874e+12	4.38896e+12	4.45001e+12	4.51192e+12	4.57469e+12	4.63833e+12	4.70285e+12	4.76827e+12	4.83461e+12	4.90186e+12	4.97006e+12	5.0392e+12	5.1093e+12	5.18038e+12	5.25244e+12	5.32551e+12	5.3996e+12	5.47471e+12	5.55087e+12	5.62809e+12	5.70639e+12	5.78577e+12	5.86626e+12	5.94787e+12	6.03061e+12	6.1145e+12	6.19957e+12	6.28581e+12	6.37325e+12	6.46192e+12	6.55181e+12	6.64295e+12	6.73537e+12	6.82907e+12	6.92407e+12	7.02039e+12	7.11805e+12	7.21708e+12	7.31748e+12	7.41927e+12	7.52248e+12	7.62713e+12
304.509	3.86099e+12	3.9147e+12	3.96916e+12	4.02437e+12	4.08036e+12	4.13712e+12	4.19468e+12	4.25303e+12	4.31219e+12	4.37218e+12	4.43301e+12	4.49468e+12	4.5572e+12	4.6206e+12	4.68488e+12	4.75005e+12	4.81613e+12	4.88313e+12	4.95106e+12	5.01994e+12	5.08977e+12	5.16058e+12	5.23237e+12	5.30516e+12	5.37896e+12	5.45379e+12	5.52966e+12	5.60658e+12	5.68458e+12	5.76366e+12	5.84384e+12	5.92514e+12	6.00756e+12	6.09114e+12	6175872477053	6.26179e+12	6.3489e+12	6.43722e+12	6.52677e+12	6.61757e+12	6.70963e+12	6.80297e+12	6897604992600	6.99356e+12	7.09085e+12	7.18949e+12	7.28951e+12	7.39092e+12	7.49373e+12
308.177	3.79334e+12	3.84611e+12	3.89962e+12	3.95386e+12	4.00887e+12	4.06464e+12	4.12118e+12	4.17851e+12	4.23664e+12	4.29558e+12	4.35534e+12	4.41593e+12	4.47736e+12	4.53964e+12	4.6028e+12	4.66683e+12	4.73175e+12	4.79757e+12	4.86432e+12	4.93198e+12	5.0006e+12	5.07016e+12	5.14069e+12	5.21221e+12	5.28472e+12	5.35823e+12	5.43278e+12	5.50835e+12	5.58498e+12	5.66268e+12	5.74145e+12	5.82132e+12	5.90231e+12	5.98442e+12	6.06767e+12	6.15208e+12	6.23766e+12	6.32444e+12	6.41242e+12	6.50162e+12	6.59207e+12	6.68377e+12	6.77675e+12	6.87103e+12	6.96661e+12	7.06353e+12	7.16179e+12	7.26142e+12	7.36244e+12
311.889	3.72674e+12	3.77858e+12	3.83115e+12	3.88444e+12	3.93848e+12	3.99327e+12	4.04882e+12	4.10515e+12	4.16226e+12	4.22016e+12	4.27887e+12	4.33839e+12	4.39874e+12	4.45994e+12	4.52198e+12	4.58489e+12	4.64867e+12	4.71334e+12	4.77891e+12	4.84539e+12	4.9128e+12	4.98114e+12	5.05043e+12	5.12069e+12	5.19193e+12	5.26416e+12	5.33739e+12	5.41164e+12	5.48692e+12	5.56325e+12	5.64065e+12	5.71911e+12	5.79868e+12	5.87934e+12	5.96113e+12	6.04406e+12	6.12814e+12	6.21339e+12	6.29983e+12	6.38747e+12	6.47633e+12	6.56642e+12	6.65777e+12	6.75039e+12	6.8443e+12	6.93951e+12	7.03605e+12	7.13393e+12	7.23317e+12
315.646	3.66114e+12	3.71207e+12	3.76371e+12	3.81607e+12	3.86915e+12	3.92298e+12	3.97755e+12	4.03288e+12	4.08899e+12	4.14587e+12	4.20355e+12	4.26202e+12	4.32131e+12	4.38143e+12	4.44238e+12	4.50418e+12	4.56684e+12	4.63037e+12	4.69479e+12	4.7601e+12	4.82632e+12	4.89346e+12	4.96153e+12	5.03055e+12	5.10054e+12	5.17149e+12	5.24343e+12	5.31638e+12	5.39034e+12	5.46532e+12	5.54135e+12	5.61844e+12	5.6966e+12	5.77585e+12	5.8562e+12	5.93767e+12	6.02027e+12	6.10402e+12	6.18893e+12	6.27503e+12	6.36232e+12	6.45083e+12	6.54057e+12	6.63156e+12	6.72382e+12	6.81735e+12	6.91219e+12	7.00835e+12	7.10585e+12
319.448	3.59649e+12	3.64652e+12	3.69725e+12	3.74869e+12	3.80084e+12	3.85371e+12	3.90732e+12	3.96168e+12	4.01679e+12	4.07267e+12	4.12933e+12	4.18677e+12	4245013915655	4.30407e+12	4.36394e+12	4.42465e+12	4.48621e+12	4.54861e+12	4.61189e+12	4.67605e+12	4.7411e+12	4.80706e+12	4.87393e+12	4.94173e+12	5.01048e+12	5.08018e+12	5.15085e+12	5.22251e+12	5.29516e+12	5.36882e+12	5.44351e+12	5.51924e+12	5.59602e+12	5.67387e+12	5.7528e+12	5.83283e+12	5.91397e+12	5.99624e+12	6.07966e+12	6.16423e+12	6.24999e+12	6.33693e+12	6.42509e+12	6.51447e+12	6.6051e+12	6.69698e+12	6.79015e+12	6.88461e+12	6.98038e+12
323.296	3.5328e+12	3.58195e+12	3.63178e+12	3.6823e+12	3.73353e+12	3.78546e+12	3.83813e+12	3.89152e+12	3.94566e+12	4.00055e+12	4.0562e+12	4.11263e+12	4.16984e+12	4.22785e+12	4.28666e+12	4.34629e+12	4.40676e+12	4.46806e+12	4.53022e+12	4.59324e+12	4.65714e+12	4.72193e+12	4.78761e+12	4.85422e+12	4.92175e+12	4.99021e+12	5.05963e+12	5.13002e+12	5.20139e+12	5.27375e+12	5.34711e+12	5.4215e+12	5.49692e+12	5.57339e+12	5.65092e+12	5.72953e+12	5.80924e+12	5.89005e+12	5.97199e+12	6.05507e+12	6.1393e+12	6.22471e+12	6.3113e+12	6.3991e+12	6.48812e+12	6.57838e+12	6.6699e+12	6.76269e+12	6.85676e+12
327.19	3.47007e+12	3.51834e+12	3.56729e+12	3.61691e+12	3.66723e+12	3.71825e+12	3.76997e+12	3.82242e+12	3.87559e+12	3.92951e+12	3.98417e+12	4.0396e+12	4.0958e+12	4.15277e+12	4.21054e+12	4.26912e+12	4.32851e+12	4.38872e+12	4.44978e+12	4.51168e+12	4.57444e+12	4.63808e+12	4.7026e+12	4.76802e+12	4.83435e+12	4.9016e+12	4.96979e+12	5.03893e+12	5.10903e+12	5.1801e+12	5.25216e+12	5.32523e+12	5.39931e+12	5.47442e+12	5.55058e+12	5.6278e+12	5.70609e+12	5.78547e+12	5.86595e+12	5.94755e+12	6.03029e+12	6.11418e+12	6.19924e+12	6.28548e+12	6.37292e+12	6.46157e+12	6.55146e+12	6.6426e+12	6.73501e+12
331.131	3.40831e+12	3.45572e+12	3.5038e+12	3.55254e+12	3.60196e+12	3.65207e+12	3.70287e+12	3.75438e+12	3.80661e+12	3.85957e+12	3.91326e+12	3.9677e+12	4.0229e+12	4.07886e+12	4.1356e+12	4193133908323	4.25147e+12	4.31061e+12	4.37058e+12	4.43138e+12	4.49302e+12	4.55553e+12	4.6189e+12	4.68316e+12	4.74831e+12	4.81436e+12	4.88134e+12	4.94924e+12	5.01809e+12	5.0879e+12	5.15868e+12	5.23045e+12	5.30321e+12	5.37698e+12	5.45179e+12	5.52763e+12	5.60452e+12	5.68249e+12	5.76154e+12	5.84169e+12	5.92296e+12	6.00536e+12	6.0889e+12	6.1736e+12	6.25949e+12	6.34656e+12	6.43485e+12	6.52437e+12	6.61514e+12
335.12	3.34752e+12	3.39409e+12	3.4413e+12	3.48918e+12	3.53771e+12	3.58693e+12	3.63683e+12	3.68742e+12	3.73872e+12	3.79073e+12	3.84346e+12	3.89693e+12	3.95114e+12	4.00611e+12	4.06184e+12	4.11835e+12	4.17564e+12	4.23373e+12	4.29262e+12	4.35234e+12	4.41289e+12	4.47428e+12	4.53652e+12	4.59963e+12	4.66362e+12	4.72849e+12	4.79427e+12	4.86097e+12	4.92859e+12	4.99715e+12	5.06667e+12	5.13716e+12	5.20862e+12	5.28108e+12	5.35455e+12	5.42904e+12	5.50456e+12	5.58114e+12	5.65878e+12	5.7375e+12	5.81732e+12	5.89824e+12	5.9803e+12	6.06349e+12	6.14784e+12	6.23337e+12	6.32008e+12	6.408e+12	6.49715e+12
339.156	3.2877e+12	3.33344e+12	3.37981e+12	3.42683e+12	3.4745e+12	3.52284e+12	3.57184e+12	3.62153e+12	3.67191e+12	3.723e+12	3.77479e+12	3.8273e+12	3.88054e+12	3.93453e+12	3.98926e+12	4.04476e+12	4.10103e+12	4.15808e+12	4.21592e+12	4.27457e+12	4.33404e+12	4.39433e+12	4.45546e+12	4.51744e+12	4.58028e+12	4.644e+12	4.70861e+12	4.77411e+12	4.84052e+12	4.90786e+12	4.97614e+12	5.04536e+12	5.11555e+12	5.18672e+12	5.25887e+12	5.33203e+12	5.4062e+12	5.48141e+12	5.55767e+12	5.63498e+12	5.71337e+12	5.79285e+12	5.87344e+12	5.95515e+12	6.03799e+12	6.12199e+12	6.20715e+12	6.2935e+12	6.38105e+12
343.242	3.22886e+12	3.27378e+12	3.31933e+12	3.3655e+12	3.41232e+12	3.45979e+12	3.50792e+12	3.55672e+12	3.6062e+12	3.65637e+12	3.70723e+12	3.75881e+12	3.8111e+12	3.86411e+12	3.91787e+12	3.97237e+12	4.02763e+12	4.08366e+12	4.14047e+12	4.19807e+12	4.25647e+12	4.31569e+12	4.37572e+12	4.4366e+12	4.49831e+12	4.56089e+12	4.62434e+12	4.68867e+12	4.7539e+12	4.82003e+12	4.88708e+12	4.95507e+12	5.024e+12	5.09389e+12	5.16476e+12	5.23661e+12	5.30945e+12	5.38332e+12	5.4582e+12	5.53414e+12	5.61112e+12	5.68918e+12	5.76833e+12	5.84857e+12	5.92993e+12	6.01243e+12	6.09607e+12	6.18087e+12	6.26686e+12
347.376	3.171e+12	3.21512e+12	3.25984e+12	3.30519e+12	3.35117e+12	3.39779e+12	3.44506e+12	3.49298e+12	3.54158e+12	3590845163271	3.6408e+12	3.69145e+12	3742800499930	3.79487e+12	3.84766e+12	3.90119e+12	3.95546e+12	4.01048e+12	4.06627e+12	4.12284e+12	4.1802e+12	4.23835e+12	4.29731e+12	4.35709e+12	4.4177e+12	4.47916e+12	4.54147e+12	4.60465e+12	4.66871e+12	4.73366e+12	4.79951e+12	4.86628e+12	4.93397e+12	5.00261e+12	5.0722e+12	5.14276e+12	5.21431e+12	5.28685e+12	5.36039e+12	5.43496e+12	5.51057e+12	5.58723e+12	5.66496e+12	5.74377e+12	5.82367e+12	5.90468e+12	5.98683e+12	6.07011e+12	6.15456e+12
351.56	3.11411e+12	3.15744e+12	3.20136e+12	3.2459e+12	3.29105e+12	3.33683e+12	3.38325e+12	3.43032e+12	3.47804e+12	3.52642e+12	3.57548e+12	3.62522e+12	3.67565e+12	3.72679e+12	3.77863e+12	3.8312e+12	3.8845e+12	3.93853e+12	3.99332e+12	4.04888e+12	4.1052e+12	4.16231e+12	4.22022e+12	4.27892e+12	4.33845e+12	4398804195665	4.46e+12	4.52204e+12	4.58495e+12	4.64873e+12	4.7134e+12	4.77897e+12	4.84546e+12	4.91286e+12	4.98121e+12	5.0505e+12	5.12076e+12	5.192e+12	5.26423e+12	5.33746e+12	5.41171e+12	5.487e+12	5.56333e+12	5.64072e+12	5.71919e+12	5.79875e+12	5.87942e+12	5.96121e+12	6.04414e+12
355.795	3.05819e+12	3.10074e+12	3.14387e+12	3.18761e+12	3.23195e+12	3.27691e+12	3.3225e+12	3.36872e+12	3.41558e+12	3.4631e+12	3.51128e+12	3.56012e+12	3.60965e+12	3.65986e+12	3.71078e+12	3.7624e+12	3.81474e+12	3.86781e+12	3.92162e+12	3.97617e+12	4.03148e+12	4.08757e+12	4.14443e+12	4.20209e+12	4.26054e+12	4.31981e+12	4.37991e+12	4.44084e+12	4.50262e+12	4.56525e+12	4.62876e+12	4.69316e+12	4.75844e+12	4.82464e+12	4.89176e+12	4.95981e+12	5.02881e+12	5.09877e+12	5.1697e+12	5.24161e+12	5.31453e+12	5.38846e+12	5.46343e+12	5.53943e+12	5.61649e+12	5.69462e+12	5.77384e+12	5.85417e+12	5.93561e+12
360.081	3.00323e+12	3.04501e+12	3.08737e+12	3.13032e+12	3.17387e+12	3.21802e+12	3.26279e+12	3.30818e+12	3.3542e+12	3.40086e+12	3.44817e+12	3.49614e+12	3.54478e+12	3.59409e+12	3.64409e+12	3.69478e+12	3.74618e+12	3.7983e+12	3.85114e+12	3.90471e+12	3.95903e+12	4.01411e+12	4.06995e+12	4.12657e+12	4.18397e+12	4.24218e+12	4.30119e+12	4.36103e+12	4.4217e+12	4.48321e+12	4.54558e+12	4.60881e+12	4.67293e+12	4.73793e+12	4.80384e+12	4.87067e+12	4.93843e+12	5.00713e+12	5.07679e+12	5.14741e+12	5.21902e+12	5.29162e+12	5.36524e+12	5.43988e+12	5.51555e+12	5.59228e+12	5.67008e+12	5.74896e+12	5.82893e+12
364.418	2.94922e+12	2.99025e+12	3.03185e+12	3.07402e+12	3.11679e+12	3.16014e+12	3.20411e+12	3.24868e+12	3.29387e+12	3.3397e+12	3.38616e+12	3.43326e+12	3.48102e+12	3.52945e+12	3.57855e+12	3.62833e+12	3.67881e+12	3.72998e+12	3.78187e+12	3.83448e+12	3.88783e+12	3.94191e+12	3.99675e+12	4.05235e+12	4.10872e+12	4.16588e+12	4.22384e+12	4.28259e+12	4.34217e+12	4.40258e+12	4.46382e+12	4.52592e+12	4.58888e+12	4.65272e+12	4.71745e+12	4.78307e+12	4.84961e+12	4.91708e+12	4.98548e+12	5.05484e+12	5.12515e+12	5.19645e+12	5.26874e+12	5.34204e+12	5.41635e+12	5.4917e+12	5.5681e+12	5.64556e+12	5.7241e+12
368.808	2.89614e+12	2.93643e+12	2.97728e+12	3.0187e+12	3.06069e+12	3.10327e+12	3.14644e+12	3.19021e+12	3.23459e+12	3.27959e+12	3.32521e+12	3.37147e+12	3.41837e+12	3.46593e+12	3.51414e+12	3.56303e+12	3.6126e+12	3.66285e+12	3.71381e+12	3.76547e+12	3.81786e+12	3.87097e+12	3.92482e+12	3.97942e+12	4.03478e+12	4.09091e+12	4.14782e+12	4.20552e+12	4.26402e+12	4.32334e+12	4.38348e+12	4.44447e+12	4.50629e+12	4.56898e+12	4.63254e+12	4.69699e+12	4.76233e+12	4.82858e+12	4.89575e+12	4.96386e+12	5.03291e+12	5.10293e+12	5.17392e+12	5.24589e+12	5.31887e+12	5.39286e+12	5.46789e+12	5.54395e+12	5.62108e+12
373.25	2.84398e+12	2.88354e+12	2.92366e+12	2.96433e+12	3.00557e+12	3.04738e+12	3.08977e+12	3.13275e+12	3.17633e+12	3.22052e+12	3.26532e+12	3.31075e+12	3.35681e+12	3.4035e+12	3.45085e+12	3.49886e+12	3.54753e+12	3.59688e+12	3.64692e+12	3.69765e+12	3.74909e+12	3.80125e+12	3.85413e+12	3.90774e+12	3.96211e+12	4.01723e+12	4.07311e+12	4.12977e+12	4.18722e+12	4.24547e+12	4.30453e+12	4.36442e+12	4.42513e+12	4.48669e+12	4.54911e+12	4.61239e+12	4.67656e+12	4.74161e+12	4.80758e+12	4.87446e+12	4.94227e+12	5.01102e+12	5.08073e+12	5.15141e+12	5.22307e+12	5.29573e+12	5.36941e+12	5.4441e+12	5.51984e+12
377.746	2.79271e+12	2.83156e+12	2.87095e+12	2.91089e+12	2.95139e+12	2.99245e+12	3.03407e+12	3.07628e+12	3.11908e+12	3.16247e+12	3.20646e+12	3.25107e+12	3.2963e+12	3.34215e+12	3.38865e+12	3.43579e+12	3.48358e+12	3.53204e+12	3.58118e+12	3.631e+12	3.68151e+12	3.73273e+12	3.78465e+12	3.8373e+12	3.89069e+12	3.94481e+12	3.99969e+12	4.05533e+12	4.11175e+12	4.16895e+12	4.22694e+12	4.28574e+12	4.34536e+12	4.40581e+12	4.46711e+12	4.52925e+12	4.59226e+12	4.65614e+12	4.72092e+12	4.78659e+12	4.85318e+12	4.92069e+12	4.98915e+12	5.05855e+12	5.12892e+12	5.20027e+12	5.27262e+12	5.34597e+12	5.42034e+12
382.296	2.74232e+12	2.78047e+12	2.81915e+12	2.85837e+12	2.89813e+12	2.93845e+12	2.97933e+12	3.02077e+12	3.0628e+12	3.1054e+12	3.1486e+12	3.19241e+12	3.23682e+12	3.28185e+12	3.3275e+12	3.37379e+12	3.42072e+12	3.46831e+12	3.51656e+12	3.56548e+12	3.61508e+12	3.66537e+12	3.71636e+12	3.76806e+12	3.82048e+12	3.87363e+12	3.92752e+12	3.98215e+12	4.03755e+12	4.09372e+12	4.15067e+12	4.20841e+12	4.26696e+12	4.32631e+12	4.3865e+12	4.44752e+12	4.50939e+12	4.57213e+12	4.63573e+12	4.70022e+12	4.76561e+12	4.8319e+12	4.89912e+12	4.96727e+12	5.03638e+12	5.10644e+12	5.17748e+12	5.2495e+12	5.32253e+12
386.901	2.69277e+12	2.73023e+12	2.76821e+12	2.80672e+12	2.84577e+12	2.88536e+12	2.9255e+12	2.96619e+12	3.00746e+12	3.0493e+12	3.09172e+12	3.13473e+12	3.17833e+12	3.22255e+12	3.26738e+12	3.31283e+12	3.35892e+12	3.40565e+12	3.45302e+12	3.50106e+12	3.54977e+12	3.59915e+12	3.64922e+12	3.69998e+12	3.75145e+12	3.80364e+12	3.85656e+12	3.91021e+12	3.9646e+12	4.01976e+12	4.07568e+12	4.13237e+12	4.18986e+12	4.24815e+12	4.30725e+12	4.36717e+12	4.42792e+12	4.48952e+12	4.55197e+12	4.6153e+12	4.6795e+12	4.7446e+12	4.8106e+12	4.87753e+12	4.94538e+12	5.01418e+12	5.08393e+12	5.15466e+12	5.22636e+12
391.562	2.64404e+12	2680820805040	2.71811e+12	2.75593e+12	2.79427e+12	2.83314e+12	2.87255e+12	2.91251e+12	2.95303e+12	2.99411e+12	3.03576e+12	3.07799e+12	3.12081e+12	3.16423e+12	3.20825e+12	3.25288e+12	3.29813e+12	3.34401e+12	3.39053e+12	3.4377e+12	3.48552e+12	3.53401e+12	3.58317e+12	3.63302e+12	3.68356e+12	3.7348e+12	3.78676e+12	3.83944e+12	3.89285e+12	3.94701e+12	4.00191e+12	4.05759e+12	4.11403e+12	4.17127e+12	4.22929e+12	4.28813e+12	4.34778e+12	4.40827e+12	4.46959e+12	4.53177e+12	4.59481e+12	4.65873e+12	4.72354e+12	4.78925e+12	4.85588e+12	4.92343e+12	4.99192e+12	5.06137e+12	5.13178e+12
396.278	2.59608e+12	2.6322e+12	2.66881e+12	2.70594e+12	2.74359e+12	2.78175e+12	2.82045e+12	2.85969e+12	2.89947e+12	2.9398e+12	2.9807e+12	3.02217e+12	3.06421e+12	3.10684e+12	3.15006e+12	3.19388e+12	3.23831e+12	3.28336e+12	3.32904e+12	3.37535e+12	3.4223e+12	3.46991e+12	3.51818e+12	3.56713e+12	3.61675e+12	3.66706e+12	3.71808e+12	3.7698e+12	3.82224e+12	3.87542e+12	3.92933e+12	3.98399e+12	4.03941e+12	4.09561e+12	4.15258e+12	4.21035e+12	4.26892e+12	4.32831e+12	4.38852e+12	4.44957e+12	4.51147e+12	4.57423e+12	4.63787e+12	4.70239e+12	4.7678e+12	4.83413e+12	4.90138e+12	4.96957e+12	5.0387e+12
401.051	2.54887e+12	2.58432e+12	2.62027e+12	2.65673e+12	2.69369e+12	2.73116e+12	2.76915e+12	2.80768e+12	2.84673e+12	2.88634e+12	2.92649e+12	2.9672e+12	3.00848e+12	3.05033e+12	3.09276e+12	3.13579e+12	3.17941e+12	3.22364e+12	3.26849e+12	3.31396e+12	3.36006e+12	3.4068e+12	3.45419e+12	3.50225e+12	3.55097e+12	3.60037e+12	3.65045e+12	3.70124e+12	3.75273e+12	3.80493e+12	3.85786e+12	3.91153e+12	3.96595e+12	4.02112e+12	4.07706e+12	4.13378e+12	4.19128e+12	4.24959e+12	4.30871e+12	4.36865e+12	4.42942e+12	4.49104e+12	4.55352e+12	4.61686e+12	4.68109e+12	4.74621e+12	4.81224e+12	4.87918e+12	4.94706e+12
405.882	2.50237e+12	2.53718e+12	2.57248e+12	2.60827e+12	2.64455e+12	2.68134e+12	2.71864e+12	2.75646e+12	2.79481e+12	2.83369e+12	2.87311e+12	2.91308e+12	2.9536e+12	2.99469e+12	3.03635e+12	3078591886781	3.12142e+12	3.16484e+12	3.20887e+12	3.25351e+12	3.29877e+12	3.34466e+12	3.39119e+12	3.43837e+12	3.4862e+12	3.5347e+12	3.58387e+12	3.63373e+12	3.68428e+12	3735529070552	3.7875e+12	3.84018e+12	3.89361e+12	3.94777e+12	4.00269e+12	4.05837e+12	4.11483e+12	4.17208e+12	4.23011e+12	4.28896e+12	4.34863e+12	4.40912e+12	4.47046e+12	4.53265e+12	4.5957e+12	4.65964e+12	4.72446e+12	4.79018e+12	4.85682e+12
410.771	2.45661e+12	2.49079e+12	2.52544e+12	2.56057e+12	2.59619e+12	2.63231e+12	2.66893e+12	2.70606e+12	2.7437e+12	2.78187e+12	2.82057e+12	2.85981e+12	2.89959e+12	2.93993e+12	2.98083e+12	3.02229e+12	3.06434e+12	3.10697e+12	3.15019e+12	3.19401e+12	3.23845e+12	3.2835e+12	3.32918e+12	3.37549e+12	3.42245e+12	3.47006e+12	3.51833e+12	3.56728e+12	3.6169e+12	3.66722e+12	3.71823e+12	3.76996e+12	3.82241e+12	3.87558e+12	3.9295e+12	3.98416e+12	4.03959e+12	4.09578e+12	4.15276e+12	4.21053e+12	4.2691e+12	4.32849e+12	4.38871e+12	4.44976e+12	4.51166e+12	4.57443e+12	4.63806e+12	4.70259e+12	4.76801e+12
415.719	2.41159e+12	2.44514e+12	2.47915e+12	2.51364e+12	2.54861e+12	2.58406e+12	2.62001e+12	2.65646e+12	2.69342e+12	2.73088e+12	2.76887e+12	2.80739e+12	2.84645e+12	2.88605e+12	2.9262e+12	2.9669e+12	3.00818e+12	3.05002e+12	3.09245e+12	3.13547e+12	3.17909e+12	3.22332e+12	3.26816e+12	3.31362e+12	3.35972e+12	3.40646e+12	3.45385e+12	3.5019e+12	3.55061e+12	3.60001e+12	3.65009e+12	3.70087e+12	3.75235e+12	3.80455e+12	3.85748e+12	3.91114e+12	3965548950109	4.02072e+12	4.07665e+12	4.13336e+12	4.19086e+12	4.24916e+12	4.30827e+12	4.36821e+12	4.42898e+12	4.49059e+12	4.55306e+12	4.6164e+12	4.68062e+12
420.727	2.3673e+12	2.40024e+12	2.43363e+12	2.46748e+12	2.50181e+12	2.53661e+12	2.5719e+12	2.60768e+12	2.64396e+12	2.68074e+12	2.71803e+12	2.75584e+12	2.79418e+12	2.83305e+12	2.87246e+12	2.91242e+12	2.95294e+12	2.99402e+12	3.03567e+12	3.0779e+12	3.12072e+12	3.16413e+12	3.20815e+12	3.25278e+12	3.29803e+12	3.34391e+12	3.39043e+12	3.43759e+12	3.48541e+12	3.5339e+12	3.58306e+12	3.63291e+12	3.68345e+12	3.73469e+12	3.78664e+12	3.83932e+12	3.89273e+12	3.94688e+12	4.00179e+12	4.05746e+12	4.1139e+12	4.17113e+12	4.22916e+12	4.28799e+12	4.34765e+12	4.40813e+12	4.46945e+12	4.53163e+12	4.59467e+12
425.794	2.32376e+12	2.35609e+12	2.38887e+12	2.4221e+12	2.45579e+12	2.48996e+12	2.5246e+12	2.55972e+12	2.59533e+12	2.63143e+12	2.66804e+12	2.70515e+12	2.74279e+12	2.78094e+12	2.81963e+12	2.85885e+12	2.89862e+12	2.93895e+12	2.97983e+12	3.02129e+12	3.06332e+12	3.10593e+12	3.14914e+12	3.19295e+12	3.23737e+12	3.2824e+12	3.32807e+12	3.37436e+12	3.42131e+12	3.4689e+12	3.51716e+12	3.56609e+12	3.6157e+12	3.66599e+12	3.71699e+12	3.7687e+12	3.82113e+12	3.87429e+12	3.92818e+12	3.98283e+12	4.03824e+12	4.09441e+12	4.15137e+12	4.20913e+12	4.26768e+12	4.32705e+12	4.38724e+12	4.44828e+12	4.51016e+12
430.923	2.28096e+12	2.3127e+12	2.34487e+12	2.37749e+12	2.41056e+12	2.4441e+12	2.4781e+12	2.51257e+12	2.54752e+12	2.58296e+12	2.6189e+12	2.65533e+12	2.69227e+12	2.72972e+12	2.7677e+12	2.8062e+12	2.84524e+12	2.88482e+12	2.92495e+12	2.96564e+12	3.0069e+12	3.04873e+12	3.09114e+12	3.13414e+12	3.17774e+12	3.22195e+12	3.26677e+12	3.31221e+12	3.35829e+12	3.40501e+12	3.45238e+12	3.50041e+12	3.5491e+12	3.59847e+12	3.64853e+12	3.69929e+12	3.75075e+12	3.80293e+12	3855834717290	3.90947e+12	3963860932256	4.019e+12	4.07491e+12	4.1316e+12	4.18908e+12	4.24735e+12	4.30644e+12	4.36635e+12	4.42709e+12
436.114	2.23891e+12	2.27005e+12	2.30163e+12	2.33365e+12	2.36612e+12	2.39903e+12	2.43241e+12	2.46624e+12	2.50055e+12	2.53534e+12	2.57061e+12	2.60637e+12	2.64263e+12	2.67939e+12	2.71666e+12	2.75446e+12	2.79278e+12	2.83163e+12	2.87102e+12	2.91096e+12	2.95145e+12	2.99251e+12	3.03414e+12	3.07635e+12	3.11915e+12	3.16254e+12	3.20654e+12	3.25114e+12	3.29637e+12	3.34223e+12	3.38872e+12	3.43586e+12	3.48366e+12	3.53212e+12	3.58126e+12	3.63108e+12	3.68159e+12	3.73281e+12	3.78474e+12	3.83739e+12	3.89077e+12	3.9449e+12	3.99978e+12	4055421493536	4.11184e+12	4.16904e+12	4.22704e+12	4.28584e+12	4.34546e+12
441.367	2.19759e+12	2.22816e+12	2.25916e+12	2.29059e+12	2.32245e+12	2.35476e+12	2.38752e+12	2.42073e+12	2.45441e+12	2.48855e+12	2.52317e+12	2.55827e+12	2.59386e+12	2.62994e+12	2.66653e+12	2.70362e+12	2.74124e+12	2.77937e+12	2.81804e+12	2.85724e+12	2.89699e+12	2.93729e+12	2.97815e+12	3.01958e+12	3.06159e+12	3.10418e+12	3.14736e+12	3.19114e+12	3.23554e+12	3.28055e+12	3.32619e+12	3.37246e+12	3.41937e+12	3.46694e+12	3.51517e+12	3.56407e+12	3.61365e+12	3.66392e+12	3.71489e+12	3.76657e+12	3.81897e+12	3.8721e+12	3.92597e+12	3.98058e+12	4.03596e+12	4.0921e+12	4.14903e+12	4.20675e+12	4.26527e+12
446.684	2.15701e+12	2.18701e+12	2.21744e+12	2.24828e+12	2.27956e+12	2.31127e+12	2.34343e+12	2.37603e+12	2.40908e+12	2.44259e+12	2.47657e+12	2.51103e+12	2.54596e+12	2.58138e+12	2.61729e+12	2.6537e+12	2.69061e+12	2.72804e+12	2.76599e+12	2.80447e+12	2.84349e+12	2.88304e+12	2.92315e+12	2.96382e+12	3.00505e+12	3.04685e+12	3.08924e+12	3.13221e+12	3.17579e+12	3.21997e+12	3.26476e+12	3.31018e+12	3.35623e+12	3.40292e+12	3.45026e+12	3.49825e+12	3.54692e+12	3.59626e+12	3.64629e+12	3.69702e+12	3.74845e+12	3.80059e+12	3.85346e+12	3.90707e+12	3.96142e+12	4.01653e+12	4.07241e+12	4.12906e+12	4.1865e+12
452.064	2.11715e+12	2.1466e+12	2.17647e+12	2.20674e+12	2.23744e+12	2.26857e+12	2.30013e+12	2.33213e+12	2.36457e+12	2.39746e+12	2.43081e+12	2.46463e+12	2.49892e+12	2.53368e+12	2.56893e+12	2.60466e+12	2.6409e+12	2.67764e+12	2.71489e+12	2.75266e+12	2.79095e+12	2.82977e+12	2.86914e+12	2.90905e+12	2949523528236	2.99056e+12	3.03216e+12	3.07434e+12	3.11711e+12	3.16047e+12	3204437938537	3.24902e+12	3.29421e+12	3.34004e+12	3.38651e+12	3.43362e+12	3.48138e+12	3.52981e+12	3.57892e+12	3.62871e+12	3.67919e+12	3.73037e+12	3.78226e+12	3.83488e+12	3.88823e+12	3.94232e+12	3.99716e+12	4.05277e+12	4.10915e+12
457.509	2.07802e+12	2.10692e+12	2.13623e+12	2.16595e+12	2.19608e+12	2.22663e+12	2.25761e+12	2.28902e+12	2.32086e+12	2.35315e+12	2.38588e+12	2.41907e+12	2.45273e+12	2.48685e+12	2.52144e+12	2.55652e+12	2.59208e+12	2.62814e+12	2.6647e+12	2.70177e+12	2.73936e+12	2.77747e+12	2.81611e+12	2.85528e+12	2.895e+12	2.93528e+12	2.97611e+12	3.01751e+12	3.05949e+12	3.10205e+12	3.1452e+12	3.18896e+12	3.23332e+12	3.2783e+12	3.32391e+12	3.37015e+12	3.41703e+12	3.46457e+12	3.51276e+12	3.56163e+12	3.61118e+12	3.66141e+12	3.71235e+12	3.76399e+12	3.81636e+12	3.86945e+12	3.92328e+12	3.97785e+12	4.03319e+12
463.02	2.03959e+12	2.06796e+12	2.09673e+12	2.1259e+12	2.15547e+12	2.18546e+12	2.21586e+12	2.24669e+12	2.27794e+12	2.30963e+12	2.34176e+12	2.37434e+12	2.40737e+12	2.44086e+12	2.47482e+12	2.50924e+12	2.54415e+12	2.57954e+12	2.61543e+12	2.65181e+12	2.6887e+12	2.72611e+12	2.76403e+12	2.80248e+12	2.84147e+12	2.881e+12	2.92108e+12	2.96171e+12	3.00291e+12	3.04469e+12	3.08705e+12	3.12999e+12	3.17353e+12	3.21768e+12	3.26244e+12	3.30783e+12	3.35384e+12	3.4005e+12	3.44781e+12	3.49577e+12	3.5444e+12	3.59371e+12	3.6437e+12	3.69439e+12	3.74579e+12	3.7979e+12	3.85073e+12	3.9043e+12	3.95861e+12
468.598	2.00186e+12	2.02971e+12	2.05795e+12	2.08657e+12	2.1156e+12	2.14503e+12	2.17487e+12	2.20513e+12	2.2358e+12	2.26691e+12	2.29844e+12	2.33042e+12	2.36284e+12	2.39571e+12	2.42904e+12	2.46283e+12	2.49709e+12	2.53183e+12	2.56705e+12	2.60276e+12	2.63897e+12	2.67568e+12	2.7129e+12	2.75064e+12	2.78891e+12	2.8277e+12	2.86704e+12	2.90692e+12	2.94736e+12	2.98837e+12	3.02994e+12	3.07209e+12	3.11483e+12	3.15816e+12	3.20209e+12	3.24664e+12	3.2918e+12	3.3376e+12	3.38403e+12	3.4311e+12	3.47883e+12	3.52723e+12	3.5763e+12	3.62605e+12	3.67649e+12	3.72764e+12	3.7795e+12	3.83207e+12	3.88538e+12
474.242	1.96481e+12	1.99214e+12	2.01986e+12	2.04796e+12	2.07645e+12	2.10533e+12	2.13462e+12	2.16432e+12	2.19442e+12	2.22495e+12	2.2559e+12	2.28729e+12	2.31911e+12	2.35137e+12	2.38408e+12	2.41724e+12	2.45087e+12	2.48497e+12	2.51954e+12	2.55459e+12	2.59012e+12	2.62616e+12	2.66269e+12	2.69973e+12	2.73729e+12	2.77537e+12	2.81398e+12	2.85312e+12	2.89281e+12	2.93306e+12	2.97386e+12	3.01523e+12	3.05718e+12	3.09971e+12	3.14283e+12	3.18655e+12	3.23088e+12	3.27582e+12	3.3214e+12	3.3676e+12	3.41445e+12	3.46195e+12	3.51011e+12	3.55894e+12	3.60845e+12	3.65865e+12	3.70955e+12	3.76115e+12	3.81347e+12
479.954	1.92842e+12	1.95525e+12	1.98245e+12	2.01003e+12	2.03799e+12	2.06634e+12	2.09509e+12	2.12423e+12	2.15378e+12	2.18375e+12	2.21413e+12	2.24493e+12	2.27616e+12	2.30782e+12	2.33993e+12	2.37248e+12	2.40548e+12	2.43895e+12	2.47287e+12	2.50728e+12	2.54216e+12	2.57752e+12	2613377453687	2.64973e+12	2.68659e+12	2.72397e+12	2.76186e+12	2.80028e+12	2.83924e+12	2.87874e+12	2.91879e+12	2.95939e+12	3.00056e+12	3.0423e+12	3.08462e+12	3.12753e+12	3.17104e+12	3.21516e+12	3.25988e+12	3.30523e+12	3.35121e+12	3.39783e+12	3.4451e+12	3.49303e+12	3.54162e+12	3.59089e+12	3.64084e+12	3.69149e+12	3.74285e+12
485.736	1.89267e+12	1.919e+12	1.9457e+12	1.97277e+12	2.00021e+12	2.02804e+12	2.05625e+12	2.08486e+12	2.11386e+12	2.14327e+12	2.17308e+12	2.20331e+12	2.23396e+12	2.26504e+12	2.29655e+12	2.3285e+12	2.36089e+12	2.39373e+12	2.42703e+12	2.4608e+12	2.49503e+12	2.52974e+12	2.56493e+12	2.60061e+12	2.63679e+12	2.67347e+12	2.71067e+12	2.74837e+12	2.78661e+12	2.82537e+12	2.86468e+12	2.90453e+12	2.94494e+12	2.9859e+12	3.02744e+12	3.06956e+12	3.11226e+12	3.15556e+12	3.19945e+12	3.24396e+12	3.28909e+12	3.33485e+12	3.38124e+12	3.42828e+12	3.47597e+12	3.52433e+12	3.57335e+12	3.62306e+12	3.67347e+12
491.587	1.85754e+12	1.88338e+12	1.90958e+12	1.93615e+12	1.96308e+12	1.99039e+12	2.01808e+12	2.04616e+12	2.07462e+12	2.10348e+12	2.13274e+12	2.16241e+12	2.1925e+12	2.223e+12	2.25392e+12	2.28528e+12	2.31707e+12	2.3493e+12	2.38198e+12	2.41512e+12	2.44872e+12	2.48278e+12	2.51732e+12	2.55234e+12	2.58785e+12	2.62385e+12	2.66035e+12	2.69736e+12	2.73488e+12	2.77293e+12	2.81151e+12	2.85062e+12	2.89027e+12	2.93048e+12	2.97125e+12	3.01258e+12	3.05449e+12	3.09698e+12	3.14007e+12	3.18375e+12	3.22804e+12	3.27295e+12	3.31848e+12	3.36464e+12	3.41145e+12	3.45891e+12	3.50703e+12	3.55581e+12	3.60528e+12
497.508	1.823e+12	1.84836e+12	1.87407e+12	1.90015e+12	1.92658e+12	1.95338e+12	1.98055e+12	2.00811e+12	2.03604e+12	2.06437e+12	2.09308e+12	2.1222e+12	2.15173e+12	2.18166e+12	2.21201e+12	2.24278e+12	2.27398e+12	2.30562e+12	2.33769e+12	2.37021e+12	2.40318e+12	2.43661e+12	2.47051e+12	2.50488e+12	2.53973e+12	2.57506e+12	2.61088e+12	2.6472e+12	2.68403e+12	2.72137e+12	2.75922e+12	2.79761e+12	2.83653e+12	2.87599e+12	2.916e+12	2.95656e+12	2.99769e+12	3.03939e+12	3.08167e+12	3.12455e+12	3.16801e+12	3.21208e+12	3.25677e+12	3.30207e+12	3.34801e+12	3.39459e+12	3.44181e+12	3.48969e+12	3.53824e+12
503.501	1.78902e+12	1.8139e+12	1.83914e+12	1.86472e+12	1.89066e+12	1.91697e+12	1.94363e+12	1.97067e+12	1998086836956	2.02588e+12	2.05407e+12	2.08264e+12	2.11161e+12	2.14099e+12	2.17077e+12	2.20097e+12	2.23159e+12	2.26263e+12	2.29411e+12	2.32602e+12	2.35838e+12	2.39119e+12	2.42446e+12	2.45818e+12	2.49238e+12	2.52705e+12	2.56221e+12	2.59785e+12	2.63399e+12	2.67063e+12	2.70779e+12	2.74546e+12	2.78365e+12	2.82237e+12	2.86164e+12	2.90145e+12	2.94181e+12	2.98273e+12	3.02423e+12	3.0663e+12	3.10895e+12	3.1522e+12	3.19606e+12	3.24052e+12	3.2856e+12	3.3313e+12	3.37765e+12	3.42464e+12	3.47228e+12
509.565	1.75557e+12	1.78e+12	1.80476e+12	1829864820785	1.85532e+12	1.88113e+12	1.9073e+12	1.93383e+12	1.96074e+12	1.98801e+12	2.01567e+12	2.04371e+12	2.07214e+12	2.10097e+12	2.13019e+12	2.15983e+12	2.18987e+12	2.22034e+12	2.25123e+12	2.28254e+12	2.3143e+12	2.34649e+12	2379134571898	2.41223e+12	2.44579e+12	2.47981e+12	2.51431e+12	2.54929e+12	2.58475e+12	2.62071e+12	2.65717e+12	2.69413e+12	2.73161e+12	2.76961e+12	2.80814e+12	2.84721e+12	2.88682e+12	2.92697e+12	2.96769e+12	3.00898e+12	3.05084e+12	3.09328e+12	3.13631e+12	3.17994e+12	3.22418e+12	3.26903e+12	3.31451e+12	3.36062e+12	3.40737e+12
515.703	1.72267e+12	1.74664e+12	1.77094e+12	1.79557e+12	1.82055e+12	1.84588e+12	1.87156e+12	1.89759e+12	1.92399e+12	1.95076e+12	1.97789e+12	2.00541e+12	2.03331e+12	2.06159e+12	2.09027e+12	2.11935e+12	2.14884e+12	2.17873e+12	2.20904e+12	2.23977e+12	2.27093e+12	2.30252e+12	2.33455e+12	2.36703e+12	2.39996e+12	2.43334e+12	2.46719e+12	2.50152e+12	2.53631e+12	2.5716e+12	2.60737e+12	2.64365e+12	2.68042e+12	2.71771e+12	2.75552e+12	2.79385e+12	2.83272e+12	2.87212e+12	2.91208e+12	2.95259e+12	2.99366e+12	3.03531e+12	3.07754e+12	3.12035e+12	3.16376e+12	3.20777e+12	3.25239e+12	3.29764e+12	3.34351e+12
521.915	1.69032e+12	1.71384e+12	1.73768e+12	1.76185e+12	1.78636e+12	1.81121e+12	1.83641e+12	1.86196e+12	1.88786e+12	1.91412e+12	1.94075e+12	1.96775e+12	1.99512e+12	2.02288e+12	2.05102e+12	2.07955e+12	2.10848e+12	2.13781e+12	2.16755e+12	2.19771e+12	2.22828e+12	2.25928e+12	2.29071e+12	2.32257e+12	2.35488e+12	2.38764e+12	2.42086e+12	2.45454e+12	2.48868e+12	2.5233e+12	2.55841e+12	2.594e+12	2.63008e+12	2.66667e+12	2.70377e+12	2.74138e+12	2.77952e+12	2.81819e+12	2.85739e+12	2.89714e+12	2937444341254	2.97831e+12	3.01974e+12	3.06175e+12	3.10434e+12	3.14753e+12	3.19131e+12	3.23571e+12	3.28072e+12
528.202	1.65852e+12	1.68159e+12	1.70499e+12	1.72871e+12	1.75275e+12	1.77714e+12	1.80186e+12	1.82693e+12	1.85234e+12	1.87811e+12	1.90424e+12	1.93073e+12	1.95759e+12	1.98482e+12	2.01243e+12	2.04043e+12	2.06881e+12	2.09759e+12	2.12677e+12	2.15636e+12	2.18636e+12	2.21677e+12	2.24761e+12	2.27888e+12	2.31058e+12	2.34272e+12	2.37531e+12	2.40836e+12	2.44186e+12	2.47583e+12	2.51027e+12	2.5452e+12	2.5806e+12	2.6165e+12	2.6529e+12	2.68981e+12	2.72723e+12	2.76517e+12	2.80363e+12	2.84263e+12	2.88218e+12	2.92227e+12	2.96293e+12	3.00415e+12	3.04594e+12	3.08831e+12	3131273961465	3.17483e+12	3.219e+12
534.564	1.62727e+12	1.64991e+12	1.67286e+12	1.69613e+12	1.71973e+12	1.74365e+12	1.76791e+12	1.7925e+12	1.81744e+12	1.84272e+12	1868357757917	1.89435e+12	1.9207e+12	1.94742e+12	1.97451e+12	2.00198e+12	2.02983e+12	2.05807e+12	2.0867e+12	2.11573e+12	2.14516e+12	2.175e+12	2.20526e+12	2.23594e+12	2.26704e+12	2.29858e+12	2.33056e+12	2.36298e+12	2.39585e+12	2.42918e+12	2.46298e+12	2.49724e+12	2.53198e+12	2.5672e+12	2.60292e+12	2.63913e+12	2.67584e+12	2.71306e+12	2.75081e+12	2.78907e+12	2.82787e+12	2.86721e+12	2.9071e+12	2.94754e+12	2.98855e+12	3.03012e+12	3.07227e+12	3.11501e+12	3.15835e+12
541.003	1.59657e+12	1.61878e+12	1.6413e+12	1.66414e+12	1.68729e+12	1.71076e+12	1.73456e+12	1.75869e+12	1.78315e+12	1.80796e+12	1.83311e+12	1858613224783	1.88447e+12	1.91068e+12	1.93726e+12	1.96421e+12	1.99154e+12	2.01925e+12	2.04734e+12	2.07582e+12	2.10469e+12	2.13397e+12	2.16366e+12	2.19376e+12	2.22428e+12	2.25522e+12	2.28659e+12	2.3184e+12	2.35066e+12	2.38336e+12	2.41651e+12	2.45013e+12	2.48421e+12	2.51877e+12	2.55381e+12	2.58934e+12	2.62536e+12	2.66188e+12	2.69891e+12	2.73646e+12	2.77453e+12	2.81312e+12	2.85226e+12	2.89194e+12	2.93217e+12	2.97296e+12	3.01432e+12	3.05625e+12	3098767718230
547.52	1.56643e+12	1.58822e+12	1.61031e+12	1.63271e+12	1.65543e+12	1.67846e+12	1.70181e+12	1.72548e+12	1.74949e+12	1.77382e+12	1.7985e+12	1.82352e+12	1.84889e+12	1.87461e+12	1.90069e+12	1.92713e+12	1.95394e+12	1.98112e+12	2.00868e+12	2.03662e+12	2.06495e+12	2.09368e+12	2.12281e+12	2.15234e+12	2.18228e+12	2.21264e+12	2.24342e+12	2.27463e+12	2.30627e+12	2.33835e+12	2.37088e+12	2.40387e+12	2.43731e+12	2.47121e+12	2.50559e+12	2.54045e+12	2.57579e+12	2.61162e+12	2.64795e+12	2.68479e+12	2.72214e+12	2.76001e+12	2.7984e+12	2.83733e+12	2.8768e+12	2916824489080	2.9574e+12	2.99854e+12	3.04026e+12
554.115	1.53683e+12	1.55821e+12	1.57989e+12	1.60187e+12	1.62415e+12	1.64674e+12	1.66965e+12	1.69288e+12	1.71643e+12	1.74031e+12	1.76452e+12	1.78906e+12	1.81395e+12	1.83919e+12	1.86477e+12	1.89071e+12	1.91702e+12	1.94369e+12	1.97072e+12	1.99814e+12	2.02594e+12	2.05412e+12	2.0827e+12	2.11167e+12	2.14105e+12	2.17083e+12	2.20103e+12	2.23165e+12	2.26269e+12	2.29417e+12	2.32609e+12	2.35845e+12	2.39126e+12	2.42452e+12	2.45825e+12	2.49245e+12	2.52712e+12	2.56228e+12	2.59792e+12	2.63406e+12	2.6707e+12	2.70786e+12	2.74553e+12	2.78372e+12	2.82245e+12	2.86171e+12	2.90152e+12	2.94189e+12	2.98281e+12
560.79	1.50778e+12	1.52875e+12	1.55002e+12	1.57158e+12	1.59345e+12	1.61561e+12	1.63809e+12	1.66088e+12	1.68398e+12	1.70741e+12	1.73116e+12	1.75524e+12	1.77966e+12	1.80442e+12	1.82952e+12	1.85497e+12	1.88078e+12	1.90694e+12	1.93347e+12	1.96037e+12	1.98764e+12	2.01529e+12	2.04333e+12	2.07175e+12	2.10057e+12	2.12979e+12	2.15942e+12	2.18946e+12	2.21992e+12	2.2508e+12	2.28212e+12	2.31386e+12	2.34605e+12	2.37869e+12	2.41178e+12	2.44533e+12	2.47935e+12	2.51384e+12	2.54881e+12	2.58427e+12	2.62022e+12	2.65667e+12	2.69363e+12	2.7311e+12	2.76909e+12	2.80762e+12	2.84667e+12	2.88627e+12	2.92643e+12
567.545	1.47927e+12	1.49985e+12	1.52071e+12	1.54187e+12	1.56332e+12	1.58506e+12	1.60712e+12	1.62947e+12	1.65214e+12	1.67512e+12	1.69843e+12	1.72205e+12	1.74601e+12	1.7703e+12	1.79493e+12	1819897690682	1.84521e+12	1.87088e+12	1.89691e+12	1.9233e+12	1.95006e+12	1.97718e+12	2.00469e+12	2.03258e+12	2.06085e+12	2.08952e+12	2.11859e+12	2.14806e+12	2.17795e+12	2.20824e+12	2.23896e+12	2.27011e+12	2.30169e+12	2.33371e+12	2.36618e+12	2.39909e+12	2.43247e+12	2.46631e+12	2.50062e+12	2.5354e+12	2.57067e+12	2.60644e+12	2.64269e+12	2.67946e+12	2.71673e+12	2.75453e+12	2.79285e+12	2.8317e+12	2.87109e+12
574.381	1.45129e+12	1.47148e+12	1.49195e+12	1.51271e+12	1.53375e+12	1.55509e+12	1.57672e+12	1.59866e+12	1.62089e+12	1.64344e+12	1.66631e+12	1.68949e+12	1.71299e+12	1.73682e+12	1.76098e+12	1.78548e+12	1.81032e+12	1.8355e+12	1.86104e+12	1.88693e+12	1.91318e+12	1.93979e+12	1.96678e+12	1.99414e+12	2.02188e+12	2.05e+12	2.07852e+12	2.10744e+12	2.13676e+12	2.16648e+12	2.19662e+12	2.22718e+12	2.25816e+12	2.28958e+12	2.32143e+12	2.35372e+12	2.38646e+12	2.41966e+12	2.45332e+12	2.48745e+12	2.52206e+12	2.55714e+12	2.59272e+12	2.62878e+12	2.66535e+12	2.70243e+12	2.74003e+12	2.77814e+12	2.81679e+12
581.3	1.42384e+12	1.44365e+12	1.46373e+12	1.4841e+12	1.50474e+12	1.52567e+12	1.5469e+12	1.56842e+12	1.59024e+12	1.61236e+12	1.63479e+12	1.65753e+12	1.68059e+12	1.70397e+12	1.72767e+12	1.75171e+12	1.77608e+12	1.80079e+12	1.82584e+12	1.85124e+12	1.87699e+12	1.9031e+12	1.92958e+12	1.95642e+12	1.98364e+12	2.01123e+12	2.03921e+12	2.06758e+12	2.09634e+12	2125503973188	2.15507e+12	2.18505e+12	2.21545e+12	2.24627e+12	2.27752e+12	2.3092e+12	2.34133e+12	2.3739e+12	2.40692e+12	2.44041e+12	2.47435e+12	2.50878e+12	2.54368e+12	2.57906e+12	2.61494e+12	2.65132e+12	2.6882e+12	2.7256e+12	2.76352e+12
588.302	1.39691e+12	1.41634e+12	1.43605e+12	1.45602e+12	1.47628e+12	1.49681e+12	1.51764e+12	1.53875e+12	1.56016e+12	1.58186e+12	1.60387e+12	1.62618e+12	1.6488e+12	1.67174e+12	1.69499e+12	1.71857e+12	1.74248e+12	1.76672e+12	1791299070337	1.81622e+12	1.84148e+12	1.8671e+12	1.89308e+12	1.91941e+12	1.94611e+12	1.97319e+12	2.00064e+12	2.02847e+12	2.05669e+12	2.0853e+12	2.11431e+12	2.14372e+12	2.17354e+12	2.20378e+12	2.23444e+12	2.26552e+12	2.29704e+12	2.32899e+12	2.36139e+12	2.39424e+12	2.42755e+12	2.46132e+12	2.49556e+12	2.53028e+12	2.56548e+12	2.60117e+12	2.63735e+12	2.67404e+12	2.71124e+12
595.388	1.37048e+12	1.38955e+12	1.40888e+12	1.42848e+12	1.44835e+12	1.4685e+12	1.48892e+12	1.50964e+12	1.53064e+12	1.55193e+12	1.57352e+12	1.59541e+12	1.61761e+12	1.64011e+12	1.66293e+12	1.68606e+12	1.70951e+12	1.7333e+12	1.75741e+12	1.78186e+12	1.80664e+12	1.83178e+12	1.85726e+12	1.8831e+12	1.90929e+12	1.93585e+12	1.96279e+12	1.99009e+12	2.01778e+12	2.04585e+12	2.07431e+12	2.10316e+12	2.13242e+12	2.16208e+12	2.19216e+12	2.22266e+12	2.25358e+12	2.28493e+12	2.31672e+12	2.34894e+12	2.38162e+12	2.41475e+12	2.44835e+12	2.48241e+12	2.51694e+12	2.55195e+12	2.58745e+12	2.62345e+12	2.65995e+12
602.56	1.34454e+12	1.36325e+12	1.38221e+12	1.40144e+12	1.42094e+12	1.4407e+12	1.46075e+12	1.48107e+12	1.50167e+12	1.52256e+12	1.54374e+12	1.56522e+12	1.58699e+12	1.60907e+12	1.63145e+12	1.65415e+12	1.67716e+12	1.70049e+12	1.72415e+12	1.74813e+12	1.77245e+12	1.79711e+12	1.82211e+12	1.84746e+12	1.87316e+12	1.89922e+12	1.92564e+12	1.95243e+12	1.97959e+12	2.00713e+12	2.03505e+12	2.06336e+12	2.09206e+12	2.12117e+12	2.15067e+12	2.18059e+12	2.21093e+12	2.24168e+12	2.27287e+12	2.30449e+12	2.33655e+12	2.36905e+12	2.40201e+12	2.43542e+12	2.4693e+12	2.50365e+12	2.53848e+12	2.5738e+12	2.6096e+12
609.818	1.31908e+12	1.33743e+12	1.35604e+12	1.3749e+12	1.39403e+12	1.41342e+12	1.43308e+12	1.45302e+12	1.47323e+12	1.49373e+12	1.51451e+12	1.53557e+12	1.55694e+12	1.5786e+12	1.60056e+12	1.62282e+12	1.6454e+12	1.66829e+12	1.6915e+12	1.71503e+12	1.73889e+12	1.76308e+12	1.7876e+12	1.81247e+12	1.83768e+12	1.86325e+12	1.88917e+12	1.91545e+12	1.9421e+12	1.96911e+12	1.99651e+12	2.02428e+12	2.05244e+12	2.08099e+12	2.10994e+12	2.1393e+12	2.16906e+12	2.19923e+12	2.22983e+12	2.26085e+12	2.2923e+12	2.32419e+12	2.35652e+12	2.3893e+12	2.42254e+12	2.45624e+12	2.49041e+12	2.52506e+12	2.56018e+12
617.163	1.29407e+12	1.31208e+12	1.33033e+12	1.34884e+12	1.3676e+12	1.38662e+12	1.40591e+12	1.42547e+12	1.4453e+12	1.46541e+12	1.4858e+12	1.50646e+12	1.52742e+12	1.54867e+12	1.57021e+12	1.59206e+12	1.61421e+12	1.63666e+12	1.65943e+12	1.68252e+12	1.70592e+12	1.72965e+12	1.75371e+12	1.77811e+12	1.80285e+12	1.82793e+12	1.85336e+12	1.87914e+12	1.90528e+12	1.93179e+12	1.95866e+12	1.98591e+12	2.01353e+12	2.04155e+12	2.06995e+12	2.09874e+12	2.12794e+12	2.15754e+12	2.18756e+12	2.21799e+12	2.24884e+12	2.28013e+12	2.31185e+12	2.34401e+12	2.37662e+12	2.40968e+12	2.4432e+12	2.47719e+12	2.51165e+12
624.597	1.2695e+12	1.28716e+12	1.30507e+12	1.32323e+12	1.34163e+12	1.3603e+12	1.37922e+12	1.39841e+12	1.41786e+12	1.43759e+12	1457586040238	1.47786e+12	1.49842e+12	1.51927e+12	1.5404e+12	1.56183e+12	1.58356e+12	1.60559e+12	1.62792e+12	1.65057e+12	1.67353e+12	1.69681e+12	1.72042e+12	1.74435e+12	1.76862e+12	1.79322e+12	1.81817e+12	1.84346e+12	1.86911e+12	1.89511e+12	1.92147e+12	1.9482e+12	1.97531e+12	2.00278e+12	2.03065e+12	2.0589e+12	2.08754e+12	2.11658e+12	2.14602e+12	2.17588e+12	2.20615e+12	2.23684e+12	2.26795e+12	2.2995e+12	2.33149e+12	2.36393e+12	2.39681e+12	2.43016e+12	2.46396e+12
632.121	1.24535e+12	1.26267e+12	1.28024e+12	1.29805e+12	1.31611e+12	1.33442e+12	1.35298e+12	1.3718e+12	1.39088e+12	1.41023e+12	1.42985e+12	1.44974e+12	1.46991e+12	1.49036e+12	1.51109e+12	1.53211e+12	1.55343e+12	1.57504e+12	1.59695e+12	1.61916e+12	1.64169e+12	1.66453e+12	1.68768e+12	1.71116e+12	1.73497e+12	1.7591e+12	1.78357e+12	1.80839e+12	1.83354e+12	1.85905e+12	1.88491e+12	1.91113e+12	1.93772e+12	1.96468e+12	1.99201e+12	2.01972e+12	2.04782e+12	2.0763e+12	2.10519e+12	2.13447e+12	2.16417e+12	2.19427e+12	2.2248e+12	2.25575e+12	2.28713e+12	2.31895e+12	2.35121e+12	2.38392e+12	2.41708e+12
639.735	1.22159e+12	1.23858e+12	1.25581e+12	1.27328e+12	1.291e+12	1.30896e+12	1.32717e+12	1.34563e+12	1.36435e+12	1.38333e+12	1.40257e+12	1.42208e+12	1.44187e+12	1.46193e+12	1.48226e+12	1.50288e+12	1.52379e+12	1.54499e+12	1.56648e+12	1.58827e+12	1.61037e+12	1.63277e+12	1.65548e+12	1.67851e+12	1.70187e+12	1.72554e+12	1.74955e+12	1.77388e+12	1.79856e+12	1.82358e+12	1.84895e+12	1.87467e+12	1.90075e+12	1.92719e+12	1.954e+12	1.98119e+12	2.00875e+12	2.03669e+12	2.06502e+12	2.09375e+12	2.12288e+12	2.15241e+12	2.18235e+12	2.21271e+12	2.2435e+12	2.27471e+12	2.30635e+12	2.33843e+12	2.37096e+12
647.441	1.19823e+12	1.21489e+12	1.2318e+12	1.24893e+12	1.26631e+12	1.28392e+12	1.30178e+12	1.31989e+12	1.33825e+12	1.35687e+12	1.37575e+12	1.39489e+12	1.41429e+12	1.43396e+12	1.45391e+12	1.47414e+12	1.49465e+12	1.51544e+12	1.53652e+12	1.5579e+12	1.57957e+12	1.60154e+12	1.62382e+12	1.64641e+12	1.66932e+12	1.69254e+12	1.71608e+12	1.73996e+12	1.76416e+12	1.7887e+12	1.81359e+12	1.83882e+12	1.8644e+12	1.89033e+12	1.91663e+12	1.94329e+12	1.97033e+12	1.99774e+12	2.02553e+12	2.05371e+12	2.08228e+12	2.11124e+12	2.14061e+12	2.17039e+12	2.20059e+12	2.2312e+12	2.26224e+12	2.29371e+12	2.32562e+12
655.239	1.17526e+12	1.19161e+12	1.20819e+12	1.22499e+12	1.24204e+12	1.25931e+12	1.27683e+12	1.2946e+12	1.31261e+12	1.33087e+12	1.34938e+12	1.36815e+12	1.38718e+12	1.40648e+12	1.42605e+12	1.44589e+12	1.466e+12	1.48639e+12	1.50707e+12	1.52804e+12	1.5493e+12	1.57085e+12	1.5927e+12	1.61486e+12	1.63732e+12	1.6601e+12	1.68319e+12	1.70661e+12	1.73035e+12	1.75442e+12	1.77883e+12	1.80357e+12	1.82866e+12	1.8541e+12	1.8799e+12	1.90605e+12	1.93257e+12	1.95945e+12	1.98671e+12	2.01435e+12	2.04237e+12	2.07078e+12	2.09959e+12	2.1288e+12	2.15841e+12	2.18844e+12	2.21888e+12	2.24975e+12	2.28105e+12
663.132	1.1527e+12	1.16873e+12	1.18499e+12	1.20148e+12	1.21819e+12	1.23514e+12	1.25232e+12	1.26974e+12	1.2874e+12	1.30531e+12	1.32347e+12	1.34188e+12	1.36055e+12	1.37948e+12	1.39867e+12	1.41813e+12	1.43785e+12	1.45786e+12	1.47814e+12	1.4987e+12	1.51955e+12	1.54069e+12	1.56212e+12	1.58385e+12	1.60589e+12	1.62823e+12	1650877456625	1.67384e+12	1.69713e+12	1.72074e+12	1.74468e+12	1.76895e+12	1.79356e+12	1.81851e+12	1.8438e+12	1.86945e+12	1.89546e+12	1.92183e+12	1.94856e+12	1.97567e+12	2.00316e+12	2.03102e+12	2.05928e+12	2.08792e+12	2.11697e+12	2.14642e+12	2.17628e+12	2.20656e+12	2.23725e+12
671.12	1.13053e+12	1.14626e+12	1.16221e+12	1.17837e+12	1.19477e+12	1.21139e+12	1.22824e+12	1.24533e+12	1.26265e+12	1.28022e+12	1.29803e+12	1.31608e+12	1.33439e+12	1.35296e+12	1.37178e+12	1.39086e+12	1.41021e+12	1.42983e+12	1.44972e+12	1.46989e+12	1.49033e+12	1.51107e+12	1.53209e+12	1.5534e+12	1.57501e+12	1.59692e+12	1.61914e+12	1.64166e+12	1.6645e+12	1.68765e+12	1711131647859	1.73494e+12	1.75907e+12	1.78354e+12	1.80835e+12	1.83351e+12	1.85902e+12	1.88488e+12	1.9111e+12	1.93769e+12	1.96464e+12	1.99197e+12	2.01968e+12	2.04778e+12	2.07627e+12	2.10515e+12	2.13444e+12	2.16413e+12	2.19424e+12
679.204	1.10877e+12	1.1242e+12	1.13984e+12	1.15569e+12	1.17177e+12	1.18807e+12	1.2046e+12	1.22136e+12	1.23835e+12	1.25557e+12	1.27304e+12	1.29075e+12	1.30871e+12	1.32691e+12	1.34537e+12	1.36409e+12	1.38306e+12	1.40231e+12	1.42181e+12	1.44159e+12	1.46165e+12	1.48198e+12	1.5026e+12	1.5235e+12	1.54469e+12	1.56618e+12	1.58797e+12	1.61006e+12	1.63246e+12	1.65517e+12	1.6782e+12	1.70154e+12	1.72521e+12	1.74921e+12	1.77355e+12	1.79822e+12	1.82323e+12	1.8486e+12	1.87431e+12	1.90039e+12	1.92683e+12	1.95363e+12	1.98081e+12	2.00836e+12	2.0363e+12	2.06463e+12	2.09335e+12	2.12247e+12	2.152e+12
687.385	1.08741e+12	1.10254e+12	1.11788e+12	1.13343e+12	1.1492e+12	1.16518e+12	1.18139e+12	1.19783e+12	1.21449e+12	1.23139e+12	1.24852e+12	1.26589e+12	1.2835e+12	1.30135e+12	1.31946e+12	1.33781e+12	1.35642e+12	1.37529e+12	1.39442e+12	1.41382e+12	1433490170890	1.45343e+12	1.47365e+12	1.49415e+12	1.51494e+12	1.53601e+12	1.55738e+12	1.57905e+12	1.60101e+12	1.62328e+12	1.64587e+12	1.66876e+12	1.69198e+12	1.71552e+12	1.73938e+12	1.76358e+12	1.78811e+12	1.81299e+12	1.83821e+12	1.86378e+12	1.88971e+12	1.916e+12	1.94265e+12	1.96968e+12	1.99708e+12	2.02486e+12	2.05303e+12	2.08159e+12	2.11055e+12
695.665	1.06645e+12	1.08129e+12	1.09633e+12	1.11158e+12	1.12705e+12	1.14273e+12	1.15862e+12	1.17474e+12	1.19108e+12	1.20765e+12	1.22445e+12	1.24149e+12	1.25876e+12	1.27627e+12	1.29402e+12	1.31203e+12	1.33028e+12	1.34878e+12	1.36755e+12	1.38657e+12	1.40586e+12	1.42542e+12	1.44525e+12	1.46535e+12	1.48574e+12	1.50641e+12	1.52736e+12	1.54861e+12	1.57015e+12	1.592e+12	1.61414e+12	1.6366e+12	1.65937e+12	1.68245e+12	1.70586e+12	1.72959e+12	1.75365e+12	1.77804e+12	1.80278e+12	1.82786e+12	1.85328e+12	1.87907e+12	1.90521e+12	1.93171e+12	1.95858e+12	1.98583e+12	2.01346e+12	2.04147e+12	2.06987e+12
704.044	1.04589e+12	1.06044e+12	1.07519e+12	1.09015e+12	1.10532e+12	1.12069e+12	1.13628e+12	1.15209e+12	1.16812e+12	1.18437e+12	1.20084e+12	1.21755e+12	1.23449e+12	1.25166e+12	1.26907e+12	1.28673e+12	1.30463e+12	1.32278e+12	1.34118e+12	1.35984e+12	1.37875e+12	1.39793e+12	1.41738e+12	1.4371e+12	1.45709e+12	1.47736e+12	1.49791e+12	1.51875e+12	1.53988e+12	1.5613e+12	1.58302e+12	1.60504e+12	1.62737e+12	1.65001e+12	1.67297e+12	1.69624e+12	1.71984e+12	1.74376e+12	1.76802e+12	1.79261e+12	1.81755e+12	1.84284e+12	1.86847e+12	1.89447e+12	1.92082e+12	1.94754e+12	1.97464e+12	2.00211e+12	2.02996e+12
[truncated: 337 more rows]
[truncated: 952 more columns]

## Sheet: g=1um
	Volt (rms)
[truncated: 502 more rows]
[truncated: 952 more columns]

## Sheet: g=10um
	Volt (rms)
[truncated: 502 more rows]
[truncated: 952 more columns]

## Sheet: g=100um
	Volt (rms)
[truncated: 502 more rows]
[truncated: 952 more columns]
