# Supplementary material for: Open-channel microfluidics via resonant wireless power transfer
Source: Nat Commun. 2022 Apr 6;13:1869. doi: 10.1038/s41467-022-29405-2 (PMC8987052; doi:10.1038/s41467-022-29405-2)
Supplement: Supplementary file 9 — Source Data [file 41467_2022_29405_MOESM9_ESM.zip › Source Data/Fig1C_VvsR_Normalized_Literature.xlsx]

## Sheet: Sheet1
	Normalize CA	60
Literature	Label	Gap (um)	Width (um)	V (amp)	V (RMS)	CA (deg)	Correction	R (um)	V Normalize (rms)
Dynamics of Dielectrophoretic Liquid Microactuation (T.B. Jones)	Jones 100 um	20	20	719.835	509	75	0.81617	30	415.43
Liquid dielectrophoresis and surface microfluidics, Kaler, 2010	Kaler 15 um	15	15	530.33	375	120	0.517094	22.5	193.91
Optimized Micro devices for liquid-dielectrophoresis (LDEP) actuation of conductive solutions, Renaudot 2012	Ren 10 um	10	3	321.734	227.5	115	0.537167	8	122.205
Optimized Micro devices for liquid-dielectrophoresis (LDEP) actuation of conductive solutions, Renaudot 2012	Ren 10 um	10	5	278.6	197	115	0.537167	10	105.822
Optimized Micro devices for liquid-dielectrophoresis (LDEP) actuation of conductive solutions, Renaudot 2012	Ren 10 um	10	7	275.772	195	115	0.537167	12	104.748
Optimized Micro devices for liquid-dielectrophoresis (LDEP) actuation of conductive solutions, Renaudot 2012	Ren 10 um	10	10	277.186	196	115	0.537167	15	105.285
Optimized Micro devices for liquid-dielectrophoresis (LDEP) actuation of conductive solutions, Renaudot 2012	Ren 10um Optimize	10	10	224.86	159	115	0.537167	15	85.4095	*
Optimized Micro devices for liquid-dielectrophoresis (LDEP) actuation of conductive solutions, Renaudot 2012	Ren 10 um	10	15	247.487	175	115	0.537167	20	94.0042
Optimized Micro devices for liquid-dielectrophoresis (LDEP) actuation of conductive solutions, Renaudot 2012	Ren 10 um	10	20	251.023	177.5	115	0.537167	25	95.3471
Optimized Micro devices for liquid-dielectrophoresis (LDEP) actuation of conductive solutions, Renaudot 2012	Ren 2um	2	15	208.597	147.5	115	0.537167	16	79.2321
Optimized Micro devices for liquid-dielectrophoresis (LDEP) actuation of conductive solutions, Renaudot 2012	Ren 2um	2	10	206.475	146	115	0.537167	11	78.4264
Optimized Micro devices for liquid-dielectrophoresis (LDEP) actuation of conductive solutions, Renaudot 2012	Ren 2um Optimize	2	10	172.534	122	115	0.537167	11	65.5344	*
Optimized Micro devices for liquid-dielectrophoresis (LDEP) actuation of conductive solutions, Renaudot 2012	Ren 2um	2	7	214.96	152	115	0.537167	8	81.6494
Optimized Micro devices for liquid-dielectrophoresis (LDEP) actuation of conductive solutions, Renaudot 2012	Ren 2um	2	5	210.718	149	115	0.537167	6	80.0379
	Exp. Date	Device	Solution	Vamp	V (rms)	CA	Correction	R (um)	V Normalize (rms)
This work	2019-02-27	rd_LB_multi	DI	6	4.24264	45	1.23979	0.651	5.26
This work	2029-02-15	rd_ch_LB_400_TiO2	DI	5	3.53553	52	1.12109	0.431	3.96367
This work	2019-02-28	sq_ch_LB_multi	DI - Res	1.9	1.3435	55	1.07378	0.535	1.44263
