# Supplementary material for: Open-channel microfluidics via resonant wireless power transfer
Source: Nat Commun. 2022 Apr 6;13:1869. doi: 10.1038/s41467-022-29405-2 (PMC8987052; doi:10.1038/s41467-022-29405-2)
Supplement: Supplementary file 9 — Source Data [file 41467_2022_29405_MOESM9_ESM.zip › Source Data/Fig1C_VvsR_TheoryCurves.xlsx]

## Sheet: PlanarV_TheoryCurves
R (um)	Vrms (g = 10 nm)	Vrms (g = 100 nm)	Vrms (g = 1 um)	Vrms (g = 10 um)	Vrms (g = 100 um)
0.1	11.1429	13.1522	67.1429	698.232	1010
0.101205	11.1644	13.1594	66.6807	693.426	1010
0.102424	11.1841	13.1668	66.4679	688.652	1010
0.103657	11.2025	13.1744	66.2217	683.912	1010
0.104906	11.2202	13.1821	65.7658	679.204	1010
0.10617	11.2379	13.1901	65.3131	674.528	1010
0.107448	11.2562	13.1983	64.8634	669.885	1010
0.108743	11.276	13.2067	64.6367	667.544	1010
0.110053	11.298	13.2155	64.4169	665.273	1010
0.111378	11.3226	13.2245	63.9735	660.693	1010
0.11272	11.3492	13.2338	63.5331	656.145	1010
0.114078	11.3763	13.2434	63.0957	651.628	1010
0.115452	11.4029	13.2534	62.8751	647.143	1010
0.116842	11.429	13.2638	62.6614	642.688	1010
0.11825	11.4551	13.2745	62.23	640.442	1010
0.119674	11.4814	13.2857	61.8016	638.263	1010
0.121116	11.5079	13.2973	61.3762	633.87	1010
0.122574	11.5345	13.3094	61.1615	629.506	1010
0.124051	11.5611	13.3221	60.9537	625.173	1010
0.125545	11.5878	13.3352	60.5341	620.869	1010
0.127057	11.6145	13.3489	60.1174	616.595	1010
0.128588	11.6413	13.3633	59.7035	614.44	1010
0.130137	11.6682	13.3783	59.4947	612.35	1010
0.131704	11.695	13.394	59.2925	608.135	1010
0.133291	11.7217	13.4104	58.8844	603.949	1010
0.134896	11.7487	13.4276	58.479	599.791	1010
0.136521	11.7761	13.4457	58.0764	595.662	1010
0.138166	11.804	13.4643	57.8703	591.562	1010
0.13983	11.8316	13.4832	57.6766	587.489	1010
0.141514	11.8577	13.5021	57.2796	585.437	1010
0.143219	11.8818	13.5207	56.8853	583.445	1010
0.144944	11.9076	13.5389	56.69	579.429	1010
0.14669	11.9399	13.5568	56.4937	575.44	1010
0.148457	11.9811	13.575	56.1048	571.479	1010
0.150245	12.0226	13.5941	55.7186	567.545	1010
0.152055	12.0554	13.6144	55.335	563.638	1010
0.153886	12.0814	13.6366	55.1386	561.668	1010
0.15574	12.106	13.6601	54.9541	559.758	1010
0.157616	12.1333	13.6844	54.5758	555.904	1010
0.159514	12.1622	13.7088	54.2001	552.077	1010
0.161436	12.1899	13.7328	54.014	548.277	1010
0.16338	12.2149	13.7565	53.827	544.503	1010
0.165348	12.2411	13.7801	53.4564	540.754	1010
0.16734	12.2744	13.8038	53.0884	538.865	1010
0.169356	12.3174	13.8279	52.723	537.032	1010
0.171396	12.3595	13.8522	52.5359	533.335	1010
0.17346	12.3899	13.8761	52.36	529.663	1010
0.17555	12.4148	13.8995	51.9996	526.017	1010
0.177664	12.4451	13.9221	51.6416	522.396	1010
0.179804	12.488	13.9449	51.4617	518.8	1010
0.18197	12.5314	13.969	51.2861	516.987	1010
0.184162	12.5627	13.9959	50.9331	515.229	1010
0.18638	12.5879	14.0263	50.5825	511.682	1010
0.188625	12.6183	14.0592	50.4062	508.159	1010
0.190897	12.6614	14.0929	50.2343	504.661	1010
0.193197	12.7057	14.1259	49.8884	501.187	1010
0.195524	12.7384	14.1583	49.545	497.737	1010
0.197879	12.7644	14.1906	49.3723	495.997	1010
0.200263	12.7938	14.2231	49.204	494.311	1010
0.202675	12.8346	14.256	48.8652	490.908	1010
0.205116	12.8825	14.2889	48.5289	487.528	1010
0.207587	12.9303	14.3219	48.3597	484.172	1010
0.210087	12.9718	14.3549	48.1948	480.839	1010
0.212618	13.0031	14.388	47.863	477.529	1010
0.215179	13.0301	14.4211	47.5335	474.242	1010
0.217771	13.0617	14.4544	47.3679	472.585	1010
0.220394	13.1044	14.4877	47.2063	470.977	1010
0.223049	13.1522	14.5212	46.8813	467.735	1010
0.225736	13.1978	14.5547	46.5586	464.515	1010
0.228455	13.2434	14.5881	46.3963	461.318	1010
0.231206	13.2915	14.6215	46.2381	458.142	1010
0.233991	13.3352	14.6551	45.9198	454.988	1010
0.23681	13.3679	14.6893	45.6037	453.398	1010
0.239662	13.3956	14.7242	45.4447	451.856	1010
0.242549	13.4276	14.7587	45.2898	448.745	1010
0.245471	13.4713	14.7911	44.978	445.656	1010
0.248428	13.5207	14.8209	44.6684	442.588	1010
0.25142	13.5685	14.8529	44.5125	439.542	1010
0.254449	13.6144	14.8936	44.3609	436.516	1010
0.257513	13.6607	14.9459	44.0555	434.99	1010
0.260615	13.7088	14.9968	43.7522	433.511	1010
0.263755	13.7589	15.0338	43.6075	430.527	1010
0.266932	13.8038	15.064	43.451	427.563	1010
0.270147	13.8376	15.1008	43.1519	424.62	1010
0.273401	13.8662	15.1528	42.9922	421.697	1010
0.276694	13.8995	15.2055	42.8549	418.794	1010
0.280027	13.9448	15.2434	42.5598	417.33	1010
0.2834	13.9959	15.2739	42.2669	415.911	1010
0.286814	14.0451	15.3109	42.1273	413.048	1010
0.290269	14.0929	15.3635	41.9759	410.204	1010
0.293765	14.1414	15.417	41.6869	407.38	1010
0.297303	14.1906	15.4555	41.5326	404.576	1010
0.300885	14.2397	15.4865	41.4	401.791	1010
0.304509	14.2889	15.5239	41.115	400.387	1010
0.308177	14.3384	15.577	40.8319	399.025	1010
0.311889	14.388	15.6315	40.6971	396.278	1010
0.315646	14.4378	15.6713	40.5509	393.55	1010
0.319448	14.4877	15.7031	40.2717	390.841	1010
0.323296	14.5378	15.7398	40.1226	388.15	1010
0.32719	14.5881	15.791	39.9945	385.478	1010
0.331131	14.6386	15.8489	39.7192	384.131	1010
0.33512	14.6893	15.904	39.4457	382.825	1010
0.339156	14.7401	15.9588	39.3159	380.189	1010
0.343242	14.7911	16.0167	39.1742	377.572	1010
0.347376	14.8423	16.0694	38.9045	374.973	1010
0.35156	14.8936	16.1088	38.7676	372.392	1010
0.355795	14.9451	16.142	38.6367	369.828	1010
0.360081	14.9968	16.1808	38.3707	368.536	1010
0.364418	15.0487	16.2336	38.2281	367.282	1010
0.368808	15.1008	16.293	38.1066	364.754	1010
0.37325	15.153	16.3495	37.8443	362.243	1010
0.377746	15.2055	16.4059	37.5837	359.749	1010
0.382296	15.2581	16.4655	37.4596	357.273	1010
0.386901	15.3109	16.5196	37.325	354.813	1010
0.391562	15.3638	16.5602	37.0681	353.572	1010
0.396278	15.417	16.5943	36.931	352.371	1010
0.401051	15.4706	16.6341	36.8129	349.945	1010
0.405882	15.5239	16.6882	36.5595	347.536	1010
0.410771	15.5767	16.7494	36.3078	345.144	1010
0.415719	15.6315	16.8083	36.1813	342.768	1010
0.420727	15.6889	16.8655	36.0579	341.572	1010
0.425794	15.7398	16.9236	35.8096	340.408	1010
0.430923	15.7812	16.9824	35.5631	338.065	1010
0.436114	15.8489	17.0413	35.4455	335.738	1010
0.441367	15.9588	17.1002	35.3183	333.426	1010
0.446684	16.028	17.1593	35.0752	331.131	1010
0.452064	16.0694	17.2187	34.9453	328.852	1010
0.457509	16.1211	17.2783	34.8337	327.702	1010
0.46302	16.1808	17.338	34.5939	326.588	1010
0.468598	16.2381	17.398	34.3558	324.34	1010
0.474242	16.293	17.4582	34.2426	322.107	1010
0.479954	16.3481	17.5186	34.1193	319.89	1010
0.485736	16.4059	17.5792	33.8844	317.687	1010
0.491587	16.4663	17.6401	33.7637	315.5	1010
0.497508	16.5196	17.7011	33.6512	314.398	1010
0.503501	16.563	17.7623	33.4195	313.329	1010
0.509565	16.6341	17.8238	33.2725	311.172	1010
0.515703	16.7494	17.8855	33.1894	309.03	1010
0.521915	16.8222	17.9473	33.0835	306.902	1010
0.528202	16.8655	18.0094	32.961	304.789	1010
0.534564	16.9189	18.0717	32.846	302.691	1010
0.541003	16.9824	18.1343	32.7341	301.632	1010
0.54752	17.046	18.197	32.6173	300.608	1010
0.554115	17.1002	18.26	32.5087	298.538	1010
0.56079	17.1448	18.3231	32.4223	296.483	1010
0.567545	17.2187	18.3865	32.3517	294.442	1010
0.574381	17.338	18.4502	32.2849	292.415	1010
0.5813	17.4134	18.514	32.2121	291.395	1010
0.588302	17.4582	18.578	32.1359	290.402	1010
0.595388	17.5134	18.6423	32.0627	288.403	1010
0.60256	17.5792	18.7068	31.9978	286.418	1010
0.609818	17.645	18.7718	31.9408	284.446	1010
0.617163	17.7011	18.8365	31.8896	282.488	1010
0.624597	17.7473	18.9006	31.842	280.543	1010
0.632121	17.8238	18.9671	31.7962	279.562	1010
0.639735	17.9473	19.0368	31.7527	278.612	1010
0.647441	18.0242	19.0985	31.7125	276.694	1010
0.655239	18.0717	19.1487	31.6766	274.789	1010
0.663132	18.1338	19.2309	31.6463	272.898	1010
0.67112	18.197	19.3642	31.6228	271.019	1010
0.679204	18.2459	19.4482	31.6071	270.073	1010
0.687385	18.3231	19.4984	31.5991	269.153	1010
0.695665	18.4502	19.5611	31.5982	267.301	1010
0.704044	18.5293	19.6336	31.6041	265.461	1010
0.712525	18.578	19.7031	31.616	263.633	1010
0.721107	18.6418	19.7697	31.6334	261.818	1010
0.729794	18.7068	19.8366	31.6555	260.016	1010
0.738584	18.7574	19.9067	31.6817	259.106	1010
0.747481	18.8365	19.98	31.7111	258.226	1010
0.756484	18.9671	20.0447	31.7428	256.448	1010
0.765597	19.053	20.0974	31.7758	254.683	1010
0.774819	19.0985	20.1837	31.8093	252.93	1010
0.784152	19.1445	20.3236	31.842	251.189	1010
0.793597	19.2309	20.4119	31.873	250.312	1010
0.803156	19.3642	20.4644	31.9025	249.459	1010
0.812831	19.4468	20.5292	31.9305	247.742	1010
0.822621	19.4984	20.6063	31.9576	246.037	1010
0.83253	19.5654	20.6834	31.984	244.343	1010
0.842558	19.6336	20.7491	32.01	242.661	1010
0.852707	19.6866	20.8033	32.0361	240.991	1010
0.862979	19.7697	20.893	32.0627	240.148	1010
0.873373	19.9067	21.0378	32.0902	239.332	1010
0.883894	19.9969	21.1278	32.1187	237.684	1010
0.89454	20.0447	21.1836	32.1486	236.048	1010
0.905316	20.0933	21.2564	32.1799	234.423	1010
0.91622	20.1837	21.3304	32.213	232.809	1010
0.927257	20.3236	21.3877	32.2479	231.996	1010
0.938426	20.4152	21.4783	32.2849	231.206	1010
0.94973	20.4644	21.6272	32.3243	229.615	1010
0.96117	20.5142	21.7199	32.3663	228.034	1010
0.972747	20.6063	21.7771	32.4109	226.464	1010
0.984464	20.7491	21.8518	32.4583	224.905	1010
0.996323	20.843	21.928	32.5087	224.12	1010
1.00832	20.893	21.9873	32.5622	223.357	1010
1.02047	20.9423	22.08	32.6181	221.82	1010
1.03276	21.0378	22.2331	32.6757	220.293	1010
1.0452	21.1836	22.3339	32.7341	218.776	1010
1.05779	21.2577	22.3872	32.7924	217.27	1010
1.07053	21.3304	22.4411	32.8501	216.511	1010
1.08343	21.4783	22.5424	32.9065	215.774	1010
1.09648	21.5768	22.6986	32.961	214.289	1010
1.10969	21.6272	22.7955	33.0134	212.814	1010
1.12305	21.6793	22.856	33.0666	211.349	1010
1.13658	21.7771	22.9345	33.1239	209.894	1010
1.15027	21.928	23.0144	33.1894	209.161	1010
1.16413	22.0269	23.0766	33.2651	208.449	1010
1.17815	22.08	23.1739	33.3447	207.014	1010
1.19234	22.1337	23.3346	33.4195	205.589	1010
1.2067	22.2331	23.4403	33.4827	204.174	1010
1.22124	22.3872	23.4963	33.5379	202.768	1010
1.23595	22.4885	23.5533	33.5917	202.06	1010
1.25083	22.5424	23.6592	33.6512	201.372	1010
1.2659	22.5955	23.8232	33.7219	199.986	1010
1.28115	22.6986	23.9306	33.8013	198.609	1010
1.29658	22.856	23.9883	33.8844	197.242	1010
1.3122	22.9345	24.0466	33.9666	195.884	1010
1.32801	23.0144	24.1546	34.0455	195.203	1010
1.344	23.1739	24.322	34.1193	194.536	1010
1.36019	23.2567	24.4317	34.1882	193.197	1010
1.37658	23.3346	24.4906	34.2626	191.867	1010
1.39316	23.4963	24.5501	34.3558	190.546	1010
1.40994	23.6046	24.6604	34.4744	189.877	1010
1.42692	23.6592	24.8313	34.5939	189.234	1010
1.44411	23.7146	24.9433	34.6882	187.932	1010
1.4615	23.8232	25.0035	34.7631	186.638	1010
1.47911	23.9883	25.0642	34.8337	185.353	1010
1.49692	24.0722	25.1768	34.9123	184.077	1010
1.51496	24.1546	25.3513	34.9954	183.434	1010
1.5332	24.322	25.4656	35.0752	182.81	1010
1.55167	24.434	25.527	35.1471	181.552	1010
1.57036	24.4906	25.589	35.2227	180.302	1010
1.58928	24.5479	25.704	35.3183	179.061	1010
1.60842	24.6604	25.8821	35.442	177.828	1010
1.6278	24.8313	25.9993	35.5631	177.209	1010
1.6474	24.9166	26.0615	35.6509	176.604	1010
1.66725	25.0035	26.1231	35.7226	175.388	1010
1.68733	25.1768	26.2422	35.8096	174.181	1010
1.70765	25.2667	26.4241	35.9323	172.982	1010
1.72822	25.3513	26.5165	36.0579	172.374	1010
1.74904	25.527	26.6073	36.1504	171.791	1010
1.77011	25.6447	26.7917	36.2241	170.608	1010
1.79143	25.704	26.915	36.3078	169.434	1010
1.81301	25.764	26.9774	36.4235	168.267	1010
1.83485	25.8821	27.0406	36.5595	167.109	1010
1.85695	26.0615	27.1644	36.6951	166.527	1010
1.87932	26.1509	27.3527	36.8129	165.959	1010
1.90195	26.2422	27.4483	36.9023	164.816	1010
1.92486	26.4241	27.5423	36.9793	163.682	1010
1.94805	26.5166	27.7332	37.0681	162.555	1010
1.97151	26.6073	27.8609	37.1869	161.986	1010
1.99526	26.7917	27.9254	37.325	161.436	1010
2.0193	26.8857	27.9907	37.4633	160.325	1010
2.04362	26.9774	28.119	37.5837	159.221	1010
2.06824	27.1644	28.3139	37.6746	158.125	1010
2.09315	27.2615	28.4111	37.7529	157.57	1010
2.11836	27.3527	28.5102	37.8443	157.036	1010
2.14388	27.5423	28.7078	37.9675	155.955	1010
2.1697	27.6692	28.8103	38.1066	154.882	1010
2.19584	27.7332	28.9068	38.2406	153.815	1010
2.22229	27.798	29.1072	38.3707	152.757	1010
2.24905	27.9254	29.2413	38.5028	152.225	1010
2.27615	28.119	29.3089	38.6367	151.705	1010
2.30356	28.2154	29.3775	38.771	150.661	1010
2.33131	28.3139	29.5121	38.9045	149.624	1010
2.35939	28.5102	29.7167	39.0372	148.594	1010
2.38781	28.61	29.8206	39.1742	148.074	1010
2.41657	28.7078	29.9226	39.3171	147.571	1010
2.44568	28.9068	30.1301	39.4457	146.555	1010
2.47514	29.0082	30.2688	39.5422	145.546	1010
2.50496	29.1072	30.3389	39.624	144.544	1010
2.53513	29.3089	30.4098	39.7192	144.038	1010
2.56567	29.4117	30.5492	39.8484	143.549	1010
2.59657	29.5121	30.761	39.9945	142.561	1010
2.62785	29.7167	30.8664	40.1351	141.579	1010
2.6595	29.8209	30.9742	40.2717	140.605	1010
2.69153	29.9226	31.1889	40.4104	140.113	1010
2.72396	30.1301	31.2981	40.5509	139.637	1010
2.75677	30.2357	31.4051	40.6913	138.676	1010
2.78997	30.3389	31.6228	40.8319	137.721	1010
2.82358	30.5492	31.7337	40.9732	136.773	1010
2.85759	30.6563	31.842	41.115	136.295	1010
2.89201	30.761	32.0627	41.2571	135.831	1010
2.92685	30.9742	32.1753	41.4	134.896	1010
2.9621	31.0828	32.2849	41.5438	133.968	1010
2.99778	31.1889	32.5087	41.6869	133.045	1010
3.03389	31.4051	32.625	41.8288	132.58	1010
3.07044	31.5152	32.7341	41.9759	132.13	1010
3.10742	31.6228	32.961	42.1302	131.22	1010
3.14485	31.842	33.1129	42.2669	130.317	1010
3.18273	31.9536	33.1894	42.378	129.42	1010
3.22107	32.0627	33.2669	42.5598	128.967	1010
3.25987	32.2849	33.4195	42.8549	128.529	1010
3.29913	32.3982	33.6512	43.0406	127.644	1010
3.33887	32.5087	33.7665	43.1519	126.765	1010
3.37909	32.7341	33.8844	43.2908	125.893	1010
3.41979	32.8489	34.1193	43.451	125.452	1010
3.46099	32.961	34.2388	43.6041	125.026	1010
3.50268	33.1894	34.3558	43.7522	124.165	1010
3.54487	33.3058	34.5939	43.9034	123.31	1010
3.58757	33.4195	34.7152	44.0555	122.462	1010
3.63078	33.6512	34.8337	44.2057	122.033	1010
3.67451	33.7692	35.0752	44.3609	121.619	1010
3.71878	33.8844	35.1982	44.5239	120.781	1010
3.76357	34.1193	35.3183	44.6684	119.95	1010
3.8089	34.239	35.5631	44.7858	119.124	1010
3.85478	34.3558	35.6878	44.978	118.706	1010
3.90122	34.5939	35.8096	45.2898	118.304	1010
3.94821	34.7157	36.0579	45.4866	117.49	1010
3.99577	34.8337	36.1843	45.6037	116.681	1010
4.0439	35.0752	36.3078	45.7479	115.878	1010
4.09261	35.2053	36.5595	45.9198	115.08	1010
4.1419	35.3183	36.6877	46.0916	114.288	1010
4.19179	35.5631	36.8129	46.2381	113.501	1010
4.24229	35.8096	37.0681	46.3589	112.72	1010
4.29339	35.9271	37.1981	46.5586	111.944	1010
4.3451	36.0579	37.325	46.8813	111.553	1010
4.39744	36.3078	37.5837	47.0851	111.173	1010
4.45041	36.4346	37.7155	47.2063	110.408	1010
4.50402	36.5595	37.8443	47.3556	109.648	1010
4.55827	36.8129	38.1066	47.5335	108.893	1010
4.61318	36.942	38.2402	47.7114	108.143	1010
4.66874	37.0681	38.3707	47.863	107.399	1010
4.72498	37.325	38.6367	47.9878	106.66	1010
4.78189	37.4559	38.7722	48.1948	105.925	1010
4.83949	37.5837	38.9045	48.5289	105.196	1010
4.89779	37.8443	39.1742	48.7366	104.472	1010
4.95678	37.9774	39.3116	48.8652	104.103	1010
5.01649	38.1066	39.4457	49.0332	103.753	1010
5.07692	38.3707	39.7192	49.204	103.039	1010
5.13807	38.5131	39.8589	49.3361	102.329	1010
5.19996	38.6367	39.9945	49.545	101.987	1010
5.2626	38.9045	40.2717	49.8884	101.625	1010
5.32599	39.1742	40.4211	50.1023	100.925	1010
5.39014	39.3027	40.5509	50.2343	100.487	1010
5.45507	39.4457	40.8319	50.4066	100.231	1010
5.52077	39.7192	41.115	50.5825	99.8935	1010
5.58727	39.8579	41.2499	50.7192	99.5405	1010
5.65458	39.9945	41.4	50.9331	99.2876	1010
5.72269	40.2717	41.6869	51.2861	99.0897	1010
5.79162	40.4134	41.8325	51.5186	98.8553	1010
5.86138	40.5509	41.9759	51.6416	98.5228	1010
5.93198	40.8319	42.2669	51.7659	98.1748	1010
6.00344	40.9834	42.415	51.9996	97.9112	1010
6.07575	41.115	42.5598	52.36	97.7306	1010
6.14894	41.4	42.8549	52.5832	97.6038	1010
6.223	41.6869	43.0051	52.723	97.499	1010
6.29796	41.8237	43.1519	52.9051	97.3891	1010
6.37382	41.9759	43.451	53.0884	97.2732	1000
6.4506	42.2669	43.6034	53.2282	97.1572	993.116
6.5283	42.415	43.7522	53.4564	97.0474	986.279
6.60693	42.5598	44.0555	53.827	96.951	979.49
6.68652	42.8549	44.2105	54.0162	96.8751	976.092
6.76706	43.0138	44.3609	54.2001	96.8278	972.747
6.84857	43.1519	44.6684	54.5758	96.8154	966.051
6.93107	43.451	44.8341	54.8262	96.836	959.401
7.01455	43.7522	44.978	54.9541	96.8853	952.796
7.09905	43.8958	45.2898	55.0865	96.9588	946.237
7.18456	44.0555	45.6037	55.335	97.0515	939.723
7.2711	44.3609	45.7533	55.7186	97.1578	936.438
7.35868	44.5163	45.9198	55.9697	97.2722	933.254
7.44732	44.6684	46.2381	56.1048	97.3881	926.83
7.53703	44.978	46.3996	56.2411	97.499	920.45
7.62781	45.1448	46.5586	56.4937	97.5991	914.113
7.71969	45.2898	46.8813	56.8853	97.6893	907.821
7.81268	45.6037	47.0463	57.1418	97.772	901.571
7.90679	45.9198	47.2063	57.2796	97.8499	895.365
8.00203	46.0705	47.5335	57.4188	97.9259	892.237
8.09841	46.2381	47.7098	57.6766	98.0031	889.201
8.19596	46.5586	47.863	58.0764	98.0849	883.08
8.29469	46.7218	48.1948	58.3393	98.1748	877.001
8.3946	46.8813	48.5289	58.479	98.2756	870.964
8.49572	47.2063	48.6881	58.6171	98.3855	864.968
8.59805	47.3814	48.8652	58.8844	98.5018	859.014
8.70162	47.5335	49.204	59.2925	98.6211	856.012
8.80643	47.863	49.3764	59.4999	98.7402	853.1
8.91251	48.1948	49.545	59.7035	98.8553	847.227
9.01986	48.3535	49.8884	60.1174	98.9639	841.395
9.12851	48.5289	50.0735	60.3931	99.0686	835.603
9.23847	48.8652	50.2343	60.5341	99.1738	829.851
9.34975	49.0458	50.5825	60.68	99.2842	824.138
9.46237	49.204	50.9331	60.9537	99.4046	821.257
9.57635	49.545	51.1002	61.3762	99.5405	818.465
9.6917	49.8884	51.2861	61.6539	99.6957	812.831
9.80844	50.0522	51.6416	61.8016	99.8664	807.235
9.92659	50.2343	51.822	61.9473	100.047	801.678
10.0462	50.5825	51.9996	62.23	100.231	796.159
10.1672	50.7597	52.36	62.6614	100.412	790.679
10.2896	50.9331	52.5443	62.8765	100.588	785.236
10.4136	51.2861	52.723	63.0957	100.76	782.493
10.539	51.4763	53.0884	63.5331	100.925	779.83
10.666	51.6416	53.2854	63.7599	101.085	774.462
10.7944	51.9996	53.4564	63.9735	101.248	769.13
10.9245	52.36	53.827	64.4169	101.424	763.836
11.0561	52.5325	54.2001	64.7138	101.625	758.578
11.1892	52.723	54.3786	64.8634	101.857	753.356
11.324	53.0884	54.5758	65.0149	102.1	750.723
11.4604	53.2846	54.9541	65.3131	102.329	748.17
11.5985	53.4564	55.1571	65.7658	102.523	743.019
11.7382	53.827	55.335	65.9915	102.692	737.904
11.8796	54.2001	55.7186	66.2217	102.856	732.825
12.0226	54.3786	56.1048	66.6807	103.039	727.78
12.1675	54.5758	56.2889	66.9187	103.255	722.77
12.314	54.9541	56.4937	67.1429	103.498	720.243
12.4624	55.1571	56.8853	67.6083	103.753	717.794
12.6125	55.335	57.0846	67.9199	104.004	712.853
12.7644	55.7186	57.2796	68.0769	104.246	707.946
12.9181	56.1048	57.6766	68.2359	104.472	703.072
13.0737	56.2896	57.8905	68.5488	104.684	698.232
13.2312	56.4937	58.0764	69.024	104.912	693.426
13.3906	56.8853	58.479	69.2606	105.196	688.652
13.5519	57.0953	58.8844	69.5024	105.557	686.247
13.7151	57.2796	59.0783	69.9842	105.925	683.912
13.8803	57.6766	59.2925	70.2293	106.223	679.204
14.0475	58.0764	59.7035	70.4693	106.457	674.528
14.2167	58.2788	59.9241	70.9578	106.66	669.885
14.388	58.479	60.1174	71.2069	106.862	665.273
14.5613	58.8844	60.5341	71.4496	107.097	660.693
14.7367	59.2925	60.9537	71.9449	107.399	658.385
14.9142	59.4881	61.1545	72.2021	107.778	656.145
15.0938	59.7035	61.3762	72.4436	108.143	651.628
15.2757	60.1174	61.8016	72.9458	108.409	647.143
15.4597	60.3395	62.0299	73.282	108.627	642.688
15.6459	60.5341	62.23	73.4514	108.893	638.263
15.8343	60.9537	62.6614	73.6229	109.268	633.87
16.0251	61.3762	63.0957	73.9605	109.648	631.654
16.2181	61.5783	63.3036	74.4732	109.922	629.506
16.4135	61.8016	63.5331	74.7285	110.142	625.173
16.6112	62.23	63.9735	74.9894	110.408	620.869
16.8112	62.4597	64.2098	75.5092	110.785	616.595
17.0137	62.6614	64.4169	75.7736	111.173	612.35
17.2187	63.0957	64.8634	76.0326	111.459	608.135
17.4261	63.5331	65.3131	76.5597	111.686	603.949
17.636	63.7544	65.5282	76.8281	111.944	601.839
17.8484	63.9735	65.7658	77.0903	112.3	599.791
18.0634	64.4169	66.2217	77.6247	112.72	595.662
18.281	64.8634	66.4663	77.8969	113.138	591.562
18.5012	65.0773	66.6807	78.1628	113.501	587.489
18.7241	65.3131	67.1429	78.7046	113.775	583.445
18.9496	65.7658	67.6083	78.9806	114.012	579.429
19.1779	66.0087	67.831	79.2501	114.288	577.403
19.4089	66.2217	68.0769	79.7995	114.66	575.44
19.6426	66.6807	68.5488	80.0793	115.08	571.479
19.8793	67.1429	68.802	80.3526	115.486	567.545
20.1187	67.364	69.024	80.9096	115.878	563.638
20.361	67.6083	69.5024	81.1933	116.271	559.758
20.6063	68.0769	69.9842	81.4704	116.681	555.904
20.8545	68.3282	70.2147	82.0352	117.107	552.077
21.1057	68.5488	70.4693	82.3228	117.49	550.148
21.3599	69.024	70.9578	82.6038	117.777	548.277
21.6172	69.5024	71.2197	83.1764	118.02	544.503
21.8776	69.7443	71.4496	83.4681	118.304	540.754
22.1411	69.9842	71.9449	83.7529	118.689	537.032
22.4078	70.4693	72.4436	84.3335	119.124	533.335
22.6778	70.9578	72.696	84.6292	119.543	529.663
22.9509	71.2052	72.9458	84.918	119.95	526.017
23.2274	71.4496	73.4514	85.5067	120.363	524.179
23.5072	71.9449	73.9605	85.8065	120.781	522.396
23.7903	72.4436	74.2044	86.0994	121.2	518.8
24.0769	72.6825	74.4732	86.6962	121.619	515.229
24.3669	72.9458	74.9894	87.0003	122.039	511.682
24.6604	73.4514	75.2662	87.2971	122.462	508.159
24.9574	73.7225	75.5092	87.9023	122.885	504.661
25.2581	73.9605	76.0326	88.2116	123.31	501.187
25.5623	74.4732	76.5597	88.5116	123.737	499.436
25.8702	74.9894	76.8261	89.1251	124.165	497.737
26.1818	75.2504	77.0903	89.4557	124.595	494.311
26.4972	75.5092	77.6247	89.7429	125.026	490.908
26.8164	76.0326	78.1628	90.3649	125.458	487.528
27.1394	76.5597	78.4354	90.9913	125.893	484.172
27.4663	76.8264	78.7046	91.2899	126.328	480.839
27.7971	77.0903	79.2501	91.622	126.765	477.529
28.132	77.6247	79.7995	92.2571	127.204	475.861
28.4708	78.1628	80.0626	92.5793	127.644	474.242
28.8138	78.4354	80.3526	92.8966	128.086	470.977
29.1608	78.7046	80.9096	93.5406	128.529	467.735
29.5121	79.2501	81.2085	93.8685	128.973	464.515
29.8676	79.7995	81.4704	94.189	129.42	461.318
30.2273	80.0616	82.0352	94.8418	129.867	458.142
30.5914	80.3526	82.6038	95.1748	130.317	454.988
30.9599	80.9096	82.8748	95.4993	130.768	451.856
31.3329	81.1921	83.1764	96.1612	131.22	448.745
31.7103	81.4704	83.7529	96.5049	131.674	447.177
32.0922	82.0352	84.0454	96.8278	132.13	445.656
32.4788	82.3228	84.3335	97.499	132.587	442.588
32.87	82.6038	84.918	97.9467	133.045	439.542
33.266	83.1764	85.2158	98.1748	133.506	436.516
33.6667	83.4681	85.5067	98.4113	133.968	433.511
34.0722	83.7529	86.0994	98.8553	134.431	430.527
34.4826	84.3335	86.4014	99.5405	134.896	427.563
34.898	84.6303	86.6962	99.9907	135.365	424.62
35.3183	84.918	87.2971	100.231	135.831	421.697
35.7437	85.5067	87.6041	100.468	136.293	418.794
36.1743	85.8236	87.9023	100.925	136.773	415.911
36.61	86.0994	88.5116	101.625	137.277	413.048
37.051	86.6962	88.8358	101.989	137.721	411.604
37.4973	87.2971	89.1251	102.329	138.079	410.204
37.949	87.5975	89.7429	103.039	138.676	407.38
38.4061	87.9023	90.3649	103.753	139.637	404.576
38.8687	88.5116	90.9913	104.472	140.184	401.791
39.3369	89.1251	91.622	105.038	140.605	399.025
39.8107	89.7429	92.2571	105.196	141.579	396.278
