# Supplementary material for: Open-channel microfluidics via resonant wireless power transfer
Source: Nat Commun. 2022 Apr 6;13:1869. doi: 10.1038/s41467-022-29405-2 (PMC8987052; doi:10.1038/s41467-022-29405-2)
Supplement: Supplementary file 9 — Source Data [file 41467_2022_29405_MOESM9_ESM.zip › Source Data/Fig1D_COMSOL_E2_Simulation.xlsx]

## Sheet: E2_Angled
	Volt (rms)
Alpha (deg)	1	1.039	1.078	1.117	1.156	1.195	1.234	1.273	1.312	1.351	1.39	1.429	1.468	1.507	1.546	1.585	1.624	1.663	1.702	1.741	1.78	1.819	1.858	1.897	1.936	1.975	2.014	2.053	2.092	2.131	2.17	2.209	2.248	2.287	2.326	2.365	2.404	2.443	2.482	2.521	2.56	2.599	2.638	2.677	2.716	2.755	2.794	2.833	2.872
30	2.0132e+13	2.17329e+13	2.33951e+13	2.51185e+13	2.69031e+13	28748998629888	3.06561e+13	3.26245e+13	3.46541e+13	36744945675510	3.8897e+13	4.11104e+13	4.33849e+13	4.57208e+13	4.81178e+13	5.05761e+13	5.30957e+13	5.56764e+13	5.83185e+13	6.10217e+13	6.37862e+13	6.6612e+13	6.9499e+13	7.24472e+13	7.54567e+13	7.85274e+13	8.16593e+13	8.48525e+13	8.8107e+13	9.14227e+13	9.47996e+13	9.82377e+13	101737140156603	105297786253608	108919673893185	112602803075335	116347173800057	120152786067352	124019639877219	127947735229659	131937072124671	135987650562256	140099470542414	144272532065143	148506835130446	152802379738321	157159165888768	161577193581788	166056462817381
31.4	1.87863e+13	2.02802e+13	2.18313e+13	2.34395e+13	2.51048e+13	2.68273e+13	2.8607e+13	3.04438e+13	3.23377e+13	3.42888e+13	3.6297e+13	3.83624e+13	4.0485e+13	4.26646e+13	4.49015e+13	4.71954e+13	4.95466e+13	5.19548e+13	5.44203e+13	5.69428e+13	5.95226e+13	6.21594e+13	6.48534e+13	67604600000831	7.04129e+13	7.32784e+13	7.6201e+13	7.91807e+13	8.22176e+13	85311678191316	8.84629e+13	9.16712e+13	9.49367e+13	9.82594e+13	101639145812756	105076083242066	108570168639717	112121402005708	115729783340040	119395312642713	123117989913727	126897815153081	130734788360776	134628909536811	138580178681188	142588595793905	146654160874962	150776873924361	154956734942100
32.8	1.75497e+13	1.89452e+13	2.03942e+13	2.18965e+13	2.34522e+13	2.50613e+13	2.67238e+13	2.84397e+13	3.0209e+13	3.20316e+13	3.39077e+13	3.58371e+13	3.78199e+13	3.98561e+13	4.19457e+13	4.40887e+13	4.6285e+13	4.85348e+13	5.08379e+13	5.31944e+13	55604324617130	5.80676e+13	6.05843e+13	6.31543e+13	6.57778e+13	6.84546e+13	7.11848e+13	7.39684e+13	7.68054e+13	7.96958e+13	8.26396e+13	8.56367e+13	88687248096820	91791167700850	9.49485e+13	9.81592e+13	101423242802838	104740706600133	108111556445744	111535792339672	115013414281916	118544422272476	122128816311353	125766596398546	129457762534055	133202314717880	137000252950022	140851577230480	144756287559254
34.2	1.64157e+13	1.77211e+13	1.90764e+13	2.04817e+13	2.19369e+13	2.3442e+13	2.49971e+13	2.66021e+13	2.82571e+13	2.9962e+13	3.17168e+13	3.35216e+13	3.53763e+13	3.72809e+13	3.92355e+13	4.124e+13	43294403874373	4.53988e+13	4.75531e+13	4.97574e+13	5.20115e+13	5.43157e+13	5.66697e+13	5.90737e+13	6.15277e+13	6.40315e+13	6.65853e+13	6.91891e+13	7.18428e+13	7.45464e+13	77299944491811	8.01034e+13	8.29569e+13	8.58602e+13	8.88135e+13	9.18168e+13	9.48699e+13	9.79731e+13	101126102327841	104329086733840	107582007734616	110884865330168	114237659520497	117640390305603	121093057685486	124595661660145	128148202229581	131750679393794	135403093152783
35.6	1.53782e+13	1.66011e+13	1.78707e+13	1.91872e+13	2.05504e+13	2.19604e+13	2.34172e+13	2.49208e+13	2.64711e+13	2.80683e+13	2.97122e+13	3.14029e+13	3.31403e+13	3.49246e+13	36755631271319	38633445310014	4.0558e+13	4.25294e+13	4.45476e+13	4.66125e+13	4.87242e+13	5.08827e+13	5.3088e+13	5.53401e+13	57638890558243	5.99845e+13	62376907455621	6.48161e+13	6.7302e+13	6.98348e+13	72414306290370	7.50406e+13	77713688227741	8.04335e+13	8.32002e+13	8.60136e+13	8.88738e+13	9.17808e+13	9.47346e+13	9.77351e+13	100782432777202	103876537735882	107017423114562	110205088913241	113439535131919	116720761770597	120048768829274	123423556307951	126845124206627
37	1.44307e+13	1.55783e+13	1.67697e+13	1.80051e+13	1.92843e+13	2.06075e+13	2.19745e+13	23385446076286	24840281963938	2.6339e+13	2.78816e+13	2.94682e+13	3.10986e+13	3.27729e+13	3.44912e+13	3.62533e+13	38059309170580	3.99092e+13	4.1803e+13	43740766921391	4.57224e+13	4.77479e+13	4.98173e+13	5.19306e+13	5.40878e+13	5.62889e+13	5.85339e+13	6.08228e+13	6.31557e+13	6.55324e+13	6.7953e+13	7.04174e+13	7.29258e+13	7.54781e+13	7.80743e+13	8.07144e+13	8.33984e+13	86126298979745	8.88981e+13	9.17138e+13	9.45734e+13	9.74768e+13	100424212219899	103415489876715	106450665869794	109529740199134	112652712864735	115819583866599	119030353204725
38.4	1.35671e+13	1.4646e+13	1.57661e+13	1.69275e+13	1.81302e+13	1.93742e+13	2.06594e+13	2.19859e+13	2.33537e+13	2.47627e+13	2.6213e+13	2.77046e+13	2.92375e+13	3.08116e+13	3.2427e+13	3.40836e+13	3.57816e+13	3.75208e+13	3.93013e+13	4.1123e+13	4.2986e+13	4.48903e+13	4.68359e+13	4.88227e+13	5.08508e+13	5.29202e+13	5.50309e+13	5.71828e+13	5.9376e+13	6.16104e+13	6.38862e+13	6.62032e+13	6.85615e+13	70961003979923	7.34018e+13	7.58839e+13	7.84073e+13	8.09719e+13	83577807967586	8.6225e+13	8.89134e+13	9.16431e+13	9.44141e+13	9.72264e+13	100079920895547	102974722095652	105910794451599	108888137963386	111906752631016
39.8	1.2781e+13	13797318515688	1.48526e+13	1.59467e+13	1.70797e+13	1.82515e+13	1.94623e+13	2.07119e+13	2.20004e+13	23327827390252	2.46941e+13	2.60993e+13	2.75433e+13	2.90262e+13	3.0548e+13	3.21087e+13	3.37082e+13	3.53466e+13	3.70239e+13	3.87401e+13	4.04952e+13	4.22892e+13	4.4122e+13	45993690337123	4.79043e+13	4.98537e+13	5.18421e+13	5.38693e+13	5.59354e+13	5.80404e+13	6.01843e+13	6.2367e+13	6.45887e+13	6.68492e+13	6.91485e+13	7.14868e+13	73863948846720	7.628e+13	7.87349e+13	8.12287e+13	8.37613e+13	8.63329e+13	88943287469801	9.15926e+13	9.42808e+13	9.70078e+13	99773773705498	102578594491961	105422294969439
41.2	1.2066e+13	1.30255e+13	1.40217e+13	1.50546e+13	1.61242e+13	1.72305e+13	18373564916429	1.95533e+13	2.07697e+13	2.20229e+13	23312707206560	2.46393e+13	2.60025e+13	2.74025e+13	2.88391e+13	30312492035609	3.18226e+13	3.33693e+13	3.49528e+13	3.6573e+13	3.82299e+13	3.99235e+13	4.16538e+13	4.34208e+13	45224504233776	4.70649e+13	4.8942e+13	5.08559e+13	5.28064e+13	5.47936e+13	5.68176e+13	5.88782e+13	6.09755e+13	6.31096e+13	6.52804e+13	67487819867197	6.9732e+13	7.20129e+13	7.43304e+13	7.66847e+13	7.90757e+13	8.15034e+13	8.39678e+13	8.64689e+13	8.90067e+13	9.15812e+13	9.41924e+13	9.68403e+13	9.9525e+13
42.6	1.14159e+13	1.23237e+13	1.32662e+13	1.42435e+13	1.52555e+13	16302185648267	1.73836e+13	1.84998e+13	1.96507e+13	2.08363e+13	2.20567e+13	2.33117e+13	24601531012742	2.59261e+13	2.72853e+13	2.86793e+13	3.0108e+13	31571449562222	3.30696e+13	3.46025e+13	3.61701e+13	3.77725e+13	3.94095e+13	4.10813e+13	4.27879e+13	4.45291e+13	4.63051e+13	4.81158e+13	4.99613e+13	5.18414e+13	5.37563e+13	5.57059e+13	5.76903e+13	5.97094e+13	6.17632e+13	6.38517e+13	65974931904858	6.81329e+13	7.03256e+13	7.25531e+13	7.48152e+13	7.71121e+13	7.94437e+13	8.18101e+13	8.42111e+13	8.66469e+13	8.91175e+13	9.16227e+13	9.41627e+13
44	1.08244e+13	11685127394905	1.25788e+13	1.35054e+13	14464986232225	1.54575e+13	1.64829e+13	1.75412e+13	1.86325e+13	1.97566e+13	2.09138e+13	2.21038e+13	2.33268e+13	2.45827e+13	2.58715e+13	2.71932e+13	2.85479e+13	2.99355e+13	3.13561e+13	3.28095e+13	3.42959e+13	35815230833206	3.73675e+13	3.89527e+13	40570752443291	4.22218e+13	4.39057e+13	4.56226e+13	4.73724e+13	49155176051021	5.09708e+13	5.28194e+13	54700962770212	5.66154e+13	5.85628e+13	6.05431e+13	6.25563e+13	6.46025e+13	6.66816e+13	6.87936e+13	7.09385e+13	7.31164e+13	7.53272e+13	7.75709e+13	7.98476e+13	8.21572e+13	8.44997e+13	8.68751e+13	8.92835e+13
45.4	1.02851e+13	1.1103e+13	1.19521e+13	1.28326e+13	1.37443e+13	14687360683448	1.56617e+13	1.66673e+13	1.77042e+13	1.87724e+13	1.98718e+13	21002568370574	2.21646e+13	2.33579e+13	2.45825e+13	2.58385e+13	2.71256e+13	2.84441e+13	2.97939e+13	3.11749e+13	3.25873e+13	3.40309e+13	3.55058e+13	3.7012e+13	3.85495e+13	4.01183e+13	4.17183e+13	4.33497e+13	4.50123e+13	4.67062e+13	4.84314e+13	50187941294563	5.19757e+13	5.37948e+13	5.56452e+13	5.75268e+13	5.94397e+13	6.1384e+13	6.33595e+13	6.53663e+13	6.74043e+13	6.94737e+13	7.15744e+13	7.37063e+13	7.58695e+13	7.80641e+13	8.02899e+13	8.2547e+13	8.48353e+13
46.8	9.79176e+12	1.05704e+13	1.13788e+13	1.22171e+13	1.30851e+13	1.39829e+13	1.49105e+13	1.58678e+13	16854985398324	1.78719e+13	1.89187e+13	1.99952e+13	2.11015e+13	2.22376e+13	2.34034e+13	2.45991e+13	2.58245e+13	2.70798e+13	2.83648e+13	29679614299139	3.10242e+13	3.23986e+13	3.38028e+13	3.52367e+13	36700452292811	3.8194e+13	3.97173e+13	4.12704e+13	4.28533e+13	4.4466e+13	46108413392191	4.77807e+13	4.94827e+13	5.12145e+13	5.29761e+13	5.47675e+13	5.65887e+13	5.84397e+13	6.03204e+13	62230945850980	6.41713e+13	6.61414e+13	6.81413e+13	7.0171e+13	7.22304e+13	74319694696652	7.64387e+13	7.85876e+13	8.07662e+13
48.2	9.33807e+12	1.00806e+13	1.08516e+13	1.1651e+13	1.24788e+13	1.3335e+13	1.42196e+13	1.51326e+13	1.6074e+13	1.70439e+13	1.80421e+13	1.90687e+13	2.01238e+13	2.12072e+13	22319076913179	2.34593e+13	2.4628e+13	2.58251e+13	2.70506e+13	2.83045e+13	2.95867e+13	3.08975e+13	32236558323072	3.36041e+13	3.5e+13	3.64243e+13	3.78771e+13	3.93582e+13	4.08677e+13	4.24057e+13	4.39721e+13	4.55668e+13	4.719e+13	4.88416e+13	5.05216e+13	5.22299e+13	5.39667e+13	5.57319e+13	5.75256e+13	5.93476e+13	6.1198e+13	6.30768e+13	6.49841e+13	6.69197e+13	6.88837e+13	7.08762e+13	7.28971e+13	7.49463e+13	7.7024e+13
49.6	8.91772e+12	9.62687e+12	1.03631e+13	1.11265e+13	1.19171e+13	1.27347e+13	1.35795e+13	1.44514e+13	1.53505e+13	1.62766e+13	17229927412722	1.82104e+13	1.92179e+13	2.02526e+13	2.13144e+13	2.24033e+13	2.35194e+13	2.46626e+13	2.58329e+13	2.70303e+13	2.82549e+13	2.95066e+13	3.07854e+13	3.20914e+13	3.34245e+13	3.47847e+13	3.6172e+13	3.75865e+13	3.90281e+13	4.04968e+13	4.19927e+13	4.35156e+13	4.50657e+13	4.6643e+13	4.82473e+13	4.98788e+13	5.15374e+13	53223175327908	5.4936e+13	5.6676e+13	5.84432e+13	6.02374e+13	6.20588e+13	63907317678011	6.5783e+13	6.76857e+13	6.96156e+13	7.15726e+13	7.35568e+13
51	8.5247e+12	9.20259e+12	9.90641e+12	1.06362e+13	1.13919e+13	1.21735e+13	1.2981e+13	13814515504879	1.46739e+13	1.55593e+13	1.64706e+13	1.74078e+13	1.83709e+13	1.936e+13	2.0375e+13	2.1416e+13	2.24828e+13	2.35756e+13	2.46944e+13	2.5839e+13	2.70096e+13	2.82062e+13	2.94286e+13	3.0677e+13	3.19514e+13	3.32516e+13	34577833863404	3.593e+13	3.7308e+13	3.8712e+13	4.01419e+13	4.15978e+13	4.30796e+13	4.45873e+13	4.6121e+13	4.76805e+13	4.92661e+13	50877502560879	5.25149e+13	5.41782e+13	5.58674e+13	5.75826e+13	5.93237e+13	6.10908e+13	6.28837e+13	6.47026e+13	6.65475e+13	6.84183e+13	7.0315e+13
52.4	8.15595e+12	8.80451e+12	9.47789e+12	1.01761e+13	1.08991e+13	1.16469e+13	1.24195e+13	1.32169e+13	1.40392e+13	1.48862e+13	15758102379052	1.66548e+13	1.75763e+13	1.85226e+13	1.94937e+13	2.04896e+13	2.15103e+13	2.25558e+13	2.36262e+13	2.47213e+13	2.58413e+13	2.69861e+13	2.81557e+13	2.93501e+13	3.05693e+13	3.18133e+13	3.30821e+13	3.43758e+13	3.56942e+13	3.70375e+13	3.84055e+13	39798412491649	41216103413358	4.26586e+13	4.41259e+13	4.5618e+13	4.7135e+13	4.86767e+13	5.02433e+13	5.18346e+13	5.34508e+13	5.50918e+13	5.67576e+13	5.84482e+13	6.01636e+13	6.19038e+13	6.36689e+13	6.54587e+13	6.72734e+13
53.8	7.8101e+12	8.43116e+12	9.07599e+12	9.74457e+12	1.04369e+13	1.1153e+13	1.18929e+13	1.26565e+13	1.34439e+13	1.4255e+13	1.50899e+13	1.59485e+13	1.68309e+13	1.77371e+13	1.8667e+13	1.96207e+13	2.05982e+13	2.15994e+13	2.26243e+13	23673039886770	2.47455e+13	2.58417e+13	2.69617e+13	2.81055e+13	2.9273e+13	3.04643e+13	3.16793e+13	3.29181e+13	3.41806e+13	3.54669e+13	3.6777e+13	3.81108e+13	3.94684e+13	4.08497e+13	4.22548e+13	4.36836e+13	4.51362e+13	4.66126e+13	4.81127e+13	4.96366e+13	5.11843e+13	52755658294910	5.43508e+13	5.59697e+13	5.76124e+13	5.92788e+13	6.0969e+13	6.2683e+13	6.44207e+13
55.2	7.4858e+12	8.08108e+12	8.69913e+12	9.33995e+12	1.00035e+13	1.06899e+13	1.1399e+13	1.2131e+13	1.28856e+13	1.36631e+13	1.44633e+13	1.52863e+13	1.61321e+13	1.70006e+13	1.78919e+13	1.8806e+13	1.97429e+13	2.07025e+13	2.16849e+13	2.26901e+13	23718002717815	2.47687e+13	2.58422e+13	2.69385e+13	2.80575e+13	2.91993e+13	3.03639e+13	3.15512e+13	3.27613e+13	3.39942e+13	3.52499e+13	3.65283e+13	37829510669893	3.91535e+13	4.05002e+13	4.18698e+13	4.3262e+13	4.46771e+13	4.61149e+13	4.75755e+13	4.90589e+13	5.05651e+13	5.2094e+13	5.36457e+13	5.52202e+13	5.68174e+13	5.84374e+13	6.00802e+13	6.17457e+13
56.6	7.18169e+12	7.75279e+12	8.34573e+12	8.96052e+12	9.59715e+12	1.02556e+13	1.0936e+13	1.16381e+13	1.23622e+13	1.3108e+13	1.38757e+13	1.46653e+13	15476716686675	1.631e+13	1.71651e+13	1.8042e+13	1.89408e+13	1.98615e+13	2.0804e+13	2.17683e+13	2.27545e+13	2.37625e+13	2.47924e+13	2.58441e+13	2.69177e+13	28013083857053	2.91303e+13	3.02695e+13	3.14304e+13	3.26132e+13	3.38179e+13	3.50444e+13	3.62927e+13	3.75629e+13	3.88549e+13	4.01688e+13	4.15045e+13	4.28621e+13	44241544059892	4.56428e+13	4.70659e+13	4.85109e+13	4.99777e+13	5.14664e+13	5.29769e+13	5.45092e+13	56063411964164	5.76395e+13	5.92373e+13
58	6.89642e+12	7.44483e+12	8.01422e+12	8.60459e+12	9215937712352	9.84826e+12	1.05016e+13	1.11759e+13	1.18711e+13	1.25874e+13	13324577990891	1.40828e+13	1.4862e+13	1.56621e+13	1.64832e+13	1.73254e+13	1.81885e+13	1.90725e+13	1.99776e+13	2.09036e+13	2.18506e+13	2.28186e+13	2.38076e+13	2.48175e+13	2.58485e+13	2.69004e+13	2.79732e+13	2.90671e+13	3.01819e+13	3.13178e+13	3.24746e+13	3.36523e+13	3.48511e+13	3.60708e+13	3.73115e+13	3.85732e+13	3.98559e+13	4.11596e+13	4.24842e+13	4.38298e+13	4.51964e+13	4.6584e+13	4.79925e+13	4.9422e+13	5.08725e+13	5.2344e+13	5.38365e+13	55349921808775	5.68843e+13
59.4	6.62864e+12	7.15575e+12	7.70303e+12	8.27048e+12	8.85809e+12	9.46586e+12	1.00938e+13	1.07419e+13	1.14102e+13	1.20986e+13	1.28072e+13	1.3536e+13	1.42849e+13	1.5054e+13	15843213487544	1.66526e+13	1.74822e+13	1.8332e+13	1.92019e+13	2.00919e+13	2.10022e+13	2.19326e+13	22883145105097	2.38539e+13	2.48448e+13	2.58558e+13	2.68871e+13	2.79384e+13	2.901e+13	3.01017e+13	3.12136e+13	3.23456e+13	3.34978e+13	3.46702e+13	3.58628e+13	3.70755e+13	3.83083e+13	3.95614e+13	4.08346e+13	4.21279e+13	4.34414e+13	4.47751e+13	4.6129e+13	4.7503e+13	4.88972e+13	5.03115e+13	5.1746e+13	5.32007e+13	5.46756e+13
60.8	6.37699e+12	6.8841e+12	7.4106e+12	7.9565e+12	8.52181e+12	9.10651e+12	9.71061e+12	1.03341e+13	1.0977e+13	1.16393e+13	1.2321e+13	1.30221e+13	1.37426e+13	1.44825e+13	1.52418e+13	1.60204e+13	1.68185e+13	1.7636e+13	1.84729e+13	1.93292e+13	2.02049e+13	2.10999e+13	2.20144e+13	2.29483e+13	2.39016e+13	2.48743e+13	2.58663e+13	2.68778e+13	2.79087e+13	28958954000627	3.00286e+13	3.11177e+13	3.22262e+13	3.3354e+13	3.45013e+13	3.5668e+13	3.6854e+13	3.80595e+13	3.92843e+13	4.05286e+13	4.17923e+13	43075321804796	4.43778e+13	4.56996e+13	4.70409e+13	4.84015e+13	4.97816e+13	5.1181e+13	5.25999e+13
62.2	6.14033e+12	6.62861e+12	7.13558e+12	7.66122e+12	8.20554e+12	8.76854e+12	9.35022e+12	9.95058e+12	1.05696e+13	1.12073e+13	1.18637e+13	1.25388e+13	1.32326e+13	1.3945e+13	1.46761e+13	1.54259e+13	16194352072920	1.69815e+13	1.77873e+13	1.86118e+13	1.9455e+13	2.03169e+13	2.11974e+13	2.20966e+13	23014536504125	2.39511e+13	2.49064e+13	25880307118178	2.68729e+13	2.78842e+13	2.89142e+13	29962838866183	3.10302e+13	3.21162e+13	3.32209e+13	3.43442e+13	3.54863e+13	3.6647e+13	3.78264e+13	3.90245e+13	4.02412e+13	4.14767e+13	4.27308e+13	4.40036e+13	45295082834157	4.66052e+13	4.79341e+13	4.92816e+13	5.06478e+13
63.6	5.91763e+12	6.3882e+12	6.87678e+12	7.38336e+12	7.90794e+12	8.45052e+12	9.0111e+12	9.58969e+12	10186274638791	10800861801590	1.14335e+13	1.2084e+13	1.27526e+13	1.34392e+13	1.41438e+13	14866414734322	1.5607e+13	1.63656e+13	1.71422e+13	1.79368e+13	1.87494e+13	1.958e+13	2.04286e+13	2.12952e+13	2.21798e+13	23082450406737	2.40031e+13	2.49417e+13	2.58983e+13	2.68729e+13	2.78655e+13	2.88761e+13	29904760252587	3.09514e+13	32016004475375	3.30986e+13	34199254404056	3.53179e+13	3.64545e+13	3.76091e+13	3.87818e+13	3.99724e+13	4.1181e+13	4.24077e+13	43652311177711	4.49149e+13	4.61956e+13	4.74942e+13	4.88109e+13
65	5.70789e+12	6.16179e+12	6.63305e+12	7.12167e+12	7.62766e+12	8.15101e+12	8.69173e+12	9.2498e+12	9.82524e+12	1.0418e+13	11028216150766	1.16557e+13	1.23006e+13	1.29629e+13	13642521543090	1.43395e+13	1.50539e+13	1.57856e+13	16534641404898	1.73011e+13	1.80849e+13	1.8886e+13	1.97046e+13	20540467829870	2.13937e+13	22264342230258	2.31523e+13	2.40577e+13	2.49804e+13	2.59205e+13	2.68779e+13	2.78527e+13	2.88448e+13	2.98544e+13	3.08813e+13	3.19255e+13	32987134842899	3.40661e+13	3.51625e+13	3.62762e+13	3.74072e+13	3.85557e+13	3.97215e+13	4.09046e+13	4.21051e+13	4.3323e+13	4.45583e+13	4.58109e+13	4.70809e+13
66.4	5.51011e+12	5948277116738	6.40321e+12	6.8749e+12	7.36336e+12	7.86857e+12	8.39055e+12	8.92929e+12	9.48479e+12	10057054324786	1.06461e+13	1.12519e+13	1.18744e+13	1.25137e+13	1.31698e+13	1.38426e+13	1.45322e+13	1.52386e+13	1.59617e+13	1.67016e+13	1.74582e+13	1.82316e+13	1.90218e+13	1.98287e+13	20652413124096	21492864361579	2.23501e+13	2.32241e+13	24114788562175	2.50223e+13	2.59465e+13	26887568494991	2.78454e+13	2.88199e+13	2.98112e+13	30819272877755	3.18441e+13	3.28857e+13	3.3944e+13	3.50192e+13	3.6111e+13	3.72197e+13	3.83451e+13	3.94872e+13	40646169998405	4.18219e+13	4.30143e+13	4.42235e+13	45449485278441
67.8	5.32327e+12	5.74658e+12	6.18609e+12	6.64179e+12	7.11368e+12	7.60177e+12	8.10605e+12	8.62652e+12	9.16318e+12	9.71604e+12	1.02851e+13	1.08703e+13	1.14718e+13	1.20894e+13	12723239630519	1.33733e+13	1.40395e+13	1.47219e+13	1.54205e+13	1.61353e+13	1.68663e+13	1.76134e+13	1.83768e+13	1.91564e+13	1.99521e+13	2.07641e+13	2.15922e+13	2.24366e+13	2.32971e+13	2.41738e+13	2.50668e+13	2.59759e+13	2.69012e+13	2.78427e+13	2.88004e+13	2.97743e+13	3.07643e+13	3.17706e+13	32793085546324	3.38317e+13	3.48866e+13	3.59576e+13	3.70449e+13	3.81483e+13	3.9268e+13	4.04038e+13	4.15558e+13	42723997075852	4.39084e+13
69.2	5.14638e+12	5.55562e+12	5.98053e+12	6.42108e+12	6.87729e+12	7.34916e+12	7.83668e+12	8.33986e+12	8.85869e+12	9.39318e+12	9.94332e+12	1.05091e+13	1.10906e+13	1.16877e+13	1.23004e+13	1.29289e+13	1.35729e+13	1.42327e+13	1.49081e+13	1.55991e+13	16305789275831	1.70281e+13	1.77661e+13	1.85198e+13	1.92891e+13	2.00741e+13	2.08747e+13	2.1691e+13	2.25229e+13	2.33705e+13	2.42338e+13	2.51127e+13	2.60073e+13	2.69175e+13	2.78433e+13	2.87849e+13	2.9742e+13	3.07149e+13	3.17034e+13	3.27075e+13	3.37273e+13	3.47628e+13	3.58139e+13	3.68806e+13	3.79631e+13	3.90612e+13	4.01749e+13	41304271804447	4.24493e+13
70.6	4.97843e+12	5.37432e+12	5.78535e+12	6.21153e+12	6.65285e+12	7.10932e+12	7.58093e+12	8.06769e+12	8.56959e+12	9.08663e+12	9.61882e+12	1.01662e+13	1.07286e+13	11306257120239	1.1899e+13	12506934810254	1.313e+13	1.37682e+13	1.44215e+13	15090022777259	1.57737e+13	1.64724e+13	17186354766116	1.79154e+13	1.86596e+13	1.9419e+13	2.01935e+13	2.09831e+13	2.17879e+13	2.26078e+13	2.34429e+13	2.42931e+13	25158512908421	2.6039e+13	2.69347e+13	27845475804947	2.87714e+13	2.97125e+13	3.06687e+13	31640114351786	3.26266e+13	33628299918693	3.46451e+13	3.56771e+13	3.67242e+13	3.77864e+13	3.88638e+13	3.99563e+13	4.1064e+13
72	4.81867e+12	5.20186e+12	5.5997e+12	6.01221e+12	6.43937e+12	6.88119e+12	7.33767e+12	7.8088e+12	8.2946e+12	8.79505e+12	9.31016e+12	9.83993e+12	1.03844e+13	1.09434e+13	1.15172e+13	1.21056e+13	12708657001691	1.33264e+13	1.39588e+13	1.46058e+13	1.52675e+13	1.59438e+13	1.66349e+13	1.73405e+13	1.80609e+13	1.87958e+13	19545489037449	2.03098e+13	2.10888e+13	2.18824e+13	2.26907e+13	23513595371562	2.43512e+13	2.52034e+13	2.60704e+13	2.69519e+13	2.78482e+13	2.87591e+13	2.96846e+13	3.06248e+13	3.15797e+13	3.25492e+13	3.35334e+13	3.45322e+13	3.55457e+13	3.65739e+13	3.76167e+13	3.86741e+13	3.97463e+13
73.4	4.66667e+12	5.03777e+12	5.42306e+12	5.82255e+12	6.23624e+12	6.66412e+12	7.1062e+12	7.56248e+12	8.03295e+12	8.51761e+12	9.01648e+12	9.52953e+12	10056788086272	10598238593417	1.11539e+13	1.17237e+13	1.23078e+13	1.2906e+13	1.35184e+13	1.41451e+13	1.47859e+13	15440899129254	1.61101e+13	16793524396179	1.74911e+13	1.82029e+13	1.89289e+13	1.96691e+13	2.04235e+13	2.11921e+13	2.19749e+13	22771865995742	2.3583e+13	2.44084e+13	2.5248e+13	2.61017e+13	2.69697e+13	2.78519e+13	2.87482e+13	2.96588e+13	3.05835e+13	3.15224e+13	3.24756e+13	3.34429e+13	3.44244e+13	3.54201e+13	3.64301e+13	3.74542e+13	3.84925e+13
74.8	4.52199e+12	4.88159e+12	5.25493e+12	5.64204e+12	6.0429e+12	6.45752e+12	6.88589e+12	7.32802e+12	7.7839e+12	8.25354e+12	8.73694e+12	9.23409e+12	9.745e+12	1.02697e+13	1.08081e+13	1.13603e+13	1.19262e+13	1.25059e+13	1.30993e+13	13706523925331	1.43275e+13	1.49622e+13	1.56107e+13	1.62729e+13	1.69489e+13	1.76386e+13	1.83421e+13	1.90593e+13	1.97903e+13	2.05351e+13	2.12936e+13	2.20659e+13	2.28519e+13	2.36517e+13	2.44652e+13	2.52925e+13	2.61336e+13	2.69884e+13	2.78569e+13	2.87393e+13	2.96353e+13	30545155842866	3.14687e+13	32406082151976	3.33572e+13	3.4322e+13	35300640862308	3.6293e+13	37299126166974
76.2	4.38421e+12	4.73285e+12	5.09482e+12	5.47013e+12	5.85878e+12	6.26076e+12	6.67608e+12	7.10474e+12	7.54674e+12	8.00207e+12	8.47073e+12	8.95274e+12	9.44808e+12	9.95676e+12	1.04788e+13	1.10141e+13	1.15628e+13	1.21248e+13	1.27002e+13	13288898726465	1.38909e+13	1.45063e+13	15135015455921	1.57771e+13	16432443791858	1.71012e+13	1.77832e+13	18478612070213	1.91873e+13	1.99094e+13	2.06448e+13	2.13936e+13	2.21556e+13	2.2931e+13	2.37198e+13	2.45219e+13	2.53373e+13	2.61661e+13	2.70082e+13	2.78636e+13	2.87324e+13	2.96145e+13	30509917402080	3.14187e+13	3.23408e+13	3.32763e+13	3.42251e+13	3.51872e+13	3.61627e+13
77.6	4.2529e+12	4.5911e+12	4.94223e+12	5.3063e+12	5.68331e+12	6.07325e+12	6.47613e+12	6.89195e+12	7.32071e+12	7.7624e+12	8.21703e+12	8.6846e+12	9.16511e+12	9.65855e+12	1.01649e+13	1.06842e+13	1.12165e+13	1.17617e+13	1.23198e+13	1.28909e+13	1.34749e+13	1.40718e+13	1.46817e+13	1.53045e+13	1.59403e+13	1.6589e+13	1.72506e+13	17925168575868	18612671408412	1.93131e+13	2.00265e+13	2.07528e+13	2.14921e+13	2.22442e+13	2.30094e+13	2.37874e+13	2.45784e+13	2.53824e+13	2.61993e+13	2.70291e+13	2.78718e+13	2.87275e+13	2.95961e+13	3.04777e+13	3.13722e+13	3.22796e+13	3.32e+13	3.41333e+13	3.50796e+13
79	4.12764e+12	4.45587e+12	4.79666e+12	5.15001e+12	5.51591e+12	5.89437e+12	6.28539e+12	6.68896e+12	7.10508e+12	7.53377e+12	7.97501e+12	8.42881e+12	8.89516e+12	9.37407e+12	9.86553e+12	1.03696e+13	1.08861e+13	1.14153e+13	1.1957e+13	1.25112e+13	1.3078e+13	1.36574e+13	1.42493e+13	1.48538e+13	1.54708e+13	1.61004e+13	1.67425e+13	1.73972e+13	1.80645e+13	1.87443e+13	19436633146753	2.01416e+13	2.0859e+13	2.15891e+13	2.23317e+13	2.30868e+13	2.38545e+13	2.46348e+13	2.54276e+13	26232957846383	2.70509e+13	2.78814e+13	2.87244e+13	2.958e+13	3.04482e+13	3.13289e+13	3.22221e+13	3.3128e+13	3.40463e+13
80.4	4.00799e+12	4.32671e+12	4.65762e+12	5.00073e+12	5.35603e+12	5.72351e+12	6.1032e+12	6.49507e+12	6.89913e+12	7.31539e+12	7.74384e+12	8.18449e+12	8.63732e+12	9.10235e+12	9.57957e+12	10068980341808	1.05706e+13	1.10844e+13	1.16104e+13	1.21486e+13	1.26989e+13	1.32615e+13	1.38362e+13	1.44232e+13	1.50223e+13	1.56337e+13	1.62572e+13	1.68929e+13	1.75408e+13	1.82009e+13	1.88732e+13	1.95577e+13	2.02544e+13	20963282604624	2.16843e+13	2.24176e+13	2.31631e+13	2.39207e+13	2.46905e+13	2.54726e+13	2.62668e+13	2.70732e+13	2.78918e+13	2.87226e+13	29565585985443	3.04208e+13	3.12881e+13	3.21677e+13	3.30595e+13
81.8	3.8936e+12	4.20322e+12	4.52469e+12	4.858e+12	5203156213157	5.56016e+12	5.929e+12	6.30969e+12	6.70222e+12	7.1066e+12	7.52282e+12	7.95089e+12	8.3908e+12	8.84255e+12	9.30615e+12	9.7816e+12	1.02689e+13	1.0768e+13	1.1279e+13	1.18018e+13	1.23365e+13	1.2883e+13	1.34413e+13	1.40115e+13	1.45936e+13	15187468723394	1.57932e+13	1.64108e+13	1.70402e+13	1.76815e+13	18334567273601	18999519966067	1.96763e+13	2.0365e+13	2.10654e+13	2.17778e+13	2.25019e+13	2.3238e+13	2.39858e+13	2.47455e+13	2.55171e+13	2.63005e+13	27095725196532	27902809818696	28721738768335	2.95525e+13	3.03951e+13	3.12496e+13	3.21159e+13
83.2	3.78419e+12	4.08511e+12	4.39754e+12	4.72149e+12	5.05694e+12	5.40391e+12	5.76239e+12	6.13238e+12	6.51389e+12	6.9069e+12	7.31143e+12	7.72746e+12	8.15501e+12	8.59407e+12	9.04464e+12	9.50673e+12	9.98032e+12	1.04654e+13	1.0962e+13	1.14702e+13	1.19898e+13	1.2521e+13	1.30636e+13	13617805233999	1.41835e+13	1.47607e+13	1.53494e+13	1.59496e+13	1.65614e+13	1.71846e+13	1.78194e+13	1.84656e+13	1.91234e+13	1.97927e+13	2.04735e+13	2.11658e+13	2.18696e+13	2.2585e+13	2.33118e+13	2.40502e+13	2.48e+13	2.55614e+13	2.63343e+13	2.71187e+13	2.79146e+13	2.87221e+13	2.9541e+13	3.03715e+13	3.12134e+13
84.6	3.6795e+12	3.97209e+12	4.27588e+12	4.59087e+12	4.91704e+12	5.25441e+12	5.60297e+12	5.96273e+12	6.33368e+12	6.71582e+12	7.10915e+12	7.51368e+12	7.9294e+12	8.35631e+12	8.79442e+12	9.24372e+12	9.70421e+12	1.01759e+13	1.06588e+13	1.11528e+13	1.16581e+13	1.21746e+13	1.27022e+13	1.32411e+13	1.37911e+13	14352331778231	1.49248e+13	1.55084e+13	1.61032e+13	1.67092e+13	1.73264e+13	1.79548e+13	1.85943e+13	19245118720865	1.99071e+13	2.05802e+13	2.12646e+13	2.19601e+13	2.26669e+13	2.33848e+13	2.41139e+13	2.48543e+13	2.56058e+13	2.63685e+13	2.71424e+13	2.79275e+13	28723745419651	2.95312e+13	3.03499e+13
86	3.57927e+12	3.8639e+12	4.15941e+12	4.46581e+12	4.78311e+12	5.11129e+12	5.45035e+12	5.80031e+12	6.16115e+12	6.53288e+12	6.9155e+12	7.30901e+12	7.71341e+12	8.12869e+12	8.55487e+12	8.99193e+12	9.43988e+12	9.89871e+12	1.03684e+13	1.08491e+13	1.13406e+13	1.18429e+13	1.23562e+13	1.28804e+13	1.34154e+13	1.39614e+13	1.45182e+13	1.50859e+13	1.56645e+13	1.6254e+13	1.68544e+13	1.74657e+13	1.80878e+13	1.87209e+13	1.93648e+13	2.00197e+13	2.06854e+13	2.1362e+13	2.20495e+13	2.27478e+13	2.34571e+13	2.41772e+13	2.49083e+13	2.56502e+13	2.6403e+13	2.71667e+13	2.79413e+13	2.87268e+13	2.95232e+13
87.4	3.48325e+12	3.76024e+12	4.04783e+12	4.34601e+12	4.65479e+12	4.97416e+12	5.30413e+12	5.6447e+12	5.99587e+12	6.35763e+12	6.72998e+12	7.11293e+12	7.50648e+12	7.91062e+12	8.32536e+12	8.7507e+12	9.18663e+12	9.63316e+12	1.00903e+13	1.0558e+13	1.10363e+13	1.15252e+13	1.20247e+13	1.25348e+13	13055542818006	1.35868e+13	1.41287e+13	1.46812e+13	1.52443e+13	1.5818e+13	1.64023e+13	1.69971e+13	1.76026e+13	1.82187e+13	18845325726777	1.94826e+13	2.01304e+13	2.07889e+13	2.14579e+13	2.21376e+13	2.28278e+13	23528637922457	2.42401e+13	2.49621e+13	2.56947e+13	2.64379e+13	2.71917e+13	2.79562e+13	28731155896582
88.8	3.39117e+12	3.66084e+12	3.94083e+12	4.23113e+12	4.53174e+12	4.84268e+12	5.16393e+12	5.49549e+12	5.83737e+12	6.18957e+12	6.55208e+12	6.92491e+12	7.30805e+12	7.70151e+12	8.10529e+12	8.51938e+12	8.94379e+12	9.37852e+12	9.82356e+12	1.02789e+13	1.07446e+13	1.12206e+13	1.17069e+13	1.22035e+13	1.27104e+13	1.32277e+13	1.37553e+13	1.42931e+13	1.48413e+13	1.53999e+13	1.59687e+13	1.65478e+13	1.71373e+13	17737073706706	1.83472e+13	1.89676e+13	1.95983e+13	20239350686916	2.08907e+13	2.15524e+13	2.22244e+13	2.29067e+13	2.35993e+13	2.43022e+13	2.50155e+13	2.57391e+13	2.6473e+13	2.72172e+13	2.79717e+13
90.2	3.30278e+12	3.56542e+12	3.83811e+12	4.12084e+12	4.41363e+12	4.71645e+12	5.02933e+12	5.35225e+12	5.68522e+12	6.02824e+12	6.3813e+12	6.74442e+12	7.11757e+12	7.50078e+12	7.89403e+12	8.29733e+12	8.71068e+12	9.13407e+12	9.56751e+12	1.0011e+13	1.04645e+13	10928115518862	11401744333319	1.18854e+13	1.23791e+13	1.28829e+13	1.33967e+13	1.39206e+13	1.44545e+13	1.49985e+13	15552469086395	1.61165e+13	1.66906e+13	1.72748e+13	1.7869e+13	18473201576961	1.90875e+13	1.97118e+13	2.03462e+13	2.09906e+13	2.16451e+13	22309633616609	2.29842e+13	2.36688e+13	2.43635e+13	2.50682e+13	2.5783e+13	2.65078e+13	2.72426e+13
91.6	3.21785e+12	3.47374e+12	3.73941e+12	4.01488e+12	4.30013e+12	4.59517e+12	4.9e+12	5.21462e+12	5.53903e+12	5.87322e+12	6.21721e+12	6.57098e+12	6.93454e+12	7.3079e+12	7.69103e+12	8.08396e+12	8.48668e+12	8.89919e+12	9.32148e+12	9.75356e+12	1.01954e+13	1.06471e+13	1.11085e+13	1.15798e+13	1.20608e+13	1.25516e+13	1.30522e+13	1.35626e+13	1.40828e+13	1.46128e+13	1.51525e+13	1.57021e+13	1.62614e+13	1.68305e+13	17409457077887	1.79982e+13	1.85967e+13	1.92049e+13	1.9823e+13	20450856351976	21088502306655	2.17359e+13	2.23932e+13	2.30602e+13	2.3737e+13	2.44236e+13	2.51199e+13	25826107588113	26542063142422
93	3.13622e+12	3.38562e+12	3.64455e+12	3.91303e+12	4.19105e+12	4.4786e+12	4.7757e+12	5.08234e+12	5.39852e+12	5.72423e+12	6.05949e+12	6.40429e+12	6.75863e+12	7.12251e+12	7.49593e+12	7.87889e+12	8.27139e+12	8.67344e+12	9.08502e+12	9.50614e+12	9.9368e+12	1.0377e+13	1.08267e+13	1.1286e+13	11754857698441	1.22332e+13	1.27211e+13	1.32186e+13	1.37256e+13	1.42421e+13	1.47682e+13	1.53038e+13	1.58489e+13	1.64036e+13	16967821659128	1.75416e+13	1.81249e+13	1.87177e+13	1.93201e+13	1.99321e+13	2.05535e+13	2.11845e+13	2.18251e+13	2.24752e+13	2.31348e+13	2.3804e+13	2.44827e+13	2.5171e+13	2.58688e+13
94.4	3.05775e+12	3.30091e+12	3.55337e+12	3.81512e+12	4.08618e+12	4.36655e+12	4.65621e+12	4.95518e+12	5.26344e+12	5.58101e+12	5.90788e+12	6.24406e+12	6.58953e+12	6.94431e+12	7.30838e+12	7.68176e+12	8.06444e+12	8.45643e+12	8.85771e+12	9.2683e+12	9.68818e+12	1.01174e+13	1.05559e+13	1.10037e+13	1.14608e+13	1.19271e+13	1.24028e+13	1.28878e+13	1.33821e+13	1.38857e+13	1.43987e+13	1.49209e+13	1.54524e+13	1.59932e+13	1.65433e+13	1.71027e+13	1.76714e+13	1.82494e+13	1.88367e+13	1.94334e+13	20039287024879	2.06545e+13	2.1279e+13	2.19129e+13	2.2556e+13	2.32084e+13	2.38701e+13	2.45412e+13	2.52215e+13
95.8	2.9823e+12	3.21946e+12	3.46569e+12	3.72099e+12	3.98536e+12	4.2588e+12	4.54132e+12	4.83291e+12	5.13357e+12	5.4433e+12	5.76211e+12	6.08998e+12	6.42693e+12	6.77295e+12	7.12805e+12	7.49221e+12	7.86545e+12	8.24776e+12	8.63914e+12	9.0396e+12	9.44913e+12	9.86773e+12	1.02954e+13	1.07321e+13	1.1178e+13	1.16328e+13	1.20968e+13	1.25698e+13	1.30519e+13	1.35431e+13	1.40434e+13	1.45527e+13	1.50711e+13	1.55985e+13	1.61351e+13	1.66807e+13	1.72354e+13	1.77991e+13	18371947862331	1.89538e+13	1.95448e+13	2.01449e+13	20753972281274	2.13722e+13	2.19994e+13	2.26357e+13	2.32812e+13	2.39356e+13	2.45992e+13
97.2	2.90973e+12	3.14111e+12	3.38135e+12	3.63044e+12	3.88837e+12	4.15516e+12	4.43081e+12	4.7153e+12	5.00864e+12	5.31084e+12	5.62189e+12	5.94178e+12	6.27053e+12	6.60813e+12	6.95459e+12	7.30989e+12	7.67405e+12	8.04705e+12	8.42891e+12	8.81962e+12	9.21918e+12	9.62759e+12	1.00449e+13	1.0471e+13	1.09059e+13	1.13498e+13	1.18024e+13	1.22639e+13	1.27343e+13	1.32135e+13	1.37016e+13	1.41985e+13	1.47043e+13	1.5219e+13	1.57424e+13	1.62748e+13	16815945799382	1.7366e+13	1.79249e+13	1.84926e+13	1.90692e+13	1.96546e+13	2.02489e+13	2.08521e+13	2.14641e+13	2.20849e+13	2.27146e+13	2.33532e+13	24000552717962
98.6	2.83989e+12	3.06572e+12	3.30019e+12	3.5433e+12	3.79504e+12	4.05543e+12	4.32446e+12	4.60212e+12	4.88842e+12	5.18337e+12	5.48695e+12	5.79917e+12	6.12003e+12	6.44952e+12	6.78766e+12	7.13444e+12	7.48985e+12	7.8539e+12	8.2266e+12	8.60793e+12	8.9979e+12	9.39651e+12	9.80376e+12	1.02196e+13	1.06442e+13	1.10773e+13	1.15191e+13	1.19696e+13	12428664343812	1.28964e+13	1.33727e+13	1.38577e+13	1.43514e+13	1.48537e+13	1.53646e+13	1.58841e+13	1.64123e+13	1.69492e+13	1.74946e+13	1.80487e+13	1.86115e+13	19182873282688	1.97629e+13	20351566405739	2.09489e+13	2.15548e+13	2.21694e+13	2.27926e+13	2.34245e+13
100	2.77264e+12	2.99312e+12	3.22204e+12	3.45939e+12	3.70518e+12	3.9594e+12	4.22205e+12	4.49314e+12	4.77266e+12	5.06062e+12	5.35701e+12	5.66184e+12	5.9751e+12	6.2968e+12	6.62693e+12	6.96549e+12	7.31249e+12	7.66792e+12	8.03179e+12	8.40409e+12	8.78483e+12	9.174e+12	9.5716e+12	9.97764e+12	1.03921e+13	1.0815e+13	1.12464e+13	1.16861e+13	1.21344e+13	1.2591e+13	1.30561e+13	1.35296e+13	1.40115e+13	1.45019e+13	1.50007e+13	1.5508e+13	1.60237e+13	1.65478e+13	1.70803e+13	17621338269342	1.81708e+13	18728619046749	1.92949e+13	1.98696e+13	2.04528e+13	2.10444e+13	21644422382958	2.22529e+13	2.28698e+13
101.4	2.70785e+12	2.92318e+12	3.14674e+12	3.37855e+12	3.61859e+12	3.86687e+12	4.12339e+12	4.38814e+12	4.66113e+12	4.94236e+12	5.23183e+12	5.52953e+12	5.83547e+12	6149650197530	6.47207e+12	6.80272e+12	7.14161e+12	7.48873e+12	7.8441e+12	8.2077e+12	8.57954e+12	8.95961e+12	9.34793e+12	9.74448e+12	1.01493e+13	1.05623e+13	1.09836e+13	1.14131e+13	1.18508e+13	1.22968e+13	1.2751e+13	1.32134e+13	1.36841e+13	1.4163e+13	1.46502e+13	1.51456e+13	1.56492e+13	1.61611e+13	1.66812e+13	1.72096e+13	17746137372876	1.8291e+13	1.8844e+13	1.94053e+13	1.99748e+13	2.05526e+13	2.11386e+13	21732868764260	2.23354e+13
102.8	2.6454e+12	2.85577e+12	3.07418e+12	3.30064e+12	3.53515e+12	3.7777e+12	4.02831e+12	4.28695e+12	4.55365e+12	4.82839e+12	5.11119e+12	5.40202e+12	5.70091e+12	6.00784e+12	6.32282e+12	6.64585e+12	6.97693e+12	7.31605e+12	7.66322e+12	8.01843e+12	8.3817e+12	8.75301e+12	9.13237e+12	9.51978e+12	9.91523e+12	1.03187e+13	1.07303e+13	1.11499e+13	1.15775e+13	1.20132e+13	1.24569e+13	1.29087e+13	1.33686e+13	1.38364e+13	1.43124e+13	1.47963e+13	1.52884e+13	1.57884e+13	1.62965e+13	1.68127e+13	1.73369e+13	1.78692e+13	1.84095e+13	1.89578e+13	1.95142e+13	2.00787e+13	2.06512e+13	2.12317e+13	2.18203e+13
104.2	2.58522e+12	2.79079e+12	3.00424e+12	3.22554e+12	3.45472e+12	3.69175e+12	3.93665e+12	4189416337427	4.45004e+12	4.71854e+12	4.99489e+12	5.27912e+12	5.5712e+12	5.87115e+12	6.17896e+12	6.49464e+12	6.81818e+12	7.14959e+12	7.48886e+12	7.836e+12	8.191e+12	8.55386e+12	8.92459e+12	9.30318e+12	9.68964e+12	10083955363450	1.04861e+13	10896188641940	1.13141e+13	1.17399e+13	1.21735e+13	1.2615e+13	1.30644e+13	1.35216e+13	1.39867e+13	1.44597e+13	1.49405e+13	1.54292e+13	1.59258e+13	1.64302e+13	1.69425e+13	1.74626e+13	1.79906e+13	1.85265e+13	1.90702e+13	1.96218e+13	2.01813e+13	2.07487e+13	2.13238e+13
105.6	2.52718e+12	2.72814e+12	2.9368e+12	3.15314e+12	3.37716e+12	3.60888e+12	3.84828e+12	4.09537e+12	4.35015e+12	4.61261e+12	4.88277e+12	5.16061e+12	5.44614e+12	5.73935e+12	6.04026e+12	6.34885e+12	6.66513e+12	6.98909e+12	7.32075e+12	7.66009e+12	8.00712e+12	8.36184e+12	8.72424e+12	9.09434e+12	9.47212e+12	9.85758e+12	1.02507e+13	1.06516e+13	11060115730591	1.14763e+13	1.19002e+13	1.23318e+13	1.27711e+13	1.32181e+13	1.36727e+13	1.41351e+13	1.46051e+13	1.50828e+13	1.55683e+13	1.60613e+13	1.65621e+13	1.70706e+13	1.75868e+13	1.81106e+13	1.86421e+13	1.91814e+13	1.97283e+13	2.02829e+13	2.08452e+13
107	2.4712e+12	2.66771e+12	2.87174e+12	3.08329e+12	3.30236e+12	3.52894e+12	3.76304e+12	4.00466e+12	4.25379e+12	4.51044e+12	4.77461e+12	5.0463e+12	5.3255e+12	5.61222e+12	5.90646e+12	6.20822e+12	6.51749e+12	6.83428e+12	7.15859e+12	7.49041e+12	7.82976e+12	8.17662e+12	8.531e+12	8.89289e+12	9.2623e+12	9.63923e+12	1.00237e+13	1.04156e+13	1.08151e+13	1.12221e+13	1.16366e+13	1.20587e+13	1.24882e+13	1.29253e+13	1.33699e+13	1.3822e+13	1.42816e+13	1.47488e+13	1.52234e+13	1.57056e+13	1.61953e+13	1.66925e+13	1.71972e+13	1.77094e+13	1.82292e+13	1.87565e+13	1.92913e+13	19833595732967	2.03834e+13
108.4	2.41718e+12	2.6094e+12	2.80897e+12	3.01589e+12	3.23017e+12	3.4518e+12	3.68078e+12	3.91711e+12	4.1608e+12	4.41184e+12	4.67024e+12	4.93598e+12	5.20908e+12	5.48954e+12	5.77734e+12	6072504201898	6.37502e+12	6.68488e+12	7.0021e+12	7.32667e+12	7.6586e+12	7.99788e+12	8.34451e+12	8.69849e+12	9.05983e+12	9.42852e+12	9.80456e+12	1.0188e+13	1.05787e+13	1.09768e+13	1.13823e+13	1.17951e+13	1.22152e+13	1.26428e+13	1.30776e+13	1.35198e+13	1.39694e+13	1.44263e+13	14890622207427	1.53623e+13	1.58412e+13	1.63276e+13	16821273544843	1.73223e+13	1.78307e+13	1.83465e+13	1.88696e+13	19400031715498	1.99378e+13
109.8	2.36502e+12	2.55309e+12	2.74835e+12	2.95081e+12	3.16046e+12	3.37731e+12	3.60135e+12	3.83258e+12	4.07101e+12	4.31664e+12	4.56946e+12	4.82947e+12	5.09668e+12	5.37108e+12	5.65267e+12	5.94146e+12	6.23745e+12	6.54063e+12	6.851e+12	7.16857e+12	7.49333e+12	7.82529e+12	8.16444e+12	8.51078e+12	8.86432e+12	9.22506e+12	9.59299e+12	9.96811e+12	1.03504e+13	1.07399e+13	1.11366e+13	1.15405e+13	1.19516e+13	1.23699e+13	1.27954e+13	13228091385386	1.3668e+13	1.4115e+13	1.45693e+13	15030747796205	1.54994e+13	1.59752e+13	1.64583e+13	16948514481313	1.74459e+13	1.79506e+13	18462380612646	1.89814e+13	1.95076e+13
111.2	2.31462e+12	2.49868e+12	2.68979e+12	2.88793e+12	3.09311e+12	3.30534e+12	3.52461e+12	3.75091e+12	3.98426e+12	4.22465e+12	4.47208e+12	4.72656e+12	4.98807e+12	5.25662e+12	5.53222e+12	5.81486e+12	6.10453e+12	6.40125e+12	6.70501e+12	7.01581e+12	7.33365e+12	7.65854e+12	7.99046e+12	8.32943e+12	8.67543e+12	9.02848e+12	9.38857e+12	9755696710579	1.01299e+13	1.05111e+13	1.08993e+13	1.12946e+13	1.1697e+13	1.21063e+13	1.25228e+13	1.29462e+13	1.33767e+13	1.38143e+13	1.42588e+13	1.47105e+13	1.51691e+13	1.56348e+13	1.61076e+13	1.65874e+13	1.70742e+13	1.75681e+13	1.8069e+13	1.85769e+13	1.90919e+13
112.6	2265917042170	2.44611e+12	2.63319e+12	2.82716e+12	3.02803e+12	3.23579e+12	3.45044e+12	3.67198e+12	3.90042e+12	4.13575e+12	4.37798e+12	4.6271e+12	4.88311e+12	5.14601e+12	5.4158e+12	5.69249e+12	5.97608e+12	6.26655e+12	6.56392e+12	6.86818e+12	7.17933e+12	7.49738e+12	7.82232e+12	8.15415e+12	8.49287e+12	8.83849e+12	9.191e+12	9.55041e+12	9.9167e+12	1.02899e+13	1.067e+13	1.1057e+13	1.14508e+13	1.18516e+13	1.22592e+13	1.26738e+13	1.30952e+13	13523557121014	1.39588e+13	1.44009e+13	1.48499e+13	1.53058e+13	1.57686e+13	1.62383e+13	1.67149e+13	1.71984e+13	1.76887e+13	1.8186e+13	1.86902e+13
114	2.21883e+12	2.39528e+12	2.57847e+12	2.76841e+12	2.96511e+12	3.16855e+12	3.37874e+12	3.59568e+12	3.81938e+12	4.04982e+12	4.28701e+12	4.53095e+12	4.78164e+12	5.03908e+12	5.30327e+12	5.57421e+12	5.8519e+12	6.13634e+12	6.42753e+12	6.72547e+12	7.03015e+12	7.34159e+12	7.65978e+12	7.98472e+12	8.3164e+12	8.65484e+12	9.00003e+12	9.35196e+12	9.71065e+12	10076082424546	1.04483e+13	1.08272e+13	1.12129e+13	1.16053e+13	1.20045e+13	1.24104e+13	1.28231e+13	13242553799395	1.36687e+13	1.41017e+13	1.45414e+13	1.49878e+13	15440963432048	1.59009e+13	1.63676e+13	1.6841e+13	1.73212e+13	17808115390372	1.83018e+13
115.4	2.17331e+12	2.34613e+12	2.52557e+12	2.71161e+12	2.90427e+12	3.10354e+12	3.30942e+12	3.52191e+12	3.74101e+12	3.96672e+12	4.19905e+12	4.43798e+12	4.68353e+12	4.93569e+12	5.19446e+12	5.45984e+12	5.73183e+12	6.01043e+12	6.29565e+12	6.58747e+12	6.88591e+12	7.19096e+12	7.50262e+12	7.82089e+12	8.14577e+12	8.47726e+12	8.81536e+12	9.16008e+12	9.5114e+12	9.86934e+12	1.02339e+13	1.0605e+13	1.09828e+13	1.13672e+13	1.17582e+13	1.21558e+13	1.256e+13	1.29708e+13	1.33883e+13	1.38123e+13	1.4243e+13	1.46803e+13	1.51241e+13	1.55746e+13	1.60317e+13	1.64955e+13	1.69658e+13	1.74427e+13	1.79263e+13
116.8	2.12927e+12	2.29859e+12	2.47439e+12	2.65667e+12	2.84542e+12	3.04065e+12	3.24236e+12	3.45055e+12	3.66521e+12	3.88635e+12	4.11397e+12	4.34806e+12	4.58863e+12	4.83568e+12	5.08921e+12	5349212044684	5.61569e+12	5.88865e+12	6.16809e+12	6.454e+12	6.74639e+12	7.04525e+12	7.3506e+12	7.66242e+12	7.98072e+12	8.30549e+12	8.63675e+12	8.97448e+12	9.31869e+12	9.66937e+12	10026532096931	10390171413554	1.07603e+13	1.11369e+13	1.152e+13	1.19095e+13	1.23055e+13	12708029510284	1.3117e+13	1.35325e+13	1.39544e+13	1.43828e+13	1.48177e+13	1.52591e+13	1.57069e+13	1.61612e+13	1.6622e+13	1.70893e+13	1.75631e+13
118.2	2.08666e+12	2.25259e+12	2.42488e+12	2.6035e+12	2.78848e+12	2.9798e+12	3.17748e+12	3381495282159	3.59186e+12	3.80858e+12	4.03164e+12	4.26105e+12	4496805357349	4.73891e+12	4.98736e+12	5.24216e+12	5.50331e+12	5.77081e+12	6.04465e+12	6.32484e+12	6.61138e+12	6.90426e+12	7.2035e+12	7.50908e+12	7.82101e+12	8.13928e+12	8.46391e+12	8.79488e+12	9.1322e+12	9.47587e+12	9.82588e+12	1.01822e+13	1.0545e+13	1.0914e+13	1.12894e+13	1.16712e+13	1.20593e+13	1.24537e+13	1.28545e+13	1.32617e+13	1.36751e+13	1.4095e+13	14521168368068	1.49537e+13	1.53926e+13	1.58378e+13	16289388529595	1.67473e+13	1.72116e+13
119.6	2.04541e+12	2.20806e+12	2.37694e+12	2.55203e+12	2.73335e+12	2.92089e+12	3.11466e+12	3.31464e+12	3.52085e+12	3.73328e+12	3.95193e+12	4.17681e+12	4.4079e+12	4.64522e+12	4.88876e+12	5.13852e+12	5.39451e+12	5.65672e+12	5.92515e+12	6.1998e+12	6.48067e+12	6.76777e+12	7.06108e+12	7.36062e+12	7.66638e+12	7.97837e+12	8.29657e+12	8.621e+12	8.95165e+12	9.28853e+12	9.63162e+12	9.98094e+12	1.03365e+13	1.06982e+13	1.10662e+13	1.14404e+13	1.18209e+13	1.22075e+13	1.26004e+13	1.29995e+13	13404783652367	1.38163e+13	1.42341e+13	1.46581e+13	1.50883e+13	1.55247e+13	1.59673e+13	1.64162e+13	1.68713e+13
121	2.00545e+12	2.16492e+12	2.3305e+12	2.50217e+12	2.67995e+12	2.86383e+12	3.05381e+12	3.24988e+12	3452062918518	3.66034e+12	3.87472e+12	4.0952e+12	4.32178e+12	4.55447e+12	4.79325e+12	5.03813e+12	5.28912e+12	5.5462e+12	5.80938e+12	6.07867e+12	6.35406e+12	6.63554e+12	6.92313e+12	7.21682e+12	7.51661e+12	7.82249e+12	8.13448e+12	8.45257e+12	8.77676e+12	9.10705e+12	9.44345e+12	9.78594e+12	1.01345e+13	1.04892e+13	1.085e+13	1.12169e+13	1.15899e+13	1.1969e+13	1.23542e+13	1.27455e+13	1.31429e+13	1.35464e+13	1.3956e+13	1.43717e+13	1.47935e+13	1.52214e+13	1.56554e+13	1.60955e+13	1.65417e+13
122.4	1.96672e+12	2.12312e+12	2.2855e+12	2.45386e+12	2.6282e+12	2.80853e+12	2.99484e+12	3.18713e+12	3.38541e+12	3.58967e+12	3.79991e+12	4.01613e+12	4.23834e+12	4.46653e+12	4.7007e+12	4.94085e+12	5.18699e+12	5.43911e+12	5.69722e+12	5.9613e+12	6.23137e+12	6.50742e+12	6.78946e+12	7.07747e+12	7.37147e+12	7.67145e+12	7.97742e+12	8.28937e+12	8.6073e+12	8.93121e+12	9.26111e+12	9.59699e+12	9.93885e+12	1.02867e+13	1.06405e+13	1.10003e+13	1.13661e+13	1.17379e+13	1.21157e+13	1.24994e+13	1.28891e+13	13284832327545	13686522030776	1.40942e+13	1.45078e+13	1.49275e+13	1.53531e+13	1.57847e+13	1.62223e+13
123.8	1.9292e+12	2.08261e+12	2.24189e+12	2.40704e+12	2.57805e+12	2.75494e+12	2.9377e+12	3.12632e+12	3.32081e+12	3.52117e+12	3.7274e+12	3.9395e+12	4.15746e+12	4.3813e+12	4.611e+12	4.84658e+12	5.08802e+12	5.33533e+12	5.5885e+12	5.84755e+12	6.11247e+12	6.38325e+12	6.6599e+12	6.94242e+12	7.23081e+12	7.52507e+12	7.8252e+12	8.13119e+12	8.44306e+12	8.76079e+12	9.08439e+12	9.41386e+12	9.7492e+12	1.00904e+13	1.04375e+13	1.07904e+13	1.11492e+13	1.15139e+13	1.18845e+13	12260894508942	1.26432e+13	1.30313e+13	1.34254e+13	1.38253e+13	1.4231e+13	1.46426e+13	1.50601e+13	1.54835e+13	1.59128e+13
125.2	1.89282e+12	2.04334e+12	2.19961e+12	2.36165e+12	2.52944e+12	2.70299e+12	2.8823e+12	3.06736e+12	3.25819e+12	3.45477e+12	3.65711e+12	3.86521e+12	4.07907e+12	4.29868e+12	4.52405e+12	4.75518e+12	4.99207e+12	5.23472e+12	5.48312e+12	5.73728e+12	5.9972e+12	6.26288e+12	6.53431e+12	6.81151e+12	7.09446e+12	7.38317e+12	7.67764e+12	7.97786e+12	8.28384e+12	8.59559e+12	8.91308e+12	9.23634e+12	9.56536e+12	9.90013e+12	1.02407e+13	1.0587e+13	10938997000538	1.12968e+13	1.16604e+13	1.20297e+13	1.24048e+13	1.27856e+13	1.31722e+13	1.35645e+13	1.39627e+13	14366526655001	1.47762e+13	1.51915e+13	1.56127e+13
126.6	1.85754e+12	2.00525e+12	2.15862e+12	2.31763e+12	2.4823e+12	2.65261e+12	2.82858e+12	3.0102e+12	3.19746e+12	3.39038e+12	3.58895e+12	3.79317e+12	4.00304e+12	4.21856e+12	4.43974e+12	4.66656e+12	4.89903e+12	5.13715e+12	5.38093e+12	5.63035e+12	5.88543e+12	6.14615e+12	6.41253e+12	6.68456e+12	6.96224e+12	7.24557e+12	7.53455e+12	7.82917e+12	8.12946e+12	8.43539e+12	8.74697e+12	9.0642e+12	9.38708e+12	9.71562e+12	1.00498e+13	1.03896e+13	1.07351e+13	1.10863e+13	1.1443e+13	1.18055e+13	1.21736e+13	1.25473e+13	1.29267e+13	1.33117e+13	1.37024e+13	1.40988e+13	14500764615720	1.49084e+13	1.53217e+13
128	1.82332e+12	1.96831e+12	2.11885e+12	2.27494e+12	2.43657e+12	2.60375e+12	2.77647e+12	2.95474e+12	3.13856e+12	3.32792e+12	3.52284e+12	3.72329e+12	3.9293e+12	4.14085e+12	4.35795e+12	4.58059e+12	4.80878e+12	5.04252e+12	5.2818e+12	5.52663e+12	5.77701e+12	6.03293e+12	6.2944e+12	6.56141e+12	6.83398e+12	7.11209e+12	7.39574e+12	7.68494e+12	7979692507651	8.27999e+12	8.58583e+12	8.89722e+12	9.21415e+12	9.53663e+12	9.86466e+12	10198236664601	1.05374e+13	1.0882e+13	1.12322e+13	1.1588e+13	1.19493e+13	12316160930462	1.26886e+13	1.30665e+13	13450001328634	1.3839e+13	1.42336e+13	1.46338e+13	1.50394e+13
129.4	1.79011e+12	1.93246e+12	2.08026e+12	2.2335e+12	2.39219e+12	2.55632e+12	2.7259e+12	2.90093e+12	3.0814e+12	3.26731e+12	3.45867e+12	3.65548e+12	3.85773e+12	4.06543e+12	4.27857e+12	4.49716e+12	4.7212e+12	4.95068e+12	5.1856e+12	5.42597e+12	5.67179e+12	5.92305e+12	6.17976e+12	6.44191e+12	6.70951e+12	6.98255e+12	7.26104e+12	7.54498e+12	7.83436e+12	8.12918e+12	8.42945e+12	8.73517e+12	9.04633e+12	9.36294e+12	9.68499e+12	1.00125e+13	1.03454e+13	10683827383742	1.10277e+13	1.13769e+13	1.17317e+13	1.20918e+13	1.24575e+13	1.28285e+13	1.3205e+13	1.3587e+13	1.39744e+13	1.43672e+13	1.47655e+13
130.8	1.75787e+12	1.89766e+12	2.04279e+12	2.19327e+12	2.3491e+12	2.51028e+12	2.6768e+12	2.84868e+12	3.0259e+12	3.20846e+12	3.39638e+12	3.58964e+12	3.78825e+12	3.99221e+12	4.20151e+12	4.41616e+12	4.63616e+12	4.86151e+12	5.0922e+12	5.32824e+12	5.56963e+12	5.81637e+12	6.06845e+12	6.32588e+12	6.58866e+12	6.85679e+12	7.13026e+12	7.40908e+12	7.69325e+12	7.98276e+12	8.27763e+12	8.57784e+12	8.88339e+12	9.1943e+12	9.51055e+12	9.83215e+12	1.01591e+13	1.04914e+13	10829038507055	1.1172e+13	1.15204e+13	1.18741e+13	1.22331e+13	1.25975e+13	1.29672e+13	1.33423e+13	1.37227e+13	1.41085e+13	1.44996e+13
132.2	1.72655e+12	1.86385e+12	2.0064e+12	2.1542e+12	2.30726e+12	2.46556e+12	2.62912e+12	2.79793e+12	2.97199e+12	3.15131e+12	3.33587e+12	3.52569e+12	3.72077e+12	3.92109e+12	4.12666e+12	4.33749e+12	4.55357e+12	4.7749e+12	5.00149e+12	5.23332e+12	5.47041e+12	5.71275e+12	5.96035e+12	6.21319e+12	6.47129e+12	6.73464e+12	7.00324e+12	7.2771e+12	7.5562e+12	7.84056e+12	8.13017e+12	8.42503e+12	8.72515e+12	9.03051e+12	9.34113e+12	9.657e+12	9.97813e+12	1.03045e+13	1.06361e+13	1.0973e+13	1.13151e+13	1.16625e+13	1.20152e+13	1.23731e+13	1.27362e+13	1.31046e+13	1.34782e+13	1.38571e+13	1.42413e+13
133.6	1.69614e+12	1.83101e+12	1.97105e+12	2.11625e+12	2.26661e+12	2.42212e+12	2.5828e+12	2.74864e+12	2.91963e+12	3.09579e+12	3.2771e+12	3.46358e+12	3.65521e+12	3.85201e+12	4.05396e+12	4.26107e+12	4.47335e+12	4.69078e+12	4.91337e+12	5.14112e+12	5.37404e+12	5.61211e+12	5.85534e+12	6.10373e+12	6.35728e+12	6.61599e+12	6.87986e+12	7.14889e+12	7.42308e+12	7.70242e+12	7.98693e+12	8.2766e+12	8.57143e+12	8.87142e+12	9.17656e+12	9.48687e+12	9.80233e+12	1.0123e+13	1.04487e+13	1.07797e+13	11115794218283	1.14571e+13	1.18035e+13	1.21551e+13	1.25118e+13	1.28737e+13	1.32408e+13	1.3613e+13	1.39904e+13
135	1.66658e+12	1.79911e+12	1.93671e+12	2.07938e+12	2.22711e+12	2.37992e+12	2.5378e+12	2.70074e+12	2.86876e+12	3.04185e+12	3.22e+12	3.40323e+12	3.59152e+12	3.78489e+12	3.98332e+12	4.18683e+12	4.3954e+12	4.60905e+12	4.82776e+12	5.05154e+12	5.2804e+12	5.51432e+12	5.75331e+12	5.99737e+12	6.24651e+12	6.50071e+12	6.75998e+12	7.02432e+12	7.29373e+12	7.56821e+12	7.84776e+12	8.13239e+12	8.42208e+12	8.71684e+12	9.01666e+12	9.32156e+12	9.63153e+12	9.94657e+12	1.02667e+13	1.05919e+13	1.09221e+13	1.12574e+13	1.15978e+13	1.19433e+13	1.22938e+13	1.26494e+13	13010060477743	1.33758e+13	1.37466e+13
136.4	1.63786e+12	1.7681e+12	1.90333e+12	2.04354e+12	2.18873e+12	2.3389e+12	2.49406e+12	2.6542e+12	2.81932e+12	2.98942e+12	3.16451e+12	3.34458e+12	3.52963e+12	3.71966e+12	3.91467e+12	4.11467e+12	4.31965e+12	4.52961e+12	4.74456e+12	4.96448e+12	5.18939e+12	5.41928e+12	5.65416e+12	5.89401e+12	6.13885e+12	6.38867e+12	6.64348e+12	6.90326e+12	7.16803e+12	7.43778e+12	7.71252e+12	7.99223e+12	8.27693e+12	8.56661e+12	8.86127e+12	9.16092e+12	9.46554e+12	9.77515e+12	10089743487956	1.04093e+13	1.07339e+13	1.10634e+13	1.13979e+13	1.17374e+13	1.20819e+13	1.24314e+13	1.27858e+13	1.31453e+13	13509691819807
137.8	1609937346475	1.73796e+12	1.87088e+12	2.0087e+12	2.15142e+12	2.29903e+12	2.45154e+12	2.60895e+12	2.77126e+12	2.93846e+12	3.11056e+12	3.28756e+12	3.46945e+12	3.65625e+12	3.84794e+12	4.04452e+12	4.24601e+12	4.45239e+12	4.66367e+12	4.87985e+12	5.10093e+12	5.3269e+12	5.55777e+12	5.79354e+12	6.0342e+12	6.27976e+12	6.53022e+12	6.78558e+12	7.04583e+12	7.31098e+12	7.58103e+12	7.85598e+12	8.13582e+12	8.42057e+12	8.71021e+12	9.00474e+12	9.30418e+12	9.60851e+12	9.91774e+12	1.02319e+13	1.05509e+13	1.08748e+13	1.12036e+13	1.15373e+13	1.1876e+13	1.22195e+13	1.25679e+13	1.29212e+13	1.32794e+13
139.2	1.58278e+12	1.70865e+12	1839327683897	1.97482e+12	2.11513e+12	2.26025e+12	2.41019e+12	2.56495e+12	2.72452e+12	2.8889e+12	3.0581e+12	3.23211e+12	3.41094e+12	3.59458e+12	3.78304e+12	3.97631e+12	4.1744e+12	4.3773e+12	4.58501e+12	4.79755e+12	5.01489e+12	5.23705e+12	5.46403e+12	5.69582e+12	5.93243e+12	6.17385e+12	6.42008e+12	6.67113e+12	6.927e+12	7.18768e+12	7.45317e+12	7.72348e+12	7.9986e+12	8.27854e+12	8.5633e+12	8.85287e+12	9.14725e+12	9.44645e+12	9.75046e+12	1.00593e+13	1.03729e+13	1.06914e+13	1.10147e+13	11342749165821	1.16757e+13	1.20134e+13	1.23559e+13	1.27032e+13	1.30554e+13
140.6	1.55637e+12	1.68013e+12	1.80863e+12	1.94186e+12	2.07983e+12	2.22253e+12	2.36997e+12	2.52214e+12	2.67904e+12	2.84068e+12	3.00706e+12	3.17816e+12	3.35401e+12	3.53458e+12	3.7199e+12	3.90994e+12	4.10472e+12	4.30424e+12	4.50849e+12	4.71747e+12	4.93119e+12	5.14965e+12	5.37283e+12	5.60076e+12	5.83341e+12	6.0708e+12	6.31293e+12	6.55979e+12	6.81138e+12	7.06771e+12	7.32878e+12	7.59457e+12	7.86511e+12	8.14037e+12	8.42037e+12	8.70511e+12	8.99458e+12	9.28878e+12	9.58772e+12	9.8914e+12	1.01998e+13	1.05129e+13	1.08308e+13	1.11534e+13	1.14808e+13	1.18129e+13	1.21497e+13	1.24912e+13	1.28375e+13
142	1.53066e+12	1.65238e+12	1.77875e+12	1.90979e+12	2.04547e+12	2.18582e+12	2.33082e+12	2.48048e+12	2.63479e+12	2.79376e+12	2.95739e+12	3.12567e+12	3.29861e+12	3.4762e+12	3.65845e+12	3.84536e+12	4.03692e+12	4.23314e+12	4.43402e+12	4.63955e+12	4.84974e+12	5.06459e+12	5.28409e+12	5.50824e+12	5.73706e+12	5.97053e+12	6.20865e+12	6.45144e+12	6.69887e+12	6.95097e+12	7.20772e+12	7.46913e+12	7.73519e+12	8.00591e+12	8.28129e+12	8.56132e+12	8.84601e+12	9.13536e+12	9.42936e+12	9.72801e+12	1.00313e+13	1.03393e+13	1.06519e+13	1.09692e+13	1.12911e+13	1.16177e+13	1.1949e+13	1.22849e+13	1.26255e+13
143.4	1.50564e+12	1.62537e+12	1.74968e+12	1.87857e+12	2.01204e+12	2.15009e+12	2.29272e+12	2.43993e+12	2.59172e+12	2.7481e+12	2.90905e+12	3.07458e+12	3.24469e+12	3.41938e+12	3.59865e+12	3.78251e+12	3.97094e+12	4.16395e+12	4.36154e+12	4.56372e+12	4.77047e+12	4.9818e+12	5.19772e+12	5.41821e+12	5.64328e+12	5.87294e+12	6.10717e+12	6.34599e+12	6.58938e+12	6.83735e+12	7.08991e+12	7.34704e+12	7.60876e+12	7.87505e+12	8.14593e+12	8.42138e+12	8.70142e+12	8.98604e+12	9.27523e+12	9.56901e+12	9.86736e+12	1.01703e+13	1.04778e+13	1.07899e+13	1.11066e+13	1.14278e+13	1.17537e+13	1.20841e+13	12419098930847
144.8	1.48129e+12	1.59908e+12	1.72138e+12	1.84819e+12	1.9795e+12	2.11532e+12	2.25564e+12	2.40047e+12	2.54981e+12	2.70365e+12	2.862e+12	3.02485e+12	3.19221e+12	3.36408e+12	3.54045e+12	3.72133e+12	3.90672e+12	4.09661e+12	4.291e+12	4.48991e+12	4.69332e+12	4.90123e+12	5.11365e+12	5.33058e+12	5.55201e+12	5.77795e+12	6.0084e+12	6.24335e+12	6.48281e+12	6.72677e+12	6.97524e+12	7.22822e+12	7.4857e+12	7.74769e+12	8.01418e+12	8.28518e+12	8.56069e+12	8.8407e+12	9.12522e+12	9.41425e+12	9.70778e+12	1.00058e+13	1.03084e+13	1.06154e+13	1.0927e+13	1.1243e+13	1.15636e+13	1.18887e+13	1.22182e+13
146.2	1.45759e+12	1.57349e+12	1.69384e+12	1.81861e+12	1.94782e+12	2.08147e+12	2.21955e+12	2.36206e+12	2.50901e+12	2.66039e+12	2.8162e+12	2.97645e+12	3.14113e+12	3.31025e+12	3.4838e+12	3.66178e+12	3.8442e+12	4.03105e+12	4.22234e+12	4.41806e+12	4.61821e+12	4.8228e+12	5.03182e+12	5.24528e+12	5.46317e+12	5.68549e+12	5.91225e+12	6.14344e+12	6.37907e+12	6.61913e+12	6.86362e+12	7.11255e+12	7.36591e+12	7.62371e+12	7.88594e+12	8.1526e+12	8.4237e+12	8.69923e+12	8.9792e+12	9.2636e+12	9.55243e+12	9.8457e+12	1.01434e+13	1.04455e+13	1.07521e+13	1.10631e+13	1.13785e+13	1.16984e+13	1.20227e+13
147.6	1.43451e+12	1.54858e+12	1.66702e+12	1.78982e+12	1.91698e+12	2.04851e+12	2.18441e+12	2.32466e+12	2.46928e+12	2.61826e+12	2.77161e+12	2.92932e+12	3.0914e+12	3.25784e+12	3.42864e+12	3.60381e+12	3.78334e+12	3.96723e+12	4.15549e+12	4.34811e+12	4.54509e+12	4.74644e+12	4.95216e+12	5.16223e+12	5.37667e+12	5.59548e+12	5.81864e+12	6.04618e+12	6.27807e+12	6.51433e+12	6.75495e+12	6.99994e+12	7.24929e+12	7.503e+12	7.76108e+12	8.02352e+12	8.29033e+12	8.5615e+12	8.83703e+12	9.11693e+12	9.40119e+12	9.68981e+12	9.9828e+12	1.02802e+13	1.05819e+13	1.08879e+13	11198392944532	1.15132e+13	1.18324e+13
149	1.41204e+12	1.52432e+12	1.6409e+12	1.76178e+12	1.88695e+12	2.01642e+12	2.15019e+12	2.28825e+12	2.4306e+12	2.57725e+12	2.72819e+12	2.88344e+12	3.04297e+12	3.2068e+12	3.37493e+12	3.54735e+12	3.72407e+12	3.90508e+12	4.09039e+12	4.28e+12	4.4739e+12	4.67209e+12	4.87458e+12	5.08137e+12	5.29245e+12	5.50782e+12	5.72749e+12	5.95146e+12	6.17972e+12	6.41228e+12	6.64914e+12	6.89029e+12	7.13573e+12	7.38547e+12	7.6395e+12	7.89784e+12	8.16046e+12	8.42738e+12	8.6986e+12	8.97411e+12	9.25392e+12	9.53802e+12	9.82642e+12	1.01191e+13	1.04161e+13	1.07174e+13	1.1023e+13	1.13328e+13	1.1647e+13
150.4	1.39015e+12	1.5007e+12	1.61547e+12	1.73447e+12	1.85771e+12	1.98517e+12	2.11686e+12	2.25278e+12	2.39293e+12	2.5373e+12	2.68591e+12	2.83874e+12	2.99581e+12	3.1571e+12	3.32262e+12	3.49237e+12	3.66635e+12	3.84455e+12	4.02699e+12	4.21366e+12	4.40455e+12	4.59967e+12	4.79902e+12	5.0026e+12	5.21041e+12	5.42245e+12	5.63872e+12	5.85921e+12	6.08394e+12	6.31289e+12	6.54607e+12	6.78349e+12	7.02513e+12	7.27099e+12	7.52109e+12	7.77542e+12	8.03397e+12	8.29676e+12	8.56377e+12	8.83501e+12	9.11048e+12	9.39018e+12	9.67411e+12	9.96227e+12	1.02547e+13	1.05513e+13	10852112473168	1.11572e+13	1.14665e+13
151.8	1.36883e+12	1.47768e+12	1.59069e+12	1.70787e+12	1.82921e+12	1.95472e+12	2.08439e+12	2.21822e+12	2.35622e+12	2.49839e+12	2.64471e+12	2.7952e+12	2.94986e+12	3.10867e+12	3.27166e+12	3.4388e+12	3.61011e+12	3.78559e+12	3.96522e+12	4.14903e+12	4.33699e+12	4.52912e+12	4.72542e+12	4.92587e+12	5.1305e+12	5.33928e+12	5.55223e+12	5.76935e+12	5.99062e+12	6.21607e+12	6.44567e+12	6.67944e+12	6.91738e+12	7.15947e+12	7.40573e+12	7.65616e+12	7.91075e+12	8.1695e+12	8.43242e+12	8.6995e+12	8.97075e+12	9.24616e+12	9.52573e+12	9.80947e+12	1.00974e+13	1.03894e+13	1.06857e+13	1.09861e+13	1.12906e+13
153.2	1.34805e+12	1.45525e+12	1.56655e+12	1.68195e+12	1.80145e+12	1.92505e+12	2.05275e+12	2.18455e+12	2.32046e+12	2.46046e+12	2.60457e+12	2752774319741	2.90508e+12	3.06149e+12	3.222e+12	3.38661e+12	3.55532e+12	3.72813e+12	3.90504e+12	4.08605e+12	4.27116e+12	4.46038e+12	4.65369e+12	4.85111e+12	5.05262e+12	5.25824e+12	5.46796e+12	5.68178e+12	5.89969e+12	6.12171e+12	6.34783e+12	6.57806e+12	6.81238e+12	7.0508e+12	7.29333e+12	7.53995e+12	7.79067e+12	8.0455e+12	8.30443e+12	8.56746e+12	8.83458e+12	9105812629502	9.38114e+12	9.66057e+12	9.9441e+12	1.02317e+13	1.05235e+13	1.08193e+13	1.11192e+13
154.6	1.3278e+12	1.43339e+12	1.54301e+12	1.65668e+12	1.77439e+12	1.89613e+12	2.02191e+12	2.15174e+12	2.2856e+12	2.4235e+12	2.56544e+12	2.71142e+12	2.86144e+12	3.0155e+12	3.17359e+12	3.33573e+12	3.5019e+12	3.67212e+12	3.84637e+12	4.02467e+12	4.207e+12	4.39337e+12	4.58378e+12	4.77823e+12	4.97672e+12	5.17924e+12	5.38581e+12	5.59642e+12	5.81106e+12	6.02975e+12	6.25247e+12	6.47923e+12	6.71004e+12	6.94488e+12	7.18376e+12	7.42668e+12	7.67363e+12	7.92463e+12	8.17967e+12	8.43875e+12	8.70186e+12	8.96902e+12	9.24021e+12	9515441396891	9.79471e+12	1.0078e+13	1.03654e+13	1.06568e+13	1.09522e+13
156	1.30805e+12	1.41207e+12	1.52007e+12	1.63204e+12	1.748e+12	1.86793e+12	1.99184e+12	2.11974e+12	2.25161e+12	2.38746e+12	2.52729e+12	2.6711e+12	2.81888e+12	2.97065e+12	3.1264e+12	3.28612e+12	3.44983e+12	3.61751e+12	3.78917e+12	3.96481e+12	4.14443e+12	4.32803e+12	4.51561e+12	4.70717e+12	4.9027e+12	5.10222e+12	5.30572e+12	5.51319e+12	5.72464e+12	5.94007e+12	6.15949e+12	6.38288e+12	6.61025e+12	6.84159e+12	7.07692e+12	7.31623e+12	7.55952e+12	7.80678e+12	8.05802e+12	8.31325e+12	8.57245e+12	8.83563e+12	9.10279e+12	9.37393e+12	9.64905e+12	9.92815e+12	1.02112e+13	1.04983e+13	1.07893e+13
157.4	1.28879e+12	1.39128e+12	1.49768e+12	1.60801e+12	1.72226e+12	1.84043e+12	1.96251e+12	2.08852e+12	2.21845e+12	2.3523e+12	2.49007e+12	2.63176e+12	2.77738e+12	2926907888491	3.08036e+12	3.23773e+12	3399026889916	3.56424e+12	3.73338e+12	3.90643e+12	4.08341e+12	4.2643e+12	4.44912e+12	4.63786e+12	4.83051e+12	5.02709e+12	5.22759e+12	5.43201e+12	5.64035e+12	5.85261e+12	6.06879e+12	6.28889e+12	6.51291e+12	6.74085e+12	6.97272e+12	7.2085e+12	7.4482e+12	7.69183e+12	7.93937e+12	8.19084e+12	8.44622e+12	8.70553e+12	8.96875e+12	9.2359e+12	9.50697e+12	9.78196e+12	1.00609e+13	1.03437e+13	1.06304e+13
158.8	1.27e+12	1.37099e+12	1.47584e+12	1.58456e+12	1.69714e+12	1.81359e+12	1.93389e+12	2.05807e+12	2.1861e+12	2.318e+12	2.45376e+12	2.59338e+12	2.73687e+12	2.88422e+12	3.03544e+12	3.19052e+12	3.34946e+12	3.51226e+12	3.67893e+12	3.84946e+12	4.02386e+12	4.20211e+12	4.38423e+12	4.57022e+12	4.76007e+12	4.95378e+12	5.15135e+12	5.35279e+12	5.55809e+12	5.76726e+12	5.98028e+12	6.19718e+12	6.41793e+12	6.64255e+12	6.87103e+12	7.10337e+12	7.33958e+12	7.57965e+12	7.82359e+12	8.07139e+12	8.32305e+12	8.57857e+12	8.83796e+12	9.10121e+12	9.36832e+12	9.6393e+12	9.91414e+12	1.01928e+13	1.04754e+13
160.2	1.25165e+12	1.35118e+12	1.45452e+12	1.56167e+12	1.67262e+12	1.78738e+12	1.90595e+12	2.02833e+12	2.15452e+12	2.28451e+12	2.41831e+12	2.55591e+12	2.69733e+12	2.84255e+12	2.99158e+12	3.14442e+12	3301064394547	3.46152e+12	3.62578e+12	3.79384e+12	3.96572e+12	4.1414e+12	4.32089e+12	4.50419e+12	4.69129e+12	4.88221e+12	5.07693e+12	5.27545e+12	5.47779e+12	5.68393e+12	5.89388e+12	6.10764e+12	6.3252e+12	6.54658e+12	6.77176e+12	7.00074e+12	7.23354e+12	7.47014e+12	7.71055e+12	7.95477e+12	8.2028e+12	8.45463e+12	8.71027e+12	8.96972e+12	9.23297e+12	9.50003e+12	9.7709e+12	1.00456e+13	1.03241e+13
161.6	1.23372e+12	1.33183e+12	1.43369e+12	1.5393e+12	1.64867e+12	1.76179e+12	1.87866e+12	1.99929e+12	2.12366e+12	2.2518e+12	2.38368e+12	2.51932e+12	2.65871e+12	2.80185e+12	2.94875e+12	3.09939e+12	3.2538e+12	3411950771249	3.57386e+12	3.73952e+12	3.90893e+12	4.0821e+12	4.25902e+12	4.43969e+12	4.62412e+12	4.8123e+12	5.00423e+12	5.19991e+12	5.39935e+12	5.60254e+12	5.80949e+12	6.02018e+12	6.23463e+12	6.45284e+12	6.67479e+12	6.9005e+12	7.12996e+12	7.36318e+12	7.60014e+12	7.84086e+12	8.08534e+12	8.33356e+12	8.58554e+12	8.84128e+12	9.10076e+12	9.364e+12	9.63099e+12	9.90174e+12	1.01762e+13
163	1.21621e+12	1.31292e+12	1.41334e+12	1.51745e+12	1.62526e+12	1.73678e+12	1.85199e+12	1.9709e+12	2.09351e+12	2.21983e+12	2.34984e+12	2.48355e+12	2620959050483	2.76207e+12	2.90688e+12	3.05539e+12	3.2076e+12	3.36351e+12	3.52312e+12	3.68643e+12	3.85344e+12	4.02414e+12	4.19855e+12	4.37666e+12	4.55847e+12	4.74397e+12	4.93318e+12	5.12609e+12	5.32269e+12	5.523e+12	5.72701e+12	5.93471e+12	6.14612e+12	6.36122e+12	6.58003e+12	6.80253e+12	7.02873e+12	7.25864e+12	7.49224e+12	7.72954e+12	7.97055e+12	8.21525e+12	8.46365e+12	8.71575e+12	8.97155e+12	9.23105e+12	9.49426e+12	9.76116e+12	1.00318e+13
164.4	1.19908e+12	1.29443e+12	1.39343e+12	1.49608e+12	1.60237e+12	1.71232e+12	1.82591e+12	1.94314e+12	2.06403e+12	2.18856e+12	2.31674e+12	2.44857e+12	2.58405e+12	2.72317e+12	2.86594e+12	3.01236e+12	3.16242e+12	3.31614e+12	3.4735e+12	3.63451e+12	3.79916e+12	3.96747e+12	4.13942e+12	4.31502e+12	4.49427e+12	4.67716e+12	4.8637e+12	5.05389e+12	5.24773e+12	5.44521e+12	5.64635e+12	5.85113e+12	6.05955e+12	6.27163e+12	6.48735e+12	6.70672e+12	6.92974e+12	7.15641e+12	7.38672e+12	7.62068e+12	7.85829e+12	8.09954e+12	8.34445e+12	8.593e+12	8.8452e+12	9.10104e+12	9.36054e+12	9.62368e+12	9.89047e+12
165.8	1.18232e+12	1.27634e+12	1.37395e+12	1.47516e+12	1.57997e+12	1.68838e+12	1.80038e+12	1.91598e+12	2.03518e+12	2.15797e+12	2.28436e+12	2.41434e+12	2.54792e+12	2.6851e+12	2.82588e+12	2.97025e+12	3.11822e+12	3.26978e+12	3.42494e+12	3.5837e+12	3.74606e+12	3.91201e+12	4.08155e+12	4.2547e+12	4431440076876	4.61178e+12	4.79571e+12	4.98324e+12	5.17437e+12	5.36909e+12	5.56742e+12	5.76933e+12	5.97485e+12	6.18396e+12	6.39666e+12	6.61297e+12	6.83287e+12	7.05637e+12	7.28346e+12	7.51415e+12	7.74844e+12	7.98632e+12	8.2278e+12	8.47288e+12	8.72155e+12	8.97382e+12	9.22969e+12	9.48915e+12	9.75221e+12
167.2	1.1659e+12	1.25862e+12	1.35488e+12	1.45468e+12	1.55804e+12	1.66494e+12	1.77539e+12	1.88938e+12	2.00692e+12	2.12801e+12	2.25264e+12	2.38082e+12	2.51255e+12	2.64782e+12	2.78664e+12	2929010642067	3.07492e+12	3.22439e+12	3.37739e+12	3.53395e+12	3.69405e+12	3.85769e+12	4.02489e+12	4.19563e+12	4.36992e+12	4.54775e+12	4.72913e+12	4.91406e+12	5.10253e+12	5.29455e+12	5.49012e+12	5.68923e+12	5.8919e+12	6.0981e+12	6.30786e+12	6.52116e+12	6.73801e+12	6.9584e+12	7.18234e+12	7.40983e+12	7.64086e+12	7.87544e+12	8.11357e+12	8.35524e+12	8.60047e+12	8.84923e+12	9.10155e+12	9.35741e+12	9.61682e+12
168.6	1.14982e+12	1.24125e+12	1.33618e+12	1.43461e+12	1.53654e+12	1.64197e+12	1.75089e+12	1.86331e+12	1.97923e+12	2.09865e+12	2.22156e+12	2.34797e+12	2.47788e+12	2.61129e+12	2.74819e+12	2.8886e+12	3.0325e+12	3.1799e+12	3.33079e+12	3.48519e+12	3.64308e+12	3.80447e+12	3.96935e+12	4.13774e+12	4.30962e+12	4.485e+12	4.66388e+12	4.84625e+12	5.03213e+12	5.2215e+12	5.41437e+12	5.61073e+12	5.8106e+12	6.01396e+12	6.22082e+12	6.43118e+12	6.64503e+12	6.86239e+12	7.08324e+12	7.30759e+12	7.53543e+12	7.76678e+12	8.00162e+12	8.23996e+12	8.4818e+12	8.72713e+12	8.97596e+12	9.22829e+12	9.48412e+12
170	1.13404e+12	1.22422e+12	1.31785e+12	1.41493e+12	1.51545e+12	1.61943e+12	1.72686e+12	1.83774e+12	1.95207e+12	2.06984e+12	2.19107e+12	2.31575e+12	2.44388e+12	2.57545e+12	2.71048e+12	2.84896e+12	2.99088e+12	3.13626e+12	3.28508e+12	3.43736e+12	3.59308e+12	3.75226e+12	3.91488e+12	4.08095e+12	4.25048e+12	4423451714375	4.59987e+12	4.77975e+12	4.96307e+12	5.14984e+12	5.34007e+12	5.53374e+12	5.73086e+12	5.93143e+12	6.13545e+12	6.34292e+12	6.55384e+12	6.76821e+12	6.98603e+12	7.2073e+12	7.43202e+12	7.66019e+12	7.89181e+12	8.12688e+12	8.3654e+12	8.60737e+12	8.85278e+12	9.10165e+12	9.35397e+12
[truncated: 952 more columns]

## Sheet: E2_Coplanar
	Volt (rms)
R (nm)	1	1.25893	1.58489	1.99526	2.51189	3.16228	3.98107	5.01187	6.30957	7.94328	10	12.5893	15.8489	19.9526	25.1189	31.6228	39.8107	50.1187	63.0957	79.4328	100	125.893	158.489	199.526	251.189	316.228	398.107	501.187	630.957	794.328	1000
450	2.43058e+12	3.8522e+12	6.10533e+12	9.67629e+12	1.53359e+13	2.43058e+13	3.8522e+13	6.10533e+13	9.67629e+13	153358921606801	243057510857797	385220194335066	610532863600196	967629379293737	1533589216068020	2430575108577970	3852201943350670	6105328636001940	9676293792937370	1.53359e+16	2.43058e+16	3.8522e+16	6.10533e+16	9.67629e+16	1.53359e+17	2.43058e+17	3.8522e+17	6.10533e+17	9.67629e+17	1.53359e+18	2.43058e+18
900	7.74166e+11	1.22697e+12	1.94462e+12	3.08201e+12	4.88466e+12	7.74166e+12	1.22697e+13	1.94462e+13	3.08201e+13	48846590606641	7.74166e+13	122697088170325	194461779775949	308201150960773	488465906066411	774166289274003	1226970881703250	1944617797759490	3082011509607730	4884659060664100	7741662892740020	1.22697e+16	1.94462e+16	3.08201e+16	4.88466e+16	7.74166e+16	1.22697e+17	1.94462e+17	3.08201e+17	4.88466e+17	7.74166e+17
1350	3.88128e+11	6.15141e+11	9.74934e+11	1.54517e+12	2.44892e+12	3.88128e+12	6.15141e+12	9.74934e+12	1.54517e+13	24489223389943	38812803439380	6.15141e+13	9.74934e+13	154516553585006	244892233899429	388128034393801	615141479514048	974933543282273	1545165535850070	2448922338994300	3881280343938000	6151414795140480	9749335432822710	1.54517e+16	2.44892e+16	3.88128e+16	6.15141e+16	9.74934e+16	1.54517e+17	2.44892e+17	3.88128e+17
