# Supplementary material for: Open-channel microfluidics via resonant wireless power transfer
Source: Nat Commun. 2022 Apr 6;13:1869. doi: 10.1038/s41467-022-29405-2 (PMC8987052; doi:10.1038/s41467-022-29405-2)
Supplement: Supplementary file 9 — Source Data [file 41467_2022_29405_MOESM9_ESM.zip › Source Data/Fig1D_NormalizedEfield_TheoryCurves.xlsx]

## Sheet: Sheet1
Alpha (deg)	Normalize E (R = 900 nm)
30	26.0516
31.4	24.3102
32.8	22.7099
34.2	21.2426
35.6	19.9
37	18.6739
38.4	17.5564
39.8	16.5391
41.2	15.6139
42.6	14.7726
44	14.0071
45.4	13.3093
46.8	12.6709
48.2	12.0838
49.6	11.5399
51	11.0313
52.4	10.5541
53.8	10.1066
55.2	9.68691
56.6	9.29338
58	8.92423
59.4	8.57771
60.8	8.25207
62.2	7.94582
63.6	7.65764
65	7.38623
66.4	7.13029
67.8	6.88852
69.2	6.65961
70.6	6.44228
72	6.23555
73.4	6.03885
74.8	5.85163
76.2	5.67334
77.6	5.50342
79	5.34132
80.4	5.1865
81.8	5.03847
83.2	4.89688
84.6	4.76141
86	4.63171
87.4	4.50745
88.8	4.3883
90.2	4.27393
91.6	4.16402
93	4.05839
94.4	3.95685
95.8	3.85921
97.2	3.7653
98.6	3.67492
100	3.5879
101.4	3.50406
102.8	3.42325
104.2	3.34537
105.6	3.27027
107	3.19783
108.4	3.12793
109.8	3.06043
111.2	2.99521
112.6	2.93218
114	2.87126
115.4	2.81234
116.8	2.75536
118.2	2.70022
119.6	2.64684
121	2.59512
122.4	2.54502
123.8	2.49645
125.2	2.44938
126.6	2.40373
128	2.35945
129.4	2.31647
130.8	2.27475
132.2	2.23423
133.6	2.19486
135	2.15662
136.4	2.11945
137.8	2.08332
139.2	2.04818
140.6	2.014
142	1.98073
143.4	1.94836
144.8	1.91684
146.2	1.88617
147.6	1.85631
149	1.82723
150.4	1.79891
151.8	1.77132
153.2	1.74443
154.6	1.71822
156	1.69267
157.4	1.66775
158.8	1.64342
160.2	1.61968
161.6	1.59649
163	1.57382
164.4	1.55165
165.8	1.52996
167.2	1.50872
168.6	1.48791
170	1.46749
