# Supplementary material for: Open-channel microfluidics via resonant wireless power transfer
Source: Nat Commun. 2022 Apr 6;13:1869. doi: 10.1038/s41467-022-29405-2 (PMC8987052; doi:10.1038/s41467-022-29405-2)
Supplement: Supplementary file 9 — Source Data [file 41467_2022_29405_MOESM9_ESM.zip › Source Data/Fig1D_SurfaceEnergy_TheoryCurves.xlsx]

## Sheet: Sheet1
Alpha (deg)	Surface Energy Cost (mJ/m^2) - Contact Angle = 56
30	0
30.1401	0
30.2803	0
30.4204	0
30.5606	0
30.7007	0
30.8408	0
30.981	0
31.1211	0
31.2613	0
31.4014	0
31.5415	0
31.6817	0
31.8218	0
31.962	0
32.1021	0
32.2422	0
32.3824	0
32.5225	0
32.6627	0
32.8028	0
32.9429	0
33.0831	0
33.2232	0
33.3634	0
33.5035	0
33.6436	0
33.7838	0
33.9239	0
34.0641	0
34.2042	0
34.3443	0
34.4845	0
34.6246	0
34.7648	0
34.9049	0
35.045	0
35.1852	0
35.3253	0
35.4655	0
35.6056	0
35.7457	0
35.8859	0
36.026	0
36.1662	0
36.3063	0
36.4464	0
36.5866	0
36.7267	0
36.8669	0
37.007	0
37.1471	0
37.2873	0
37.4274	0
37.5676	0
37.7077	0
37.8478	0
37.988	0
38.1281	0
38.2683	0
38.4084	0
38.5485	0
38.6887	0
38.8288	0
38.969	0
39.1091	0
39.2492	0
39.3894	0
39.5295	0
39.6697	0
39.8098	0
39.9499	0
40.0901	0
40.2302	0
40.3704	0
40.5105	0
40.6507	0
40.7908	0
40.9309	0
41.0711	0
41.2112	0
41.3514	0
41.4915	0
41.6316	0
41.7718	0
41.9119	0
42.0521	0
42.1922	0
42.3323	0
42.4725	0
42.6126	0
42.7528	0
42.8929	0
43.033	0
43.1732	0
43.3133	0
43.4535	0
43.5936	0
43.7337	0
43.8739	0
44.014	0
44.1542	0
44.2943	0
44.4344	0
44.5746	0
44.7147	0
44.8549	0
44.995	0
45.1351	0
45.2753	0
45.4154	0
45.5556	0
45.6957	0
45.8358	0
45.976	0
46.1161	0
46.2563	0
46.3964	0
46.5365	0
46.6767	0
46.8168	0
46.957	0
47.0971	0
47.2372	0
47.3774	0
47.5175	0
47.6577	0
47.7978	0
47.9379	0
48.0781	0
48.2182	0
48.3584	0
48.4985	0
48.6386	0
48.7788	0
48.9189	0
49.0591	0
49.1992	0
49.3393	0
49.4795	0
49.6196	0
49.7598	0
49.8999	0
50.04	0
50.1802	0
50.3203	0
50.4605	0
50.6006	0
50.7407	0
50.8809	0
51.021	0
51.1612	0
51.3013	0
51.4414	0
51.5816	0
51.7217	0
51.8619	0
52.002	0
52.1421	0
52.2823	0
52.4224	0
52.5626	0
52.7027	0
52.8428	0
52.983	0
53.1231	0
53.2633	0
53.4034	0
53.5435	0
53.6837	0
53.8238	0
53.964	0
54.1041	0
54.2442	0
54.3844	0
54.5245	0
54.6647	0
54.8048	0
54.9449	0
55.0851	0
55.2252	0
55.3654	0
55.5055	0
55.6456	0
55.7858	0
55.9259	0
56.0661	0
56.2062	0
56.3463	0
56.4865	0
56.6266	0
56.7668	0
56.9069	0
57.047	0
57.1872	0
57.3273	0
57.4675	0
57.6076	0
57.7477	0
57.8879	0
58.028	0
58.1682	0
58.3083	0
58.4484	0
58.5886	0
58.7287	0
58.8689	0
59.009	0
59.1491	0
59.2893	0
59.4294	0
59.5696	0
59.7097	0
59.8498	0
59.99	0
60.1301	0
60.2703	0
60.4104	0
60.5506	0
60.6907	0
60.8308	0
60.971	0
61.1111	0
61.2513	0
61.3914	0
61.5315	0
61.6717	0
61.8118	0
61.952	0
62.0921	0
62.2322	0
62.3724	0
62.5125	0
62.6527	0
62.7928	0
62.9329	0
63.0731	0
63.2132	0
63.3534	0
63.4935	0
63.6336	0
63.7738	0
63.9139	0
64.0541	0
64.1942	0.129441
64.3343	0.285997
64.4745	0.441873
64.6146	0.597073
64.7548	0.751601
64.8949	0.905461
65.035	1.05866
65.1752	1.2112
65.3153	1.36308
65.4555	1.51431
65.5956	1.6649
65.7357	1.81485
65.8759	1.96415
66.016	2.11283
66.1562	2.26087
66.2963	2.40829
66.4364	2.55509
66.5766	2.70126
66.7167	2.84683
66.8569	2.99178
66.997	3.13613
67.1371	3.27987
67.2773	3.42302
67.4174	3.56557
67.5576	3.70753
67.6977	3.8489
67.8378	3.98969
67.978	4.12989
68.1181	4.26952
68.2583	4.40858
68.3984	4.54707
68.5385	4.68499
68.6787	4.82234
68.8188	4.95914
68.959	5.09538
69.0991	5.23107
69.2392	5.36621
69.3794	5.50081
69.5195	5.63486
69.6597	5.76837
69.7998	5.90135
69.9399	6.03379
70.0801	6.16571
70.2202	6.29709
70.3604	6.42796
70.5005	6.5583
70.6406	6.68813
70.7808	6.81744
70.9209	6.94624
71.0611	7.07453
71.2012	7.20232
71.3413	7.32961
71.4815	7.45639
71.6216	7.58268
71.7618	7.70848
71.9019	7.83379
72.042	7.95861
72.1822	8.08294
72.3223	8.2068
72.4625	8.33017
72.6026	8.45307
72.7427	8.57549
72.8829	8.69745
73.023	8.81893
73.1632	8.93995
73.3033	9.06051
73.4434	9.18061
73.5836	9.30025
73.7237	9.41943
73.8639	9.53816
74.004	9.65645
74.1441	9.77428
74.2843	9.89167
74.4244	10.0086
74.5646	10.1251
74.7047	10.2412
74.8448	10.3568
74.985	10.472
75.1251	10.5868
75.2653	10.7012
75.4054	10.8151
75.5455	10.9286
75.6857	11.0417
75.8258	11.1543
75.966	11.2666
76.1061	11.3784
76.2462	11.4898
76.3864	11.6009
76.5265	11.7115
76.6667	11.8217
76.8068	11.9315
76.9469	12.0409
77.0871	12.1499
77.2272	12.2585
77.3674	12.3667
77.5075	12.4745
77.6476	12.5819
77.7878	12.689
77.9279	12.7956
78.0681	12.9019
78.2082	13.0078
78.3483	13.1133
78.4885	13.2185
78.6286	13.3232
78.7688	13.4276
78.9089	13.5317
79.049	13.6353
79.1892	13.7386
79.3293	13.8415
79.4695	13.9441
79.6096	14.0463
79.7497	14.1481
79.8899	14.2496
80.03	14.3507
80.1702	14.4515
80.3103	14.5519
80.4505	14.652
80.5906	14.7517
80.7307	14.8511
80.8709	14.9501
81.011	15.0488
81.1512	15.1472
81.2913	15.2452
81.4314	15.3429
81.5716	15.4402
81.7117	15.5372
81.8519	15.6339
81.992	15.7302
82.1321	15.8262
82.2723	15.9219
82.4124	16.0173
82.5526	16.1123
82.6927	16.207
82.8328	16.3014
82.973	16.3955
83.1131	16.4892
83.2533	16.5827
83.3934	16.6758
83.5335	16.7686
83.6737	16.8611
83.8138	16.9533
83.954	17.0452
84.0941	17.1368
84.2342	17.2281
84.3744	17.319
84.5145	17.4097
84.6547	17.5001
84.7948	17.5901
84.9349	17.6799
85.0751	17.7694
85.2152	17.8586
85.3554	17.9475
85.4955	18.0361
85.6356	18.1244
85.7758	18.2124
85.9159	18.3001
86.0561	18.3876
86.1962	18.4748
86.3363	18.5616
86.4765	18.6482
86.6166	18.7346
86.7568	18.8206
86.8969	18.9064
87.037	18.9918
87.1772	19.0771
87.3173	19.162
87.4575	19.2467
87.5976	19.3311
87.7377	19.4152
87.8779	19.499
88.018	19.5826
88.1582	19.666
88.2983	19.749
88.4384	19.8318
88.5786	19.9144
88.7187	19.9966
88.8589	20.0786
88.999	20.1604
89.1391	20.2419
89.2793	20.3231
89.4194	20.4041
89.5596	20.4849
89.6997	20.5654
89.8398	20.6456
89.98	20.7256
90.1201	20.8053
90.2603	20.8848
90.4004	20.964
90.5405	21.043
90.6807	21.1218
90.8208	21.2003
90.961	21.2785
91.1011	21.3566
91.2412	21.4344
91.3814	21.5119
91.5215	21.5892
91.6617	21.6663
91.8018	21.7431
91.9419	21.8197
92.0821	21.8961
92.2222	21.9722
92.3624	22.0481
92.5025	22.1238
92.6426	22.1993
92.7828	22.2745
92.9229	22.3495
93.0631	22.4242
93.2032	22.4988
93.3433	22.5731
93.4835	22.6472
93.6236	22.7211
93.7638	22.7947
93.9039	22.8681
94.044	22.9414
94.1842	23.0144
94.3243	23.0871
94.4645	23.1597
94.6046	23.232
94.7447	23.3042
94.8849	23.3761
95.025	23.4478
95.1652	23.5193
95.3053	23.5906
95.4454	23.6617
95.5856	23.7325
95.7257	23.8032
95.8659	23.8737
96.006	23.9439
96.1461	24.014
96.2863	24.0838
96.4264	24.1534
96.5666	24.2229
96.7067	24.2921
96.8468	24.3611
96.987	24.43
97.1271	24.4986
97.2673	24.5671
97.4074	24.6353
97.5475	24.7033
97.6877	24.7712
97.8278	24.8389
97.968	24.9063
98.1081	24.9736
98.2482	25.0407
98.3884	25.1075
98.5285	25.1742
98.6687	25.2408
98.8088	25.3071
98.9489	25.3732
99.0891	25.4391
99.2292	25.5049
99.3694	25.5705
99.5095	25.6359
99.6496	25.7011
99.7898	25.7661
99.9299	25.8309
100.07	25.8956
100.21	25.9601
100.35	26.0243
100.49	26.0885
100.631	26.1524
100.771	26.2162
100.911	26.2797
101.051	26.3432
101.191	26.4064
101.331	26.4694
101.471	26.5323
101.612	26.595
101.752	26.6576
101.892	26.7199
102.032	26.7821
102.172	26.8441
102.312	26.906
102.452	26.9677
102.593	27.0292
102.733	27.0905
102.873	27.1517
103.013	27.2127
103.153	27.2736
103.293	27.3342
103.433	27.3948
103.574	27.4551
103.714	27.5153
103.854	27.5753
103.994	27.6352
104.134	27.6949
104.274	27.7544
104.414	27.8138
104.555	27.8731
104.695	27.9321
104.835	27.991
104.975	28.0498
105.115	28.1084
105.255	28.1668
105.395	28.2251
105.536	28.2832
105.676	28.3412
105.816	28.399
105.956	28.4567
106.096	28.5142
106.236	28.5716
106.376	28.6288
106.517	28.6858
106.657	28.7428
106.797	28.7995
106.937	28.8561
107.077	28.9126
107.217	28.9689
107.357	29.0251
107.497	29.0811
107.638	29.137
107.778	29.1927
107.918	29.2483
108.058	29.3038
108.198	29.3591
108.338	29.4142
108.478	29.4692
108.619	29.5241
108.759	29.5788
108.899	29.6334
109.039	29.6879
109.179	29.7422
109.319	29.7964
109.459	29.8504
109.6	29.9043
109.74	29.9581
109.88	30.0117
110.02	30.0652
110.16	30.1185
110.3	30.1717
110.44	30.2248
110.581	30.2777
110.721	30.3305
110.861	30.3832
111.001	30.4358
111.141	30.4882
111.281	30.5404
111.421	30.5926
111.562	30.6446
111.702	30.6965
111.842	30.7482
111.982	30.7999
112.122	30.8514
112.262	30.9027
112.402	30.954
112.543	31.0051
112.683	31.0561
112.823	31.1069
112.963	31.1577
113.103	31.2083
113.243	31.2587
113.383	31.3091
113.524	31.3593
113.664	31.4094
113.804	31.4594
113.944	31.5093
114.084	31.559
114.224	31.6086
114.364	31.6581
114.505	31.7075
114.645	31.7568
114.785	31.8059
114.925	31.8549
115.065	31.9038
115.205	31.9526
115.345	32.0012
115.485	32.0498
115.626	32.0982
115.766	32.1465
115.906	32.1947
116.046	32.2427
116.186	32.2907
116.326	32.3385
116.466	32.3863
116.607	32.4339
116.747	32.4814
116.887	32.5287
117.027	32.576
117.167	32.6232
117.307	32.6702
117.447	32.7171
117.588	32.7639
117.728	32.8107
117.868	32.8572
118.008	32.9037
118.148	32.9501
118.288	32.9964
118.428	33.0425
118.569	33.0886
118.709	33.1345
118.849	33.1803
118.989	33.2261
119.129	33.2717
119.269	33.3172
119.409	33.3626
119.55	33.4079
119.69	33.453
119.83	33.4981
119.97	33.5431
120.11	33.588
120.25	33.6327
120.39	33.6774
120.531	33.722
120.671	33.7664
120.811	33.8108
120.951	33.855
121.091	33.8992
121.231	33.9432
121.371	33.9871
121.512	34.031
121.652	34.0747
121.792	34.1184
121.932	34.1619
122.072	34.2053
122.212	34.2487
122.352	34.2919
122.492	34.3351
122.633	34.3781
122.773	34.421
122.913	34.4639
123.053	34.5066
123.193	34.5493
123.333	34.5918
123.473	34.6343
123.614	34.6767
123.754	34.7189
123.894	34.7611
124.034	34.8032
124.174	34.8452
124.314	34.887
124.454	34.9288
124.595	34.9705
124.735	35.0121
124.875	35.0536
125.015	35.0951
125.155	35.1364
125.295	35.1776
125.435	35.2187
125.576	35.2598
125.716	35.3007
125.856	35.3416
125.996	35.3824
126.136	35.4231
126.276	35.4637
126.416	35.5042
126.557	35.5446
126.697	35.5849
126.837	35.6251
126.977	35.6653
127.117	35.7053
127.257	35.7453
127.397	35.7852
127.538	35.825
127.678	35.8647
127.818	35.9043
127.958	35.9438
128.098	35.9833
128.238	36.0226
128.378	36.0619
128.519	36.1011
128.659	36.1402
128.799	36.1792
128.939	36.2182
129.079	36.257
129.219	36.2958
129.359	36.3345
129.499	36.373
129.64	36.4116
129.78	36.45
129.92	36.4883
130.06	36.5266
130.2	36.5648
130.34	36.6029
130.48	36.6409
130.621	36.6788
130.761	36.7167
130.901	36.7545
131.041	36.7922
131.181	36.8298
131.321	36.8673
131.461	36.9048
131.602	36.9421
131.742	36.9794
131.882	37.0166
132.022	37.0538
132.162	37.0908
132.302	37.1278
132.442	37.1647
132.583	37.2015
132.723	37.2383
132.863	37.2749
133.003	37.3115
133.143	37.348
133.283	37.3845
133.423	37.4208
133.564	37.4571
133.704	37.4933
133.844	37.5294
133.984	37.5655
134.124	37.6015
134.264	37.6374
134.404	37.6732
134.545	37.709
134.685	37.7446
134.825	37.7802
134.965	37.8158
135.105	37.8512
135.245	37.8866
135.385	37.9219
135.526	37.9572
135.666	37.9923
135.806	38.0274
135.946	38.0624
136.086	38.0974
136.226	38.1323
136.366	38.1671
136.507	38.2018
136.647	38.2365
136.787	38.2711
136.927	38.3056
137.067	38.34
137.207	38.3744
137.347	38.4087
137.487	38.443
137.628	38.4771
137.768	38.5112
137.908	38.5453
138.048	38.5792
138.188	38.6131
138.328	38.6469
138.468	38.6807
138.609	38.7144
138.749	38.748
138.889	38.7816
139.029	38.815
139.169	38.8485
139.309	38.8818
139.449	38.9151
139.59	38.9483
139.73	38.9815
139.87	39.0145
140.01	39.0476
140.15	39.0805
140.29	39.1134
140.43	39.1462
140.571	39.179
140.711	39.2116
140.851	39.2443
140.991	39.2768
141.131	39.3093
141.271	39.3417
141.411	39.3741
141.552	39.4064
141.692	39.4387
141.832	39.4708
141.972	39.5029
142.112	39.535
142.252	39.567
142.392	39.5989
142.533	39.6307
142.673	39.6625
142.813	39.6943
142.953	39.7259
143.093	39.7575
143.233	39.7891
143.373	39.8206
143.514	39.852
143.654	39.8834
143.794	39.9147
143.934	39.9459
144.074	39.9771
144.214	40.0082
144.354	40.0393
144.494	40.0703
144.635	40.1012
144.775	40.1321
144.915	40.1629
145.055	40.1936
145.195	40.2243
145.335	40.255
145.475	40.2856
145.616	40.3161
145.756	40.3465
145.896	40.377
146.036	40.4073
146.176	40.4376
146.316	40.4678
146.456	40.498
146.597	40.5281
146.737	40.5582
146.877	40.5882
147.017	40.6181
147.157	40.648
147.297	40.6778
147.437	40.7076
147.578	40.7373
147.718	40.767
147.858	40.7966
147.998	40.8261
148.138	40.8556
148.278	40.885
148.418	40.9144
148.559	40.9437
148.699	40.973
148.839	41.0022
148.979	41.0314
149.119	41.0605
149.259	41.0895
149.399	41.1185
149.54	41.1475
149.68	41.1764
149.82	41.2052
149.96	41.234
150.1	41.2627
150.24	41.2914
150.38	41.32
150.521	41.3485
150.661	41.3771
150.801	41.4055
150.941	41.4339
151.081	41.4623
151.221	41.4906
151.361	41.5188
151.502	41.547
151.642	41.5752
151.782	41.6033
151.922	41.6313
152.062	41.6593
152.202	41.6872
152.342	41.7151
152.482	41.7429
152.623	41.7707
152.763	41.7984
152.903	41.8261
153.043	41.8538
153.183	41.8813
153.323	41.9089
153.463	41.9363
153.604	41.9638
153.744	41.9912
153.884	42.0185
154.024	42.0458
154.164	42.073
154.304	42.1002
154.444	42.1273
154.585	42.1544
154.725	42.1814
154.865	42.2084
155.005	42.2353
155.145	42.2622
155.285	42.2891
155.425	42.3158
155.566	42.3426
155.706	42.3693
155.846	42.3959
155.986	42.4225
156.126	42.4491
156.266	42.4756
156.406	42.502
156.547	42.5284
156.687	42.5548
156.827	42.5811
156.967	42.6074
157.107	42.6336
157.247	42.6598
157.387	42.6859
157.528	42.712
157.668	42.738
157.808	42.764
157.948	42.7899
158.088	42.8158
158.228	42.8417
158.368	42.8675
158.509	42.8932
158.649	42.9189
158.789	42.9446
158.929	42.9702
159.069	42.9958
159.209	43.0213
159.349	43.0468
159.489	43.0722
159.63	43.0976
159.77	43.123
159.91	43.1483
160.05	43.1736
160.19	43.1988
160.33	43.224
160.47	43.2491
160.611	43.2742
160.751	43.2992
160.891	43.3242
161.031	43.3492
161.171	43.3741
161.311	43.399
161.451	43.4238
161.592	43.4486
161.732	43.4733
161.872	43.498
162.012	43.5227
162.152	43.5473
162.292	43.5718
162.432	43.5964
162.573	43.6208
162.713	43.6453
162.853	43.6697
162.993	43.694
163.133	43.7184
163.273	43.7426
163.413	43.7669
163.554	43.7911
163.694	43.8152
163.834	43.8393
163.974	43.8634
164.114	43.8874
164.254	43.9114
164.394	43.9353
164.535	43.9592
164.675	43.9831
164.815	44.0069
164.955	44.0307
165.095	44.0545
165.235	44.0782
165.375	44.1018
165.516	44.1254
165.656	44.149
165.796	44.1726
165.936	44.1961
166.076	44.2195
166.216	44.2429
166.356	44.2663
166.496	44.2897
166.637	44.313
166.777	44.3362
166.917	44.3595
167.057	44.3827
167.197	44.4058
167.337	44.4289
167.477	44.452
167.618	44.475
167.758	44.498
167.898	44.521
168.038	44.5439
168.178	44.5668
168.318	44.5896
168.458	44.6124
168.599	44.6352
168.739	44.6579
168.879	44.6806
169.019	44.7032
169.159	44.7258
169.299	44.7484
169.439	44.771
169.58	44.7935
169.72	44.8159
169.86	44.8384
170	44.8607
