# Supplementary material for: Open-channel microfluidics via resonant wireless power transfer
Source: Nat Commun. 2022 Apr 6;13:1869. doi: 10.1038/s41467-022-29405-2 (PMC8987052; doi:10.1038/s41467-022-29405-2)
Supplement: Supplementary file 9 — Source Data [file 41467_2022_29405_MOESM9_ESM.zip › Source Data/Fig2B_VvsAlpha_COMSOL_E2_Simulation.xlsx]

## Sheet: R = 450 nm
	Volt (rms)
Alpha (deg)	1	1.039	1.078	1.117	1.156	1.195	1.234	1.273	1.312	1.351	1.39	1.429	1.468	1.507	1.546	1.585	1.624	1.663	1.702	1.741	1.78	1.819	1.858	1.897	1.936	1.975	2.014	2.053	2.092	2.131	2.17	2.209	2.248	2.287	2.326	2.365	2.404	2.443	2.482	2.521	2.56	2.599	2.638	2.677	2.716	2.755	2.794	2.833	2.872
30	5.83586e+13	6.29993e+13	6.78176e+13	7.28134e+13	7.79867e+13	8.33375e+13	8.88659e+13	9.45718e+13	100455213390570	106516161752493	112754636953405	119170638993306	125764167872198	132535223590080	139483806146951	146609915542812	153913551777663	161394714851504	169053404764335	176889621516155	184903365106965	193094635536766	201463432805556	210009756913336	218733607860105	227634985645865	236713890270614	245970321734353	255404280037082	265015765178801	274804777159510	284771315979208	294915381637897	305236974135575	315736093472243	326412739647901	337266912662549	348298612516186	359507839208814	370894592740431	382458873111038	394200680320635	406120014369221	418216875256798	430491262983364	442943177548920	455572618953466	468379587197002	481364082279528
31.4	5.47014e+13	5.90513e+13	6.35677e+13	6.82504e+13	7.30995e+13	7.8115e+13	8.32969e+13	8.86453e+13	9.416e+13	9.98411e+13	105688629213189	111702558918861	117882890368782	124229623562955	130742758501378	137422295184051	144268233610975	151280573782150	158459315697575	165804459357251	173316004761177	180993951909354	188838300801781	196849051438459	205026203819388	213369757944567	221879713813997	230556071427677	239398830785608	248407991887790	257583554734222	266925519324904	276433885659838	286108653739021	295949823562456	305957395130141	316131368442076	326471743498262	336978520298699	347651698843386	358491279132323	369497261165512	380669644942950	392008430464640	403513617730580	415185206740770	427023197495211	439027589993903	451198384236845
32.8	5.13292e+13	5.54109e+13	5.96488e+13	6.40428e+13	6.8593e+13	7.32993e+13	7.81618e+13	8.31804e+13	8.83551e+13	93686029534696	9.91731e+13	104816244039457	110615566237351	116571031732254	122682640524167	128950392613089	135374287999020	141954326681960	148690508661910	155582833938868	162631302512836	169835914383814	177196669551800	184713568016796	192386609778801	200215794837815	208201123193838	216342594846871	224640209796913	233093968043964	241703869588024	250469914429094	259392102567173	268470434002261	277704908734358	287095526763465	296642288089580	306345192712705	316204240632840	326219431849983	336390766364136	346718244175298	357201865283469	367841629688649	378637537390839	389589588390037	400697782686245	411962120279463	423382601169689
34.2	4.82257e+13	5.20606e+13	56042258488741	6.01706e+13	6.44457e+13	6.88674e+13	7.34359e+13	78151067484365	8.30129e+13	88021508114653	9.31768e+13	9.84788e+13	103927437308697	109522818573009	115264902270469	121153688401077	127189176964834	133371367961738	139700261391792	146175857254993	152798155551343	159567156280841	166482859443488	173545265039283	180754373068226	188110183530318	195612696425557	203261911753946	211057829515482	219000449710167	227089772338000	235325797398982	243708524893112	252237954820390	260914087180817	269736921974392	278706459201115	287822698860986	297085640954006	306495285480175	316051632439491	325754681831956	335604433657569	345600887916331	355744044608241	366033903733299	376470465291506	387053729282861	397783695707364
35.6	4.53748e+13	4.8983e+13	5.27293e+13	5.66136e+13	6.0636e+13	6.47963e+13	6.90947e+13	7.35312e+13	7.81056e+13	8.28181e+13	8.76686e+13	9.26572e+13	9.77837e+13	103048354560250	108450993795434	113991663119169	119670362531454	125487092032289	131441851621674	137534641299610	143765461066097	150134310921133	156641190864721	163286100896858	170069041017546	176990011226784	184049011524573	191246041910912	198581102385802	206054192949242	213665313601232	221414464341773	229301645170864	237326856088505	245490097094697	253791368189439	262230669372732	270808000644575	279523362004968	288376753453912	297368174991407	306497626617451	315765108332046	325170620135192	334714162026887	344395734007134	354215336075930	364172968233277	374268630479174
37	42760420479263	4.61608e+13	4.96912e+13	53351706267351	5.71423e+13	6.10629e+13	6.51137e+13	6.92945e+13	7.36054e+13	78046362219171	8.26174e+13	8.73185e+13	92149732382903	9.7111e+13	102202365154214	107423797338516	112775306721916	118256893304415	123868557086011	129610298066705	135482116246497	141484011625386	147615984203374	153878033980460	160270160956643	166792365131925	173444646506304	180227005079782	187139440852357	194181953824030	201354543994801	208657211364670	216089955933637	223652777701702	231345676668865	239168652835126	247121706200484	255204836764941	263418044528495	271761329491147	280234691652898	288838131013746	297571647573692	306435241332736	315428912290878	324552660448118	333806485804456	343190388359891	352704368114425
38.4	4.03664e+13	4.35764e+13	4.69092e+13	50364759134951	5.39431e+13	5.76443e+13	61468233799690	6.5415e+13	6.94845e+13	7.36769e+13	7.7992e+13	8.24299e+13	8.69906e+13	9.16742e+13	9.64805e+13	101409571630272	106461471559259	111636166188920	116933655519254	122353939550262	127897018281943	133562891714297	139351559847325	145263022681026	151297280215401	157454332450449	163734179386171	170136821022565	176662257359634	183310488397376	190081514135791	196975334574880	203991949714642	211131359555077	218393564096186	225778563337968	233286357280424	240916945923553	248670329267356	256546507311832	264545480056981	272667247502804	280911809649301	289279166496470	297769318044314	306382264292830	315118005242020	323976540891884	332957871242420
39.8	38176702550762	4.12126e+13	4.43645e+13	4.76327e+13	5.10169e+13	5.45173e+13	5.81338e+13	6.18665e+13	6.57152e+13	6.96802e+13	7.37612e+13	7.79584e+13	8.22717e+13	8.67012e+13	91246747593817	95908466565588	100686319066518	105580305096608	110590424655858	115716677744266	120959064361834	126317584508562	131792238184449	137383025389495	143089946123701	148913000387066	154852188179591	160907509501275	167078964352118	173366552732121	179770274641283	186290130079605	192926119047086	199678241543727	206546497569527	213530887124486	220631410208605	227848066821883	235180856964321	242629780635918	250194837836674	257876028566590	265673352825665	273586810613900	281616401931294	289762126777848	298023985153561	306401977058433	314896102492465
41.2	3.61751e+13	3.90518e+13	4.20385e+13	4.51353e+13	4.83421e+13	51658931328591	5.50858e+13	58622780642489	6.22698e+13	6.60268e+13	69893889266624	7.3871e+13	7.79582e+13	8.21554e+13	8.64627e+13	9.088e+13	9.54073e+13	100044704438284	104792142230274	109649624642704	114617151675571	119694723328877	124882339602622	130180000496805	135587706011426	141105456146486	146733250901984	152471090277920	158318974274295	164276902891109	170344876128360	176522893986051	182810956464179	189209063562746	195717215281752	202335411621196	209063652581078	215901938161399	222850268362158	229908643183356	237077062624992	244355526687066	251744035369579	259242588672530	266851186595920	274569829139748	282398516304015	290337248088720	298386024493863
42.6	3.43455e+13	3.70767e+13	3.99123e+13	4.28525e+13	4.58971e+13	4.90462e+13	5.22998e+13	5.56578e+13	5.91204e+13	6.26874e+13	6.63589e+13	7.01349e+13	7.40153e+13	7.80002e+13	8.20897e+13	8.62835e+13	9.05819e+13	9.49848e+13	9.94921e+13	104103892239559	108820177412553	113640941495940	118566184489720	123595906393893	128730107208459	133968786933417	139311945568769	144759583114514	150311699570651	155968294937182	161729369214105	167594922401421	173564954499131	179639465507233	185818455425728	192101924254616	198489871993897	204982298643571	211579204203638	218280588674098	225086452054951	231996794346197	239011615547835	246130915659867	253354694682292	260682952615109	268115689458320	275652905211923	283294599875919
44	3.26717e+13	3.52698e+13	3.79673e+13	4.07641e+13	4.36604e+13	4.6656e+13	4.9751e+13	5.29454e+13	5.62392e+13	5.96324e+13	6.3125e+13	6.6717e+13	7.04083e+13	7.4199e+13	7.80892e+13	8.20787e+13	8.61676e+13	9.03559e+13	9.46435e+13	9.90306e+13	103517038762179	108102872330446	112788093233619	117572701471698	122456697044681	127440079952571	132522850195365	137705007773066	142986552685671	148367484933183	153847804515599	159427511432921	165106605685149	170885087272282	176762956194321	182740212451265	188816856043115	194992886969870	201268305231531	207643110828097	214117303759568	220690884025945	227363851627228	234136206563416	241007948834510	247979078440509	255049595381413	262219499657223	269488791267939
45.4	3.11377e+13	3.36138e+13	3.61846e+13	3.88501e+13	4.16104e+13	4.44654e+13	4.74151e+13	5.04595e+13	5.35987e+13	5.68325e+13	60161116163631	6.35844e+13	67102452874806	7.07152e+13	7.44227e+13	7.82249e+13	82121776255459	8.61134e+13	9.01998e+13	9.43808e+13	9.86566e+13	103027149153093	107492386222196	112052344121157	116707022849977	121456422408655	126300542797192	131239384015588	136272946063842	141401228941954	146624232649925	151941957187755	157354402555444	162861568752991	168463455780396	174160063637660	179951392324783	185837441841765	191818212188604	197893703365303	204063915371860	210328848208276	216688501874550	223142876370683	229691971696674	236335787852524	243074324838233	249907582653800	256835561299225
46.8	2.97273e+13	3.20912e+13	3.45456e+13	3.70904e+13	3.97256e+13	4.24513e+13	45267366639513	4.81739e+13	5.11708e+13	5.42582e+13	5.7436e+13	6.07043e+13	6.4063e+13	6.75121e+13	71051604645108	7.46816e+13	7.8402e+13	8.22128e+13	86114051595139	9.01057e+13	9.41879e+13	9.83604e+13	102623383843326	106976792733209	111420631954227	115954901506380	120579601389668	125294731604090	130100292149648	134996283026339	139982704234166	145059555773127	150226837643224	155484549844454	160832692376820	166271265240320	171800268434955	177419701960725	183129565817629	188929860005668	194820584524842	200801739375151	206873324556594	213035340069173	219287785912885	225630662087733	232063968593715	238587705430832	245201872599084
48.2	2.84243e+13	30684647929232	3.30314e+13	3.54647e+13	37984439093967	4.05906e+13	4.32833e+13	4.60624e+13	4.8928e+13	5.18801e+13	5.49186e+13	5.80436e+13	6.12551e+13	6.4553e+13	67937416659819	7.14083e+13	7.49656e+13	7.86094e+13	8.23397e+13	8.61564e+13	9.00596e+13	9.40493e+13	9.81254e+13	102288005698792	106537071687316	110872604450456	115294603988213	119803070300586	124398003387575	129079403249181	133847269885403	138701603296242	143642403481698	148669670441769	153783404176457	158983604685762	164270271969683	169643406028221	175103006861375	180649074469145	186281608851532	192000610008535	197806077940155	203698012646391	209676414127244	215741282382713	221892617412799	228130419217501	234454687796819
49.6	2.72127e+13	2.93767e+13	3.16235e+13	3.3953e+13	3.63653e+13	3.88604e+13	4.14383e+13	4.4099e+13	4.68425e+13	4.96687e+13	5.25777e+13	5.55695e+13	5.86441e+13	6.18014e+13	6.50416e+13	6.83645e+13	7.17702e+13	75258656607071	7.88299e+13	8.2484e+13	8.62208e+13	9.00404e+13	9.39428e+13	9.79279e+13	101995889379124	106146618445591	110380128608245	114696419867084	119095492222110	123577345673322	128141980220720	132789395864304	137519592604075	142332570440032	147228329372175	152206869400504	157268190525020	162412292745722	167639176062610	172948840475684	178341285984945	183816512590392	189374520292025	195015309089845	200738878983850	206545229974042	212434362060420	218406275242985	224460969521735
51	2.60771e+13	2.81508e+13	3.03038e+13	3.25361e+13	3.48478e+13	3.72387e+13	3.9709e+13	4.22587e+13	4.48876e+13	4.75959e+13	5.03835e+13	5.32505e+13	5.61968e+13	5.92224e+13	6.23273e+13	6.55115e+13	6.87751e+13	7.2118e+13	7.55402e+13	7.90418e+13	8.26227e+13	8.62829e+13	9.00224e+13	9.38413e+13	9.77394e+13	101716955538546	105773794760488	109909960495168	114125452742586	118420271502741	122794416775635	127247888561266	131780686859636	136392811670743	141084262994588	145855040831171	150705145180492	155634576042550	160643333417347	165731417304882	170898827705154	176145564618164	181471628043913	186877017982399	192361734433623	197925777397585	203569146874285	209291842863722	215093865365898
52.4	2.50094e+13	2.69982e+13	2.9063e+13	31203975843160	3.3421e+13	3.57141e+13	3.80832e+13	4.05285e+13	4.30498e+13	4.56472e+13	4.83207e+13	5.10703e+13	5.38959e+13	5.67976e+13	5.97754e+13	6.28293e+13	6.59592e+13	69165271368580	7.24474e+13	7.58056e+13	79239840265858	8.27502e+13	8.63366e+13	8.99991e+13	9.37377e+13	97552361424382	101443101605546	105409920436530	109452817917333	113571794047956	117766848828399	122037982258661	126385194338743	130808485068645	135307854448366	139883302477908	144534829157268	149262434486449	154066118465449	158945881094269	163901722372909	168933642301369	174041640879648	179225718107747	184485873985665	189822108513403	195234421690961	200722813518339	206287283995536
53.8	2.40059e+13	2.59148e+13	2.78968e+13	2.99519e+13	3.20799e+13	3.4281e+13	3.65551e+13	3.89022e+13	4.13224e+13	4.38155e+13	46381738479128	4.9021e+13	5.17332e+13	5.45185e+13	5.73768e+13	6.03081e+13	6.33125e+13	6.63899e+13	6.95403e+13	7.27637e+13	7.60602e+13	7.94297e+13	8.28722e+13	8.63877e+13	8.99763e+13	9.36379e+13	9.73725e+13	101180150498149	105060819166357	109014513686463	113041234058467	117140980282371	121313752358173	125559550285874	129878374065474	134270223696972	138735099180369	143273000515665	147883927702859	152567880741952	157324859632944	162154864375835	167057894970624	172033951417312	177083033715899	182205141866385	187400275868769	192668435723052	198009621429233
55.2	2.30627e+13	2.48966e+13	2.68007e+13	2.8775e+13	30819461806330	32934053969948	3.51188e+13	3.73737e+13	3.96988e+13	42093988718687	4.45594e+13	4.70949e+13	4.97006e+13	5.23764e+13	5.51224e+13	5.79386e+13	6.08249e+13	6.37814e+13	6.6808e+13	6.99048e+13	73071729555423	7.63088e+13	7.96161e+13	8.29935e+13	8.64411e+13	8.99588e+13	9.35467e+13	9.72047e+13	100932897934934	104731248724793	108599756124079	112538420132791	116547240750930	120626217978496	124775351815489	128994642261908	133284089317754	137643692983027	142073453257726	146573370141853	151143443635406	155783673738385	160494060450791	165274603772624	170125303703884	175046160244571	180037173394684	185098343154224	190229669523190
56.6	2.2176e+13	2.39395e+13	25770382751063	2.76688e+13	29634596297707	3.16679e+13	3.37686e+13	35936862214089	3.81725e+13	4.04757e+13	4.28463e+13	4.52843e+13	4.77898e+13	5.03628e+13	53003228802255	5.57111e+13	5.84865e+13	61329277104301	6.42395e+13	67217273036609	7.02625e+13	7.33751e+13	76555212531487	7.98028e+13	8.31178e+13	8.65003e+13	8.99502e+13	9.34676e+13	9.70525e+13	100704817469477	104424598683469	108211839310316	112066539350019	115988698802577	119978317667991	124035395946260	128159933637385	132351930741365	136611387258201	140938303187892	145332678530438	149794513285840	154323807454098	158920561035211	163584774029179	168316446436003	173115578255683	177982169488217	182916220133608
58	2.13421e+13	2.30393e+13	2.48013e+13	2.66283e+13	2.85203e+13	3.04771e+13	3.24989e+13	3.45855e+13	3.67371e+13	3.89537e+13	4.12351e+13	4.35815e+13	4.59928e+13	4.8469e+13	5.10102e+13	5.36162e+13	5.62872e+13	5.90231e+13	6.1824e+13	6.46897e+13	67620397585237	7.0616e+13	7.36765e+13	7.6802e+13	7.99923e+13	8.32476e+13	8.65679e+13	8.9953e+13	9.34031e+13	96918038227046	100497945394875	104142775315341	107852527988444	111627203414183	115466801592559	119371322523572	123340766207222	127375132643509	131474421832432	135638633773992	139867768468189	144161825915022	148520806114492	152944709066599	157433534771343	161987283228724	166605954438741	171289548401395	176038065116686
59.4	2.05572e+13	2.2192e+13	2.38892e+13	2.5649e+13	2.74714e+13	2.93563e+13	3.13037e+13	3.33136e+13	3.53861e+13	3.75211e+13	3.97186e+13	4.19787e+13	4.43013e+13	4.66865e+13	4.91342e+13	5.16444e+13	5.42172e+13	5.68525e+13	5.95503e+13	6.23107e+13	65133554156501	6.8019e+13	7.0967e+13	7.39775e+13	7.70505e+13	8.01861e+13	8.33842e+13	8.66448e+13	8.9968e+13	9.33537e+13	9.6802e+13	100312765648261	103886086499209	107521942469380	111220333558773	114981259767389	118804721095227	122690717542287	126639249108570	130650315794075	134723917598802	138860054522752	143058726565924	147319933728318	151643676009935	156029953410774	160478765930835	164990113570119	169563996328625
60.8	1.98176e+13	2.13935e+13	2.30297e+13	2.47262e+13	2.6483e+13	28300011407420	3.01774e+13	3.2115e+13	3.41129e+13	3.61711e+13	3.82896e+13	4.04683e+13	4.27074e+13	4.50067e+13	4.73663e+13	4.97862e+13	5.22664e+13	54806907615768	5.74077e+13	6.00687e+13	6.279e+13	65571662992193	6.84136e+13	7.13158e+13	7.42782e+13	7.7301e+13	8.0384e+13	8.35273e+13	8.6731e+13	8.99949e+13	93319041134714	9.67035e+13	100148261303158	103653299042395	107218621884974	110844229830897	114530122880163	118276301032771	122082764288723	125949512648017	129876546110655	133863864676635	137911468345959	142019357118625	146187530994635	150415989973987	154704734056683	159053763242721	163463077532102
62.2	1.912e+13	2.06404e+13	2.2219e+13	2.38558e+13	2.55507e+13	2.73038e+13	2.91151e+13	3.09845e+13	3.29121e+13	3.48978e+13	3.69417e+13	3.90438e+13	4.1204e+13	4.34224e+13	4.5699e+13	48033692534157	5.04266e+13	5.28776e+13	5.53868e+13	5.79542e+13	6.05797e+13	63263445170321	6.60053e+13	6.88053e+13	7.16635e+13	7.45799e+13	7.75544e+13	80587065090188	8.36779e+13	8.68269e+13	9.00341e+13	9.32994e+13	9.66229e+13	100004552293758	103444370591380	106942351869104	110498496126931	114112803364862	117785273582895	121515906781031	125304702959270	129151662117611	133056784256056	137020069374603	141041517473253	145121128552007	149258902610863	153454839649821	157708939668883
63.6	1.84617e+13	1.99298e+13	2.1454e+13	2.30344e+13	2.4671e+13	2.63637e+13	2.81126e+13	2.99177e+13	3.17789e+13	3.36963e+13	3.56698e+13	3.76995e+13	3.97854e+13	4.19274e+13	4.41256e+13	4.63799e+13	4.86904e+13	5.1057e+13	5.34799e+13	5.59588e+13	5.8494e+13	6.10853e+13	6.37327e+13	6.64364e+13	6.91961e+13	7.20121e+13	7.48842e+13	7.78124e+13	8.07969e+13	8.38374e+13	8.69342e+13	9.00871e+13	93296159912403	9.65614e+13	9.98828e+13	103260314828295	106694020644748	110183886883445	113729913544387	117332100627573	120990448133003	124704956060678	128475624410597	132302453182760	136185442377168	140124591993820	144119902032716	148171372493857	152279003377242
65	1.784e+13	1.92586e+13	2.07315e+13	2.22587e+13	23840174853906	2.54759e+13	2.71659e+13	2.89102e+13	3.07087e+13	3.25615e+13	34468578138456	3.64299e+13	3.84455e+13	4.05154e+13	4.26396e+13	4.4818e+13	4.70507e+13	4.93376e+13	5.16789e+13	5.40744e+13	5.65241e+13	5.90281e+13	6.15865e+13	6.4199e+13	6.68659e+13	6.9587e+13	7.23624e+13	7.5192e+13	7.80759e+13	8.10141e+13	8.40066e+13	8.70533e+13	9.01543e+13	9.33096e+13	9.65191e+13	99782885439918	103100956614572	106473296934042	109899906398326	113380785007426	116915932761340	120505349660070	124149035703614	127846990891974	131599215225149	135405708703139	139266471325944	143181503093564	147150804005999
66.4	1.72521e+13	1.8624e+13	2.00484e+13	2.15252e+13	2.30546e+13	2.46364e+13	2.62707e+13	2.79575e+13	2.96968e+13	3.14885e+13	3.33328e+13	3.52295e+13	3.71787e+13	3.91803e+13	4.12345e+13	4.33411e+13	4.55003e+13	4.77118e+13	4.99759e+13	5.22925e+13	5.46615e+13	5.7083e+13	5.9557e+13	6.20835e+13	6.46625e+13	6.72939e+13	6.99779e+13	7.27143e+13	7.55032e+13	7.83445e+13	8.12384e+13	8.41847e+13	8.71835e+13	9.02348e+13	9.33386e+13	9.64948e+13	9.97036e+13	102964778862170	106278474369839	109644650740371	113063307973765	116534446070022	120058065029141	123634164851123	127262745535968	130943807083675	134677349494245	138463372767678	142301876903973
67.8	1.66954e+13	1.8023e+13	1.94014e+13	2.08306e+13	2.23106e+13	2.38414e+13	2.5423e+13	2.70553e+13	2.87385e+13	3.04724e+13	32257109066594	3.40926e+13	3.59789e+13	3.7916e+13	3.99039e+13	4.19425e+13	4.40319e+13	4.61722e+13	48363191642537	5.0605e+13	5.28976e+13	5.5241e+13	5.76351e+13	6.00801e+13	6.25758e+13	6.51223e+13	6.77197e+13	7.03678e+13	7.30667e+13	7.58163e+13	7.86168e+13	8.1468e+13	8.43701e+13	8.73229e+13	9.03265e+13	9.33809e+13	9.64861e+13	9.96421e+13	102848839684052	106106388646190	109414724899762	112773848444769	116183759281210	119644457409086	123155942828397	126718215539141	130331275541321	133995122834935	137709757419983
69.2	1.6167e+13	1.74527e+13	1.87875e+13	2.01714e+13	2.16046e+13	2.30869e+13	2.46185e+13	2.61992e+13	2.7829e+13	2.95081e+13	3.12363e+13	3.30138e+13	3.48404e+13	3.67161e+13	3.86411e+13	40615250238551	4.26386e+13	4.47111e+13	4.68328e+13	4.90036e+13	5.12237e+13	5.34929e+13	5.58113e+13	5.81789e+13	6.05956e+13	6.30616e+13	6.55767e+13	68140999409964	7.07545e+13	7.34171e+13	76128989978331	7.889e+13	8.17002e+13	8.45596e+13	8.74682e+13	90425910503844	9.34328e+13	9.64889e+13	9.95942e+13	102748689544665	105952334668817	109205159938546	112507165353854	115858350914741	119258716621206	122708262473249	126206988470871	129754894614071	133351980902849
70.6	1.56644e+13	1.69101e+13	1.82034e+13	1.95443e+13	2.09329e+13	2.23692e+13	2.38531e+13	25384665018770	2.69639e+13	2.85907e+13	3.02652e+13	3.19874e+13	3.37572e+13	3.55747e+13	3.74398e+13	3.93526e+13	4.1313e+13	4.33211e+13	4.53768e+13	4.74802e+13	49631183795829	5.18299e+13	5.40762e+13	5.63702e+13	58711791901405	6.11011e+13	6.3538e+13	6.60226e+13	68554819202067	7.11347e+13	7.37622e+13	7.64374e+13	7.91603e+13	8.19308e+13	8.47489e+13	8.76147e+13	9.05281e+13	9.34892e+13	9.6498e+13	9.95544e+13	102658416274569	105810115495282	109009465915687	112256467535785	115551120355575	118893424375059	122283379594236	125720986013105	129206243631668
72	1.51855e+13	1.6393e+13	1.76468e+13	18946739456543	2.02929e+13	2.16852e+13	2.31238e+13	2.46085e+13	2.61394e+13	2.77165e+13	2.93398e+13	3.10093e+13	3.2725e+13	3.44869e+13	3.6295e+13	3.81493e+13	4.00498e+13	4.19965e+13	4.39893e+13	4.60284e+13	4.81136e+13	5.02451e+13	5.24227e+13	5.46466e+13	5.69166e+13	5.92328e+13	6.15952e+13	6.40038e+13	6.64586e+13	6.89596e+13	7.15068e+13	7.41002e+13	7.67398e+13	7.94256e+13	8.21576e+13	8.49357e+13	8.77601e+13	90630644988273	9.35474e+13	9.65103e+13	9.95195e+13	102574803999872	105676329225167	108824048639419	112017962242630	115258070034799	118544372015925	121876868186010	125255558545053
73.4	1.47289e+13	1.59001e+13	17116179987057	1.8377e+13	1.96827e+13	2.10332e+13	2.24285e+13	2.38686e+13	25353445812558	2.68831e+13	2.84576e+13	30076949081951	3.17411e+13	33449977319562	3.52037e+13	3.70022e+13	3.88456e+13	4.07337e+13	4.26666e+13	4.46444e+13	4.66669e+13	4.87343e+13	5.08465e+13	5.30034e+13	5.52052e+13	5.74518e+13	5.97432e+13	6.20794e+13	6.44604e+13	6.68862e+13	6.93568e+13	7.18722e+13	7.44324e+13	7.70374e+13	7.96872e+13	8.23819e+13	8.51213e+13	8.79055e+13	9.07346e+13	9.36084e+13	9.65271e+13	9.94906e+13	102498829380535	105551902453236	108649780737541	111792464233449	114979952940959	118212246860073	121489345990790
74.8	1.42934e+13	1.543e+13	1.66101e+13	1.78337e+13	1.91008e+13	2.04113e+13	2.17654e+13	2.31629e+13	2.46038e+13	2.60883e+13	2.76163e+13	2.91877e+13	3.08026e+13	3.2461e+13	3.41629e+13	3.59082e+13	3.76971e+13	3.95294e+13	4.14052e+13	4.33244e+13	4.52872e+13	4.72934e+13	4.93431e+13	5.14363e+13	5.3573e+13	55753172527597	5.79768e+13	6.02439e+13	62554527147013	6.49086e+13	6.73062e+13	6.97472e+13	7.22317e+13	7.47597e+13	7.73312e+13	7.99462e+13	8.26046e+13	8.53065e+13	8.80519e+13	9.08408e+13	9.36732e+13	9.6549e+13	9.94684e+13	102431168627213	105437455444893	108487222769114	111580470599877	114717198937182	117897407781028
76.2	1.38778e+13	1.49814e+13	1.61272e+13	1.73152e+13	1.85454e+13	1.98179e+13	2.11325e+13	2.24894e+13	2.38885e+13	2.53298e+13	2.68133e+13	2.83391e+13	2.9907e+13	3.15172e+13	3.31696e+13	3.48642e+13	3.6601e+13	3.83801e+13	4.02013e+13	4.20648e+13	4.39705e+13	4.59184e+13	4.79085e+13	4.99408e+13	5.20154e+13	5.41322e+13	5.62911e+13	5.84923e+13	6.07358e+13	6.30214e+13	6.53492e+13	6.77193e+13	7.01316e+13	7.25861e+13	7.50828e+13	7.76217e+13	8.02029e+13	8.28263e+13	8.54918e+13	8.81996e+13	9.09496e+13	9.37419e+13	9.65763e+13	9.9453e+13	102371865969270	105332961439900	108336273223217	111381801319221	114469545727911
77.6	1.34809e+13	1.45529e+13	1.56659e+13	1.682e+13	1.8015e+13	1.9251e+13	20528106919627	21846174028115	2.32053e+13	2.46053e+13	2.60464e+13	2.75285e+13	2.90516e+13	3.06158e+13	32220892118180	3.3867e+13	3.55542e+13	3.72823e+13	3.90515e+13	4.08617e+13	4.27129e+13	4.4605e+13	4.65382e+13	4.85125e+13	5.05277e+13	5.25839e+13	5.46811e+13	56819378677744	58998632034219	6.12189e+13	6.34802e+13	6.57824e+13	6.81257e+13	70510031850870	7.29353e+13	7.54017e+13	7.7909e+13	8.04573e+13	8.30467e+13	8.5677e+13	8.83484e+13	9.10607e+13	9.38141e+13	9.66085e+13	9.94439e+13	102320296043912	105237709041519	108196130908077	111195561643587
79	1.31014e+13	1.41432e+13	1.52249e+13	1.63465e+13	1.75079e+13	1.87091e+13	1.99502e+13	2.12312e+13	2.2552e+13	2.39127e+13	2.53132e+13	2.67536e+13	2.82338e+13	2.97539e+13	3.13138e+13	3.29136e+13	3.45533e+13	3.62328e+13	3.79521e+13	3.97114e+13	4.15104e+13	4.33494e+13	4.52281e+13	4.71468e+13	4.91053e+13	5.11036e+13	5.31418e+13	5.52198e+13	5.73377e+13	5.94955e+13	6.16931e+13	6.39306e+13	6.62079e+13	6.85251e+13	7.08821e+13	7.3279e+13	7.57157e+13	7.81923e+13	8.07088e+13	8.32651e+13	8.58612e+13	8.84973e+13	9.11731e+13	9.38888e+13	9.66444e+13	9.94398e+13	102275126285321	105150264605636	108065257340202
80.4	1.27381e+13	13751008765144	1.48027e+13	1.58931e+13	1.70223e+13	1.81903e+13	1.9397e+13	20642403883917	2.19266e+13	2.32495e+13	2.46112e+13	2.60117e+13	2.74508e+13	28928769986940	3.04455e+13	3.20009e+13	3.35951e+13	3.5228e+13	3.68997e+13	3.86101e+13	4.03593e+13	4.21472e+13	4.39739e+13	4.58393e+13	4.77435e+13	4.96864e+13	5.16681e+13	5.36885e+13	55747683300591	5.78456e+13	5.99823e+13	6.21577e+13	6.43719e+13	6.66248e+13	6.89164e+13	7.12469e+13	7.3616e+13	7.60239e+13	7.84706e+13	8.0956e+13	8.34802e+13	8.60431e+13	8.86448e+13	9.12852e+13	93964324282207	96682232492617	9.94389e+13	102234296495458	105068452287889
81.8	1.23899e+13	1.33751e+13	1.43981e+13	1.54587e+13	1.6557e+13	1.76931e+13	1.88668e+13	2.00782e+13	2.13272e+13	2.2614e+13	2.39385e+13	2.53006e+13	2.67005e+13	2.8138e+13	2.96133e+13	3.11262e+13	3.26768e+13	3.42651e+13	35891059722410	3.75547e+13	3.92561e+13	40995158339391	4.27719e+13	4.45863e+13	4.64385e+13	4.83283e+13	5.02558e+13	5.2221e+13	5.42239e+13	5.62644e+13	5.83427e+13	6.04587e+13	6.26123e+13	6.48037e+13	6.70327e+13	6.92994e+13	7.16038e+13	73945900826295	7.63257e+13	7.87432e+13	81198330641903	8.36912e+13	86221733957451	8.879e+13	9.13959e+13	9.40395e+13	9.67208e+13	9.94398e+13	102196504408780
83.2	1.20561e+13	1.30148e+13	1.40102e+13	1.50423e+13	1.6111e+13	1.72164e+13	1.83585e+13	1.95373e+13	2.07527e+13	2.20048e+13	2.32936e+13	2.46191e+13	2.59812e+13	2.738e+13	2.88155e+13	3.02877e+13	3.17965e+13	3.3342e+13	3.49242e+13	3.65431e+13	3.81986e+13	3.98908e+13	4.16197e+13	4.33853e+13	4.51875e+13	4.70264e+13	4.8902e+13	5.08142e+13	5.27632e+13	5.47488e+13	5.6771e+13	58830004798899	6.09256e+13	6.30579e+13	6.52269e+13	6.74326e+13	6.96749e+13	7.19539e+13	7.42696e+13	7.66219e+13	7.9011e+13	8.14367e+13	8.3899e+13	8.63981e+13	8.89338e+13	9.15062e+13	9.41153e+13	9.67611e+13	9.94435e+13
84.6	1.17361e+13	1.26693e+13	1.36383e+13	14642983254712	1.56834e+13	1.67594e+13	1.78712e+13	1.90187e+13	2.02018e+13	2.14207e+13	2.26753e+13	2.39656e+13	25291543281621	26653222459788	2.80506e+13	2.94837e+13	3.09525e+13	3.2457e+13	33997135876154	3.5573e+13	3.71846e+13	3.88319e+13	4.05149e+13	4.22336e+13	4.3988e+13	4.57781e+13	4.76039e+13	49465353632844	5.13626e+13	5.32954e+13	5.5264e+13	5.72683e+13	5.93083e+13	6.13841e+13	6.34955e+13	6.56426e+13	6.78254e+13	7.00439e+13	7.22981e+13	7.4588e+13	7.69136e+13	7.92749e+13	8.16719e+13	8.41046e+13	8.65731e+13	8.90772e+13	9.1617e+13	9.41925e+13	9.68037e+13
86	1.14291e+13	1.2338e+13	1.32816e+13	1.426e+13	15273115523972	1.6321e+13	17403728031589	1.85212e+13	1.96734e+13	2.08604e+13	2.20822e+13	2.33387e+13	2.463e+13	2.5956e+13	27316870744853	2.87125e+13	3.01428e+13	3.1608e+13	3.31079e+13	3.46425e+13	3.6212e+13	3.78162e+13	3.94551e+13	4.11289e+13	4.28374e+13	4.45806e+13	4.63587e+13	4.81715e+13	5.0019e+13	51901375526781	5.38185e+13	55770353887893	5.7757e+13	5.97784e+13	6.18346e+13	6.39255e+13	6.60512e+13	6.82117e+13	7.04069e+13	7.2637e+13	7.49017e+13	7.72013e+13	7.95356e+13	8.19047e+13	8.43085e+13	8.67471e+13	8.92205e+13	9.17287e+13	9.42716e+13
87.4	1.11345e+13	1.20199e+13	1.29392e+13	1.38924e+13	1.48794e+13	1.59003e+13	1.69551e+13	1.80437e+13	1.91663e+13	20322651962548	2.15129e+13	2.27371e+13	23995057378852	2.52869e+13	2.66127e+13	2.79723e+13	29365792886579	3.07932e+13	3.22544e+13	3.37495e+13	3.52785e+13	3.68413e+13	3.8438e+13	4.00686e+13	4.17331e+13	4.34314e+13	45163606419172	4.69297e+13	4.87296e+13	5.05634e+13	5.24311e+13	5.43327e+13	5.62681e+13	5.82374e+13	6.02406e+13	6.22776e+13	6.43485e+13	6.64533e+13	68591963640460	7.07645e+13	7.29709e+13	7.52112e+13	7.74853e+13	7.97933e+13	8.21352e+13	8.45109e+13	8.69206e+13	8.9364e+13	91841412143347
88.8	1.08515e+13	1.17144e+13	1.26104e+13	1.35393e+13	1.45013e+13	15496247317258	1.65242e+13	1.75852e+13	1.86792e+13	1.98062e+13	2.09662e+13	2.21593e+13	2.33853e+13	2.46443e+13	2.59364e+13	2.72615e+13	2.86195e+13	3.00106e+13	3.14347e+13	3.28918e+13	3.4382e+13	3.59051e+13	37461239910880	3.90504e+13	4.06726e+13	4.23277e+13	4.40159e+13	4.57371e+13	4.74913e+13	4.92785e+13	5.10987e+13	5.2952e+13	5.48382e+13	5.67575e+13	5.87097e+13	6.0695e+13	6.27133e+13	6.47646e+13	6.68489e+13	6.89662e+13	7.11165e+13	7.32999e+13	7.55162e+13	7.77656e+13	8.0048e+13	82363337157382	8.47117e+13	8.70931e+13	8.95075e+13
90.2	1.05796e+13	1.14209e+13	1.22943e+13	1.32e+13	14137852359197	1.51079e+13	1.61101e+13	1.71445e+13	1.82111e+13	1.93098e+13	20440775780346	2.16039e+13	2.27992e+13	2.40267e+13	2.52864e+13	2.65782e+13	2.79023e+13	2.92585e+13	3.06469e+13	3.20675e+13	3.35203e+13	3.50052e+13	36522390290866	38071714554182	39653221851463	4.12669e+13	42912785547920	44590841947096	46301081380237	4.80435e+13	4.98181e+13	5.16249e+13	5.34639e+13	5.5335e+13	5.72384e+13	5.91739e+13	61141586068106	6.31415e+13	6.51735e+13	6.72378e+13	69334231227201	7.14629e+13	7.36237e+13	7.58166e+13	7.80418e+13	8.02992e+13	82588689984794	8.49104e+13	8.72643e+13
91.6	1.0318e+13	1.11385e+13	1.19903e+13	1.28736e+13	1.37883e+13	1.47343e+13	15711751894659	1.67206e+13	1.77608e+13	1.88324e+13	1.99354e+13	21069719344873	2.22355e+13	2.34326e+13	2.46611e+13	2.59211e+13	2.72124e+13	2.85351e+13	2.98891e+13	3.12746e+13	3.26915e+13	3.41397e+13	35619327238030	3.71303e+13	38672744963319	4.02465e+13	41851711756912	4.34883e+13	4.51562e+13	4.68556e+13	4.85863e+13	50348405914724	5.21419e+13	5.39668e+13	55823069614323	5.77107e+13	5.96298e+13	6.15802e+13	6.3562e+13	6.55753e+13	6.76199e+13	6.96958e+13	7.18032e+13	73941973135223	7.61121e+13	7.83137e+13	8.05466e+13	8.28109e+13	8.51066e+13
93	1.00663e+13	10866764456502	1.16979e+13	1.25596e+13	1.34519e+13	14374904529876	1.53285e+13	1.63127e+13	1.73275e+13	1.8373e+13	1.94491e+13	2.05558e+13	2.16931e+13	2.2861e+13	2.40596e+13	2.52888e+13	2.65486e+13	2.7839e+13	2.91601e+13	3.05117e+13	3.1894e+13	3.33069e+13	3.47505e+13	3.62246e+13	3.77294e+13	3.92648e+13	40830818966380	4.24275e+13	4.40547e+13	4.57126e+13	4.74011e+13	4.91203e+13	5.087e+13	5.26504e+13	5.44614e+13	5.6303e+13	5.81752e+13	6.00781e+13	6.20116e+13	6.39757e+13	6.59704e+13	6.79957e+13	70051709962505	7.21383e+13	7.42555e+13	7.64033e+13	7.85818e+13	8.07909e+13	8.30306e+13
94.4	9.82407e+12	1.06053e+13	1.14164e+13	1.22574e+13	1.31283e+13	1.4029e+13	1.49597e+13	1.59202e+13	1.69106e+13	1.79309e+13	18981082648071	20061150557295	2.11711e+13	2.23109e+13	2.34807e+13	24680270356374	2.59098e+13	2.71691e+13	2.84584e+13	2.97775e+13	3.11266e+13	3.25055e+13	33914295429168	3.5353e+13	36821551653074	3.832e+13	3.98483e+13	4.14066e+13	4.29947e+13	44612676496660	4.62606e+13	4.79383e+13	4.9646e+13	5.13835e+13	5.31509e+13	5.49482e+13	56775413558850	5.86325e+13	6.05194e+13	6.24363e+13	6.4383e+13	6.63596e+13	6.83661e+13	7.04025e+13	72468773460167	7.45649e+13	7.6691e+13	7.88469e+13	8.10327e+13
95.8	9590891625765	1.03536e+13	1.11454e+13	1.19664e+13	1.28167e+13	1.3696e+13	1.46046e+13	1.55423e+13	1.65092e+13	1.75053e+13	1.85306e+13	1.9585e+13	2.06686e+13	21781384835802	22923343529007	2.40945e+13	2.52948e+13	2.65243e+13	2.77829e+13	2.90708e+13	3.03878e+13	3.1734e+13	3.31093e+13	3.45139e+13	3.59476e+13	3.74105e+13	3.89025e+13	4.04238e+13	41974191928062	4.35538e+13	4.51625e+13	4.68005e+13	4.84676e+13	5.01639e+13	5.18894e+13	5.3644e+13	55427834337887	5.72408e+13	5.9083e+13	6.09543e+13	6.28549e+13	64784564344609	6.67434e+13	6.87315e+13	7.07487e+13	7.27951e+13	7.48707e+13	7.69754e+13	7.91094e+13
97.2	9.36632e+12	1.01111e+13	10884449617946	1.16863e+13	1.25165e+13	1.33753e+13	1.42626e+13	1.51784e+13	1.61227e+13	1.70954e+13	1.80967e+13	1.91264e+13	2.01846e+13	2.12714e+13	2.23866e+13	2.35303e+13	2.47025e+13	2.59032e+13	2.71324e+13	2.83901e+13	2.96762e+13	3.09909e+13	3.23341e+13	3.37057e+13	3.51059e+13	36534498617140	3.79916e+13	3.94772e+13	4.09914e+13	4.2534e+13	4.41051e+13	4.57046e+13	4.73327e+13	4.89893e+13	50674371681550	5.23879e+13	5.413e+13	5.59005e+13	5.76996e+13	5.95271e+13	6.13831e+13	6.32676e+13	6.51806e+13	6.71221e+13	6.90921e+13	7.10906e+13	7.31176e+13	7.5173e+13	7.7257e+13
98.6	9.14992e+12	9.87753e+12	1.0633e+13	1.14163e+13	1.22274e+13	1.30663e+13	1.39331e+13	1.48277e+13	1.57502e+13	1.67004e+13	1.76786e+13	18684505853850	1.97183e+13	2.07799e+13	2.18694e+13	2.29867e+13	2.41318e+13	2.53047e+13	2.65055e+13	27734139857130	2.89906e+13	3.02749e+13	3.1587e+13	3.2927e+13	3.42948e+13	3.56904e+13	37113857119599	3.85652e+13	4.00443e+13	4.15512e+13	4.3086e+13	4.46487e+13	4.62391e+13	4.78574e+13	4.95036e+13	5.11775e+13	5.28793e+13	5.4609e+13	5.63665e+13	5.81518e+13	5.99649e+13	6.18059e+13	6.36747e+13	6.55713e+13	67495790835658	6.94481e+13	7.14282e+13	7.34362e+13	7.5472e+13
100	8.94125e+12	9.65227e+12	1.03905e+13	1.11559e+13	1.19485e+13	12768330759575	1.36153e+13	1.44896e+13	1.5391e+13	1.63196e+13	1.72754e+13	1.82584e+13	1.92686e+13	2.0306e+13	2.13706e+13	2.24624e+13	2.35814e+13	2.47276e+13	2.59011e+13	2.71017e+13	2.83295e+13	2.95845e+13	3.08667e+13	3.21761e+13	3.35127e+13	3.48765e+13	3.62675e+13	3.76857e+13	3.91311e+13	4.06037e+13	4.21035e+13	4.36305e+13	4.51847e+13	4.6766e+13	4.83746e+13	5.00104e+13	5.16734e+13	5.33636e+13	5.5081e+13	5.68256e+13	5.85974e+13	6.03964e+13	6.22226e+13	6.4076e+13	6.59565e+13	6.78643e+13	6.97993e+13	7.17615e+13	7.37509e+13
101.4	8.73992e+12	9.43492e+12	1.01565e+13	1.09047e+13	1.16795e+13	1.24808e+13	1.33088e+13	1.41633e+13	1.50444e+13	1.59521e+13	1.68864e+13	1.78473e+13	1.88347e+13	1.98488e+13	20889412577924	2.19566e+13	2.30504e+13	2.41708e+13	25317823031761	2.64914e+13	2.76915e+13	2.89183e+13	3.01716e+13	3.14515e+13	3.2758e+13	3.40911e+13	3.54508e+13	3.68371e+13	3.82499e+13	3.96894e+13	4.11554e+13	4.2648e+13	4.41672e+13	4.5713e+13	4.72854e+13	4.88843e+13	5.05099e+13	5.2162e+13	5.38407e+13	5.5546e+13	57277912147646	5.90364e+13	60821458566834	62633112012196	6.44714e+13	6.63362e+13	6.82276e+13	7.01456e+13	7.20902e+13
102.8	8.54561e+12	9.22517e+12	9.93072e+12	1.06623e+13	1.14198e+13	1.22033e+13	1.30129e+13	1.38484e+13	1.47099e+13	1.55975e+13	1.6511e+13	1.74505e+13	1.8416e+13	1.94075e+13	2.0425e+13	2.14685e+13	2.2538e+13	2.36335e+13	2.4755e+13	2.59024e+13	2.70759e+13	2.82754e+13	2.95009e+13	3.07523e+13	32029773034803	3.33332e+13	3.46627e+13	36018121108703	3.73996e+13	3.8807e+13	4.02404e+13	4.16999e+13	4.31853e+13	4.46967e+13	4.62341e+13	4.77975e+13	4.93869e+13	5.10023e+13	5.26437e+13	54311130975856	5.60045e+13	5.77239e+13	5.94693e+13	6.12407e+13	6.3038e+13	6.48614e+13	6.67108e+13	6.85861e+13	7.04875e+13
104.2	8.35807e+12	9.02271e+12	9.71278e+12	1.04283e+13	1.11692e+13	1.19355e+13	1.27273e+13	1.35445e+13	1.43871e+13	1.52552e+13	16148623861808	1.70675e+13	1.80118e+13	1.89816e+13	1.99768e+13	2.09973e+13	2.20434e+13	2.31148e+13	24211685832711	2.5334e+13	2.64817e+13	2.76549e+13	2.88534e+13	30077419992090	31326842555741	3.26017e+13	3.3902e+13	3.52277e+13	3.65788e+13	37955334032872	3.93573e+13	4.07847e+13	4.22375e+13	43715781605228	4.52195e+13	4.67486e+13	4.83031e+13	4.9883e+13	51488409058987	53119210281514	5.47754e+13	5.64571e+13	5.81642e+13	5.98967e+13	61654595053025	6.34379e+13	6.52467e+13	6.70809e+13	6.89406e+13
105.6	8.17701e+12	8.82726e+12	9.50238e+12	1.02024e+13	1.09272e+13	11676981580046	1.24516e+13	1.32511e+13	1.40755e+13	1.49247e+13	1.57988e+13	16697799508201	1.76217e+13	18570401316771	1.9544e+13	2.05425e+13	21565862622612	2.26141e+13	2.36872e+13	2.47852e+13	25908053737307	2.70558e+13	2.82284e+13	2.94259e+13	3.06482e+13	3.18955e+13	3.31676e+13	3.44646e+13	3.57864e+13	3.71331e+13	3.85047e+13	3.99012e+13	4.13226e+13	4.27688e+13	4.42399e+13	4.57359e+13	47256734846454	4.88025e+13	5.03731e+13	5.19685e+13	5.35889e+13	55234107843964	5.69042e+13	5.85992e+13	6.0319e+13	6.20637e+13	6.38333e+13	6.56278e+13	6.74472e+13
107	8.00218e+12	8.63852e+12	9.29921e+12	9.98423e+12	1.06936e+13	1.14273e+13	1.21854e+13	1.29678e+13	1.37745e+13	14605587228297	1.5461e+13	1.63408e+13	1.72449e+13	1.81733e+13	1.91261e+13	20103277049820	2.11048e+13	2.21306e+13	2.31807e+13	2.42553e+13	2.53541e+13	26477301624910	27624838266244	2.87967e+13	2.99929e+13	3.12135e+13	3.24584e+13	3.37277e+13	3.50213e+13	36339188452801	3.76815e+13	39048086480209	4.0439e+13	4.18544e+13	4.3294e+13	4.4758e+13	4.62463e+13	4.7759e+13	4.9296e+13	5.08574e+13	5.24431e+13	5.40531e+13	5.56875e+13	5.73463e+13	5.90293e+13	6.07367e+13	62468507271319	6.42246e+13	6.60051e+13
108.4	7.83329e+12	8.4562e+12	9.10294e+12	9.77351e+12	1.04679e+13	1.11861e+13	1.19282e+13	1.26941e+13	1.34838e+13	1.42973e+13	1.51347e+13	1.59959e+13	1.68809e+13	1.77898e+13	1.87225e+13	1.9679e+13	2.06593e+13	2.16635e+13	2.26915e+13	23743346959350	2.4819e+13	25918495885978	2.70418e+13	2.8189e+13	2.93599e+13	3.05547e+13	3.17734e+13	3.30158e+13	3.42821e+13	3.55722e+13	3.68862e+13	3.8224e+13	3.95856e+13	40971015255755	4.23803e+13	4.38134e+13	4.52703e+13	4.6751e+13	4.82556e+13	4.9784e+13	5.13363e+13	5.29123e+13	5.45122e+13	5.6136e+13	5.77835e+13	5.94549e+13	6.11501e+13	6.28691e+13	64612012402820
109.8	7670083772282	8.28002e+12	8.91328e+12	9.56988e+12	1.02498e+13	10953071378913	11679666084745	1.24296e+13	13202852680915	1.39994e+13	14819368856426	1.56626e+13	1.65292e+13	1.74191e+13	1.83324e+13	1.9269e+13	20228894859006	2.12121e+13	2.22187e+13	2.32486e+13	2.43019e+13	2.53785e+13	2.64784e+13	27601632493688	2.87482e+13	2.99181e+13	3.11114e+13	3.23279e+13	3.35678e+13	34831085293420	3.61177e+13	3.74276e+13	3.87608e+13	4.01174e+13	4.14973e+13	4.29005e+13	4.43271e+13	4.5777e+13	4.72502e+13	4.87468e+13	5.02667e+13	5.18099e+13	5.33765e+13	5.49663e+13	5.65796e+13	5.82161e+13	5.9876e+13	6.15592e+13	6.32658e+13
111.2	7.51229e+12	8.10967e+12	8.72991e+12	9.373e+12	1.00389e+13	1.07277e+13	1.14394e+13	1.21739e+13	1.29312e+13	1.37114e+13	1.45145e+13	1.53404e+13	1.61892e+13	1.70608e+13	1.79552e+13	1.88726e+13	1.98127e+13	2.07757e+13	2.17616e+13	2.27704e+13	2.38019e+13	2.48564e+13	2.59336e+13	27033783671155	28156772920515	2.93026e+13	3.04713e+13	3.16629e+13	32877253689022	3.41145e+13	3.53746e+13	3.66576e+13	3.79634e+13	3.9292e+13	4.06435e+13	4.20179e+13	4.34151e+13	4.48352e+13	4.62781e+13	4.77439e+13	4.92325e+13	5.0744e+13	5.22783e+13	5.38355e+13	5.54156e+13	5.70184e+13	5.86442e+13	6.02928e+13	6.19642e+13
112.6	7.35968e+12	7.94493e+12	8.55257e+12	9.18259e+12	9.83501e+12	1.05098e+13	1.1207e+13	1.19266e+13	1.26685e+13	1.34329e+13	14219640227755	1.50288e+13	1.58603e+13	16714196842608	1.75905e+13	18489175338322	1.94102e+13	20353706436019	2.13196e+13	22307790135699	2.33184e+13	24351426437362	2.54068e+13	2.64846e+13	2.75848e+13	2.87074e+13	29852309825195	3.10197e+13	3.22094e+13	3.34215e+13	3.4656e+13	3.59129e+13	3.71922e+13	3.84938e+13	3.98179e+13	4.11644e+13	4.25332e+13	4.39244e+13	4.5338e+13	4.6774e+13	4.82324e+13	4.97132e+13	5.12163e+13	5.27419e+13	5.42898e+13	5.58602e+13	5.74529e+13	5.9068e+13	6.07055e+13
114	7.21206e+12	7.78557e+12	8.38102e+12	8.99841e+12	9.63774e+12	1.0299e+13	1.09822e+13	1.16874e+13	1.24144e+13	1.31635e+13	13934422644763	1.47273e+13	1.55422e+13	1.63789e+13	17237661877755	1.81183e+13	1.90209e+13	1.99455e+13	2.08919e+13	2.18603e+13	2.28507e+13	23862985458573	2.48972e+13	2.59534e+13	2.70315e+13	2.81315e+13	2.92535e+13	3.03975e+13	3.15633e+13	32751129171324	3.39609e+13	3.51926e+13	3.64462e+13	3.77217e+13	39019239381408	4.03387e+13	4.16801e+13	4.30434e+13	4.44286e+13	4.58358e+13	4.7265e+13	4.8716e+13	5.0189e+13	5.1684e+13	5.32009e+13	5.47397e+13	5.63005e+13	5.78832e+13	5.94878e+13
115.4	7.06922e+12	7.63137e+12	8.21503e+12	8.82019e+12	9.44685e+12	1.0095e+13	1.07647e+13	1.14559e+13	1.21686e+13	1.29027e+13	1.36584e+13	1.44356e+13	1.52343e+13	16054544353548	1.68963e+13	1.77595e+13	1.86442e+13	1.95504e+13	2.04781e+13	2.14274e+13	2.23981e+13	2.33904e+13	2.44041e+13	2.54394e+13	2.64961e+13	2.75744e+13	2.86741e+13	2.97954e+13	3.09382e+13	3.21025e+13	33288248693191	3.44955e+13	3.57243e+13	3.69746e+13	3.82464e+13	3.95397e+13	4.08545e+13	4.21909e+13	43548683841796	4.4928e+13	4.63288e+13	4.77512e+13	4.9195e+13	5.06604e+13	5.21472e+13	5.36556e+13	5.51854e+13	56736772710388	58309638749801
116.8	6.93095e+12	7.48211e+12	8.05435e+12	8.64767e+12	9.26208e+12	9.89757e+12	1.05541e+13	1.12318e+13	1.19306e+13	1.26504e+13	1.33913e+13	1.41533e+13	1.49364e+13	1.57405e+13	1.65658e+13	1.74121e+13	1.82795e+13	1.9168e+13	2.00776e+13	21008277774242	2.196e+13	2.29329e+13	2.39268e+13	2.49418e+13	2.59779e+13	2.7035e+13	28113300922928	29212640057252	3.03331e+13	3.14746e+13	3.26372e+13	33820836162970	35025595081505	3.62514e+13	3.74984e+13	3.87664e+13	4.00555e+13	4.13656e+13	4.26969e+13	4.40493e+13	4.54227e+13	4.68172e+13	48232801893177	4.96695e+13	5.11273e+13	5.26061e+13	5.4106e+13	5.56271e+13	5.71692e+13
118.2	6.79705e+12	7.33756e+12	7.89875e+12	8.48061e+12	9.08315e+12	9.70636e+12	1.03503e+13	11014821044000	1.17001e+13	1.2406e+13	1.31326e+13	1.38799e+13	1.46478e+13	1.54364e+13	1.62457e+13	1.70757e+13	1.79264e+13	1.87977e+13	1.96897e+13	2.06024e+13	2.15358e+13	2.24898e+13	2.34645e+13	2.44599e+13	2.5476e+13	2.65128e+13	2.75702e+13	2.86483e+13	2.97471e+13	3.08665e+13	3.20066e+13	3.31674e+13	3.43489e+13	3.55511e+13	3.67739e+13	3.80174e+13	3.92816e+13	4.05665e+13	41872046987779	4.31983e+13	4.45452e+13	45912738496400	4.7301e+13	48709916007321	5.01395e+13	5.15898e+13	5.30608e+13	5.45524e+13	5.60647e+13
119.6	6.66732e+12	7.19751e+12	7.74798e+12	8.31874e+12	8.90977e+12	9.52109e+12	1.01527e+13	1.08046e+13	1.14767e+13	1.21692e+13	1.28819e+13	1.36149e+13	1.43682e+13	1.51418e+13	1.59357e+13	1.67498e+13	1.75842e+13	1.84389e+13	1.93139e+13	2.02092e+13	2.11247e+13	2.20606e+13	2.30167e+13	2.39931e+13	2.49897e+13	2.60067e+13	2.70439e+13	28101460253031	2.91793e+13	3.02774e+13	31395720704188	3.25344e+13	3.36933e+13	3.48725e+13	36072015593572	3.72918e+13	3.85319e+13	3.97922e+13	41072822050013	4.23737e+13	4.36949e+13	4.50364e+13	4.63981e+13	47780174511738	4.91825e+13	5.06051e+13	5.2048e+13	53511131994057	5.49946e+13
121	6.54154e+12	7.06173e+12	7.60182e+12	8.16181e+12	8.74169e+12	9.34148e+12	9.96117e+12	1.06008e+13	1.12602e+13	1.19396e+13	1.26389e+13	1.33581e+13	1.40972e+13	1.48562e+13	1.5635e+13	16433816399958	1.72525e+13	18091075913748	1.89496e+13	1.98279e+13	2.07262e+13	2.16444e+13	22582463496918	2.35404e+13	24518314049664	2.55161e+13	2.65338e+13	2.75713e+13	2.86288e+13	2.97062e+13	3.08035e+13	3.19206e+13	3.30577e+13	3.42147e+13	3.53915e+13	3.65883e+13	3.7805e+13	39041530235243	4.0298e+13	4.15744e+13	4.28706e+13	4.41868e+13	4.55229e+13	4.68788e+13	4.82547e+13	4.96504e+13	5.10661e+13	5.25017e+13	5.39571e+13
122.4	6.41956e+12	6.93005e+12	7.46007e+12	8.00962e+12	8.57869e+12	9.1673e+12	9.77543e+12	1.04031e+13	1.10503e+13	1.1717e+13	1.24032e+13	1.3109e+13	1.38343e+13	1.45791e+13	1.53435e+13	1.61274e+13	16930804229612	1.77537e+13	1.85962e+13	19458218704916	2.03397e+13	2.12408e+13	2.21614e+13	2.31015e+13	2.40611e+13	2.50403e+13	2.6039e+13	2.70572e+13	2.8095e+13	2.91523e+13	3.02291e+13	3.13254e+13	3.24413e+13	3.35767e+13	3.47316e+13	3.59061e+13	3.71e+13	3.83136e+13	3.95466e+13	4.07992e+13	42071255141165	4.33629e+13	4.4674e+13	46004708219075	4.73549e+13	4.87247e+13	5.01139e+13	5.15227e+13	5.2951e+13
123.8	6.30126e+12	6.80234e+12	7.32259e+12	7.86201e+12	8.4206e+12	8.99835e+12	9.59528e+12	1.02114e+13	1.08466e+13	1.15011e+13	1.21747e+13	1.28674e+13	1.35794e+13	1.43105e+13	1.50607e+13	1.58302e+13	1.66188e+13	1.74266e+13	1.82535e+13	1.90996e+13	1.99649e+13	2.08494e+13	2.1753e+13	2.26758e+13	2.36177e+13	2.45788e+13	2.55591e+13	2.65586e+13	2.75772e+13	2.8615e+13	2.9672e+13	3.07481e+13	3.18434e+13	3.29579e+13	3.40915e+13	3.52444e+13	36416333329956	3.76075e+13	3.88178e+13	4.00473e+13	4.12959e+13	4.25637e+13	4.38507e+13	4.51569e+13	4.64822e+13	4.78267e+13	49190370371166	5.05732e+13	5.19752e+13
125.2	6186487903256	6.67844e+12	7.18922e+12	7.71881e+12	8.26723e+12	8.83446e+12	9.42051e+12	1.00254e+13	1.06491e+13	1.12916e+13	1.19529e+13	1.26331e+13	1.3332e+13	1.40498e+13	1.47864e+13	1.55418e+13	1.63161e+13	1.71092e+13	1.7921e+13	1.87517e+13	1.96013e+13	2.04696e+13	2.13568e+13	2.22628e+13	2.31876e+13	2.41312e+13	2.50936e+13	2.60749e+13	2.70749e+13	2.80938e+13	2.91316e+13	3.01881e+13	3.12634e+13	3.23576e+13	3.34706e+13	34602418802689	3.5753e+13	3.69225e+13	3.81108e+13	3.93179e+13	4.05438e+13	4.17885e+13	4.3052e+13	4.43344e+13	4.56356e+13	4.69556e+13	4.82944e+13	4.96521e+13	5.10285e+13
126.6	6.07512e+12	6.55822e+12	7.0598e+12	7.57986e+12	8.1184e+12	8.67542e+12	9.25092e+12	9.84491e+12	1.04574e+13	1.10883e+13	1.17377e+13	1.24056e+13	1.3092e+13	1.37969e+13	1.45202e+13	1.52621e+13	1.60224e+13	1.68012e+13	1.75984e+13	1.84142e+13	1.92484e+13	2.01011e+13	2.09723e+13	2.1862e+13	2.27701e+13	2.36968e+13	2.46419e+13	2.56055e+13	2.65875e+13	2.75881e+13	2.86071e+13	2.96446e+13	3.07006e+13	3.17751e+13	32868071196732	3.39795e+13	3.51094e+13	3.62578e+13	3.74247e+13	38610061164094	3.98139e+13	4.10362e+13	42277021293034	4.35363e+13	4.48141e+13	4.61103e+13	4.7425e+13	4.87582e+13	5.01099e+13
128	5.96702e+12	6.44152e+12	6.93418e+12	7.44498e+12	7.97394e+12	8.52105e+12	9.08631e+12	9.66973e+12	1.02713e+13	1.0891e+13	1.15289e+13	1.21849e+13	1.28591e+13	1.35514e+13	1.42619e+13	1.49905e+13	1.57373e+13	1.65022e+13	17285283279650	1.80865e+13	1.89059e+13	1.97434e+13	2.05991e+13	2.1473e+13	2.2365e+13	2.32751e+13	2.42034e+13	2.51498e+13	2.61144e+13	27097192044577	2.80981e+13	2.91171e+13	3.01544e+13	3.12097e+13	32283217394443	3.33749e+13	3.44847e+13	3.56127e+13	3.67588e+13	3.7923e+13	3.91055e+13	4.0306e+13	4.15247e+13	4.27616e+13	44016643382338	4.52898e+13	4.65811e+13	4.78906e+13	4.92183e+13
129.4	5.86205e+12	6.32821e+12	6.8122e+12	7.31402e+12	7.83367e+12	8.37116e+12	8.92648e+12	9.49963e+12	1.00906e+13	1.06994e+13	1.13261e+13	1.19706e+13	1.26329e+13	1.3313e+13	1.4011e+13	1.47268e+13	1.54604e+13	1.62119e+13	1.69812e+13	1.77684e+13	18573328017607	1.93961e+13	2.02368e+13	2.10952e+13	2.19715e+13	2.28657e+13	2.37776e+13	2.47074e+13	2.56551e+13	2.66205e+13	27603820320070	2.86049e+13	2.96239e+13	3.06607e+13	3.17153e+13	3.27878e+13	3.38781e+13	3.49862e+13	3.61121e+13	37255930561024	3.84175e+13	3.9597e+13	4.07943e+13	4.20094e+13	4.32423e+13	4.44931e+13	4.57617e+13	4.70482e+13	4.83525e+13
130.8	5.76009e+12	6.21814e+12	6.69371e+12	7.1868e+12	7.69741e+12	8.22555e+12	8.77121e+12	9.33439e+12	9.9151e+12	1.05133e+13	1.11291e+13	1.17623e+13	1.24131e+13	1.30814e+13	13767281552198	1.44706e+13	15191521227844	1.59299e+13	1.66858e+13	1.74593e+13	1.82503e+13	1.90588e+13	1.98848e+13	2.07283e+13	2.15894e+13	2.24679e+13	2.33641e+13	2.42777e+13	2.52088e+13	2.61575e+13	2.71237e+13	2.81074e+13	2.91086e+13	3.01274e+13	3.11637e+13	3.22175e+13	3.32888e+13	3.43776e+13	3.5484e+13	3.66079e+13	3.77493e+13	3.89083e+13	4.00847e+13	4.12787e+13	4.24902e+13	4.37192e+13	4.49658e+13	4.62298e+13	4.75114e+13
132.2	5.66101e+12	6.11118e+12	6.57857e+12	7.06318e+12	7.56502e+12	8.08407e+12	8.62034e+12	9.17384e+12	9.74455e+12	1.03325e+13	1.09376e+13	1.156e+13	1.21996e+13	1.28564e+13	1.35305e+13	1.42217e+13	1.49302e+13	1.56559e+13	1.63988e+13	1.7159e+13	17936353774462	1.87309e+13	1.95427e+13	2.03718e+13	2.1218e+13	2.20815e+13	22962178523721	2.38601e+13	2.47752e+13	2.57076e+13	2.66571e+13	2.76239e+13	2.8608e+13	29609187209626	3.06276e+13	3.16633e+13	3.27162e+13	3.37863e+13	3.48737e+13	35978234493347	3.71e+13	3.8239e+13	3.93952e+13	4.05687e+13	4.17593e+13	4.29672e+13	4.41923e+13	4.54347e+13	4.66942e+13
133.6	5.56472e+12	6.00724e+12	6.46668e+12	6.94304e+12	7.43634e+12	7.94656e+12	8.47372e+12	9.0178e+12	9.5788e+12	1.01567e+13	1.07516e+13	11363393596046	1.19921e+13	12637759801545	1.33003e+13	1.39798e+13	1.46763e+13	1.53896e+13	1.61199e+13	1.68671e+13	1.76313e+13	1.84123e+13	1.92103e+13	2.00253e+13	2.08571e+13	2.17059e+13	2.25716e+13	23454246804622	2.43538e+13	25270305457145	2.62037e+13	2.71541e+13	2.81214e+13	2.91056e+13	3.01067e+13	3.11248e+13	32159739243515	3.32117e+13	3.42805e+13	3.53663e+13	3.6469e+13	3.75886e+13	3.87252e+13	3.98786e+13	4.10491e+13	4.22364e+13	4.34407e+13	4.46619e+13	4.59e+13
135	5.47112e+12	5.90619e+12	6.3579e+12	6.82626e+12	7.31126e+12	7.8129e+12	8.33118e+12	8.86611e+12	9.41768e+12	9.98589e+12	1.05708e+13	1.11723e+13	1.17904e+13	1.24252e+13	1.30766e+13	1.37447e+13	1.44294e+13	15130761368354	1.58488e+13	1.65834e+13	1.73347e+13	1.81026e+13	1.88872e+13	1.96884e+13	2.05063e+13	2.13408e+13	2.21919e+13	2.30597e+13	23944162095103	24845239235136	25762959523860	2.66973e+13	2.76483e+13	2.8616e+13	2.96003e+13	3.06012e+13	3.16188e+13	3.2653e+13	3.37039e+13	3.47714e+13	3.58555e+13	3.69563e+13	3.80738e+13	3.92078e+13	4.03586e+13	4.15259e+13	4.271e+13	4.39106e+13	4.51279e+13
136.4	5.3801e+12	5.80794e+12	6.25213e+12	6.7127e+12	7.18963e+12	7.68292e+12	8.19259e+12	8.71861e+12	9.26101e+12	9.81977e+12	1.03949e+13	1.09864e+13	1.15943e+13	1.22185e+13	1.28591e+13	1.3516e+13	1.41894e+13	1.4879e+13	1.55851e+13	16307530894648	1.70463e+13	1.78015e+13	1.8573e+13	19360890535508	2.01651e+13	2.09858e+13	21822756166776	2.26761e+13	2.35458e+13	2.44319e+13	2.53344e+13	2.62532e+13	2.71884e+13	2.81399e+13	2.91078e+13	30092131978069	3.10928e+13	32109800085993	3.31432e+13	3.41929e+13	3.5259e+13	3.63415e+13	3.74404e+13	3.85556e+13	3.96872e+13	4.08351e+13	4.19994e+13	4.31801e+13	4.43772e+13
137.8	5.29157e+12	5.71236e+12	6.14925e+12	6.60224e+12	7.07132e+12	7.5565e+12	8.05778e+12	8.57515e+12	9.10862e+12	9.65819e+12	1.02238e+13	1.08056e+13	1.14035e+13	1.20174e+13	1.26475e+13	1.32936e+13	1.39559e+13	14634212014346	15328651680723	1.60392e+13	1.67658e+13	1.75086e+13	1.82674e+13	1.90423e+13	1.98333e+13	2.06404e+13	2.14637e+13	2.2303e+13	2.31584e+13	2.40299e+13	24917491103767	2.58212e+13	2.6741e+13	2.76769e+13	2.86289e+13	2.9597e+13	3.05811e+13	3.15814e+13	3.25978e+13	3.36303e+13	3.46789e+13	3.57435e+13	36824293775770	3.79212e+13	3.90341e+13	4.01632e+13	4.13083e+13	4.24696e+13	4.36469e+13
139.2	5.20543e+12	5.61937e+12	6.04915e+12	6.49476e+12	6.9562e+12	7.43348e+12	7926598895472	8.43555e+12	8.96033e+12	9.50095e+12	1.00574e+13	1.06297e+13	1.12178e+13	1.18218e+13	1.24416e+13	1.30772e+13	1.37287e+13	1.4396e+13	1.50791e+13	1.57781e+13	1.64929e+13	1.72235e+13	1.797e+13	1.87323e+13	1.95104e+13	2.03044e+13	2.11142e+13	2.19399e+13	2.27814e+13	2.36387e+13	2.45118e+13	2.54008e+13	2.63057e+13	2.72263e+13	2.81628e+13	2.91151e+13	3.00833e+13	3.10673e+13	3.20671e+13	3.30828e+13	3.41143e+13	3.51616e+13	3.62248e+13	3.73038e+13	3.83987e+13	3.95093e+13	4.06359e+13	41778198793885	4.29364e+13
140.6	5.12157e+12	5.52884e+12	5.9517e+12	6.39013e+12	6.84414e+12	7.31373e+12	7.7989e+12	8.29966e+12	8.81599e+12	9.3479e+12	9.89539e+12	1.04585e+13	1.10371e+13	1.16313e+13	1.22412e+13	1.28665e+13	1.35075e+13	1.41641e+13	1.48362e+13	15523898665926	1.62272e+13	1.69461e+13	1.76805e+13	1.84305e+13	19196142397436	1.99773e+13	2.07741e+13	2.15864e+13	2.24144e+13	2.32579e+13	24116968971789	2.49916e+13	2.58819e+13	2.67877e+13	2.77091e+13	2.86461e+13	29598669106005	3.05668e+13	3.15505e+13	3.25498e+13	33564732284295	3.45952e+13	3.56412e+13	3.67029e+13	3.77801e+13	3.88729e+13	3.99812e+13	4.11052e+13	4.22447e+13
142	5.03992e+12	5.4407e+12	5.85681e+12	6.28825e+12	6.73502e+12	7.19713e+12	7.67456e+12	8.16733e+12	8.67543e+12	9.19886e+12	9.73762e+12	1.02917e+13	1.08611e+13	1.14459e+13	1.2046e+13	1.26614e+13	1.32922e+13	1.39382e+13	1.45997e+13	1.52764e+13	15968474998830	1.66759e+13	1.73986e+13	1.81367e+13	1.88901e+13	1.96588e+13	20442893705452	2.12423e+13	22057018042949	2.28871e+13	2.37325e+13	2.45932e+13	2.54692e+13	2.63606e+13	2.72673e+13	28189393250641	2.91268e+13	3.00795e+13	3.10475e+13	3.20309e+13	3.30296e+13	34043640604271	3.5073e+13	3.61177e+13	3.71777e+13	3.82531e+13	3.93438e+13	40449819416704	41571175888382
143.4	4.9604e+12	5.35486e+12	5.76441e+12	6.18904e+12	6.62877e+12	7.08358e+12	7.55349e+12	8.03848e+12	8.53856e+12	9.05374e+12	9.584e+12	10129349654549	1.06898e+13	1.12653e+13	1.18559e+13	1.24617e+13	1.30825e+13	1.37183e+13	1.43693e+13	1.50354e+13	1.57165e+13	1.64128e+13	1.71241e+13	1.78506e+13	1.85921e+13	1.93487e+13	2.01204e+13	2.09072e+13	2.1709e+13	2.2526e+13	2.3358e+13	2.42052e+13	2.50674e+13	2.59447e+13	2.68372e+13	2.77447e+13	2.86672e+13	2.96049e+13	3.05577e+13	3.15256e+13	3.25085e+13	3.35065e+13	3.45197e+13	3.55479e+13	3.65912e+13	3.76496e+13	3.87231e+13	3.98117e+13	4.09153e+13
144.8	4.88297e+12	5.27127e+12	5.67442e+12	6.09243e+12	6.52529e+12	6.97301e+12	7.43557e+12	7.913e+12	8.40527e+12	8.9124e+12	9434389034111	9.97123e+12	1.05229e+13	1.10895e+13	1.16709e+13	1.22671e+13	1.28782e+13	1.35042e+13	1.4145e+13	1.48007e+13	1.54712e+13	1.61566e+13	1.68568e+13	1.75719e+13	18301845557267	1.90466e+13	1.98063e+13	20580791786384	21370148527396	2.21744e+13	2.29934e+13	2.38273e+13	2.46761e+13	25539742217253	2.64182e+13	2.73116e+13	2.82197e+13	2.91428e+13	3.00807e+13	31033436611635	3.2001e+13	3.29835e+13	3.39808e+13	3.4993e+13	36020000245748	37061874969530	3.81186e+13	3.91902e+13	4.02766e+13
146.2	4.80756e+12	5.18986e+12	5.58678e+12	5.99834e+12	6.42451e+12	6.86531e+12	7.32074e+12	7.79078e+12	8.27546e+12	8.77476e+12	9.28868e+12	9.81723e+12	10360399705154	10918196451636	1.14906e+13	1.20777e+13	1.26793e+13	1.32956e+13	1.39265e+13	14572093256826	15232262112074	1.59071e+13	1.65965e+13	1.73005e+13	1.80192e+13	18752475192813	1.95004e+13	2.02629e+13	2.10401e+13	2.18319e+13	2.26383e+13	2.34593e+13	2.4295e+13	2.51453e+13	2.60102e+13	26889745376785	2.77839e+13	2.86927e+13	29616105877825	3.05541e+13	3.15068e+13	3.24741e+13	3.3456e+13	3.44525e+13	3.54637e+13	3.64895e+13	3.75299e+13	3.85849e+13	39654572367453
147.6	4.7341e+12	5.11056e+12	5.50142e+12	5.90668e+12	6.32635e+12	6.76041e+12	7.20888e+12	7.67174e+12	8.14901e+12	8.64068e+12	9.14675e+12	9.66722e+12	1.02021e+13	10751370095219	1.1315e+13	11893121080814	1.24856e+13	1.30925e+13	1.37138e+13	14349436590574	1.49995e+13	15664001114739	1.63429e+13	1.70362e+13	1.77439e+13	18465943701639	1.92024e+13	1.99533e+13	2.07186e+13	2.14983e+13	2.22924e+13	2.31009e+13	2.39238e+13	2.47611e+13	2.56128e+13	2.64789e+13	27359378893283	2.82543e+13	2.91636e+13	3.00873e+13	3.10254e+13	31977894563506	3.29448e+13	3.39261e+13	3.49218e+13	3.59319e+13	3.69564e+13	3.79954e+13	3.90487e+13
149	4.66254e+12	5.03331e+12	5.41826e+12	5.8174e+12	6.23072e+12	6.65822e+12	7.09991e+12	7.55578e+12	8.02583e+12	8.51007e+12	9.00849e+12	9.52109e+12	1.00479e+13	1.05888e+13	1.1144e+13	1.17133e+13	1.22969e+13	1.28946e+13	1.35065e+13	1.41325e+13	1.47728e+13	15427218987297	1.60958e+13	1.67786e+13	1.74756e+13	18186806500175	1.89122e+13	1.96517e+13	2.04054e+13	2.11733e+13	2.19554e+13	2.27517e+13	2.35621e+13	24386786457943	2.52256e+13	2.60786e+13	2.69458e+13	2.78272e+13	2.87227e+13	2.96325e+13	3.05564e+13	3.14945e+13	3.24468e+13	3.34133e+13	3.43939e+13	3.53888e+13	3.63978e+13	3.7421e+13	3.84584e+13
150.4	4.59281e+12	4.95803e+12	5.33723e+12	5.7304e+12	6.13754e+12	6.55865e+12	6.99373e+12	7.44278e+12	7.9058e+12	8.3828e+12	8.87377e+12	9.3787e+12	9.89761e+12	1.04305e+13	1.09773e+13	1.15382e+13	1.2113e+13	1.27017e+13	1.33045e+13	1.39212e+13	1.45519e+13	1.51965e+13	1.58551e+13	1.65277e+13	1.72143e+13	1.79148e+13	1.86293e+13	1.93578e+13	2.01003e+13	2.08567e+13	2.16271e+13	2.24114e+13	2.32098e+13	2.40221e+13	2.48484e+13	2.56886e+13	2.65428e+13	2.7411e+13	2.82932e+13	2.91893e+13	30099430791508	3.10235e+13	3.19616e+13	3.29136e+13	3.38796e+13	3.48595e+13	35853466813711	3.68614e+13	3.78832e+13
151.8	4.52485e+12	4.88467e+12	5.25826e+12	5.64561e+12	6.04672e+12	6.4616e+12	6.89025e+12	7.33266e+12	7.78883e+12	8.25877e+12	8.74247e+12	9.23994e+12	9.75117e+12	1.02762e+13	1.08149e+13	1.13675e+13	1.19337e+13	1.25138e+13	1.31076e+13	1.37152e+13	1.43365e+13	1.49717e+13	1.56205e+13	1.62832e+13	1.69596e+13	1.76498e+13	18353693035926	1.90714e+13	19802858845771	2.05481e+13	2.13071e+13	2.20798e+13	2.28664e+13	2.36667e+13	2.44807e+13	2.53085e+13	2.61501e+13	2.70055e+13	27874564172404	2.87574e+13	2.96541e+13	3.05645e+13	3.14887e+13	3.24266e+13	3.33783e+13	3.43438e+13	3.5323e+13	36315972661680	3.73227e+13
153.2	4.45861e+12	4.81316e+12	5.18128e+12	5.56296e+12	5.9582e+12	6.36701e+12	6.78937e+12	7.22531e+12	7.6748e+12	8.13786e+12	8.61448e+12	9.10466e+12	9.60841e+12	1.01257e+13	1.06566e+13	11201030383069	1.1759e+13	1.23306e+13	12915717986166	1.35144e+13	1.41267e+13	1.47525e+13	1.53919e+13	1.60448e+13	1.67113e+13	17391363885782	1.8085e+13	1.87922e+13	1.95129e+13	2.02473e+13	2.09951e+13	21756592319830	2.25316e+13	2.33202e+13	2.41223e+13	2.4938e+13	2.57673e+13	26610092003193	2.74665e+13	2.83364e+13	2.92199e+13	3.0117e+13	3.10277e+13	3.19519e+13	3.28896e+13	3.3841e+13	3.48059e+13	3.57843e+13	3.67763e+13
154.6	4.39401e+12	4.74343e+12	5.10621e+12	5.48236e+12	5.87188e+12	6.27476e+12	6.69101e+12	7.12063e+12	7.56361e+12	8.01996e+12	8.48968e+12	8.97276e+12	9.46921e+12	9.97902e+12	1.05022e+13	1.10388e+13	1.15887e+13	1.2152e+13	1.27286e+13	1.33186e+13	1.3922e+13	1.45387e+13	1.51689e+13	1.58123e+13	1.64692e+13	1.71394e+13	1.7823e+13	1.85199e+13	1.92302e+13	1.99539e+13	2.0691e+13	2.14414e+13	2.22052e+13	22982318455113	2.37728e+13	2.45767e+13	2.5394e+13	26224574047722	2.70686e+13	2.79259e+13	2.87966e+13	2.96807e+13	3.05781e+13	3.1489e+13	3.24131e+13	3.33507e+13	34301594811276	3.52659e+13	3.62435e+13
156	4.33101e+12	4.67541e+12	5.03299e+12	5.40375e+12	5.78768e+12	6.18479e+12	6.59507e+12	7.01852e+12	7.45515e+12	7.90496e+12	8.36794e+12	8.84409e+12	9.33342e+12	9.83593e+12	1.03516e+13	10880464901322	1.14225e+13	1.19777e+13	1.25461e+13	1.31276e+13	13722363639144	1.43303e+13	1.49513e+13	1.55856e+13	1.6233e+13	1.68936e+13	1.75674e+13	1.82544e+13	1.89545e+13	1.96678e+13	2.03943e+13	2.11339e+13	2.18868e+13	2.26528e+13	2.34319e+13	2.42243e+13	2.50298e+13	25848530194091	2.66804e+13	2.75255e+13	2.83837e+13	2.92551e+13	3.01397e+13	3.10374e+13	3.19484e+13	3.28725e+13	3.38097e+13	3.47602e+13	3.57238e+13
157.4	4.26953e+12	4.60904e+12	4.96155e+12	5.32704e+12	5.70552e+12	6.09699e+12	6.50145e+12	6.91889e+12	7.34932e+12	7.79274e+12	8.24915e+12	8.71855e+12	9.20093e+12	9.6963e+12	1.02047e+13	1.0726e+13	11260344212364	1.18077e+13	1.2368e+13	1.29413e+13	1.35276e+13	1.41268e+13	1.47391e+13	1.53644e+13	1.60026e+13	1.66538e+13	1.7318e+13	1.79952e+13	18685424859034	1.93886e+13	2.01048e+13	20833922696852	21576064436227	2.23312e+13	2.30993e+13	2.38804e+13	2.46745e+13	2.54816e+13	2.63017e+13	2.71347e+13	2.79808e+13	2.88398e+13	2.97118e+13	3.05968e+13	3.14948e+13	3.24058e+13	3.33298e+13	3.42667e+13	3.52167e+13
158.8	4.20951e+12	4.54425e+12	4.8918e+12	5.25216e+12	5.62532e+12	6.01128e+12	6.41005e+12	6.82163e+12	7.24601e+12	7.6832e+12	8.13319e+12	8.59599e+12	9.07159e+12	9.56e+12	1.00612e+13	1.05752e+13	1.11021e+13	1.16417e+13	1.21941e+13	1.27594e+13	1.33374e+13	1.39283e+13	1.45319e+13	1.51484e+13	1.57776e+13	1.64197e+13	1.70746e+13	1.77423e+13	1.84228e+13	19116051616345	1.98222e+13	20541054119706	2.12728e+13	2.20173e+13	2.27746e+13	2.35447e+13	2.43277e+13	2.51234e+13	2.59319e+13	2.67533e+13	2.75874e+13	2.84344e+13	2.92941e+13	3.01667e+13	3.10521e+13	3.19503e+13	3.28613e+13	3.3785e+13	34721634906896
160.2	4.15089e+12	4.48097e+12	4.82368e+12	5.17902e+12	5.54699e+12	5.92758e+12	6.3208e+12	6.72664e+12	7.14511e+12	7.57621e+12	8.01994e+12	8.47629e+12	8.94527e+12	9.42688e+12	9.92111e+12	1.0428e+13	1.09475e+13	1.14796e+13	1.20243e+13	12581688671529	1.31517e+13	1.37343e+13	1.43296e+13	1.49374e+13	1.55579e+13	1.61911e+13	1.68368e+13	1.74952e+13	1.81662e+13	1.88499e+13	1.95461e+13	2.0255e+13	2.09765e+13	2.17107e+13	2.24575e+13	2.32169e+13	23988899167498	2.47736e+13	2.55708e+13	2.63807e+13	27203283210753	2.80384e+13	2.88862e+13	2.97467e+13	3.06197e+13	31505371040603	3.24037e+13	3.33146e+13	3.42381e+13
161.6	4.09362e+12	4.41914e+12	4.75713e+12	5.10756e+12	5.47045e+12	5.84579e+12	6.23358e+12	6.63382e+12	7.04652e+12	7.47167e+12	7.90928e+12	8.35933e+12	8.82184e+12	9.2968e+12	9.78422e+12	1.02841e+13	1.07964e+13	1.13212e+13	1.18584e+13	1.24081e+13	1.29702e+13	13544796432546	1.41318e+13	1.47313e+13	15343265146573	1.59677e+13	1.66045e+13	1.72538e+13	1.79156e+13	1.85898e+13	1.92764e+13	1.99755e+13	2.06871e+13	2.14111e+13	2.21476e+13	22896514443451	2.36579e+13	2.44317e+13	2.5218e+13	2.60167e+13	2.68279e+13	2.76516e+13	2.84877e+13	2.93362e+13	3.01972e+13	3.10706e+13	31956550045077	3.28549e+13	3.37657e+13
163	4.03762e+12	4.35869e+12	4.69205e+12	5.03769e+12	5.39561e+12	5.76582e+12	6.14831e+12	6.54308e+12	6.95013e+12	7.36947e+12	7.80108e+12	8.24498e+12	8701164710202	9.16963e+12	9.65038e+12	1.01434e+13	1.06487e+13	1.11663e+13	1.16962e+13	1.22383e+13	1.27928e+13	1.33595e+13	1.39385e+13	1.45298e+13	1.51334e+13	1.57492e+13	1.63774e+13	1.70178e+13	1.76705e+13	1.83355e+13	1.90127e+13	1.97023e+13	2.04041e+13	2.11182e+13	2.18446e+13	2.25833e+13	2.33343e+13	2.40975e+13	2.4873e+13	2.56608e+13	2.64609e+13	2.72733e+13	2.8098e+13	28934902347490	2.97841e+13	3.06456e+13	3.15194e+13	3.24055e+13	3.33038e+13
164.4	3.98284e+12	4.29956e+12	4.62839e+12	4.96934e+12	5.32241e+12	5.68759e+12	6.06489e+12	6.4543e+12	6.85583e+12	7.26948e+12	7.69524e+12	8.13312e+12	8.58311e+12	9.04522e+12	9.51944e+12	1.00058e+13	1.05042e+13	1.10148e+13	1.15375e+13	1.20723e+13	1.26192e+13	1.31783e+13	1.37494e+13	1.43327e+13	1.49281e+13	1.55356e+13	1.61552e+13	1.67869e+13	1.74307e+13	1.80867e+13	1.87548e+13	1.9435e+13	2.01273e+13	2.08317e+13	2.15483e+13	2.22769e+13	2.30177e+13	2.37706e+13	2.45356e+13	2.53127e+13	2.61019e+13	2.69033e+13	2.77167e+13	2.85423e+13	2.938e+13	3.02298e+13	3.10918e+13	3.19658e+13	3.2852e+13
165.8	3929211727255	4.24167e+12	4.56607e+12	4.90243e+12	5.25075e+12	5.61101e+12	5.98323e+12	6.3674e+12	6.76353e+12	7.1716e+12	7.59163e+12	8.02361e+12	8.46755e+12	8.92343e+12	9.39127e+12	9.87106e+12	1.03628e+13	1.08665e+13	1.13822e+13	1.19098e+13	1.24493e+13	13000822523884	1.35643e+13	1.41397e+13	1.47271e+13	1.53264e+13	1.59377e+13	1.65609e+13	1.71961e+13	1.78432e+13	1.85023e+13	1.91733e+13	1.98563e+13	20551227212671	2.12581e+13	2.1977e+13	2.27078e+13	2.34505e+13	2.42052e+13	2.49719e+13	2.57505e+13	2.6541e+13	2.73436e+13	2.8158e+13	28984443263126	2.98228e+13	3.06731e+13	3.15354e+13	3.24096e+13
167.2	3.87668e+12	4.18496e+12	4.50503e+12	4.83689e+12	5.18055e+12	5.53599e+12	5.90324e+12	6.28227e+12	6.6731e+12	7.07572e+12	7.49013e+12	7.91634e+12	8.35434e+12	8.80413e+12	9.26571e+12	9.73909e+12	1.02243e+13	1.07212e+13	1.123e+13	1.17505e+13	1.22829e+13	1.2827e+13	13382930789391	1.39507e+13	1.45302e+13	1.51215e+13	1.57246e+13	1.63395e+13	1.69661e+13	1.76046e+13	1.82549e+13	1.8917e+13	1.95908e+13	2.02765e+13	2.09739e+13	2.16831e+13	2.24042e+13	23136984019546	2.38816e+13	2.4638e+13	2.54062e+13	2.61862e+13	2.6978e+13	2.77816e+13	28596925495181	2.94241e+13	3.0263e+13	31113793264264	3.19763e+13
168.6	3.82518e+12	4.12936e+12	4.44518e+12	4.77263e+12	5.11172e+12	5.46245e+12	5.82481e+12	6.19881e+12	6.58445e+12	6.98172e+12	7.39062e+12	7.81117e+12	8.24335e+12	8.68716e+12	9.14262e+12	9.60971e+12	1.00884e+13	1.05788e+13	1.10808e+13	1.15944e+13	1.21197e+13	1.26566e+13	1.32051e+13	13765316166552	1.43371e+13	1.49206e+13	1.55157e+13	1.61224e+13	1.67407e+13	1.73707e+13	1.80124e+13	1.86656e+13	1.93305e+13	2.00071e+13	2.06953e+13	2.13951e+13	2.21065e+13	22829608453074	2.35643e+13	2.43107e+13	2.50687e+13	2.58383e+13	2.66196e+13	2.74125e+13	2.8217e+13	2.90332e+13	2.9861e+13	3.07004e+13	3.15515e+13
170	3.77464e+12	4.07481e+12	4.38645e+12	4.70958e+12	5.04419e+12	5.39029e+12	5747862596383	6.11692e+12	6.49746e+12	6.88948e+12	7.29299e+12	7.70798e+12	8.13445e+12	8.5724e+12	9.02184e+12	9.48276e+12	9.95516e+12	1.0439e+13	1.09344e+13	11441253297644	1.19596e+13	1.24894e+13	1.30307e+13	1.35835e+13	1.41477e+13	1.47235e+13	1.53107e+13	1.59094e+13	1.65196e+13	1.71413e+13	1.77744e+13	1.84191e+13	1.90752e+13	1.97428e+13	2.04219e+13	2.11124e+13	2.18145e+13	2.2528e+13	2.3253e+13	2.39895e+13	2.47375e+13	2.5497e+13	2.62679e+13	2.70503e+13	2.78443e+13	2.86496e+13	2.94665e+13	3.02949e+13	3.11347e+13
[truncated: 952 more columns]

## Sheet: R = 900 nm
	Volt (rms)
Alpha (deg)	1	1.039	1.078	1.117	1.156	1.195	1.234	1.273	1.312	1.351	1.39	1.429	1.468	1.507	1.546	1.585	1.624	1.663	1.702	1.741	1.78	1.819	1.858	1.897	1.936	1.975	2.014	2.053	2.092	2.131	2.17	2.209	2.248	2.287	2.326	2.365	2.404	2.443	2.482	2.521	2.56	2.599	2.638	2.677	2.716	2.755	2.794	2.833	2.872
30	2.0132e+13	2.17329e+13	2.33951e+13	2.51185e+13	2.69031e+13	28748998629888	3.06561e+13	3.26245e+13	3.46541e+13	36744945675510	3.8897e+13	4.11104e+13	4.33849e+13	4.57208e+13	4.81178e+13	5.05761e+13	5.30957e+13	5.56764e+13	5.83185e+13	6.10217e+13	6.37862e+13	6.6612e+13	6.9499e+13	7.24472e+13	7.54567e+13	7.85274e+13	8.16593e+13	8.48525e+13	8.8107e+13	9.14227e+13	9.47996e+13	9.82377e+13	101737140156603	105297786253608	108919673893185	112602803075335	116347173800057	120152786067352	124019639877219	127947735229659	131937072124671	135987650562256	140099470542414	144272532065143	148506835130446	152802379738321	157159165888768	161577193581788	166056462817381
31.4	1.87863e+13	2.02802e+13	2.18313e+13	2.34395e+13	2.51048e+13	2.68273e+13	2.8607e+13	3.04438e+13	3.23377e+13	3.42888e+13	3.6297e+13	3.83624e+13	4.0485e+13	4.26646e+13	4.49015e+13	4.71954e+13	4.95466e+13	5.19548e+13	5.44203e+13	5.69428e+13	5.95226e+13	6.21594e+13	6.48534e+13	67604600000831	7.04129e+13	7.32784e+13	7.6201e+13	7.91807e+13	8.22176e+13	85311678191316	8.84629e+13	9.16712e+13	9.49367e+13	9.82594e+13	101639145812756	105076083242066	108570168639717	112121402005708	115729783340040	119395312642713	123117989913727	126897815153081	130734788360776	134628909536811	138580178681188	142588595793905	146654160874962	150776873924361	154956734942100
32.8	1.75497e+13	1.89452e+13	2.03942e+13	2.18965e+13	2.34522e+13	2.50613e+13	2.67238e+13	2.84397e+13	3.0209e+13	3.20316e+13	3.39077e+13	3.58371e+13	3.78199e+13	3.98561e+13	4.19457e+13	4.40887e+13	4.6285e+13	4.85348e+13	5.08379e+13	5.31944e+13	55604324617130	5.80676e+13	6.05843e+13	6.31543e+13	6.57778e+13	6.84546e+13	7.11848e+13	7.39684e+13	7.68054e+13	7.96958e+13	8.26396e+13	8.56367e+13	88687248096820	91791167700850	9.49485e+13	9.81592e+13	101423242802838	104740706600133	108111556445744	111535792339672	115013414281916	118544422272476	122128816311353	125766596398546	129457762534055	133202314717880	137000252950022	140851577230480	144756287559254
34.2	1.64157e+13	1.77211e+13	1.90764e+13	2.04817e+13	2.19369e+13	2.3442e+13	2.49971e+13	2.66021e+13	2.82571e+13	2.9962e+13	3.17168e+13	3.35216e+13	3.53763e+13	3.72809e+13	3.92355e+13	4.124e+13	43294403874373	4.53988e+13	4.75531e+13	4.97574e+13	5.20115e+13	5.43157e+13	5.66697e+13	5.90737e+13	6.15277e+13	6.40315e+13	6.65853e+13	6.91891e+13	7.18428e+13	7.45464e+13	77299944491811	8.01034e+13	8.29569e+13	8.58602e+13	8.88135e+13	9.18168e+13	9.48699e+13	9.79731e+13	101126102327841	104329086733840	107582007734616	110884865330168	114237659520497	117640390305603	121093057685486	124595661660145	128148202229581	131750679393794	135403093152783
35.6	1.53782e+13	1.66011e+13	1.78707e+13	1.91872e+13	2.05504e+13	2.19604e+13	2.34172e+13	2.49208e+13	2.64711e+13	2.80683e+13	2.97122e+13	3.14029e+13	3.31403e+13	3.49246e+13	36755631271319	38633445310014	4.0558e+13	4.25294e+13	4.45476e+13	4.66125e+13	4.87242e+13	5.08827e+13	5.3088e+13	5.53401e+13	57638890558243	5.99845e+13	62376907455621	6.48161e+13	6.7302e+13	6.98348e+13	72414306290370	7.50406e+13	77713688227741	8.04335e+13	8.32002e+13	8.60136e+13	8.88738e+13	9.17808e+13	9.47346e+13	9.77351e+13	100782432777202	103876537735882	107017423114562	110205088913241	113439535131919	116720761770597	120048768829274	123423556307951	126845124206627
37	1.44307e+13	1.55783e+13	1.67697e+13	1.80051e+13	1.92843e+13	2.06075e+13	2.19745e+13	23385446076286	24840281963938	2.6339e+13	2.78816e+13	2.94682e+13	3.10986e+13	3.27729e+13	3.44912e+13	3.62533e+13	38059309170580	3.99092e+13	4.1803e+13	43740766921391	4.57224e+13	4.77479e+13	4.98173e+13	5.19306e+13	5.40878e+13	5.62889e+13	5.85339e+13	6.08228e+13	6.31557e+13	6.55324e+13	6.7953e+13	7.04174e+13	7.29258e+13	7.54781e+13	7.80743e+13	8.07144e+13	8.33984e+13	86126298979745	8.88981e+13	9.17138e+13	9.45734e+13	9.74768e+13	100424212219899	103415489876715	106450665869794	109529740199134	112652712864735	115819583866599	119030353204725
38.4	1.35671e+13	1.4646e+13	1.57661e+13	1.69275e+13	1.81302e+13	1.93742e+13	2.06594e+13	2.19859e+13	2.33537e+13	2.47627e+13	2.6213e+13	2.77046e+13	2.92375e+13	3.08116e+13	3.2427e+13	3.40836e+13	3.57816e+13	3.75208e+13	3.93013e+13	4.1123e+13	4.2986e+13	4.48903e+13	4.68359e+13	4.88227e+13	5.08508e+13	5.29202e+13	5.50309e+13	5.71828e+13	5.9376e+13	6.16104e+13	6.38862e+13	6.62032e+13	6.85615e+13	70961003979923	7.34018e+13	7.58839e+13	7.84073e+13	8.09719e+13	83577807967586	8.6225e+13	8.89134e+13	9.16431e+13	9.44141e+13	9.72264e+13	100079920895547	102974722095652	105910794451599	108888137963386	111906752631016
39.8	1.2781e+13	13797318515688	1.48526e+13	1.59467e+13	1.70797e+13	1.82515e+13	1.94623e+13	2.07119e+13	2.20004e+13	23327827390252	2.46941e+13	2.60993e+13	2.75433e+13	2.90262e+13	3.0548e+13	3.21087e+13	3.37082e+13	3.53466e+13	3.70239e+13	3.87401e+13	4.04952e+13	4.22892e+13	4.4122e+13	45993690337123	4.79043e+13	4.98537e+13	5.18421e+13	5.38693e+13	5.59354e+13	5.80404e+13	6.01843e+13	6.2367e+13	6.45887e+13	6.68492e+13	6.91485e+13	7.14868e+13	73863948846720	7.628e+13	7.87349e+13	8.12287e+13	8.37613e+13	8.63329e+13	88943287469801	9.15926e+13	9.42808e+13	9.70078e+13	99773773705498	102578594491961	105422294969439
41.2	1.2066e+13	1.30255e+13	1.40217e+13	1.50546e+13	1.61242e+13	1.72305e+13	18373564916429	1.95533e+13	2.07697e+13	2.20229e+13	23312707206560	2.46393e+13	2.60025e+13	2.74025e+13	2.88391e+13	30312492035609	3.18226e+13	3.33693e+13	3.49528e+13	3.6573e+13	3.82299e+13	3.99235e+13	4.16538e+13	4.34208e+13	45224504233776	4.70649e+13	4.8942e+13	5.08559e+13	5.28064e+13	5.47936e+13	5.68176e+13	5.88782e+13	6.09755e+13	6.31096e+13	6.52804e+13	67487819867197	6.9732e+13	7.20129e+13	7.43304e+13	7.66847e+13	7.90757e+13	8.15034e+13	8.39678e+13	8.64689e+13	8.90067e+13	9.15812e+13	9.41924e+13	9.68403e+13	9.9525e+13
42.6	1.14159e+13	1.23237e+13	1.32662e+13	1.42435e+13	1.52555e+13	16302185648267	1.73836e+13	1.84998e+13	1.96507e+13	2.08363e+13	2.20567e+13	2.33117e+13	24601531012742	2.59261e+13	2.72853e+13	2.86793e+13	3.0108e+13	31571449562222	3.30696e+13	3.46025e+13	3.61701e+13	3.77725e+13	3.94095e+13	4.10813e+13	4.27879e+13	4.45291e+13	4.63051e+13	4.81158e+13	4.99613e+13	5.18414e+13	5.37563e+13	5.57059e+13	5.76903e+13	5.97094e+13	6.17632e+13	6.38517e+13	65974931904858	6.81329e+13	7.03256e+13	7.25531e+13	7.48152e+13	7.71121e+13	7.94437e+13	8.18101e+13	8.42111e+13	8.66469e+13	8.91175e+13	9.16227e+13	9.41627e+13
44	1.08244e+13	11685127394905	1.25788e+13	1.35054e+13	14464986232225	1.54575e+13	1.64829e+13	1.75412e+13	1.86325e+13	1.97566e+13	2.09138e+13	2.21038e+13	2.33268e+13	2.45827e+13	2.58715e+13	2.71932e+13	2.85479e+13	2.99355e+13	3.13561e+13	3.28095e+13	3.42959e+13	35815230833206	3.73675e+13	3.89527e+13	40570752443291	4.22218e+13	4.39057e+13	4.56226e+13	4.73724e+13	49155176051021	5.09708e+13	5.28194e+13	54700962770212	5.66154e+13	5.85628e+13	6.05431e+13	6.25563e+13	6.46025e+13	6.66816e+13	6.87936e+13	7.09385e+13	7.31164e+13	7.53272e+13	7.75709e+13	7.98476e+13	8.21572e+13	8.44997e+13	8.68751e+13	8.92835e+13
45.4	1.02851e+13	1.1103e+13	1.19521e+13	1.28326e+13	1.37443e+13	14687360683448	1.56617e+13	1.66673e+13	1.77042e+13	1.87724e+13	1.98718e+13	21002568370574	2.21646e+13	2.33579e+13	2.45825e+13	2.58385e+13	2.71256e+13	2.84441e+13	2.97939e+13	3.11749e+13	3.25873e+13	3.40309e+13	3.55058e+13	3.7012e+13	3.85495e+13	4.01183e+13	4.17183e+13	4.33497e+13	4.50123e+13	4.67062e+13	4.84314e+13	50187941294563	5.19757e+13	5.37948e+13	5.56452e+13	5.75268e+13	5.94397e+13	6.1384e+13	6.33595e+13	6.53663e+13	6.74043e+13	6.94737e+13	7.15744e+13	7.37063e+13	7.58695e+13	7.80641e+13	8.02899e+13	8.2547e+13	8.48353e+13
46.8	9.79176e+12	1.05704e+13	1.13788e+13	1.22171e+13	1.30851e+13	1.39829e+13	1.49105e+13	1.58678e+13	16854985398324	1.78719e+13	1.89187e+13	1.99952e+13	2.11015e+13	2.22376e+13	2.34034e+13	2.45991e+13	2.58245e+13	2.70798e+13	2.83648e+13	29679614299139	3.10242e+13	3.23986e+13	3.38028e+13	3.52367e+13	36700452292811	3.8194e+13	3.97173e+13	4.12704e+13	4.28533e+13	4.4466e+13	46108413392191	4.77807e+13	4.94827e+13	5.12145e+13	5.29761e+13	5.47675e+13	5.65887e+13	5.84397e+13	6.03204e+13	62230945850980	6.41713e+13	6.61414e+13	6.81413e+13	7.0171e+13	7.22304e+13	74319694696652	7.64387e+13	7.85876e+13	8.07662e+13
48.2	9.33807e+12	1.00806e+13	1.08516e+13	1.1651e+13	1.24788e+13	1.3335e+13	1.42196e+13	1.51326e+13	1.6074e+13	1.70439e+13	1.80421e+13	1.90687e+13	2.01238e+13	2.12072e+13	22319076913179	2.34593e+13	2.4628e+13	2.58251e+13	2.70506e+13	2.83045e+13	2.95867e+13	3.08975e+13	32236558323072	3.36041e+13	3.5e+13	3.64243e+13	3.78771e+13	3.93582e+13	4.08677e+13	4.24057e+13	4.39721e+13	4.55668e+13	4.719e+13	4.88416e+13	5.05216e+13	5.22299e+13	5.39667e+13	5.57319e+13	5.75256e+13	5.93476e+13	6.1198e+13	6.30768e+13	6.49841e+13	6.69197e+13	6.88837e+13	7.08762e+13	7.28971e+13	7.49463e+13	7.7024e+13
49.6	8.91772e+12	9.62687e+12	1.03631e+13	1.11265e+13	1.19171e+13	1.27347e+13	1.35795e+13	1.44514e+13	1.53505e+13	1.62766e+13	17229927412722	1.82104e+13	1.92179e+13	2.02526e+13	2.13144e+13	2.24033e+13	2.35194e+13	2.46626e+13	2.58329e+13	2.70303e+13	2.82549e+13	2.95066e+13	3.07854e+13	3.20914e+13	3.34245e+13	3.47847e+13	3.6172e+13	3.75865e+13	3.90281e+13	4.04968e+13	4.19927e+13	4.35156e+13	4.50657e+13	4.6643e+13	4.82473e+13	4.98788e+13	5.15374e+13	53223175327908	5.4936e+13	5.6676e+13	5.84432e+13	6.02374e+13	6.20588e+13	63907317678011	6.5783e+13	6.76857e+13	6.96156e+13	7.15726e+13	7.35568e+13
51	8.5247e+12	9.20259e+12	9.90641e+12	1.06362e+13	1.13919e+13	1.21735e+13	1.2981e+13	13814515504879	1.46739e+13	1.55593e+13	1.64706e+13	1.74078e+13	1.83709e+13	1.936e+13	2.0375e+13	2.1416e+13	2.24828e+13	2.35756e+13	2.46944e+13	2.5839e+13	2.70096e+13	2.82062e+13	2.94286e+13	3.0677e+13	3.19514e+13	3.32516e+13	34577833863404	3.593e+13	3.7308e+13	3.8712e+13	4.01419e+13	4.15978e+13	4.30796e+13	4.45873e+13	4.6121e+13	4.76805e+13	4.92661e+13	50877502560879	5.25149e+13	5.41782e+13	5.58674e+13	5.75826e+13	5.93237e+13	6.10908e+13	6.28837e+13	6.47026e+13	6.65475e+13	6.84183e+13	7.0315e+13
52.4	8.15595e+12	8.80451e+12	9.47789e+12	1.01761e+13	1.08991e+13	1.16469e+13	1.24195e+13	1.32169e+13	1.40392e+13	1.48862e+13	15758102379052	1.66548e+13	1.75763e+13	1.85226e+13	1.94937e+13	2.04896e+13	2.15103e+13	2.25558e+13	2.36262e+13	2.47213e+13	2.58413e+13	2.69861e+13	2.81557e+13	2.93501e+13	3.05693e+13	3.18133e+13	3.30821e+13	3.43758e+13	3.56942e+13	3.70375e+13	3.84055e+13	39798412491649	41216103413358	4.26586e+13	4.41259e+13	4.5618e+13	4.7135e+13	4.86767e+13	5.02433e+13	5.18346e+13	5.34508e+13	5.50918e+13	5.67576e+13	5.84482e+13	6.01636e+13	6.19038e+13	6.36689e+13	6.54587e+13	6.72734e+13
53.8	7.8101e+12	8.43116e+12	9.07599e+12	9.74457e+12	1.04369e+13	1.1153e+13	1.18929e+13	1.26565e+13	1.34439e+13	1.4255e+13	1.50899e+13	1.59485e+13	1.68309e+13	1.77371e+13	1.8667e+13	1.96207e+13	2.05982e+13	2.15994e+13	2.26243e+13	23673039886770	2.47455e+13	2.58417e+13	2.69617e+13	2.81055e+13	2.9273e+13	3.04643e+13	3.16793e+13	3.29181e+13	3.41806e+13	3.54669e+13	3.6777e+13	3.81108e+13	3.94684e+13	4.08497e+13	4.22548e+13	4.36836e+13	4.51362e+13	4.66126e+13	4.81127e+13	4.96366e+13	5.11843e+13	52755658294910	5.43508e+13	5.59697e+13	5.76124e+13	5.92788e+13	6.0969e+13	6.2683e+13	6.44207e+13
55.2	7.4858e+12	8.08108e+12	8.69913e+12	9.33995e+12	1.00035e+13	1.06899e+13	1.1399e+13	1.2131e+13	1.28856e+13	1.36631e+13	1.44633e+13	1.52863e+13	1.61321e+13	1.70006e+13	1.78919e+13	1.8806e+13	1.97429e+13	2.07025e+13	2.16849e+13	2.26901e+13	23718002717815	2.47687e+13	2.58422e+13	2.69385e+13	2.80575e+13	2.91993e+13	3.03639e+13	3.15512e+13	3.27613e+13	3.39942e+13	3.52499e+13	3.65283e+13	37829510669893	3.91535e+13	4.05002e+13	4.18698e+13	4.3262e+13	4.46771e+13	4.61149e+13	4.75755e+13	4.90589e+13	5.05651e+13	5.2094e+13	5.36457e+13	5.52202e+13	5.68174e+13	5.84374e+13	6.00802e+13	6.17457e+13
56.6	7.18169e+12	7.75279e+12	8.34573e+12	8.96052e+12	9.59715e+12	1.02556e+13	1.0936e+13	1.16381e+13	1.23622e+13	1.3108e+13	1.38757e+13	1.46653e+13	15476716686675	1.631e+13	1.71651e+13	1.8042e+13	1.89408e+13	1.98615e+13	2.0804e+13	2.17683e+13	2.27545e+13	2.37625e+13	2.47924e+13	2.58441e+13	2.69177e+13	28013083857053	2.91303e+13	3.02695e+13	3.14304e+13	3.26132e+13	3.38179e+13	3.50444e+13	3.62927e+13	3.75629e+13	3.88549e+13	4.01688e+13	4.15045e+13	4.28621e+13	44241544059892	4.56428e+13	4.70659e+13	4.85109e+13	4.99777e+13	5.14664e+13	5.29769e+13	5.45092e+13	56063411964164	5.76395e+13	5.92373e+13
58	6.89642e+12	7.44483e+12	8.01422e+12	8.60459e+12	9215937712352	9.84826e+12	1.05016e+13	1.11759e+13	1.18711e+13	1.25874e+13	13324577990891	1.40828e+13	1.4862e+13	1.56621e+13	1.64832e+13	1.73254e+13	1.81885e+13	1.90725e+13	1.99776e+13	2.09036e+13	2.18506e+13	2.28186e+13	2.38076e+13	2.48175e+13	2.58485e+13	2.69004e+13	2.79732e+13	2.90671e+13	3.01819e+13	3.13178e+13	3.24746e+13	3.36523e+13	3.48511e+13	3.60708e+13	3.73115e+13	3.85732e+13	3.98559e+13	4.11596e+13	4.24842e+13	4.38298e+13	4.51964e+13	4.6584e+13	4.79925e+13	4.9422e+13	5.08725e+13	5.2344e+13	5.38365e+13	55349921808775	5.68843e+13
59.4	6.62864e+12	7.15575e+12	7.70303e+12	8.27048e+12	8.85809e+12	9.46586e+12	1.00938e+13	1.07419e+13	1.14102e+13	1.20986e+13	1.28072e+13	1.3536e+13	1.42849e+13	1.5054e+13	15843213487544	1.66526e+13	1.74822e+13	1.8332e+13	1.92019e+13	2.00919e+13	2.10022e+13	2.19326e+13	22883145105097	2.38539e+13	2.48448e+13	2.58558e+13	2.68871e+13	2.79384e+13	2.901e+13	3.01017e+13	3.12136e+13	3.23456e+13	3.34978e+13	3.46702e+13	3.58628e+13	3.70755e+13	3.83083e+13	3.95614e+13	4.08346e+13	4.21279e+13	4.34414e+13	4.47751e+13	4.6129e+13	4.7503e+13	4.88972e+13	5.03115e+13	5.1746e+13	5.32007e+13	5.46756e+13
60.8	6.37699e+12	6.8841e+12	7.4106e+12	7.9565e+12	8.52181e+12	9.10651e+12	9.71061e+12	1.03341e+13	1.0977e+13	1.16393e+13	1.2321e+13	1.30221e+13	1.37426e+13	1.44825e+13	1.52418e+13	1.60204e+13	1.68185e+13	1.7636e+13	1.84729e+13	1.93292e+13	2.02049e+13	2.10999e+13	2.20144e+13	2.29483e+13	2.39016e+13	2.48743e+13	2.58663e+13	2.68778e+13	2.79087e+13	28958954000627	3.00286e+13	3.11177e+13	3.22262e+13	3.3354e+13	3.45013e+13	3.5668e+13	3.6854e+13	3.80595e+13	3.92843e+13	4.05286e+13	4.17923e+13	43075321804796	4.43778e+13	4.56996e+13	4.70409e+13	4.84015e+13	4.97816e+13	5.1181e+13	5.25999e+13
62.2	6.14033e+12	6.62861e+12	7.13558e+12	7.66122e+12	8.20554e+12	8.76854e+12	9.35022e+12	9.95058e+12	1.05696e+13	1.12073e+13	1.18637e+13	1.25388e+13	1.32326e+13	1.3945e+13	1.46761e+13	1.54259e+13	16194352072920	1.69815e+13	1.77873e+13	1.86118e+13	1.9455e+13	2.03169e+13	2.11974e+13	2.20966e+13	23014536504125	2.39511e+13	2.49064e+13	25880307118178	2.68729e+13	2.78842e+13	2.89142e+13	29962838866183	3.10302e+13	3.21162e+13	3.32209e+13	3.43442e+13	3.54863e+13	3.6647e+13	3.78264e+13	3.90245e+13	4.02412e+13	4.14767e+13	4.27308e+13	4.40036e+13	45295082834157	4.66052e+13	4.79341e+13	4.92816e+13	5.06478e+13
63.6	5.91763e+12	6.3882e+12	6.87678e+12	7.38336e+12	7.90794e+12	8.45052e+12	9.0111e+12	9.58969e+12	10186274638791	10800861801590	1.14335e+13	1.2084e+13	1.27526e+13	1.34392e+13	1.41438e+13	14866414734322	1.5607e+13	1.63656e+13	1.71422e+13	1.79368e+13	1.87494e+13	1.958e+13	2.04286e+13	2.12952e+13	2.21798e+13	23082450406737	2.40031e+13	2.49417e+13	2.58983e+13	2.68729e+13	2.78655e+13	2.88761e+13	29904760252587	3.09514e+13	32016004475375	3.30986e+13	34199254404056	3.53179e+13	3.64545e+13	3.76091e+13	3.87818e+13	3.99724e+13	4.1181e+13	4.24077e+13	43652311177711	4.49149e+13	4.61956e+13	4.74942e+13	4.88109e+13
65	5.70789e+12	6.16179e+12	6.63305e+12	7.12167e+12	7.62766e+12	8.15101e+12	8.69173e+12	9.2498e+12	9.82524e+12	1.0418e+13	11028216150766	1.16557e+13	1.23006e+13	1.29629e+13	13642521543090	1.43395e+13	1.50539e+13	1.57856e+13	16534641404898	1.73011e+13	1.80849e+13	1.8886e+13	1.97046e+13	20540467829870	2.13937e+13	22264342230258	2.31523e+13	2.40577e+13	2.49804e+13	2.59205e+13	2.68779e+13	2.78527e+13	2.88448e+13	2.98544e+13	3.08813e+13	3.19255e+13	32987134842899	3.40661e+13	3.51625e+13	3.62762e+13	3.74072e+13	3.85557e+13	3.97215e+13	4.09046e+13	4.21051e+13	4.3323e+13	4.45583e+13	4.58109e+13	4.70809e+13
66.4	5.51011e+12	5948277116738	6.40321e+12	6.8749e+12	7.36336e+12	7.86857e+12	8.39055e+12	8.92929e+12	9.48479e+12	10057054324786	1.06461e+13	1.12519e+13	1.18744e+13	1.25137e+13	1.31698e+13	1.38426e+13	1.45322e+13	1.52386e+13	1.59617e+13	1.67016e+13	1.74582e+13	1.82316e+13	1.90218e+13	1.98287e+13	20652413124096	21492864361579	2.23501e+13	2.32241e+13	24114788562175	2.50223e+13	2.59465e+13	26887568494991	2.78454e+13	2.88199e+13	2.98112e+13	30819272877755	3.18441e+13	3.28857e+13	3.3944e+13	3.50192e+13	3.6111e+13	3.72197e+13	3.83451e+13	3.94872e+13	40646169998405	4.18219e+13	4.30143e+13	4.42235e+13	45449485278441
67.8	5.32327e+12	5.74658e+12	6.18609e+12	6.64179e+12	7.11368e+12	7.60177e+12	8.10605e+12	8.62652e+12	9.16318e+12	9.71604e+12	1.02851e+13	1.08703e+13	1.14718e+13	1.20894e+13	12723239630519	1.33733e+13	1.40395e+13	1.47219e+13	1.54205e+13	1.61353e+13	1.68663e+13	1.76134e+13	1.83768e+13	1.91564e+13	1.99521e+13	2.07641e+13	2.15922e+13	2.24366e+13	2.32971e+13	2.41738e+13	2.50668e+13	2.59759e+13	2.69012e+13	2.78427e+13	2.88004e+13	2.97743e+13	3.07643e+13	3.17706e+13	32793085546324	3.38317e+13	3.48866e+13	3.59576e+13	3.70449e+13	3.81483e+13	3.9268e+13	4.04038e+13	4.15558e+13	42723997075852	4.39084e+13
69.2	5.14638e+12	5.55562e+12	5.98053e+12	6.42108e+12	6.87729e+12	7.34916e+12	7.83668e+12	8.33986e+12	8.85869e+12	9.39318e+12	9.94332e+12	1.05091e+13	1.10906e+13	1.16877e+13	1.23004e+13	1.29289e+13	1.35729e+13	1.42327e+13	1.49081e+13	1.55991e+13	16305789275831	1.70281e+13	1.77661e+13	1.85198e+13	1.92891e+13	2.00741e+13	2.08747e+13	2.1691e+13	2.25229e+13	2.33705e+13	2.42338e+13	2.51127e+13	2.60073e+13	2.69175e+13	2.78433e+13	2.87849e+13	2.9742e+13	3.07149e+13	3.17034e+13	3.27075e+13	3.37273e+13	3.47628e+13	3.58139e+13	3.68806e+13	3.79631e+13	3.90612e+13	4.01749e+13	41304271804447	4.24493e+13
70.6	4.97843e+12	5.37432e+12	5.78535e+12	6.21153e+12	6.65285e+12	7.10932e+12	7.58093e+12	8.06769e+12	8.56959e+12	9.08663e+12	9.61882e+12	1.01662e+13	1.07286e+13	11306257120239	1.1899e+13	12506934810254	1.313e+13	1.37682e+13	1.44215e+13	15090022777259	1.57737e+13	1.64724e+13	17186354766116	1.79154e+13	1.86596e+13	1.9419e+13	2.01935e+13	2.09831e+13	2.17879e+13	2.26078e+13	2.34429e+13	2.42931e+13	25158512908421	2.6039e+13	2.69347e+13	27845475804947	2.87714e+13	2.97125e+13	3.06687e+13	31640114351786	3.26266e+13	33628299918693	3.46451e+13	3.56771e+13	3.67242e+13	3.77864e+13	3.88638e+13	3.99563e+13	4.1064e+13
72	4.81867e+12	5.20186e+12	5.5997e+12	6.01221e+12	6.43937e+12	6.88119e+12	7.33767e+12	7.8088e+12	8.2946e+12	8.79505e+12	9.31016e+12	9.83993e+12	1.03844e+13	1.09434e+13	1.15172e+13	1.21056e+13	12708657001691	1.33264e+13	1.39588e+13	1.46058e+13	1.52675e+13	1.59438e+13	1.66349e+13	1.73405e+13	1.80609e+13	1.87958e+13	19545489037449	2.03098e+13	2.10888e+13	2.18824e+13	2.26907e+13	23513595371562	2.43512e+13	2.52034e+13	2.60704e+13	2.69519e+13	2.78482e+13	2.87591e+13	2.96846e+13	3.06248e+13	3.15797e+13	3.25492e+13	3.35334e+13	3.45322e+13	3.55457e+13	3.65739e+13	3.76167e+13	3.86741e+13	3.97463e+13
73.4	4.66667e+12	5.03777e+12	5.42306e+12	5.82255e+12	6.23624e+12	6.66412e+12	7.1062e+12	7.56248e+12	8.03295e+12	8.51761e+12	9.01648e+12	9.52953e+12	10056788086272	10598238593417	1.11539e+13	1.17237e+13	1.23078e+13	1.2906e+13	1.35184e+13	1.41451e+13	1.47859e+13	15440899129254	1.61101e+13	16793524396179	1.74911e+13	1.82029e+13	1.89289e+13	1.96691e+13	2.04235e+13	2.11921e+13	2.19749e+13	22771865995742	2.3583e+13	2.44084e+13	2.5248e+13	2.61017e+13	2.69697e+13	2.78519e+13	2.87482e+13	2.96588e+13	3.05835e+13	3.15224e+13	3.24756e+13	3.34429e+13	3.44244e+13	3.54201e+13	3.64301e+13	3.74542e+13	3.84925e+13
74.8	4.52199e+12	4.88159e+12	5.25493e+12	5.64204e+12	6.0429e+12	6.45752e+12	6.88589e+12	7.32802e+12	7.7839e+12	8.25354e+12	8.73694e+12	9.23409e+12	9.745e+12	1.02697e+13	1.08081e+13	1.13603e+13	1.19262e+13	1.25059e+13	1.30993e+13	13706523925331	1.43275e+13	1.49622e+13	1.56107e+13	1.62729e+13	1.69489e+13	1.76386e+13	1.83421e+13	1.90593e+13	1.97903e+13	2.05351e+13	2.12936e+13	2.20659e+13	2.28519e+13	2.36517e+13	2.44652e+13	2.52925e+13	2.61336e+13	2.69884e+13	2.78569e+13	2.87393e+13	2.96353e+13	30545155842866	3.14687e+13	32406082151976	3.33572e+13	3.4322e+13	35300640862308	3.6293e+13	37299126166974
76.2	4.38421e+12	4.73285e+12	5.09482e+12	5.47013e+12	5.85878e+12	6.26076e+12	6.67608e+12	7.10474e+12	7.54674e+12	8.00207e+12	8.47073e+12	8.95274e+12	9.44808e+12	9.95676e+12	1.04788e+13	1.10141e+13	1.15628e+13	1.21248e+13	1.27002e+13	13288898726465	1.38909e+13	1.45063e+13	15135015455921	1.57771e+13	16432443791858	1.71012e+13	1.77832e+13	18478612070213	1.91873e+13	1.99094e+13	2.06448e+13	2.13936e+13	2.21556e+13	2.2931e+13	2.37198e+13	2.45219e+13	2.53373e+13	2.61661e+13	2.70082e+13	2.78636e+13	2.87324e+13	2.96145e+13	30509917402080	3.14187e+13	3.23408e+13	3.32763e+13	3.42251e+13	3.51872e+13	3.61627e+13
77.6	4.2529e+12	4.5911e+12	4.94223e+12	5.3063e+12	5.68331e+12	6.07325e+12	6.47613e+12	6.89195e+12	7.32071e+12	7.7624e+12	8.21703e+12	8.6846e+12	9.16511e+12	9.65855e+12	1.01649e+13	1.06842e+13	1.12165e+13	1.17617e+13	1.23198e+13	1.28909e+13	1.34749e+13	1.40718e+13	1.46817e+13	1.53045e+13	1.59403e+13	1.6589e+13	1.72506e+13	17925168575868	18612671408412	1.93131e+13	2.00265e+13	2.07528e+13	2.14921e+13	2.22442e+13	2.30094e+13	2.37874e+13	2.45784e+13	2.53824e+13	2.61993e+13	2.70291e+13	2.78718e+13	2.87275e+13	2.95961e+13	3.04777e+13	3.13722e+13	3.22796e+13	3.32e+13	3.41333e+13	3.50796e+13
79	4.12764e+12	4.45587e+12	4.79666e+12	5.15001e+12	5.51591e+12	5.89437e+12	6.28539e+12	6.68896e+12	7.10508e+12	7.53377e+12	7.97501e+12	8.42881e+12	8.89516e+12	9.37407e+12	9.86553e+12	1.03696e+13	1.08861e+13	1.14153e+13	1.1957e+13	1.25112e+13	1.3078e+13	1.36574e+13	1.42493e+13	1.48538e+13	1.54708e+13	1.61004e+13	1.67425e+13	1.73972e+13	1.80645e+13	1.87443e+13	19436633146753	2.01416e+13	2.0859e+13	2.15891e+13	2.23317e+13	2.30868e+13	2.38545e+13	2.46348e+13	2.54276e+13	26232957846383	2.70509e+13	2.78814e+13	2.87244e+13	2.958e+13	3.04482e+13	3.13289e+13	3.22221e+13	3.3128e+13	3.40463e+13
80.4	4.00799e+12	4.32671e+12	4.65762e+12	5.00073e+12	5.35603e+12	5.72351e+12	6.1032e+12	6.49507e+12	6.89913e+12	7.31539e+12	7.74384e+12	8.18449e+12	8.63732e+12	9.10235e+12	9.57957e+12	10068980341808	1.05706e+13	1.10844e+13	1.16104e+13	1.21486e+13	1.26989e+13	1.32615e+13	1.38362e+13	1.44232e+13	1.50223e+13	1.56337e+13	1.62572e+13	1.68929e+13	1.75408e+13	1.82009e+13	1.88732e+13	1.95577e+13	2.02544e+13	20963282604624	2.16843e+13	2.24176e+13	2.31631e+13	2.39207e+13	2.46905e+13	2.54726e+13	2.62668e+13	2.70732e+13	2.78918e+13	2.87226e+13	29565585985443	3.04208e+13	3.12881e+13	3.21677e+13	3.30595e+13
81.8	3.8936e+12	4.20322e+12	4.52469e+12	4.858e+12	5203156213157	5.56016e+12	5.929e+12	6.30969e+12	6.70222e+12	7.1066e+12	7.52282e+12	7.95089e+12	8.3908e+12	8.84255e+12	9.30615e+12	9.7816e+12	1.02689e+13	1.0768e+13	1.1279e+13	1.18018e+13	1.23365e+13	1.2883e+13	1.34413e+13	1.40115e+13	1.45936e+13	15187468723394	1.57932e+13	1.64108e+13	1.70402e+13	1.76815e+13	18334567273601	18999519966067	1.96763e+13	2.0365e+13	2.10654e+13	2.17778e+13	2.25019e+13	2.3238e+13	2.39858e+13	2.47455e+13	2.55171e+13	2.63005e+13	27095725196532	27902809818696	28721738768335	2.95525e+13	3.03951e+13	3.12496e+13	3.21159e+13
83.2	3.78419e+12	4.08511e+12	4.39754e+12	4.72149e+12	5.05694e+12	5.40391e+12	5.76239e+12	6.13238e+12	6.51389e+12	6.9069e+12	7.31143e+12	7.72746e+12	8.15501e+12	8.59407e+12	9.04464e+12	9.50673e+12	9.98032e+12	1.04654e+13	1.0962e+13	1.14702e+13	1.19898e+13	1.2521e+13	1.30636e+13	13617805233999	1.41835e+13	1.47607e+13	1.53494e+13	1.59496e+13	1.65614e+13	1.71846e+13	1.78194e+13	1.84656e+13	1.91234e+13	1.97927e+13	2.04735e+13	2.11658e+13	2.18696e+13	2.2585e+13	2.33118e+13	2.40502e+13	2.48e+13	2.55614e+13	2.63343e+13	2.71187e+13	2.79146e+13	2.87221e+13	2.9541e+13	3.03715e+13	3.12134e+13
84.6	3.6795e+12	3.97209e+12	4.27588e+12	4.59087e+12	4.91704e+12	5.25441e+12	5.60297e+12	5.96273e+12	6.33368e+12	6.71582e+12	7.10915e+12	7.51368e+12	7.9294e+12	8.35631e+12	8.79442e+12	9.24372e+12	9.70421e+12	1.01759e+13	1.06588e+13	1.11528e+13	1.16581e+13	1.21746e+13	1.27022e+13	1.32411e+13	1.37911e+13	14352331778231	1.49248e+13	1.55084e+13	1.61032e+13	1.67092e+13	1.73264e+13	1.79548e+13	1.85943e+13	19245118720865	1.99071e+13	2.05802e+13	2.12646e+13	2.19601e+13	2.26669e+13	2.33848e+13	2.41139e+13	2.48543e+13	2.56058e+13	2.63685e+13	2.71424e+13	2.79275e+13	28723745419651	2.95312e+13	3.03499e+13
86	3.57927e+12	3.8639e+12	4.15941e+12	4.46581e+12	4.78311e+12	5.11129e+12	5.45035e+12	5.80031e+12	6.16115e+12	6.53288e+12	6.9155e+12	7.30901e+12	7.71341e+12	8.12869e+12	8.55487e+12	8.99193e+12	9.43988e+12	9.89871e+12	1.03684e+13	1.08491e+13	1.13406e+13	1.18429e+13	1.23562e+13	1.28804e+13	1.34154e+13	1.39614e+13	1.45182e+13	1.50859e+13	1.56645e+13	1.6254e+13	1.68544e+13	1.74657e+13	1.80878e+13	1.87209e+13	1.93648e+13	2.00197e+13	2.06854e+13	2.1362e+13	2.20495e+13	2.27478e+13	2.34571e+13	2.41772e+13	2.49083e+13	2.56502e+13	2.6403e+13	2.71667e+13	2.79413e+13	2.87268e+13	2.95232e+13
87.4	3.48325e+12	3.76024e+12	4.04783e+12	4.34601e+12	4.65479e+12	4.97416e+12	5.30413e+12	5.6447e+12	5.99587e+12	6.35763e+12	6.72998e+12	7.11293e+12	7.50648e+12	7.91062e+12	8.32536e+12	8.7507e+12	9.18663e+12	9.63316e+12	1.00903e+13	1.0558e+13	1.10363e+13	1.15252e+13	1.20247e+13	1.25348e+13	13055542818006	1.35868e+13	1.41287e+13	1.46812e+13	1.52443e+13	1.5818e+13	1.64023e+13	1.69971e+13	1.76026e+13	1.82187e+13	18845325726777	1.94826e+13	2.01304e+13	2.07889e+13	2.14579e+13	2.21376e+13	2.28278e+13	23528637922457	2.42401e+13	2.49621e+13	2.56947e+13	2.64379e+13	2.71917e+13	2.79562e+13	28731155896582
88.8	3.39117e+12	3.66084e+12	3.94083e+12	4.23113e+12	4.53174e+12	4.84268e+12	5.16393e+12	5.49549e+12	5.83737e+12	6.18957e+12	6.55208e+12	6.92491e+12	7.30805e+12	7.70151e+12	8.10529e+12	8.51938e+12	8.94379e+12	9.37852e+12	9.82356e+12	1.02789e+13	1.07446e+13	1.12206e+13	1.17069e+13	1.22035e+13	1.27104e+13	1.32277e+13	1.37553e+13	1.42931e+13	1.48413e+13	1.53999e+13	1.59687e+13	1.65478e+13	1.71373e+13	17737073706706	1.83472e+13	1.89676e+13	1.95983e+13	20239350686916	2.08907e+13	2.15524e+13	2.22244e+13	2.29067e+13	2.35993e+13	2.43022e+13	2.50155e+13	2.57391e+13	2.6473e+13	2.72172e+13	2.79717e+13
90.2	3.30278e+12	3.56542e+12	3.83811e+12	4.12084e+12	4.41363e+12	4.71645e+12	5.02933e+12	5.35225e+12	5.68522e+12	6.02824e+12	6.3813e+12	6.74442e+12	7.11757e+12	7.50078e+12	7.89403e+12	8.29733e+12	8.71068e+12	9.13407e+12	9.56751e+12	1.0011e+13	1.04645e+13	10928115518862	11401744333319	1.18854e+13	1.23791e+13	1.28829e+13	1.33967e+13	1.39206e+13	1.44545e+13	1.49985e+13	15552469086395	1.61165e+13	1.66906e+13	1.72748e+13	1.7869e+13	18473201576961	1.90875e+13	1.97118e+13	2.03462e+13	2.09906e+13	2.16451e+13	22309633616609	2.29842e+13	2.36688e+13	2.43635e+13	2.50682e+13	2.5783e+13	2.65078e+13	2.72426e+13
91.6	3.21785e+12	3.47374e+12	3.73941e+12	4.01488e+12	4.30013e+12	4.59517e+12	4.9e+12	5.21462e+12	5.53903e+12	5.87322e+12	6.21721e+12	6.57098e+12	6.93454e+12	7.3079e+12	7.69103e+12	8.08396e+12	8.48668e+12	8.89919e+12	9.32148e+12	9.75356e+12	1.01954e+13	1.06471e+13	1.11085e+13	1.15798e+13	1.20608e+13	1.25516e+13	1.30522e+13	1.35626e+13	1.40828e+13	1.46128e+13	1.51525e+13	1.57021e+13	1.62614e+13	1.68305e+13	17409457077887	1.79982e+13	1.85967e+13	1.92049e+13	1.9823e+13	20450856351976	21088502306655	2.17359e+13	2.23932e+13	2.30602e+13	2.3737e+13	2.44236e+13	2.51199e+13	25826107588113	26542063142422
93	3.13622e+12	3.38562e+12	3.64455e+12	3.91303e+12	4.19105e+12	4.4786e+12	4.7757e+12	5.08234e+12	5.39852e+12	5.72423e+12	6.05949e+12	6.40429e+12	6.75863e+12	7.12251e+12	7.49593e+12	7.87889e+12	8.27139e+12	8.67344e+12	9.08502e+12	9.50614e+12	9.9368e+12	1.0377e+13	1.08267e+13	1.1286e+13	11754857698441	1.22332e+13	1.27211e+13	1.32186e+13	1.37256e+13	1.42421e+13	1.47682e+13	1.53038e+13	1.58489e+13	1.64036e+13	16967821659128	1.75416e+13	1.81249e+13	1.87177e+13	1.93201e+13	1.99321e+13	2.05535e+13	2.11845e+13	2.18251e+13	2.24752e+13	2.31348e+13	2.3804e+13	2.44827e+13	2.5171e+13	2.58688e+13
94.4	3.05775e+12	3.30091e+12	3.55337e+12	3.81512e+12	4.08618e+12	4.36655e+12	4.65621e+12	4.95518e+12	5.26344e+12	5.58101e+12	5.90788e+12	6.24406e+12	6.58953e+12	6.94431e+12	7.30838e+12	7.68176e+12	8.06444e+12	8.45643e+12	8.85771e+12	9.2683e+12	9.68818e+12	1.01174e+13	1.05559e+13	1.10037e+13	1.14608e+13	1.19271e+13	1.24028e+13	1.28878e+13	1.33821e+13	1.38857e+13	1.43987e+13	1.49209e+13	1.54524e+13	1.59932e+13	1.65433e+13	1.71027e+13	1.76714e+13	1.82494e+13	1.88367e+13	1.94334e+13	20039287024879	2.06545e+13	2.1279e+13	2.19129e+13	2.2556e+13	2.32084e+13	2.38701e+13	2.45412e+13	2.52215e+13
95.8	2.9823e+12	3.21946e+12	3.46569e+12	3.72099e+12	3.98536e+12	4.2588e+12	4.54132e+12	4.83291e+12	5.13357e+12	5.4433e+12	5.76211e+12	6.08998e+12	6.42693e+12	6.77295e+12	7.12805e+12	7.49221e+12	7.86545e+12	8.24776e+12	8.63914e+12	9.0396e+12	9.44913e+12	9.86773e+12	1.02954e+13	1.07321e+13	1.1178e+13	1.16328e+13	1.20968e+13	1.25698e+13	1.30519e+13	1.35431e+13	1.40434e+13	1.45527e+13	1.50711e+13	1.55985e+13	1.61351e+13	1.66807e+13	1.72354e+13	1.77991e+13	18371947862331	1.89538e+13	1.95448e+13	2.01449e+13	20753972281274	2.13722e+13	2.19994e+13	2.26357e+13	2.32812e+13	2.39356e+13	2.45992e+13
97.2	2.90973e+12	3.14111e+12	3.38135e+12	3.63044e+12	3.88837e+12	4.15516e+12	4.43081e+12	4.7153e+12	5.00864e+12	5.31084e+12	5.62189e+12	5.94178e+12	6.27053e+12	6.60813e+12	6.95459e+12	7.30989e+12	7.67405e+12	8.04705e+12	8.42891e+12	8.81962e+12	9.21918e+12	9.62759e+12	1.00449e+13	1.0471e+13	1.09059e+13	1.13498e+13	1.18024e+13	1.22639e+13	1.27343e+13	1.32135e+13	1.37016e+13	1.41985e+13	1.47043e+13	1.5219e+13	1.57424e+13	1.62748e+13	16815945799382	1.7366e+13	1.79249e+13	1.84926e+13	1.90692e+13	1.96546e+13	2.02489e+13	2.08521e+13	2.14641e+13	2.20849e+13	2.27146e+13	2.33532e+13	24000552717962
98.6	2.83989e+12	3.06572e+12	3.30019e+12	3.5433e+12	3.79504e+12	4.05543e+12	4.32446e+12	4.60212e+12	4.88842e+12	5.18337e+12	5.48695e+12	5.79917e+12	6.12003e+12	6.44952e+12	6.78766e+12	7.13444e+12	7.48985e+12	7.8539e+12	8.2266e+12	8.60793e+12	8.9979e+12	9.39651e+12	9.80376e+12	1.02196e+13	1.06442e+13	1.10773e+13	1.15191e+13	1.19696e+13	12428664343812	1.28964e+13	1.33727e+13	1.38577e+13	1.43514e+13	1.48537e+13	1.53646e+13	1.58841e+13	1.64123e+13	1.69492e+13	1.74946e+13	1.80487e+13	1.86115e+13	19182873282688	1.97629e+13	20351566405739	2.09489e+13	2.15548e+13	2.21694e+13	2.27926e+13	2.34245e+13
100	2.77264e+12	2.99312e+12	3.22204e+12	3.45939e+12	3.70518e+12	3.9594e+12	4.22205e+12	4.49314e+12	4.77266e+12	5.06062e+12	5.35701e+12	5.66184e+12	5.9751e+12	6.2968e+12	6.62693e+12	6.96549e+12	7.31249e+12	7.66792e+12	8.03179e+12	8.40409e+12	8.78483e+12	9.174e+12	9.5716e+12	9.97764e+12	1.03921e+13	1.0815e+13	1.12464e+13	1.16861e+13	1.21344e+13	1.2591e+13	1.30561e+13	1.35296e+13	1.40115e+13	1.45019e+13	1.50007e+13	1.5508e+13	1.60237e+13	1.65478e+13	1.70803e+13	17621338269342	1.81708e+13	18728619046749	1.92949e+13	1.98696e+13	2.04528e+13	2.10444e+13	21644422382958	2.22529e+13	2.28698e+13
101.4	2.70785e+12	2.92318e+12	3.14674e+12	3.37855e+12	3.61859e+12	3.86687e+12	4.12339e+12	4.38814e+12	4.66113e+12	4.94236e+12	5.23183e+12	5.52953e+12	5.83547e+12	6149650197530	6.47207e+12	6.80272e+12	7.14161e+12	7.48873e+12	7.8441e+12	8.2077e+12	8.57954e+12	8.95961e+12	9.34793e+12	9.74448e+12	1.01493e+13	1.05623e+13	1.09836e+13	1.14131e+13	1.18508e+13	1.22968e+13	1.2751e+13	1.32134e+13	1.36841e+13	1.4163e+13	1.46502e+13	1.51456e+13	1.56492e+13	1.61611e+13	1.66812e+13	1.72096e+13	17746137372876	1.8291e+13	1.8844e+13	1.94053e+13	1.99748e+13	2.05526e+13	2.11386e+13	21732868764260	2.23354e+13
102.8	2.6454e+12	2.85577e+12	3.07418e+12	3.30064e+12	3.53515e+12	3.7777e+12	4.02831e+12	4.28695e+12	4.55365e+12	4.82839e+12	5.11119e+12	5.40202e+12	5.70091e+12	6.00784e+12	6.32282e+12	6.64585e+12	6.97693e+12	7.31605e+12	7.66322e+12	8.01843e+12	8.3817e+12	8.75301e+12	9.13237e+12	9.51978e+12	9.91523e+12	1.03187e+13	1.07303e+13	1.11499e+13	1.15775e+13	1.20132e+13	1.24569e+13	1.29087e+13	1.33686e+13	1.38364e+13	1.43124e+13	1.47963e+13	1.52884e+13	1.57884e+13	1.62965e+13	1.68127e+13	1.73369e+13	1.78692e+13	1.84095e+13	1.89578e+13	1.95142e+13	2.00787e+13	2.06512e+13	2.12317e+13	2.18203e+13
104.2	2.58522e+12	2.79079e+12	3.00424e+12	3.22554e+12	3.45472e+12	3.69175e+12	3.93665e+12	4189416337427	4.45004e+12	4.71854e+12	4.99489e+12	5.27912e+12	5.5712e+12	5.87115e+12	6.17896e+12	6.49464e+12	6.81818e+12	7.14959e+12	7.48886e+12	7.836e+12	8.191e+12	8.55386e+12	8.92459e+12	9.30318e+12	9.68964e+12	10083955363450	1.04861e+13	10896188641940	1.13141e+13	1.17399e+13	1.21735e+13	1.2615e+13	1.30644e+13	1.35216e+13	1.39867e+13	1.44597e+13	1.49405e+13	1.54292e+13	1.59258e+13	1.64302e+13	1.69425e+13	1.74626e+13	1.79906e+13	1.85265e+13	1.90702e+13	1.96218e+13	2.01813e+13	2.07487e+13	2.13238e+13
105.6	2.52718e+12	2.72814e+12	2.9368e+12	3.15314e+12	3.37716e+12	3.60888e+12	3.84828e+12	4.09537e+12	4.35015e+12	4.61261e+12	4.88277e+12	5.16061e+12	5.44614e+12	5.73935e+12	6.04026e+12	6.34885e+12	6.66513e+12	6.98909e+12	7.32075e+12	7.66009e+12	8.00712e+12	8.36184e+12	8.72424e+12	9.09434e+12	9.47212e+12	9.85758e+12	1.02507e+13	1.06516e+13	11060115730591	1.14763e+13	1.19002e+13	1.23318e+13	1.27711e+13	1.32181e+13	1.36727e+13	1.41351e+13	1.46051e+13	1.50828e+13	1.55683e+13	1.60613e+13	1.65621e+13	1.70706e+13	1.75868e+13	1.81106e+13	1.86421e+13	1.91814e+13	1.97283e+13	2.02829e+13	2.08452e+13
107	2.4712e+12	2.66771e+12	2.87174e+12	3.08329e+12	3.30236e+12	3.52894e+12	3.76304e+12	4.00466e+12	4.25379e+12	4.51044e+12	4.77461e+12	5.0463e+12	5.3255e+12	5.61222e+12	5.90646e+12	6.20822e+12	6.51749e+12	6.83428e+12	7.15859e+12	7.49041e+12	7.82976e+12	8.17662e+12	8.531e+12	8.89289e+12	9.2623e+12	9.63923e+12	1.00237e+13	1.04156e+13	1.08151e+13	1.12221e+13	1.16366e+13	1.20587e+13	1.24882e+13	1.29253e+13	1.33699e+13	1.3822e+13	1.42816e+13	1.47488e+13	1.52234e+13	1.57056e+13	1.61953e+13	1.66925e+13	1.71972e+13	1.77094e+13	1.82292e+13	1.87565e+13	1.92913e+13	19833595732967	2.03834e+13
108.4	2.41718e+12	2.6094e+12	2.80897e+12	3.01589e+12	3.23017e+12	3.4518e+12	3.68078e+12	3.91711e+12	4.1608e+12	4.41184e+12	4.67024e+12	4.93598e+12	5.20908e+12	5.48954e+12	5.77734e+12	6072504201898	6.37502e+12	6.68488e+12	7.0021e+12	7.32667e+12	7.6586e+12	7.99788e+12	8.34451e+12	8.69849e+12	9.05983e+12	9.42852e+12	9.80456e+12	1.0188e+13	1.05787e+13	1.09768e+13	1.13823e+13	1.17951e+13	1.22152e+13	1.26428e+13	1.30776e+13	1.35198e+13	1.39694e+13	1.44263e+13	14890622207427	1.53623e+13	1.58412e+13	1.63276e+13	16821273544843	1.73223e+13	1.78307e+13	1.83465e+13	1.88696e+13	19400031715498	1.99378e+13
109.8	2.36502e+12	2.55309e+12	2.74835e+12	2.95081e+12	3.16046e+12	3.37731e+12	3.60135e+12	3.83258e+12	4.07101e+12	4.31664e+12	4.56946e+12	4.82947e+12	5.09668e+12	5.37108e+12	5.65267e+12	5.94146e+12	6.23745e+12	6.54063e+12	6.851e+12	7.16857e+12	7.49333e+12	7.82529e+12	8.16444e+12	8.51078e+12	8.86432e+12	9.22506e+12	9.59299e+12	9.96811e+12	1.03504e+13	1.07399e+13	1.11366e+13	1.15405e+13	1.19516e+13	1.23699e+13	1.27954e+13	13228091385386	1.3668e+13	1.4115e+13	1.45693e+13	15030747796205	1.54994e+13	1.59752e+13	1.64583e+13	16948514481313	1.74459e+13	1.79506e+13	18462380612646	1.89814e+13	1.95076e+13
111.2	2.31462e+12	2.49868e+12	2.68979e+12	2.88793e+12	3.09311e+12	3.30534e+12	3.52461e+12	3.75091e+12	3.98426e+12	4.22465e+12	4.47208e+12	4.72656e+12	4.98807e+12	5.25662e+12	5.53222e+12	5.81486e+12	6.10453e+12	6.40125e+12	6.70501e+12	7.01581e+12	7.33365e+12	7.65854e+12	7.99046e+12	8.32943e+12	8.67543e+12	9.02848e+12	9.38857e+12	9755696710579	1.01299e+13	1.05111e+13	1.08993e+13	1.12946e+13	1.1697e+13	1.21063e+13	1.25228e+13	1.29462e+13	1.33767e+13	1.38143e+13	1.42588e+13	1.47105e+13	1.51691e+13	1.56348e+13	1.61076e+13	1.65874e+13	1.70742e+13	1.75681e+13	1.8069e+13	1.85769e+13	1.90919e+13
112.6	2265917042170	2.44611e+12	2.63319e+12	2.82716e+12	3.02803e+12	3.23579e+12	3.45044e+12	3.67198e+12	3.90042e+12	4.13575e+12	4.37798e+12	4.6271e+12	4.88311e+12	5.14601e+12	5.4158e+12	5.69249e+12	5.97608e+12	6.26655e+12	6.56392e+12	6.86818e+12	7.17933e+12	7.49738e+12	7.82232e+12	8.15415e+12	8.49287e+12	8.83849e+12	9.191e+12	9.55041e+12	9.9167e+12	1.02899e+13	1.067e+13	1.1057e+13	1.14508e+13	1.18516e+13	1.22592e+13	1.26738e+13	1.30952e+13	13523557121014	1.39588e+13	1.44009e+13	1.48499e+13	1.53058e+13	1.57686e+13	1.62383e+13	1.67149e+13	1.71984e+13	1.76887e+13	1.8186e+13	1.86902e+13
114	2.21883e+12	2.39528e+12	2.57847e+12	2.76841e+12	2.96511e+12	3.16855e+12	3.37874e+12	3.59568e+12	3.81938e+12	4.04982e+12	4.28701e+12	4.53095e+12	4.78164e+12	5.03908e+12	5.30327e+12	5.57421e+12	5.8519e+12	6.13634e+12	6.42753e+12	6.72547e+12	7.03015e+12	7.34159e+12	7.65978e+12	7.98472e+12	8.3164e+12	8.65484e+12	9.00003e+12	9.35196e+12	9.71065e+12	10076082424546	1.04483e+13	1.08272e+13	1.12129e+13	1.16053e+13	1.20045e+13	1.24104e+13	1.28231e+13	13242553799395	1.36687e+13	1.41017e+13	1.45414e+13	1.49878e+13	15440963432048	1.59009e+13	1.63676e+13	1.6841e+13	1.73212e+13	17808115390372	1.83018e+13
115.4	2.17331e+12	2.34613e+12	2.52557e+12	2.71161e+12	2.90427e+12	3.10354e+12	3.30942e+12	3.52191e+12	3.74101e+12	3.96672e+12	4.19905e+12	4.43798e+12	4.68353e+12	4.93569e+12	5.19446e+12	5.45984e+12	5.73183e+12	6.01043e+12	6.29565e+12	6.58747e+12	6.88591e+12	7.19096e+12	7.50262e+12	7.82089e+12	8.14577e+12	8.47726e+12	8.81536e+12	9.16008e+12	9.5114e+12	9.86934e+12	1.02339e+13	1.0605e+13	1.09828e+13	1.13672e+13	1.17582e+13	1.21558e+13	1.256e+13	1.29708e+13	1.33883e+13	1.38123e+13	1.4243e+13	1.46803e+13	1.51241e+13	1.55746e+13	1.60317e+13	1.64955e+13	1.69658e+13	1.74427e+13	1.79263e+13
116.8	2.12927e+12	2.29859e+12	2.47439e+12	2.65667e+12	2.84542e+12	3.04065e+12	3.24236e+12	3.45055e+12	3.66521e+12	3.88635e+12	4.11397e+12	4.34806e+12	4.58863e+12	4.83568e+12	5.08921e+12	5349212044684	5.61569e+12	5.88865e+12	6.16809e+12	6.454e+12	6.74639e+12	7.04525e+12	7.3506e+12	7.66242e+12	7.98072e+12	8.30549e+12	8.63675e+12	8.97448e+12	9.31869e+12	9.66937e+12	10026532096931	10390171413554	1.07603e+13	1.11369e+13	1.152e+13	1.19095e+13	1.23055e+13	12708029510284	1.3117e+13	1.35325e+13	1.39544e+13	1.43828e+13	1.48177e+13	1.52591e+13	1.57069e+13	1.61612e+13	1.6622e+13	1.70893e+13	1.75631e+13
118.2	2.08666e+12	2.25259e+12	2.42488e+12	2.6035e+12	2.78848e+12	2.9798e+12	3.17748e+12	3381495282159	3.59186e+12	3.80858e+12	4.03164e+12	4.26105e+12	4496805357349	4.73891e+12	4.98736e+12	5.24216e+12	5.50331e+12	5.77081e+12	6.04465e+12	6.32484e+12	6.61138e+12	6.90426e+12	7.2035e+12	7.50908e+12	7.82101e+12	8.13928e+12	8.46391e+12	8.79488e+12	9.1322e+12	9.47587e+12	9.82588e+12	1.01822e+13	1.0545e+13	1.0914e+13	1.12894e+13	1.16712e+13	1.20593e+13	1.24537e+13	1.28545e+13	1.32617e+13	1.36751e+13	1.4095e+13	14521168368068	1.49537e+13	1.53926e+13	1.58378e+13	16289388529595	1.67473e+13	1.72116e+13
119.6	2.04541e+12	2.20806e+12	2.37694e+12	2.55203e+12	2.73335e+12	2.92089e+12	3.11466e+12	3.31464e+12	3.52085e+12	3.73328e+12	3.95193e+12	4.17681e+12	4.4079e+12	4.64522e+12	4.88876e+12	5.13852e+12	5.39451e+12	5.65672e+12	5.92515e+12	6.1998e+12	6.48067e+12	6.76777e+12	7.06108e+12	7.36062e+12	7.66638e+12	7.97837e+12	8.29657e+12	8.621e+12	8.95165e+12	9.28853e+12	9.63162e+12	9.98094e+12	1.03365e+13	1.06982e+13	1.10662e+13	1.14404e+13	1.18209e+13	1.22075e+13	1.26004e+13	1.29995e+13	13404783652367	1.38163e+13	1.42341e+13	1.46581e+13	1.50883e+13	1.55247e+13	1.59673e+13	1.64162e+13	1.68713e+13
121	2.00545e+12	2.16492e+12	2.3305e+12	2.50217e+12	2.67995e+12	2.86383e+12	3.05381e+12	3.24988e+12	3452062918518	3.66034e+12	3.87472e+12	4.0952e+12	4.32178e+12	4.55447e+12	4.79325e+12	5.03813e+12	5.28912e+12	5.5462e+12	5.80938e+12	6.07867e+12	6.35406e+12	6.63554e+12	6.92313e+12	7.21682e+12	7.51661e+12	7.82249e+12	8.13448e+12	8.45257e+12	8.77676e+12	9.10705e+12	9.44345e+12	9.78594e+12	1.01345e+13	1.04892e+13	1.085e+13	1.12169e+13	1.15899e+13	1.1969e+13	1.23542e+13	1.27455e+13	1.31429e+13	1.35464e+13	1.3956e+13	1.43717e+13	1.47935e+13	1.52214e+13	1.56554e+13	1.60955e+13	1.65417e+13
122.4	1.96672e+12	2.12312e+12	2.2855e+12	2.45386e+12	2.6282e+12	2.80853e+12	2.99484e+12	3.18713e+12	3.38541e+12	3.58967e+12	3.79991e+12	4.01613e+12	4.23834e+12	4.46653e+12	4.7007e+12	4.94085e+12	5.18699e+12	5.43911e+12	5.69722e+12	5.9613e+12	6.23137e+12	6.50742e+12	6.78946e+12	7.07747e+12	7.37147e+12	7.67145e+12	7.97742e+12	8.28937e+12	8.6073e+12	8.93121e+12	9.26111e+12	9.59699e+12	9.93885e+12	1.02867e+13	1.06405e+13	1.10003e+13	1.13661e+13	1.17379e+13	1.21157e+13	1.24994e+13	1.28891e+13	13284832327545	13686522030776	1.40942e+13	1.45078e+13	1.49275e+13	1.53531e+13	1.57847e+13	1.62223e+13
123.8	1.9292e+12	2.08261e+12	2.24189e+12	2.40704e+12	2.57805e+12	2.75494e+12	2.9377e+12	3.12632e+12	3.32081e+12	3.52117e+12	3.7274e+12	3.9395e+12	4.15746e+12	4.3813e+12	4.611e+12	4.84658e+12	5.08802e+12	5.33533e+12	5.5885e+12	5.84755e+12	6.11247e+12	6.38325e+12	6.6599e+12	6.94242e+12	7.23081e+12	7.52507e+12	7.8252e+12	8.13119e+12	8.44306e+12	8.76079e+12	9.08439e+12	9.41386e+12	9.7492e+12	1.00904e+13	1.04375e+13	1.07904e+13	1.11492e+13	1.15139e+13	1.18845e+13	12260894508942	1.26432e+13	1.30313e+13	1.34254e+13	1.38253e+13	1.4231e+13	1.46426e+13	1.50601e+13	1.54835e+13	1.59128e+13
125.2	1.89282e+12	2.04334e+12	2.19961e+12	2.36165e+12	2.52944e+12	2.70299e+12	2.8823e+12	3.06736e+12	3.25819e+12	3.45477e+12	3.65711e+12	3.86521e+12	4.07907e+12	4.29868e+12	4.52405e+12	4.75518e+12	4.99207e+12	5.23472e+12	5.48312e+12	5.73728e+12	5.9972e+12	6.26288e+12	6.53431e+12	6.81151e+12	7.09446e+12	7.38317e+12	7.67764e+12	7.97786e+12	8.28384e+12	8.59559e+12	8.91308e+12	9.23634e+12	9.56536e+12	9.90013e+12	1.02407e+13	1.0587e+13	10938997000538	1.12968e+13	1.16604e+13	1.20297e+13	1.24048e+13	1.27856e+13	1.31722e+13	1.35645e+13	1.39627e+13	14366526655001	1.47762e+13	1.51915e+13	1.56127e+13
126.6	1.85754e+12	2.00525e+12	2.15862e+12	2.31763e+12	2.4823e+12	2.65261e+12	2.82858e+12	3.0102e+12	3.19746e+12	3.39038e+12	3.58895e+12	3.79317e+12	4.00304e+12	4.21856e+12	4.43974e+12	4.66656e+12	4.89903e+12	5.13715e+12	5.38093e+12	5.63035e+12	5.88543e+12	6.14615e+12	6.41253e+12	6.68456e+12	6.96224e+12	7.24557e+12	7.53455e+12	7.82917e+12	8.12946e+12	8.43539e+12	8.74697e+12	9.0642e+12	9.38708e+12	9.71562e+12	1.00498e+13	1.03896e+13	1.07351e+13	1.10863e+13	1.1443e+13	1.18055e+13	1.21736e+13	1.25473e+13	1.29267e+13	1.33117e+13	1.37024e+13	1.40988e+13	14500764615720	1.49084e+13	1.53217e+13
128	1.82332e+12	1.96831e+12	2.11885e+12	2.27494e+12	2.43657e+12	2.60375e+12	2.77647e+12	2.95474e+12	3.13856e+12	3.32792e+12	3.52284e+12	3.72329e+12	3.9293e+12	4.14085e+12	4.35795e+12	4.58059e+12	4.80878e+12	5.04252e+12	5.2818e+12	5.52663e+12	5.77701e+12	6.03293e+12	6.2944e+12	6.56141e+12	6.83398e+12	7.11209e+12	7.39574e+12	7.68494e+12	7979692507651	8.27999e+12	8.58583e+12	8.89722e+12	9.21415e+12	9.53663e+12	9.86466e+12	10198236664601	1.05374e+13	1.0882e+13	1.12322e+13	1.1588e+13	1.19493e+13	12316160930462	1.26886e+13	1.30665e+13	13450001328634	1.3839e+13	1.42336e+13	1.46338e+13	1.50394e+13
129.4	1.79011e+12	1.93246e+12	2.08026e+12	2.2335e+12	2.39219e+12	2.55632e+12	2.7259e+12	2.90093e+12	3.0814e+12	3.26731e+12	3.45867e+12	3.65548e+12	3.85773e+12	4.06543e+12	4.27857e+12	4.49716e+12	4.7212e+12	4.95068e+12	5.1856e+12	5.42597e+12	5.67179e+12	5.92305e+12	6.17976e+12	6.44191e+12	6.70951e+12	6.98255e+12	7.26104e+12	7.54498e+12	7.83436e+12	8.12918e+12	8.42945e+12	8.73517e+12	9.04633e+12	9.36294e+12	9.68499e+12	1.00125e+13	1.03454e+13	10683827383742	1.10277e+13	1.13769e+13	1.17317e+13	1.20918e+13	1.24575e+13	1.28285e+13	1.3205e+13	1.3587e+13	1.39744e+13	1.43672e+13	1.47655e+13
130.8	1.75787e+12	1.89766e+12	2.04279e+12	2.19327e+12	2.3491e+12	2.51028e+12	2.6768e+12	2.84868e+12	3.0259e+12	3.20846e+12	3.39638e+12	3.58964e+12	3.78825e+12	3.99221e+12	4.20151e+12	4.41616e+12	4.63616e+12	4.86151e+12	5.0922e+12	5.32824e+12	5.56963e+12	5.81637e+12	6.06845e+12	6.32588e+12	6.58866e+12	6.85679e+12	7.13026e+12	7.40908e+12	7.69325e+12	7.98276e+12	8.27763e+12	8.57784e+12	8.88339e+12	9.1943e+12	9.51055e+12	9.83215e+12	1.01591e+13	1.04914e+13	10829038507055	1.1172e+13	1.15204e+13	1.18741e+13	1.22331e+13	1.25975e+13	1.29672e+13	1.33423e+13	1.37227e+13	1.41085e+13	1.44996e+13
132.2	1.72655e+12	1.86385e+12	2.0064e+12	2.1542e+12	2.30726e+12	2.46556e+12	2.62912e+12	2.79793e+12	2.97199e+12	3.15131e+12	3.33587e+12	3.52569e+12	3.72077e+12	3.92109e+12	4.12666e+12	4.33749e+12	4.55357e+12	4.7749e+12	5.00149e+12	5.23332e+12	5.47041e+12	5.71275e+12	5.96035e+12	6.21319e+12	6.47129e+12	6.73464e+12	7.00324e+12	7.2771e+12	7.5562e+12	7.84056e+12	8.13017e+12	8.42503e+12	8.72515e+12	9.03051e+12	9.34113e+12	9.657e+12	9.97813e+12	1.03045e+13	1.06361e+13	1.0973e+13	1.13151e+13	1.16625e+13	1.20152e+13	1.23731e+13	1.27362e+13	1.31046e+13	1.34782e+13	1.38571e+13	1.42413e+13
133.6	1.69614e+12	1.83101e+12	1.97105e+12	2.11625e+12	2.26661e+12	2.42212e+12	2.5828e+12	2.74864e+12	2.91963e+12	3.09579e+12	3.2771e+12	3.46358e+12	3.65521e+12	3.85201e+12	4.05396e+12	4.26107e+12	4.47335e+12	4.69078e+12	4.91337e+12	5.14112e+12	5.37404e+12	5.61211e+12	5.85534e+12	6.10373e+12	6.35728e+12	6.61599e+12	6.87986e+12	7.14889e+12	7.42308e+12	7.70242e+12	7.98693e+12	8.2766e+12	8.57143e+12	8.87142e+12	9.17656e+12	9.48687e+12	9.80233e+12	1.0123e+13	1.04487e+13	1.07797e+13	11115794218283	1.14571e+13	1.18035e+13	1.21551e+13	1.25118e+13	1.28737e+13	1.32408e+13	1.3613e+13	1.39904e+13
135	1.66658e+12	1.79911e+12	1.93671e+12	2.07938e+12	2.22711e+12	2.37992e+12	2.5378e+12	2.70074e+12	2.86876e+12	3.04185e+12	3.22e+12	3.40323e+12	3.59152e+12	3.78489e+12	3.98332e+12	4.18683e+12	4.3954e+12	4.60905e+12	4.82776e+12	5.05154e+12	5.2804e+12	5.51432e+12	5.75331e+12	5.99737e+12	6.24651e+12	6.50071e+12	6.75998e+12	7.02432e+12	7.29373e+12	7.56821e+12	7.84776e+12	8.13239e+12	8.42208e+12	8.71684e+12	9.01666e+12	9.32156e+12	9.63153e+12	9.94657e+12	1.02667e+13	1.05919e+13	1.09221e+13	1.12574e+13	1.15978e+13	1.19433e+13	1.22938e+13	1.26494e+13	13010060477743	1.33758e+13	1.37466e+13
136.4	1.63786e+12	1.7681e+12	1.90333e+12	2.04354e+12	2.18873e+12	2.3389e+12	2.49406e+12	2.6542e+12	2.81932e+12	2.98942e+12	3.16451e+12	3.34458e+12	3.52963e+12	3.71966e+12	3.91467e+12	4.11467e+12	4.31965e+12	4.52961e+12	4.74456e+12	4.96448e+12	5.18939e+12	5.41928e+12	5.65416e+12	5.89401e+12	6.13885e+12	6.38867e+12	6.64348e+12	6.90326e+12	7.16803e+12	7.43778e+12	7.71252e+12	7.99223e+12	8.27693e+12	8.56661e+12	8.86127e+12	9.16092e+12	9.46554e+12	9.77515e+12	10089743487956	1.04093e+13	1.07339e+13	1.10634e+13	1.13979e+13	1.17374e+13	1.20819e+13	1.24314e+13	1.27858e+13	1.31453e+13	13509691819807
137.8	1609937346475	1.73796e+12	1.87088e+12	2.0087e+12	2.15142e+12	2.29903e+12	2.45154e+12	2.60895e+12	2.77126e+12	2.93846e+12	3.11056e+12	3.28756e+12	3.46945e+12	3.65625e+12	3.84794e+12	4.04452e+12	4.24601e+12	4.45239e+12	4.66367e+12	4.87985e+12	5.10093e+12	5.3269e+12	5.55777e+12	5.79354e+12	6.0342e+12	6.27976e+12	6.53022e+12	6.78558e+12	7.04583e+12	7.31098e+12	7.58103e+12	7.85598e+12	8.13582e+12	8.42057e+12	8.71021e+12	9.00474e+12	9.30418e+12	9.60851e+12	9.91774e+12	1.02319e+13	1.05509e+13	1.08748e+13	1.12036e+13	1.15373e+13	1.1876e+13	1.22195e+13	1.25679e+13	1.29212e+13	1.32794e+13
139.2	1.58278e+12	1.70865e+12	1839327683897	1.97482e+12	2.11513e+12	2.26025e+12	2.41019e+12	2.56495e+12	2.72452e+12	2.8889e+12	3.0581e+12	3.23211e+12	3.41094e+12	3.59458e+12	3.78304e+12	3.97631e+12	4.1744e+12	4.3773e+12	4.58501e+12	4.79755e+12	5.01489e+12	5.23705e+12	5.46403e+12	5.69582e+12	5.93243e+12	6.17385e+12	6.42008e+12	6.67113e+12	6.927e+12	7.18768e+12	7.45317e+12	7.72348e+12	7.9986e+12	8.27854e+12	8.5633e+12	8.85287e+12	9.14725e+12	9.44645e+12	9.75046e+12	1.00593e+13	1.03729e+13	1.06914e+13	1.10147e+13	11342749165821	1.16757e+13	1.20134e+13	1.23559e+13	1.27032e+13	1.30554e+13
140.6	1.55637e+12	1.68013e+12	1.80863e+12	1.94186e+12	2.07983e+12	2.22253e+12	2.36997e+12	2.52214e+12	2.67904e+12	2.84068e+12	3.00706e+12	3.17816e+12	3.35401e+12	3.53458e+12	3.7199e+12	3.90994e+12	4.10472e+12	4.30424e+12	4.50849e+12	4.71747e+12	4.93119e+12	5.14965e+12	5.37283e+12	5.60076e+12	5.83341e+12	6.0708e+12	6.31293e+12	6.55979e+12	6.81138e+12	7.06771e+12	7.32878e+12	7.59457e+12	7.86511e+12	8.14037e+12	8.42037e+12	8.70511e+12	8.99458e+12	9.28878e+12	9.58772e+12	9.8914e+12	1.01998e+13	1.05129e+13	1.08308e+13	1.11534e+13	1.14808e+13	1.18129e+13	1.21497e+13	1.24912e+13	1.28375e+13
142	1.53066e+12	1.65238e+12	1.77875e+12	1.90979e+12	2.04547e+12	2.18582e+12	2.33082e+12	2.48048e+12	2.63479e+12	2.79376e+12	2.95739e+12	3.12567e+12	3.29861e+12	3.4762e+12	3.65845e+12	3.84536e+12	4.03692e+12	4.23314e+12	4.43402e+12	4.63955e+12	4.84974e+12	5.06459e+12	5.28409e+12	5.50824e+12	5.73706e+12	5.97053e+12	6.20865e+12	6.45144e+12	6.69887e+12	6.95097e+12	7.20772e+12	7.46913e+12	7.73519e+12	8.00591e+12	8.28129e+12	8.56132e+12	8.84601e+12	9.13536e+12	9.42936e+12	9.72801e+12	1.00313e+13	1.03393e+13	1.06519e+13	1.09692e+13	1.12911e+13	1.16177e+13	1.1949e+13	1.22849e+13	1.26255e+13
143.4	1.50564e+12	1.62537e+12	1.74968e+12	1.87857e+12	2.01204e+12	2.15009e+12	2.29272e+12	2.43993e+12	2.59172e+12	2.7481e+12	2.90905e+12	3.07458e+12	3.24469e+12	3.41938e+12	3.59865e+12	3.78251e+12	3.97094e+12	4.16395e+12	4.36154e+12	4.56372e+12	4.77047e+12	4.9818e+12	5.19772e+12	5.41821e+12	5.64328e+12	5.87294e+12	6.10717e+12	6.34599e+12	6.58938e+12	6.83735e+12	7.08991e+12	7.34704e+12	7.60876e+12	7.87505e+12	8.14593e+12	8.42138e+12	8.70142e+12	8.98604e+12	9.27523e+12	9.56901e+12	9.86736e+12	1.01703e+13	1.04778e+13	1.07899e+13	1.11066e+13	1.14278e+13	1.17537e+13	1.20841e+13	12419098930847
144.8	1.48129e+12	1.59908e+12	1.72138e+12	1.84819e+12	1.9795e+12	2.11532e+12	2.25564e+12	2.40047e+12	2.54981e+12	2.70365e+12	2.862e+12	3.02485e+12	3.19221e+12	3.36408e+12	3.54045e+12	3.72133e+12	3.90672e+12	4.09661e+12	4.291e+12	4.48991e+12	4.69332e+12	4.90123e+12	5.11365e+12	5.33058e+12	5.55201e+12	5.77795e+12	6.0084e+12	6.24335e+12	6.48281e+12	6.72677e+12	6.97524e+12	7.22822e+12	7.4857e+12	7.74769e+12	8.01418e+12	8.28518e+12	8.56069e+12	8.8407e+12	9.12522e+12	9.41425e+12	9.70778e+12	1.00058e+13	1.03084e+13	1.06154e+13	1.0927e+13	1.1243e+13	1.15636e+13	1.18887e+13	1.22182e+13
146.2	1.45759e+12	1.57349e+12	1.69384e+12	1.81861e+12	1.94782e+12	2.08147e+12	2.21955e+12	2.36206e+12	2.50901e+12	2.66039e+12	2.8162e+12	2.97645e+12	3.14113e+12	3.31025e+12	3.4838e+12	3.66178e+12	3.8442e+12	4.03105e+12	4.22234e+12	4.41806e+12	4.61821e+12	4.8228e+12	5.03182e+12	5.24528e+12	5.46317e+12	5.68549e+12	5.91225e+12	6.14344e+12	6.37907e+12	6.61913e+12	6.86362e+12	7.11255e+12	7.36591e+12	7.62371e+12	7.88594e+12	8.1526e+12	8.4237e+12	8.69923e+12	8.9792e+12	9.2636e+12	9.55243e+12	9.8457e+12	1.01434e+13	1.04455e+13	1.07521e+13	1.10631e+13	1.13785e+13	1.16984e+13	1.20227e+13
147.6	1.43451e+12	1.54858e+12	1.66702e+12	1.78982e+12	1.91698e+12	2.04851e+12	2.18441e+12	2.32466e+12	2.46928e+12	2.61826e+12	2.77161e+12	2.92932e+12	3.0914e+12	3.25784e+12	3.42864e+12	3.60381e+12	3.78334e+12	3.96723e+12	4.15549e+12	4.34811e+12	4.54509e+12	4.74644e+12	4.95216e+12	5.16223e+12	5.37667e+12	5.59548e+12	5.81864e+12	6.04618e+12	6.27807e+12	6.51433e+12	6.75495e+12	6.99994e+12	7.24929e+12	7.503e+12	7.76108e+12	8.02352e+12	8.29033e+12	8.5615e+12	8.83703e+12	9.11693e+12	9.40119e+12	9.68981e+12	9.9828e+12	1.02802e+13	1.05819e+13	1.08879e+13	11198392944532	1.15132e+13	1.18324e+13
149	1.41204e+12	1.52432e+12	1.6409e+12	1.76178e+12	1.88695e+12	2.01642e+12	2.15019e+12	2.28825e+12	2.4306e+12	2.57725e+12	2.72819e+12	2.88344e+12	3.04297e+12	3.2068e+12	3.37493e+12	3.54735e+12	3.72407e+12	3.90508e+12	4.09039e+12	4.28e+12	4.4739e+12	4.67209e+12	4.87458e+12	5.08137e+12	5.29245e+12	5.50782e+12	5.72749e+12	5.95146e+12	6.17972e+12	6.41228e+12	6.64914e+12	6.89029e+12	7.13573e+12	7.38547e+12	7.6395e+12	7.89784e+12	8.16046e+12	8.42738e+12	8.6986e+12	8.97411e+12	9.25392e+12	9.53802e+12	9.82642e+12	1.01191e+13	1.04161e+13	1.07174e+13	1.1023e+13	1.13328e+13	1.1647e+13
150.4	1.39015e+12	1.5007e+12	1.61547e+12	1.73447e+12	1.85771e+12	1.98517e+12	2.11686e+12	2.25278e+12	2.39293e+12	2.5373e+12	2.68591e+12	2.83874e+12	2.99581e+12	3.1571e+12	3.32262e+12	3.49237e+12	3.66635e+12	3.84455e+12	4.02699e+12	4.21366e+12	4.40455e+12	4.59967e+12	4.79902e+12	5.0026e+12	5.21041e+12	5.42245e+12	5.63872e+12	5.85921e+12	6.08394e+12	6.31289e+12	6.54607e+12	6.78349e+12	7.02513e+12	7.27099e+12	7.52109e+12	7.77542e+12	8.03397e+12	8.29676e+12	8.56377e+12	8.83501e+12	9.11048e+12	9.39018e+12	9.67411e+12	9.96227e+12	1.02547e+13	1.05513e+13	10852112473168	1.11572e+13	1.14665e+13
151.8	1.36883e+12	1.47768e+12	1.59069e+12	1.70787e+12	1.82921e+12	1.95472e+12	2.08439e+12	2.21822e+12	2.35622e+12	2.49839e+12	2.64471e+12	2.7952e+12	2.94986e+12	3.10867e+12	3.27166e+12	3.4388e+12	3.61011e+12	3.78559e+12	3.96522e+12	4.14903e+12	4.33699e+12	4.52912e+12	4.72542e+12	4.92587e+12	5.1305e+12	5.33928e+12	5.55223e+12	5.76935e+12	5.99062e+12	6.21607e+12	6.44567e+12	6.67944e+12	6.91738e+12	7.15947e+12	7.40573e+12	7.65616e+12	7.91075e+12	8.1695e+12	8.43242e+12	8.6995e+12	8.97075e+12	9.24616e+12	9.52573e+12	9.80947e+12	1.00974e+13	1.03894e+13	1.06857e+13	1.09861e+13	1.12906e+13
153.2	1.34805e+12	1.45525e+12	1.56655e+12	1.68195e+12	1.80145e+12	1.92505e+12	2.05275e+12	2.18455e+12	2.32046e+12	2.46046e+12	2.60457e+12	2752774319741	2.90508e+12	3.06149e+12	3.222e+12	3.38661e+12	3.55532e+12	3.72813e+12	3.90504e+12	4.08605e+12	4.27116e+12	4.46038e+12	4.65369e+12	4.85111e+12	5.05262e+12	5.25824e+12	5.46796e+12	5.68178e+12	5.89969e+12	6.12171e+12	6.34783e+12	6.57806e+12	6.81238e+12	7.0508e+12	7.29333e+12	7.53995e+12	7.79067e+12	8.0455e+12	8.30443e+12	8.56746e+12	8.83458e+12	9105812629502	9.38114e+12	9.66057e+12	9.9441e+12	1.02317e+13	1.05235e+13	1.08193e+13	1.11192e+13
154.6	1.3278e+12	1.43339e+12	1.54301e+12	1.65668e+12	1.77439e+12	1.89613e+12	2.02191e+12	2.15174e+12	2.2856e+12	2.4235e+12	2.56544e+12	2.71142e+12	2.86144e+12	3.0155e+12	3.17359e+12	3.33573e+12	3.5019e+12	3.67212e+12	3.84637e+12	4.02467e+12	4.207e+12	4.39337e+12	4.58378e+12	4.77823e+12	4.97672e+12	5.17924e+12	5.38581e+12	5.59642e+12	5.81106e+12	6.02975e+12	6.25247e+12	6.47923e+12	6.71004e+12	6.94488e+12	7.18376e+12	7.42668e+12	7.67363e+12	7.92463e+12	8.17967e+12	8.43875e+12	8.70186e+12	8.96902e+12	9.24021e+12	9515441396891	9.79471e+12	1.0078e+13	1.03654e+13	1.06568e+13	1.09522e+13
156	1.30805e+12	1.41207e+12	1.52007e+12	1.63204e+12	1.748e+12	1.86793e+12	1.99184e+12	2.11974e+12	2.25161e+12	2.38746e+12	2.52729e+12	2.6711e+12	2.81888e+12	2.97065e+12	3.1264e+12	3.28612e+12	3.44983e+12	3.61751e+12	3.78917e+12	3.96481e+12	4.14443e+12	4.32803e+12	4.51561e+12	4.70717e+12	4.9027e+12	5.10222e+12	5.30572e+12	5.51319e+12	5.72464e+12	5.94007e+12	6.15949e+12	6.38288e+12	6.61025e+12	6.84159e+12	7.07692e+12	7.31623e+12	7.55952e+12	7.80678e+12	8.05802e+12	8.31325e+12	8.57245e+12	8.83563e+12	9.10279e+12	9.37393e+12	9.64905e+12	9.92815e+12	1.02112e+13	1.04983e+13	1.07893e+13
157.4	1.28879e+12	1.39128e+12	1.49768e+12	1.60801e+12	1.72226e+12	1.84043e+12	1.96251e+12	2.08852e+12	2.21845e+12	2.3523e+12	2.49007e+12	2.63176e+12	2.77738e+12	2926907888491	3.08036e+12	3.23773e+12	3399026889916	3.56424e+12	3.73338e+12	3.90643e+12	4.08341e+12	4.2643e+12	4.44912e+12	4.63786e+12	4.83051e+12	5.02709e+12	5.22759e+12	5.43201e+12	5.64035e+12	5.85261e+12	6.06879e+12	6.28889e+12	6.51291e+12	6.74085e+12	6.97272e+12	7.2085e+12	7.4482e+12	7.69183e+12	7.93937e+12	8.19084e+12	8.44622e+12	8.70553e+12	8.96875e+12	9.2359e+12	9.50697e+12	9.78196e+12	1.00609e+13	1.03437e+13	1.06304e+13
158.8	1.27e+12	1.37099e+12	1.47584e+12	1.58456e+12	1.69714e+12	1.81359e+12	1.93389e+12	2.05807e+12	2.1861e+12	2.318e+12	2.45376e+12	2.59338e+12	2.73687e+12	2.88422e+12	3.03544e+12	3.19052e+12	3.34946e+12	3.51226e+12	3.67893e+12	3.84946e+12	4.02386e+12	4.20211e+12	4.38423e+12	4.57022e+12	4.76007e+12	4.95378e+12	5.15135e+12	5.35279e+12	5.55809e+12	5.76726e+12	5.98028e+12	6.19718e+12	6.41793e+12	6.64255e+12	6.87103e+12	7.10337e+12	7.33958e+12	7.57965e+12	7.82359e+12	8.07139e+12	8.32305e+12	8.57857e+12	8.83796e+12	9.10121e+12	9.36832e+12	9.6393e+12	9.91414e+12	1.01928e+13	1.04754e+13
160.2	1.25165e+12	1.35118e+12	1.45452e+12	1.56167e+12	1.67262e+12	1.78738e+12	1.90595e+12	2.02833e+12	2.15452e+12	2.28451e+12	2.41831e+12	2.55591e+12	2.69733e+12	2.84255e+12	2.99158e+12	3.14442e+12	3301064394547	3.46152e+12	3.62578e+12	3.79384e+12	3.96572e+12	4.1414e+12	4.32089e+12	4.50419e+12	4.69129e+12	4.88221e+12	5.07693e+12	5.27545e+12	5.47779e+12	5.68393e+12	5.89388e+12	6.10764e+12	6.3252e+12	6.54658e+12	6.77176e+12	7.00074e+12	7.23354e+12	7.47014e+12	7.71055e+12	7.95477e+12	8.2028e+12	8.45463e+12	8.71027e+12	8.96972e+12	9.23297e+12	9.50003e+12	9.7709e+12	1.00456e+13	1.03241e+13
161.6	1.23372e+12	1.33183e+12	1.43369e+12	1.5393e+12	1.64867e+12	1.76179e+12	1.87866e+12	1.99929e+12	2.12366e+12	2.2518e+12	2.38368e+12	2.51932e+12	2.65871e+12	2.80185e+12	2.94875e+12	3.09939e+12	3.2538e+12	3411950771249	3.57386e+12	3.73952e+12	3.90893e+12	4.0821e+12	4.25902e+12	4.43969e+12	4.62412e+12	4.8123e+12	5.00423e+12	5.19991e+12	5.39935e+12	5.60254e+12	5.80949e+12	6.02018e+12	6.23463e+12	6.45284e+12	6.67479e+12	6.9005e+12	7.12996e+12	7.36318e+12	7.60014e+12	7.84086e+12	8.08534e+12	8.33356e+12	8.58554e+12	8.84128e+12	9.10076e+12	9.364e+12	9.63099e+12	9.90174e+12	1.01762e+13
163	1.21621e+12	1.31292e+12	1.41334e+12	1.51745e+12	1.62526e+12	1.73678e+12	1.85199e+12	1.9709e+12	2.09351e+12	2.21983e+12	2.34984e+12	2.48355e+12	2620959050483	2.76207e+12	2.90688e+12	3.05539e+12	3.2076e+12	3.36351e+12	3.52312e+12	3.68643e+12	3.85344e+12	4.02414e+12	4.19855e+12	4.37666e+12	4.55847e+12	4.74397e+12	4.93318e+12	5.12609e+12	5.32269e+12	5.523e+12	5.72701e+12	5.93471e+12	6.14612e+12	6.36122e+12	6.58003e+12	6.80253e+12	7.02873e+12	7.25864e+12	7.49224e+12	7.72954e+12	7.97055e+12	8.21525e+12	8.46365e+12	8.71575e+12	8.97155e+12	9.23105e+12	9.49426e+12	9.76116e+12	1.00318e+13
164.4	1.19908e+12	1.29443e+12	1.39343e+12	1.49608e+12	1.60237e+12	1.71232e+12	1.82591e+12	1.94314e+12	2.06403e+12	2.18856e+12	2.31674e+12	2.44857e+12	2.58405e+12	2.72317e+12	2.86594e+12	3.01236e+12	3.16242e+12	3.31614e+12	3.4735e+12	3.63451e+12	3.79916e+12	3.96747e+12	4.13942e+12	4.31502e+12	4.49427e+12	4.67716e+12	4.8637e+12	5.05389e+12	5.24773e+12	5.44521e+12	5.64635e+12	5.85113e+12	6.05955e+12	6.27163e+12	6.48735e+12	6.70672e+12	6.92974e+12	7.15641e+12	7.38672e+12	7.62068e+12	7.85829e+12	8.09954e+12	8.34445e+12	8.593e+12	8.8452e+12	9.10104e+12	9.36054e+12	9.62368e+12	9.89047e+12
165.8	1.18232e+12	1.27634e+12	1.37395e+12	1.47516e+12	1.57997e+12	1.68838e+12	1.80038e+12	1.91598e+12	2.03518e+12	2.15797e+12	2.28436e+12	2.41434e+12	2.54792e+12	2.6851e+12	2.82588e+12	2.97025e+12	3.11822e+12	3.26978e+12	3.42494e+12	3.5837e+12	3.74606e+12	3.91201e+12	4.08155e+12	4.2547e+12	4431440076876	4.61178e+12	4.79571e+12	4.98324e+12	5.17437e+12	5.36909e+12	5.56742e+12	5.76933e+12	5.97485e+12	6.18396e+12	6.39666e+12	6.61297e+12	6.83287e+12	7.05637e+12	7.28346e+12	7.51415e+12	7.74844e+12	7.98632e+12	8.2278e+12	8.47288e+12	8.72155e+12	8.97382e+12	9.22969e+12	9.48915e+12	9.75221e+12
167.2	1.1659e+12	1.25862e+12	1.35488e+12	1.45468e+12	1.55804e+12	1.66494e+12	1.77539e+12	1.88938e+12	2.00692e+12	2.12801e+12	2.25264e+12	2.38082e+12	2.51255e+12	2.64782e+12	2.78664e+12	2929010642067	3.07492e+12	3.22439e+12	3.37739e+12	3.53395e+12	3.69405e+12	3.85769e+12	4.02489e+12	4.19563e+12	4.36992e+12	4.54775e+12	4.72913e+12	4.91406e+12	5.10253e+12	5.29455e+12	5.49012e+12	5.68923e+12	5.8919e+12	6.0981e+12	6.30786e+12	6.52116e+12	6.73801e+12	6.9584e+12	7.18234e+12	7.40983e+12	7.64086e+12	7.87544e+12	8.11357e+12	8.35524e+12	8.60047e+12	8.84923e+12	9.10155e+12	9.35741e+12	9.61682e+12
168.6	1.14982e+12	1.24125e+12	1.33618e+12	1.43461e+12	1.53654e+12	1.64197e+12	1.75089e+12	1.86331e+12	1.97923e+12	2.09865e+12	2.22156e+12	2.34797e+12	2.47788e+12	2.61129e+12	2.74819e+12	2.8886e+12	3.0325e+12	3.1799e+12	3.33079e+12	3.48519e+12	3.64308e+12	3.80447e+12	3.96935e+12	4.13774e+12	4.30962e+12	4.485e+12	4.66388e+12	4.84625e+12	5.03213e+12	5.2215e+12	5.41437e+12	5.61073e+12	5.8106e+12	6.01396e+12	6.22082e+12	6.43118e+12	6.64503e+12	6.86239e+12	7.08324e+12	7.30759e+12	7.53543e+12	7.76678e+12	8.00162e+12	8.23996e+12	8.4818e+12	8.72713e+12	8.97596e+12	9.22829e+12	9.48412e+12
170	1.13404e+12	1.22422e+12	1.31785e+12	1.41493e+12	1.51545e+12	1.61943e+12	1.72686e+12	1.83774e+12	1.95207e+12	2.06984e+12	2.19107e+12	2.31575e+12	2.44388e+12	2.57545e+12	2.71048e+12	2.84896e+12	2.99088e+12	3.13626e+12	3.28508e+12	3.43736e+12	3.59308e+12	3.75226e+12	3.91488e+12	4.08095e+12	4.25048e+12	4423451714375	4.59987e+12	4.77975e+12	4.96307e+12	5.14984e+12	5.34007e+12	5.53374e+12	5.73086e+12	5.93143e+12	6.13545e+12	6.34292e+12	6.55384e+12	6.76821e+12	6.98603e+12	7.2073e+12	7.43202e+12	7.66019e+12	7.89181e+12	8.12688e+12	8.3654e+12	8.60737e+12	8.85278e+12	9.10165e+12	9.35397e+12
[truncated: 952 more columns]

## Sheet: R = 1350 nm
	Volt (rms)
Alpha (deg)	1	1.039	1.078	1.117	1.156	1.195	1.234	1.273	1.312	1.351	1.39	1.429	1.468	1.507	1.546	1.585	1.624	1.663	1.702	1.741	1.78	1.819	1.858	1.897	1.936	1.975	2.014	2.053	2.092	2.131	2.17	2.209	2.248	2.287	2.326	2.365	2.404	2.443	2.482	2.521	2.56	2.599	2.638	2.677	2.716	2.755	2.794	2.833	2.872
30	1.04627e+13	1.12947e+13	1.21585e+13	1.30542e+13	1.39817e+13	1.4941e+13	1.59321e+13	16955104500874	1.80099e+13	1.90965e+13	2.0215e+13	2.13653e+13	2.25474e+13	2.37613e+13	2.50071e+13	2.62846e+13	2.75941e+13	2.89353e+13	3.03084e+13	3.17133e+13	3.315e+13	34618565001562	3.61189e+13	3.76512e+13	3.92152e+13	4.08111e+13	4.24388e+13	4.40983e+13	4.57896e+13	4.75128e+13	4.92678e+13	51054625548774	5.28733e+13	5.47238e+13	5.66061e+13	5.85202e+13	6.04662e+13	6.2444e+13	64453605692488	6.64951e+13	6.85683e+13	7.06734e+13	7.28104e+13	74979131556821	7.71797e+13	7.94121e+13	8.16764e+13	8.39724e+13	8.63003e+13
31.4	9.74433e+12	1.05192e+13	1.13237e+13	1.21579e+13	1.30217e+13	1.39151e+13	1.48382e+13	1.5791e+13	1.67733e+13	17785364220593	1.8827e+13	1.98983e+13	2.09993e+13	2.21299e+13	2.32901e+13	2.448e+13	2.56995e+13	2.69486e+13	2.82274e+13	29535859101063	3.08739e+13	3.22417e+13	3.3639e+13	3.5066e+13	3.65227e+13	3.8009e+13	3.95249e+13	4.10705e+13	4.26457e+13	4.42506e+13	4.58851e+13	4.75492e+13	49243019936009	50966451187074	5.27195e+13	5.45022e+13	5.63146e+13	5.81566e+13	6.00282e+13	6.19295e+13	6.38605e+13	6.5821e+13	67811234032379	6.98311e+13	7.18806e+13	7.39597e+13	7.60685e+13	7.82069e+13	8.0375e+13
32.8	9.08512e+12	9.80757e+12	1.05577e+13	11335400061676	1.21408e+13	1.29738e+13	1.38344e+13	1.47227e+13	1.56386e+13	1.65822e+13	1.75534e+13	18552180613394	1.95786e+13	20632744998689	2.17145e+13	2.28239e+13	2.39609e+13	2.51255e+13	26317802144816	2.75377e+13	2.87853e+13	3.00605e+13	3.13633e+13	3.26938e+13	3.40519e+13	3.54376e+13	3.6851e+13	3.8292e+13	3.97607e+13	4.1257e+13	4.27809e+13	4.43325e+13	4.59117e+13	4.75185e+13	4.9153e+13	5.08151e+13	5.25049e+13	5.42222e+13	5.59673e+13	5.77399e+13	5.95402e+13	6.13682e+13	6.32237e+13	6.51069e+13	6.70178e+13	6.89563e+13	7.09224e+13	7.29161e+13	7.49375e+13
34.2	8.4816e+12	9.15606e+12	9.85633e+12	1.05824e+13	1.13343e+13	1.21119e+13	1.29154e+13	1.37447e+13	1.45997e+13	1.54806e+13	1.63873e+13	1.73198e+13	1.8278e+13	19262126484984	2.0272e+13	2.13077e+13	2.23692e+13	2.34564e+13	2.45695e+13	2.57084e+13	2.68731e+13	2.80636e+13	2.92799e+13	3.0522e+13	3.17898e+13	3.30835e+13	3.4403e+13	35748318978608	37119411833465	3.85163e+13	3.9939e+13	4.13875e+13	4.28618e+13	4.43619e+13	4.58878e+13	4.74395e+13	4.9017e+13	5.06203e+13	5.22494e+13	5.39043e+13	5.5585e+13	5.72915e+13	5.90238e+13	6.07819e+13	6.25658e+13	6.43755e+13	6.62111e+13	6.80724e+13	6.99595e+13
35.6	7.93033e+12	8.56095e+12	9.2157e+12	9.89458e+12	10597579511827	11324703130333	1.2076e+13	1.28513e+13	13650818287621	1.44744e+13	1.53222e+13	1.6194e+13	1.709e+13	1.80102e+13	1.89544e+13	1.99228e+13	2.09153e+13	2.19319e+13	2.29726e+13	2.40375e+13	2.51264e+13	2.62396e+13	2.73768e+13	2.85381e+13	2.97236e+13	3.09332e+13	3.2167e+13	3.34248e+13	3.47068e+13	3.60129e+13	3.73431e+13	3.86975e+13	4.00759e+13	4.14785e+13	42905249945320	4.43561e+13	4.58311e+13	4.73302e+13	4.88534e+13	5.04007e+13	5.19722e+13	5.35678e+13	55187484372420	5.68313e+13	5.84993e+13	6.01914e+13	6.19076e+13	6.36479e+13	6.54124e+13
37	7.42784e+12	8.01851e+12	8.63178e+12	9.26764e+12	9.9261e+12	1.06071e+13	1.13108e+13	1.2037e+13	1.27859e+13	1.35573e+13	1.43513e+13	1.5168e+13	16007181964178	1.6869e+13	1.77534e+13	1.86604e+13	19590017345494	2.05422e+13	2.1517e+13	2.25144e+13	2.35344e+13	2.4577e+13	2.56421e+13	2.67299e+13	2.78403e+13	2.89732e+13	3.01288e+13	3.13069e+13	3.25077e+13	3.3731e+13	3.4977e+13	3.62455e+13	3.75366e+13	3.88504e+13	4.01867e+13	4.15456e+13	4.29271e+13	4.43312e+13	45757925306768	4.72072e+13	4.86791e+13	5.01736e+13	5.16907e+13	53230373452066	5.47926e+13	5.63775e+13	5.7985e+13	5.96151e+13	6.12677e+13
38.4	6.9707e+12	7.52502e+12	8.10054e+12	8.69727e+12	9.3152e+12	9.95434e+12	1.06147e+13	1.12962e+13	1.1999e+13	1.27229e+13	13468091659271	1.42345e+13	1.5022e+13	1.58308e+13	1.66608e+13	1.7512e+13	1.83844e+13	1.9278e+13	2.01928e+13	2.11288e+13	2.2086e+13	2.30644e+13	2.4064e+13	2.50848e+13	26126857034184	2.71901e+13	2.82745e+13	2.93802e+13	3.0507e+13	3.16551e+13	3.28243e+13	3.40148e+13	3.52265e+13	36459339114854	3.77134e+13	3.89887e+13	4.02852e+13	41602880066949	4.29418e+13	44301879780078	4.56832e+13	4.70857e+13	4.85094e+13	4.99543e+13	5.14205e+13	5.29078e+13	5.44163e+13	5.59461e+13	5.7497e+13
39.8	6.55544e+12	7.07674e+12	7.61798e+12	8.17916e+12	8.76028e+12	9.36134e+12	9.98234e+12	1.06233e+13	1.12842e+13	1.1965e+13	1.26658e+13	1.33865e+13	1.41271e+13	1.48877e+13	1.56683e+13	1.64688e+13	1.72892e+13	1.81295e+13	1.89898e+13	1.98701e+13	2.07703e+13	21690398224659	2.26305e+13	2.35905e+13	24570434317937	2.55703e+13	2.65902e+13	2.76299e+13	2.86897e+13	2.97693e+13	3.08689e+13	3.19885e+13	3.3128e+13	34287392311476	3.54668e+13	3.66661e+13	3.78853e+13	39124523504092	4.03837e+13	4.16627e+13	4.29618e+13	4.42807e+13	4.56196e+13	4.69785e+13	48357257053719	4.9756e+13	5.11747e+13	5.26133e+13	5.40718e+13
41.2	6.17862e+12	6.66995e+12	7.18008e+12	7.709e+12	8.25671e+12	8.82322e+12	9.40853e+12	1.00126e+13	1.06355e+13	1.12772e+13	11937712422665	1.2617e+13	1.33151e+13	1.40319e+13	14767619411423	1.55221e+13	1.62953e+13	1.70874e+13	1.78983e+13	1.87279e+13	1.95763e+13	2.04436e+13	2.13296e+13	2.22344e+13	2.31581e+13	2.41005e+13	2.50617e+13	2.60417e+13	2.70405e+13	2.80581e+13	2.90945e+13	30149696440320	3.12237e+13	3.23165e+13	3.3428e+13	3.45584e+13	3.57076e+13	3.68755e+13	3.80623e+13	3.92679e+13	4.04922e+13	4.17354e+13	4.29973e+13	4.4278e+13	45577557046181	4.68959e+13	48233004510087	4.95889e+13	5.09636e+13
42.6	5.83678e+12	6.30092e+12	6.78282e+12	7.28248e+12	7.79989e+12	8.33506e+12	8.88799e+12	9.45867e+12	1.00471e+13	1.06533e+13	1.12772e+13	1.19189e+13	12578393802089	1.32556e+13	1.39506e+13	1.46633e+13	1.53938e+13	1.6142e+13	1.6908e+13	17691742859490	1.84932e+13	1.93125e+13	2.01495e+13	2.10043e+13	2.18768e+13	2.27671e+13	2.36751e+13	2.46009e+13	25544442963357	2.65057e+13	2.74848e+13	2.84816e+13	2.94962e+13	3.05285e+13	3.15786e+13	3.26464e+13	33731993107888	3.48353e+13	3.59564e+13	37095289743382	3.82519e+13	3.94263e+13	4.06184e+13	4.18283e+13	4.30559e+13	4.43013e+13	4.55644e+13	4.68453e+13	4.8144e+13
44	5.52646e+12	5.96593e+12	6.42221e+12	6.8953e+12	7.38521e+12	7.89192e+12	8.41545e+12	8.95579e+12	9.51294e+12	1.00869e+13	1.06777e+13	1.12853e+13	1.19097e+13	12550862009385	1.32089e+13	1.38837e+13	1.45754e+13	1.52838e+13	1.60091e+13	1.67511e+13	1.751e+13	1.82857e+13	1.90782e+13	19887569570155	2.07137e+13	2.15566e+13	2.24164e+13	2.3293e+13	2.41864e+13	2.50965e+13	2.60235e+13	2.69674e+13	2.7928e+13	2.89054e+13	2.98997e+13	3.09107e+13	3.19386e+13	32983290821400	3.40448e+13	3.51231e+13	3.62182e+13	3.73301e+13	3.84589e+13	3.96044e+13	4.07668e+13	4.1946e+13	4.3142e+13	4.43548e+13	4.55844e+13
45.4	5.24422e+12	5.66124e+12	6.09422e+12	6.54315e+12	7.00804e+12	7.48887e+12	7.98566e+12	8.49841e+12	9.0271e+12	9.57175e+12	1.01324e+13	10708908622869	1.13014e+13	1.19099e+13	1.25343e+13	1.31747e+13	1.3831e+13	14503247344808	1.51915e+13	1.58957e+13	1.66158e+13	1.73519e+13	1.81039e+13	1.88719e+13	1.96558e+13	2.04557e+13	21271576976391	2.21034e+13	2.29511e+13	2.38148e+13	2.46945e+13	2.55901e+13	2.65017e+13	2.74292e+13	2.83727e+13	2.93321e+13	3.03075e+13	3.12988e+13	3.23061e+13	3.33293e+13	3.43685e+13	3.54237e+13	36494745354537	37581793128745	3.86848e+13	3.98037e+13	4.09387e+13	42089513343899	43256325677268
46.8	4.9866e+12	5.38314e+12	5.79485e+12	6.22172e+12	6.66377e+12	7.12099e+12	7.59337e+12	8.08093e+12	8.58365e+12	9.10154e+12	9.63461e+12	1.01828e+13	1.07462e+13	1.13248e+13	1.19185e+13	1.25275e+13	1.31515e+13	13790780090415	1.44452e+13	1.51148e+13	1.57995e+13	1.64995e+13	1.72146e+13	1.79448e+13	1.86902e+13	19450847760506	20226617755558	2.10176e+13	2.18237e+13	2.26449e+13	23481390038634	24333006185120	2.51998e+13	2.60817e+13	2.69789e+13	27891163073932	28818625371852	2.97613e+13	3.07191e+13	3.1692e+13	3.26802e+13	3.36835e+13	34701952995395	3.57356e+13	3.67844e+13	3.78484e+13	3.89276e+13	4.00219e+13	4.11314e+13
48.2	4.75015e+12	5.12788e+12	5.52007e+12	5.9267e+12	6.34779e+12	6.78333e+12	7.23331e+12	7.69775e+12	8.17664e+12	8.66997e+12	9.17776e+12	9.69999e+12	1.02367e+13	1.07878e+13	1.13534e+13	1.19334e+13	1.25279e+13	1.31369e+13	1.37602e+13	1.43981e+13	1.50504e+13	1.57171e+13	1.63983e+13	1.70939e+13	1.7804e+13	1.85285e+13	1.92675e+13	2.0021e+13	2.07888e+13	2.15712e+13	2.2368e+13	23179196606062	2.40049e+13	2.4845e+13	2.56996e+13	2.65686e+13	2.74521e+13	2.83501e+13	2.92624e+13	30189271892410	3.11306e+13	3.20863e+13	3.30565e+13	3.40411e+13	3.50402e+13	3.60537e+13	3.70817e+13	3.81241e+13	3.9181e+13
49.6	4.53141e+12	4.89175e+12	5.26588e+12	5.65379e+12	6.05549e+12	6.47097e+12	6.90023e+12	7.34328e+12	7.80012e+12	8.27073e+12	8.75514e+12	9.25332e+12	9.7653e+12	1.02911e+13	1.08306e+13	1.13839e+13	1.1951e+13	1.25319e+13	1.31266e+13	1.37351e+13	1.43573e+13	1.49934e+13	1.56432e+13	1.63068e+13	1.69842e+13	1.76753e+13	1.83803e+13	1.9099e+13	1.98316e+13	2.05779e+13	2.1338e+13	2.21118e+13	2.28995e+13	2.37009e+13	2.45162e+13	2.53452e+13	2.6188e+13	27044582054931	2.7915e+13	2.87991e+13	2.9697e+13	3.06088e+13	3.15343e+13	3.24736e+13	3.34267e+13	3.43935e+13	3.53742e+13	3.63686e+13	3.73768e+13
51	4.3271e+12	4.6712e+12	5.02846e+12	5.39888e+12	5.78246e+12	6.17921e+12	6.58912e+12	7.0122e+12	7.44843e+12	7.89783e+12	8.3604e+12	8.83612e+12	9.32501e+12	9.82706e+12	1.03423e+13	1.08707e+13	1.14122e+13	1.19669e+13	1.25348e+13	1.31158e+13	1.371e+13	1.43173e+13	1.49379e+13	1.55716e+13	1.62184e+13	1.68784e+13	1.75516e+13	1.82379e+13	1.89374e+13	1.96501e+13	2.03759e+13	2.11149e+13	2.1867e+13	2.26323e+13	2.34108e+13	2.42025e+13	25007263214665	2.58252e+13	2.66564e+13	2.75006e+13	2.83581e+13	2.92287e+13	3.01125e+13	3.10094e+13	3.19196e+13	3.28428e+13	3.37793e+13	3.47288e+13	3.56916e+13
52.4	4.13557e+12	4.46444e+12	4.80588e+12	5.15991e+12	5.52652e+12	5.9057e+12	6.29747e+12	6.70182e+12	7.11875e+12	7.54825e+12	7.99034e+12	8.44501e+12	8.91226e+12	9.39209e+12	9.8845e+12	1.03895e+13	1.09071e+13	1.14372e+13	1.19799e+13	1.25353e+13	1.31032e+13	1.36836e+13	1.42767e+13	1.48823e+13	1.55005e+13	1.61313e+13	16774699335725	17430655158801	1.80992e+13	1.87803e+13	1.9474e+13	2.01803e+13	2.08991e+13	2.16306e+13	2.23746e+13	2.31312e+13	2.39004e+13	24682136301042	2.54765e+13	26283397528359	27102898766876	2.7935e+13	2.87796e+13	2.96369e+13	3.05067e+13	3.13891e+13	3.22841e+13	3.31917e+13	3.41118e+13
53.8	3.9561e+12	4.27069e+12	4.59732e+12	4.93598e+12	5.28668e+12	5.64941e+12	6.02417e+12	6410974162825	6.80981e+12	7.22068e+12	7.64358e+12	8.07852e+12	8.52549e+12	8.9845e+12	9.45554e+12	9.93861e+12	1.04337e+13	1.09409e+13	1.146e+13	1.19913e+13	1.25345e+13	1.30898e+13	1.36571e+13	1.42365e+13	1.48278e+13	15431261084417	1.60467e+13	1.66742e+13	17313727572005	1.79653e+13	1.86289e+13	1.93045e+13	1.99922e+13	2.06919e+13	2.14036e+13	2.21274e+13	2.28632e+13	2.3611e+13	2.43709e+13	2.51428e+13	2.59267e+13	26722665676470	2.75307e+13	2.83507e+13	2.91828e+13	3.00269e+13	3.0883e+13	3.17512e+13	3.26314e+13
55.2	3.78797e+12	4.08919e+12	4.40194e+12	4.7262e+12	5.062e+12	5.40931e+12	5.76815e+12	6.13851e+12	6.52039e+12	6.9138e+12	7.31873e+12	7.73518e+12	8.16316e+12	8.60266e+12	9.05368e+12	9.51622e+12	9.99029e+12	1.04759e+13	1.0973e+13	1.14816e+13	1.20018e+13	1.25335e+13	1.30767e+13	1.36314e+13	1.41977e+13	1.47754e+13	1.53647e+13	15965555867030	1.65779e+13	1.72018e+13	1.78372e+13	1.84841e+13	1.91425e+13	1.98125e+13	2.04939e+13	2.11869e+13	2.18915e+13	2.26075e+13	2.33351e+13	2.40742e+13	2.48248e+13	25586960817482	2.63606e+13	2.71458e+13	2.79425e+13	2.87508e+13	2.95705e+13	3.04018e+13	3.12446e+13
56.6	3.63046e+12	3.91916e+12	4218902233143	4.52969e+12	4.85152e+12	5.18439e+12	5.52831e+12	5.88327e+12	6.24927e+12	6.62632e+12	7.01442e+12	7.41355e+12	7.82373e+12	8.24496e+12	8.67723e+12	9.12054e+12	9.57489e+12	1.00403e+13	1.05167e+13	1.10042e+13	1.15028e+13	1.20123e+13	1.2533e+13	1.30646e+13	1.36073e+13	1.41611e+13	1.47259e+13	1.53017e+13	1.58886e+13	1.64865e+13	1.70955e+13	1.77155e+13	18346556110227	1.89887e+13	1.96418e+13	2.0306e+13	2.09812e+13	2.16675e+13	22364824470937	2.30732e+13	2.37926e+13	2.45231e+13	2.52645e+13	2.60171e+13	2.67807e+13	2.75553e+13	28340972144258	2.91377e+13	2.99454e+13
58	3.48287e+12	3.75984e+12	4.04739e+12	4.34554e+12	4.65429e+12	4.97363e+12	5.30357e+12	5.6441e+12	5.99522e+12	6.35695e+12	6.72926e+12	7.11217e+12	7.50568e+12	7.90978e+12	8.32447e+12	8.74976e+12	9.18565e+12	9.63213e+12	1.00892e+13	1.05569e+13	1.10351e+13	1.1524e+13	1.20235e+13	1.25335e+13	13054146107218	1.35854e+13	1.41272e+13	1.46796e+13	15242672676735	1.58163e+13	1.64005e+13	1.69953e+13	1.76007e+13	1.82167e+13	1.88433e+13	1.94805e+13	2.01283e+13	2.07867e+13	2.14556e+13	2.21352e+13	2.28254e+13	2.35261e+13	2.42375e+13	2.49594e+13	2.5692e+13	2.64351e+13	2.71888e+13	27953160123517	2.87281e+13
59.4	3.34449e+12	3.61045e+12	3.88658e+12	4.17288e+12	4.46936e+12	4.77601e+12	5.09284e+12	5.41984e+12	5.75702e+12	6.10436e+12	6.46189e+12	6.82958e+12	7.20745e+12	7.5955e+12	7.99372e+12	8.40211e+12	8.82067e+12	9.24941e+12	9.68833e+12	1.01374e+13	1.05967e+13	11066113770033	1.15457e+13	1.20355e+13	1.25355e+13	1.30456e+13	1.35659e+13	1.40964e+13	1.4637e+13	1.51879e+13	1.57489e+13	1.632e+13	1.69014e+13	1.74929e+13	1.80946e+13	1.87065e+13	1.93285e+13	1.99607e+13	2.06031e+13	2.12557e+13	2.19184e+13	2.25914e+13	2.32744e+13	23967706349140	2.46711e+13	2.53848e+13	2.61085e+13	2.68425e+13	2.75866e+13
60.8	3.2146e+12	3.47023e+12	3.73563e+12	4.01082e+12	4.29578e+12	4.59053e+12	4.89505e+12	5.20935e+12	5.53343e+12	5.86729e+12	6210926909618	6.56434e+12	6.92754e+12	7.30051e+12	7.68326e+12	8.0758e+12	8.47811e+12	8.8902e+12	9.31206e+12	9.74371e+12	1.01851e+13	1.06363e+13	1.10973e+13	1.15681e+13	1.20486e+13	1.25389e+13	1.3039e+13	1.35489e+13	1.40686e+13	1.4598e+13	1.51372e+13	1.56862e+13	1.6245e+13	16813539448958	1.73919e+13	1.798e+13	1.85779e+13	1.91855e+13	1.9803e+13	2.04302e+13	2.10672e+13	21713977175102	2.23705e+13	23036874711079	2.3713e+13	2.43989e+13	2.50946e+13	2.58e+13	2.65152e+13
62.2	3.09259e+12	3.33852e+12	3.59385e+12	3.85859e+12	4.13274e+12	4.4163e+12	4.70926e+12	5.01163e+12	5.32341e+12	5.6446e+12	5.97519e+12	6.31519e+12	6.6646e+12	7.02342e+12	7.39165e+12	7.76928e+12	8.15632e+12	8.55277e+12	8.95863e+12	9.37389e+12	9.79856e+12	1.02326e+13	1.06761e+13	11129020127900	1.15913e+13	1.2063e+13	1.25441e+13	1.30347e+13	1.35346e+13	1.40439e+13	1.45627e+13	15090849844129	1.56284e+13	1.61754e+13	1.67318e+13	1.72975e+13	1.78727e+13	1.84573e+13	1.90514e+13	19654769609780	2.02676e+13	20889826121415	2.15215e+13	2.21625e+13	22812968316534	2.34728e+13	2.41421e+13	2.48208e+13	2.55089e+13
63.6	2.97792e+12	3.21473e+12	3.46059e+12	3.71552e+12	3.9795e+12	4.25254e+12	4.53465e+12	4.82581e+12	5.12602e+12	5.4353e+12	5.75364e+12	6.08103e+12	6.41749e+12	6.763e+12	7.11757e+12	7.4812e+12	7.85389e+12	8.23564e+12	8.62645e+12	9.02632e+12	9.43524e+12	9.85323e+12	10280267978915	1.07164e+13	1.11615e+13	1.16157e+13	1.2079e+13	1.25514e+13	1.30328e+13	1.35232e+13	1.40227e+13	1.45313e+13	1.50489e+13	1.55756e+13	1.61114e+13	1.66562e+13	1.721e+13	1.7773e+13	1.8345e+13	1.8926e+13	1.95161e+13	2.01153e+13	2.07235e+13	2.13408e+13	2.19671e+13	2.26025e+13	2.32469e+13	2.39005e+13	2.4563e+13
65	2.87005e+12	3.09828e+12	3.33524e+12	3.58093e+12	3.83536e+12	4.09851e+12	4.37039e+12	4.651e+12	4.94035e+12	5.23842e+12	5.54523e+12	5.86077e+12	6.18503e+12	6.51803e+12	6.85976e+12	7.21022e+12	7.56941e+12	7.93733e+12	8.31398e+12	8.69936e+12	9.09348e+12	9.49632e+12	9.90789e+12	1.03282e+13	1.07572e+13	1.1195e+13	1.16415e+13	12096725921561	1.25607e+13	1.30334e+13	1.35148e+13	1.40049e+13	1.45038e+13	1.50114e+13	1.55278e+13	1.60529e+13	1.65867e+13	1.71292e+13	1.76805e+13	1.82405e+13	1.88092e+13	1.93866e+13	1.99728e+13	2.05677e+13	2.11714e+13	2.17838e+13	2.24049e+13	2.30347e+13	2.36733e+13
66.4	2.76845e+12	2.9886e+12	3.21717e+12	3.45417e+12	3.69958e+12	3.95342e+12	4.21568e+12	4.48636e+12	4.76546e+12	5.05298e+12	5.34893e+12	5.65329e+12	5.96608e+12	6.28729e+12	6.61692e+12	6.95497e+12	7.30145e+12	7.65634e+12	8.01966e+12	8.3914e+12	8.77156e+12	9.16014e+12	9.55715e+12	9.96258e+12	1.03764e+13	1.07987e+13	1.12294e+13	1.16685e+13	1.2116e+13	1.2572e+13	1.30364e+13	1.35092e+13	1.39904e+13	1.448e+13	1.49781e+13	1.54846e+13	1.59995e+13	1.65228e+13	1.70546e+13	1.75947e+13	1.81433e+13	1.87003e+13	1.92658e+13	1.98396e+13	2.04219e+13	2.10126e+13	2.16117e+13	2.22193e+13	22835252561352
67.8	2.67258e+12	2.8851e+12	3.10576e+12	3.33455e+12	3.57146e+12	3.81651e+12	4.06968e+12	4.33099e+12	4.60043e+12	4.87799e+12	5.16369e+12	5.45751e+12	5.75947e+12	6.06956e+12	6.38777e+12	6.71412e+12	7.04859e+12	7.3912e+12	7.74193e+12	8.1008e+12	8.4678e+12	8.84292e+12	9.22618e+12	9.61756e+12	10017078998193	1.04247e+13	1.08405e+13	1.12644e+13	1.16964e+13	1.21366e+13	1.25849e+13	1.30413e+13	1.35059e+13	1.39786e+13	1.44594e+13	1.49483e+13	1.54454e+13	15950611113986	1.64639e+13	16985411943919	17515007332405	1.80527e+13	1.85986e+13	1.91526e+13	1.97147e+13	2.02849e+13	2.08633e+13	2.14498e+13	2.20444e+13
69.2	2.58189e+12	2.78721e+12	3.00038e+12	3.2214e+12	3.45028e+12	3687010234227	3.9316e+12	4.18404e+12	4.44433e+12	4.71248e+12	4.98848e+12	5.27233e+12	5.56405e+12	5.86361e+12	6.17103e+12	6.4863e+12	6.80943e+12	7.14041e+12	7.47924e+12	7.82593e+12	8.18048e+12	8.54287e+12	8.91312e+12	9.29123e+12	9.67719e+12	1.0071e+13	1.04727e+13	1.08822e+13	1.12996e+13	1.17248e+13	1.21579e+13	1.25988e+13	1.30476e+13	13504262202541	1.39688e+13	1.44411e+13	1.49213e+13	1.54094e+13	1.59053e+13	1.64091e+13	1.69207e+13	1.74402e+13	1.79675e+13	1.85027e+13	1.90457e+13	1.95966e+13	2.01554e+13	2.0722e+13	21296459252348
70.6	2.49587e+12	2.69434e+12	2.90041e+12	3.11407e+12	3.33532e+12	3.56416e+12	3.8006e+12	4.04463e+12	4.29625e+12	4.55546e+12	4.82227e+12	5.09667e+12	5.37866e+12	5.66824e+12	5.96542e+12	6.27018e+12	6.58254e+12	6.9025e+12	7.23004e+12	7.56518e+12	7.90791e+12	8258232411006	8.61615e+12	8981654908994	9.35475e+12	9.73545e+12	1.01237e+13	1.05196e+13	1.09231e+13	1.13341e+13	1.17528e+13	12179042182125	12612881535399	1.30543e+13	1.35033e+13	13959954187398	1.44242e+13	1.4896e+13	1.53754e+13	1.58623e+13	1.63569e+13	1.68591e+13	1.73689e+13	1.78862e+13	1.84112e+13	1.89437e+13	1.94838e+13	2.00316e+13	20586881943792
72	2.4141e+12	2.60607e+12	2.80539e+12	3.01205e+12	3.22605e+12	3.4474e+12	3.67609e+12	3912123607234	4.1555e+12	4.40622e+12	4.66429e+12	4.9297e+12	5.20245e+12	5.48255e+12	5.76999e+12	6.06477e+12	6.3669e+12	6.67637e+12	6.99318e+12	7.31734e+12	7.64884e+12	7.98769e+12	8.33388e+12	8.68741e+12	9.04829e+12	9.41651e+12	9.79207e+12	1.0175e+13	1.05652e+13	1.09628e+13	1.13678e+13	1.17801e+13	1.21997e+13	1.26266e+13	1.3061e+13	1.35026e+13	1.39516e+13	14407966661967	1.48717e+13	1.53427e+13	1.58211e+13	1.63068e+13	1.67998e+13	1.73003e+13	1.7808e+13	1.83231e+13	18845539057901	1.93753e+13	1.99124e+13
73.4	2.33637e+12	2.52216e+12	2.71505e+12	2.91506e+12	3.12217e+12	3.33639e+12	3.55772e+12	3.78615e+12	4.02169e+12	4.26434e+12	4.51409e+12	4.77095e+12	5.03492e+12	5.306e+12	5.58419e+12	5.86948e+12	6.16188e+12	6.46138e+12	6.76799e+12	7.08171e+12	7.40254e+12	7.73048e+12	8.06552e+12	8.40767e+12	8.75692e+12	9.11329e+12	9.47676e+12	9.84734e+12	1.0225e+13	1.06098e+13	1.10017e+13	1.14007e+13	1.18068e+13	1.22201e+13	1.26404e+13	1.30678e+13	13502363028245	1.3944e+13	1.43928e+13	1.48486e+13	1.53116e+13	1.57817e+13	1.62589e+13	1.67432e+13	1.72346e+13	1.77331e+13	1.82387e+13	1.87514e+13	1.92712e+13
74.8	2.26244e+12	2.44235e+12	2.62914e+12	2.82282e+12	3.02337e+12	3.23081e+12	3.44514e+12	3.66634e+12	3.89443e+12	4.1294e+12	4.37125e+12	4.61999e+12	4.8756e+12	5.1381e+12	5.40748e+12	5.68375e+12	5.96689e+12	6.25692e+12	6.55383e+12	6.85763e+12	7.1683e+12	7.48586e+12	7.8103e+12	8.14162e+12	8.47983e+12	8.82491e+12	9.17688e+12	9.53573e+12	9.90147e+12	10274085173348	1.06536e+13	11039964936889	1.14332e+13	1.18334e+13	1.22404e+13	1.26543e+13	1.30751e+13	1.35028e+13	1.39373e+13	1.43788e+13	1.48271e+13	1.52823e+13	1.57444e+13	1.62134e+13	1.66892e+13	1.71719e+13	1.76616e+13	1.81581e+13	1.86614e+13
76.2	2.19209e+12	2.36641e+12	2.54739e+12	2.73505e+12	2.92937e+12	3.13036e+12	3.33802e+12	3.55235e+12	3.77334e+12	4.00101e+12	4.23534e+12	4.47634e+12	4.72401e+12	4.97835e+12	5.23935e+12	5.50702e+12	5.78137e+12	6.06238e+12	6.35006e+12	6.6444e+12	6.94542e+12	7.2531e+12	7.56746e+12	7.88848e+12	8.21617e+12	8.55052e+12	8.89155e+12	9.23924e+12	9.59361e+12	9.95464e+12	1.03223e+13	1.06967e+13	1.10777e+13	1.14654e+13	1.18598e+13	1.22609e+13	1.26686e+13	1.30829e+13	1.3504e+13	1.39317e+13	1.43661e+13	1.48071e+13	15254855198973	1.57092e+13	16170298554318	1.6638e+13	1.71124e+13	1.75935e+13	1.80812e+13
77.6	2.12511e+12	2.2941e+12	2.46955e+12	2.65147e+12	2.83986e+12	3.03471e+12	3.23602e+12	3.4438e+12	3.65804e+12	3.87875e+12	4.10592e+12	4.33956e+12	4.57966e+12	4.82623e+12	5.07926e+12	5.33875e+12	5.60471e+12	5.87713e+12	6.15602e+12	6.44138e+12	6.73319e+12	7.03148e+12	7.33622e+12	7.64743e+12	7.96511e+12	8.28925e+12	8619856566886	8.95693e+12	9.30046e+12	9.65046e+12	1.00069e+13	1.03699e+13	1.07392e+13	1.11151e+13	1.14974e+13	1.18862e+13	12281461001651	1.26832e+13	1.30914e+13	1.3506e+13	13927111016515	1.43547e+13	1.47887e+13	1.52292e+13	1.56762e+13	1.61296e+13	1.65895e+13	1.70559e+13	1.75287e+13
79	2.06127e+12	2.22518e+12	2.39537e+12	2.57182e+12	2.75455e+12	2.94354e+12	3.13881e+12	3.34034e+12	3.54815e+12	3.76223e+12	3.98257e+12	4.20919e+12	4.44208e+12	4.68124e+12	4.92667e+12	5.17837e+12	5.43634e+12	5.70058e+12	5.97109e+12	6.24787e+12	6.53092e+12	6.82024e+12	7.11583e+12	7.4177e+12	7.72583e+12	8.04023e+12	8.3609e+12	8.68785e+12	9.02106e+12	9.36055e+12	9.7063e+12	1.00583e+13	1.04166e+13	1.07812e+13	1.1152e+13	1.15291e+13	1.19125e+13	1.23022e+13	12698075229482	1.31003e+13	1.35087e+13	1.39235e+13	1.43445e+13	1.47717e+13	1.52053e+13	1.56451e+13	1.60912e+13	1.65435e+13	1.70021e+13
80.4	2.00035e+12	2.15942e+12	2.32457e+12	2.49581e+12	2.67313e+12	2.85654e+12	3.04604e+12	3.24162e+12	3.44328e+12	3.65103e+12	3.86487e+12	4.08479e+12	4.31079e+12	4.54288e+12	4.78106e+12	5.02532e+12	5.27566e+12	5.53209e+12	5.79461e+12	6.06321e+12	6.3379e+12	6.61867e+12	6.90552e+12	7.19846e+12	7.49749e+12	7.8026e+12	8.11379e+12	8.43108e+12	8.75444e+12	9.08389e+12	9.41943e+12	9.76105e+12	1.01088e+13	10462546976855	1.08224e+13	1.11884e+13	1.15604e+13	1.19386e+13	12322778611346	12713080094565	1.31095e+13	13511938217324	1.39205e+13	1.43351e+13	1.47559e+13	1.51827e+13	1.56156e+13	1.60546e+13	1.64996e+13
81.8	1.94215e+12	2.09659e+12	2.25694e+12	2.4232e+12	2.59537e+12	2.77344e+12	2.95742e+12	3.14731e+12	3.34311e+12	3.54482e+12	3.75243e+12	3.96595e+12	4.18538e+12	4.41072e+12	4.64197e+12	4.87912e+12	5.12218e+12	5.37115e+12	5.62603e+12	5.88682e+12	6.15351e+12	6.42611e+12	6.70462e+12	6.98904e+12	7.27937e+12	7.5756e+12	7.87774e+12	8.18579e+12	8.49975e+12	8.81962e+12	9.14539e+12	9.47708e+12	9.81467e+12	1.01582e+13	1.05076e+13	1.08629e+13	1.12241e+13	1.15912e+13	1.19643e+13	1.23432e+13	1.27281e+13	1.31188e+13	1.35155e+13	1.39181e+13	1.43266e+13	1.4741e+13	1.51613e+13	1.55875e+13	16019605402048
83.2	1.88654e+12	2.03656e+12	2.19232e+12	2.35381e+12	2.52105e+12	2.69403e+12	2.87274e+12	3.05719e+12	3.24738e+12	3.44331e+12	3.64498e+12	3.85239e+12	4.06554e+12	4.28442e+12	4.50905e+12	4.73941e+12	4.97551e+12	5.21736e+12	5.46494e+12	5.71825e+12	5.97731e+12	6.24211e+12	6.51264e+12	6.78892e+12	7.07093e+12	7.35868e+12	7.65217e+12	7.9514e+12	8.25637e+12	8.56708e+12	8.88353e+12	9.20571e+12	9.53364e+12	9.8673e+12	10206699716189	1.05518e+13	1.09027e+13	1.12593e+13	1.16217e+13	1.19898e+13	1.23636e+13	1.27432e+13	1.31285e+13	1.35196e+13	1.39164e+13	1.43189e+13	1.47272e+13	1.51412e+13	1.55609e+13
84.6	1.83337e+12	1.97917e+12	2.13054e+12	2.28748e+12	2.45e+12	2.6181e+12	2.79178e+12	2.97104e+12	3.15587e+12	3.34628e+12	3.54226e+12	3.74383e+12	3.95097e+12	4.16368e+12	4.38198e+12	4.60585e+12	4.8353e+12	5.07032e+12	5.31093e+12	5.55711e+12	5.80886e+12	6.0662e+12	6.32911e+12	6.5976e+12	6.87166e+12	7.15131e+12	7.43653e+12	7.72732e+12	8.0237e+12	8.32565e+12	8.63318e+12	8.94628e+12	9.26497e+12	9.58923e+12	9.91906e+12	1.02545e+13	1.05955e+13	1.0942e+13	1.12942e+13	1.16519e+13	1.20152e+13	1.23841e+13	1.27585e+13	13138566414811	1.35242e+13	1.39154e+13	1.43121e+13	1.47145e+13	1.51224e+13
86	1.78252e+12	1.92427e+12	2.07144e+12	2.22403e+12	2.38204e+12	2.54548e+12	2.71434e+12	2.88862e+12	3.06833e+12	3.25346e+12	3.444e+12	3.63998e+12	3.84137e+12	4.04819e+12	4.26043e+12	4.47809e+12	4.70117e+12	4.92968e+12	5.16361e+12	5.40296e+12	5.64773e+12	5.89793e+12	6.15355e+12	6.41459e+12	6.68105e+12	6.95294e+12	7.23025e+12	7.51298e+12	7.80113e+12	8.0947e+12	8.3937e+12	8.69812e+12	9.00797e+12	9.32323e+12	9.64392e+12	9.97003e+12	10301560899829	1.06385e+13	1.09809e+13	1.13287e+13	1.16819e+13	1.20406e+13	1.24046e+13	1.27741e+13	1.3149e+13	1.35294e+13	1.39151e+13	1.43063e+13	1.47029e+13
87.4	1.73383e+12	1.87171e+12	2.01486e+12	2.16329e+12	2.31699e+12	2.47596e+12	2.64021e+12	2.80973e+12	2.98453e+12	3.1646e+12	3.34994e+12	3.54056e+12	3.73645e+12	3.93762e+12	4.14406e+12	4.35578e+12	4.57277e+12	4.79504e+12	5.02258e+12	5.25539e+12	5.49348e+12	5.73684e+12	5.98548e+12	6.23939e+12	6.49858e+12	6.76304e+12	7.03277e+12	7.30778e+12	7.58806e+12	7.87362e+12	8.16445e+12	8.46056e+12	8.76194e+12	9.06859e+12	9.38052e+12	9.69772e+12	1.00202e+13	1.0348e+13	1.0681e+13	1.10193e+13	1.13629e+13	1.17117e+13	1.20658e+13	1.24252e+13	1.27899e+13	1.31598e+13	1.35351e+13	1.39156e+13	1.43013e+13
88.8	1.68718e+12	1.82135e+12	1.96065e+12	2.10508e+12	2.25464e+12	2.40934e+12	2.56917e+12	2.73413e+12	2.90422e+12	3.07945e+12	3.25981e+12	3.4453e+12	3.63592e+12	3.83168e+12	4.03256e+12	4.23858e+12	4.44974e+12	4.66602e+12	4.88744e+12	5.11399e+12	5.34567e+12	5.58249e+12	5.82443e+12	6.07151e+12	6.32373e+12	6.58107e+12	6.84355e+12	7.11116e+12	7.3839e+12	7.66177e+12	7.94478e+12	8.23292e+12	8.52619e+12	8.82459e+12	9.12813e+12	9.4368e+12	9.7506e+12	1.00695e+13	1.03936e+13	1.07228e+13	1.10571e+13	1.13966e+13	1.17412e+13	1.20909e+13	1.24458e+13	1.28058e+13	13170889853977	1.35411e+13	1.39165e+13
90.2	1642429213745	1.77304e+12	1.90864e+12	2.04924e+12	2.19484e+12	2.34543e+12	2.50102e+12	2.6616e+12	2.82719e+12	2.99776e+12	3.17334e+12	3.35391e+12	3.53947e+12	3.73004e+12	3.9256e+12	4.12615e+12	4.3317e+12	4.54225e+12	4.7578e+12	4.97834e+12	5.20387e+12	5.43441e+12	5.66994e+12	5.91046e+12	6.15598e+12	6.4065e+12	6.66201e+12	6.92253e+12	7.18803e+12	7.45854e+12	7.73403e+12	8.01453e+12	8.30002e+12	8.59051e+12	8.886e+12	9.18648e+12	9.49195e+12	9.80243e+12	1.01179e+13	1.04384e+13	1.07638e+13	1.10943e+13	1.14297e+13	11770188104908	1.21156e+13	1.24661e+13	1.28215e+13	1.3182e+13	1.35474e+13
91.6	1.59945e+12	1.72664e+12	1.85869e+12	1.99562e+12	2.1374e+12	2.28405e+12	2.43557e+12	2.59195e+12	2.7532e+12	2.91932e+12	3.0903e+12	3.26614e+12	3.44685e+12	3.63243e+12	3.82287e+12	4.01818e+12	4.21835e+12	4.42339e+12	4.63329e+12	4.84806e+12	5.0677e+12	5.2922e+12	5.52156e+12	5.75579e+12	5.99489e+12	6.23885e+12	6.48768e+12	6.74137e+12	6.99993e+12	7.26336e+12	7.53165e+12	7.8048e+12	8.08283e+12	8.36571e+12	8.65346e+12	8.94608e+12	9.24357e+12	9.54591e+12	9.85313e+12	1.01652e+13	1.04822e+13	1.0804e+13	1.11306e+13	1.14622e+13	1.17986e+13	1.21399e+13	1.2486e+13	1.2837e+13	1.31929e+13
93	1.55816e+12	1.68207e+12	1.81072e+12	1.9441e+12	2.08223e+12	2.2251e+12	2.3727e+12	2.52505e+12	2.68214e+12	2.84396e+12	3.01053e+12	3.18184e+12	3.35788e+12	3.53867e+12	3.72419e+12	3.91446e+12	4.10947e+12	4.30921e+12	4.5137e+12	4.72292e+12	4.93689e+12	5.15559e+12	5.37904e+12	5.60723e+12	5.84015e+12	6.07782e+12	6.32022e+12	6.56737e+12	6.81925e+12	7.07588e+12	7.33724e+12	7.60335e+12	7.87419e+12	8.14978e+12	8.4301e+12	8.71517e+12	9.00497e+12	9.29951e+12	9.5988e+12	9.90282e+12	1.02116e+13	1.05251e+13	1.08433e+13	11166320797584	1.1494e+13	1.18265e+13	1.21637e+13	1.25057e+13	12852340690144
94.4	1.5185e+12	1.63925e+12	1.76463e+12	1.89462e+12	2.02923e+12	2.16846e+12	2.31231e+12	2.46077e+12	2.61386e+12	2.77157e+12	2.9339e+12	3.10084e+12	3.27241e+12	3.44859e+12	3.62939e+12	3.81482e+12	4.00486e+12	4.19952e+12	4.3988e+12	4.6027e+12	4.81122e+12	5.02436e+12	5.24211e+12	5.46449e+12	5.69149e+12	5.9231e+12	6.15934e+12	6.40019e+12	6.64566e+12	6.89576e+12	7.15047e+12	7.4098e+12	7.67375e+12	7.94232e+12	8.21551e+12	8.49332e+12	8.77574e+12	9.06279e+12	9.35446e+12	9.65074e+12	9.95165e+12	10257169708887	1.05673e+13	10882075244366	1.12015e+13	1.15255e+13	1.18541e+13	1.21873e+13	1.25252e+13
95.8	1.48038e+12	1598105668329	1.72033e+12	1.84706e+12	1.97829e+12	2.11403e+12	2.25426e+12	2.39901e+12	2.54825e+12	2.702e+12	2.86025e+12	3.023e+12	3.19026e+12	3.36202e+12	3.53829e+12	3.71906e+12	3.90433e+12	4.0941e+12	4.28838e+12	4.48716e+12	4.69045e+12	4.89824e+12	5.11053e+12	5.32732e+12	5.54862e+12	5.77442e+12	6.00473e+12	6.23954e+12	6.47885e+12	6.72266e+12	6.97098e+12	7.2238e+12	7.48113e+12	7.74295e+12	8.00929e+12	8.28012e+12	8.55546e+12	8.8353e+12	9.11965e+12	9.40849e+12	9.70184e+12	9.9997e+12	1.03021e+13	1.06089e+13	1.09203e+13	11236151937071	1.15565e+13	1.18814e+13	1.22108e+13
97.2	1.44374e+12	1.55855e+12	1.67775e+12	1.80134e+12	1.92932e+12	2.0617e+12	2.19847e+12	2.33962e+12	2.48518e+12	2.63512e+12	2.78945e+12	2.94818e+12	3.1113e+12	3.27881e+12	3.45071e+12	3.627e+12	3.80769e+12	3.99277e+12	4.18224e+12	4.3761e+12	4.57435e+12	4.777e+12	4.98403e+12	5.19546e+12	5.41128e+12	5.63149e+12	5.8561e+12	6.08509e+12	6.31848e+12	6.55626e+12	6.79843e+12	7.045e+12	7.29595e+12	7.5513e+12	7.81104e+12	8.07517e+12	8.34369e+12	8.61661e+12	8.89391e+12	9.17561e+12	9.4617e+12	9.75219e+12	1.00471e+13	1.03463e+13	10649983297845	1.0958e+13	1.12705e+13	1.15873e+13	1.19085e+13
98.6	1.4085e+12	1.5205e+12	1.63679e+12	1.75737e+12	1.88223e+12	2.01137e+12	2.1448e+12	2.28251e+12	2.42451e+12	2.57079e+12	2.72136e+12	2.87621e+12	3.03535e+12	3.19877e+12	3.36648e+12	3.53847e+12	3.71474e+12	3.8953e+12	4.08015e+12	4.26927e+12	4.46269e+12	4.66039e+12	4.86237e+12	5.06864e+12	5.27919e+12	5.49403e+12	5.71315e+12	5.93655e+12	6.16425e+12	6.39622e+12	6.63248e+12	6.87303e+12	7.11786e+12	7.36697e+12	7.62037e+12	7.87805e+12	8.14002e+12	8.40627e+12	8.67681e+12	8.95163e+12	9.23074e+12	9.51413e+12	9.80181e+12	1.00938e+13	1.039e+13	10690542801430	1.09954e+13	1.13045e+13	1.16178e+13
100	1.37458e+12	1.48389e+12	1.59738e+12	1.71505e+12	1.83691e+12	1.96294e+12	2.09316e+12	2.22755e+12	2.36613e+12	2.50889e+12	2.65583e+12	2.80696e+12	2.96226e+12	3.12175e+12	3.28541e+12	3.45326e+12	3.62529e+12	3.80151e+12	3.9819e+12	4.16647e+12	4.35523e+12	4.54817e+12	4.74529e+12	4.94659e+12	5.15207e+12	5.36173e+12	5.57558e+12	5.79361e+12	6.01582e+12	6.24221e+12	6.47278e+12	6.70753e+12	6.94646e+12	7.18958e+12	7.43688e+12	7.68835e+12	7.94402e+12	8.20386e+12	8.46788e+12	8.73608e+12	9.00847e+12	9.28504e+12	9.56579e+12	9.85072e+12	10139829867611	1.04331e+13	1.07306e+13	1.10323e+13	1.13381e+13
101.4	1.34193e+12	1.44864e+12	1.55943e+12	1.67431e+12	1.79326e+12	1.9163e+12	2.04342e+12	2.17463e+12	2.30991e+12	2.44928e+12	2.59273e+12	2.74027e+12	2.89188e+12	3.04758e+12	3.20736e+12	3.37122e+12	3.53916e+12	3.71119e+12	3.88729e+12	4.06748e+12	4.25176e+12	4.44011e+12	4.63255e+12	4.82906e+12	5.02966e+12	5.23435e+12	5.44311e+12	5.65596e+12	5.87289e+12	6.0939e+12	6.31899e+12	6.54817e+12	6.78142e+12	7.01876e+12	7.26018e+12	7.50569e+12	7.75527e+12	8.00894e+12	8.26669e+12	8.52853e+12	8.79444e+12	9.06444e+12	9.33852e+12	9.61668e+12	9.89892e+12	1.01852e+13	1.04757e+13	1.07701e+13	1.10687e+13
102.8	1.31047e+12	1.41468e+12	1522874475071	1.63506e+12	1.75123e+12	1.87138e+12	1.99552e+12	2.12365e+12	2.25577e+12	2.39187e+12	2.53196e+12	2.67603e+12	2.82409e+12	2.97614e+12	3.13217e+12	3.29219e+12	3.4562e+12	3.62419e+12	3.79617e+12	3.97214e+12	4.15209e+12	4.33603e+12	4.52395e+12	4.71586e+12	4.91176e+12	5.11165e+12	5.31552e+12	5.52337e+12	5.73522e+12	5.95105e+12	6.17087e+12	6.39467e+12	6.62246e+12	6.85423e+12	7.09e+12	7.32975e+12	7.57348e+12	7.8212e+12	8.07291e+12	8.32861e+12	8.58829e+12	8.85195e+12	9.11961e+12	9.39125e+12	9.66688e+12	9.94649e+12	1.02301e+13	1.05177e+13	1.08092e+13
104.2	1.28016e+12	1.38196e+12	1.48766e+12	1.59724e+12	1.71073e+12	1.8281e+12	1.94938e+12	2.07454e+12	2.2036e+12	2.33655e+12	2.4734e+12	2.61414e+12	2.75878e+12	2.90731e+12	3.05974e+12	3.21606e+12	3.37627e+12	3.54038e+12	3.70838e+12	3.88028e+12	4.05607e+12	4.23575e+12	4419331058447	4.6068e+12	4.79817e+12	4.99343e+12	5.19259e+12	5.39564e+12	5.60259e+12	5.81342e+12	6.02816e+12	6.24678e+12	6.46931e+12	6.69572e+12	6.92603e+12	7.16024e+12	7.39834e+12	7.64033e+12	7.88622e+12	8.136e+12	8.38967e+12	8.64724e+12	8.90871e+12	9.17407e+12	9.44332e+12	9.71647e+12	9.99351e+12	1.02744e+13	1.05593e+13
105.6	1.25096e+12	1.35043e+12	1.45372e+12	1.5608e+12	1.6717e+12	1.7864e+12	1.9049e+12	2.02721e+12	2.15333e+12	2.28325e+12	2.41697e+12	2.5545e+12	2.69584e+12	2.84098e+12	2.98993e+12	3.14268e+12	3.29924e+12	3.4596e+12	3.62377e+12	3.79175e+12	3.96353e+12	4.13911e+12	4.3185e+12	4.5017e+12	4.6887e+12	4.87951e+12	5.07412e+12	5.27254e+12	5.47476e+12	5.68079e+12	5.89063e+12	6.10427e+12	6.32171e+12	6.54296e+12	6.76802e+12	6.99688e+12	7.22954e+12	7.46602e+12	7.70629e+12	7.95038e+12	8.19826e+12	8.44996e+12	8.70546e+12	8.96476e+12	9.22787e+12	9.49479e+12	9.76551e+12	1.004e+13	1.03184e+13
107	1.2228e+12	1.32004e+12	1.42099e+12	1.52567e+12	1.63407e+12	1.74618e+12	1.86202e+12	1.98158e+12	2.10485e+12	2.23185e+12	2.36257e+12	2.497e+12	2.63516e+12	2.77703e+12	2.92263e+12	3.07194e+12	3.22498e+12	3.38173e+12	3.5422e+12	3.7064e+12	3.87431e+12	4.04594e+12	4.2213e+12	4.40037e+12	4.58316e+12	4.76967e+12	4.9599e+12	5.15386e+12	5.35153e+12	5.55292e+12	5.75803e+12	5.96686e+12	6.17941e+12	6.39568e+12	6.61567e+12	6.83938e+12	7.06681e+12	7.29796e+12	7.53283e+12	7.77141e+12	8.01372e+12	8.25975e+12	8.5095e+12	8.76297e+12	9.02015e+12	9.28106e+12	9.54569e+12	9.81403e+12	1.00861e+13
108.4	1.19563e+12	1.29071e+12	1.38943e+12	1.49178e+12	1.59777e+12	1.7074e+12	1.82066e+12	1.93756e+12	2.0581e+12	2.18227e+12	2.31009e+12	2.44154e+12	2.57662e+12	2.71534e+12	2.85771e+12	3.0037e+12	3.15334e+12	3.30661e+12	3.46352e+12	3.62407e+12	3.78825e+12	3.95607e+12	4.12753e+12	4.30262e+12	4.48135e+12	4.66372e+12	4.84973e+12	5.03937e+12	5.23265e+12	5.42957e+12	5.63012e+12	5.83432e+12	6.04214e+12	6.25361e+12	6.46871e+12	6.68745e+12	6.90983e+12	7.13585e+12	7.3655e+12	7.59879e+12	7.83571e+12	8.07627e+12	8.32047e+12	8.56831e+12	8.81979e+12	9.0749e+12	9.33365e+12	9.59603e+12	9.86205e+12
109.8	1.16942e+12	1.26241e+12	1.35896e+12	1.45907e+12	1.56273e+12	1.66996e+12	1.78074e+12	1.89508e+12	2.01297e+12	2.13442e+12	2.25943e+12	2.388e+12	2.52012e+12	2.6558e+12	2.79504e+12	2.93784e+12	3.08419e+12	3.2341e+12	3.38757e+12	3.5446e+12	3.70518e+12	3.86932e+12	4.03702e+12	4.20828e+12	4.38309e+12	4.56146e+12	4.74339e+12	4.92887e+12	5.11791e+12	5.31051e+12	5.50667e+12	5.70638e+12	5.90966e+12	6.11649e+12	6.32687e+12	6.54082e+12	6.75832e+12	6.97938e+12	7.20399e+12	7.43216e+12	7.66389e+12	7.89918e+12	8.13803e+12	8.38043e+12	8.62639e+12	8.87591e+12	9.12898e+12	9.38562e+12	9.6458e+12
111.2	1.1441e+12	1.23508e+12	1.32954e+12	1.42748e+12	1.5289e+12	1.6338e+12	1.74218e+12	1.85404e+12	1.96938e+12	2.08821e+12	2.21051e+12	2.33629e+12	2.46555e+12	2.5983e+12	2.73452e+12	2.87423e+12	3.01741e+12	3.16408e+12	3.31422e+12	3.46785e+12	3.62495e+12	3.78554e+12	3.94961e+12	4.11715e+12	4.28818e+12	4.46269e+12	4.64068e+12	4.82215e+12	5.0071e+12	5.19552e+12	5.38743e+12	5.58282e+12	5.78169e+12	5.98404e+12	6.18988e+12	6.39919e+12	6.61198e+12	6.82825e+12	7.048e+12	7.27123e+12	7.49795e+12	7.72814e+12	7.96181e+12	8.19897e+12	8.4396e+12	8683717436294	8.93131e+12	9.18239e+12	9.43694e+12
112.6	1.11963e+12	1.20867e+12	1.30111e+12	1.39695e+12	1.4962e+12	1.59886e+12	1.70493e+12	1.8144e+12	1.92727e+12	2.04355e+12	2.16324e+12	2.28633e+12	2.41283e+12	2.54274e+12	2.67605e+12	2.81277e+12	2.95289e+12	3.09642e+12	3.24335e+12	3.39369e+12	3.54744e+12	3.70459e+12	3.86515e+12	4.02912e+12	4.19649e+12	4.36726e+12	4.54145e+12	4.71903e+12	4.90003e+12	5.08443e+12	5.27223e+12	5.46345e+12	5.65806e+12	5.85609e+12	6.05752e+12	6.26235e+12	6.47059e+12	6.68224e+12	6.8973e+12	7.11575e+12	7.33762e+12	7.56289e+12	7.79157e+12	8.02365e+12	8259139238211	8.49803e+12	8.74033e+12	8.98604e+12	9.23515e+12
114	1.09599e+12	1.18315e+12	1.27363e+12	1.36746e+12	1.46461e+12	1.5651e+12	1.66893e+12	1.77609e+12	1886577744139	2.0004e+12	2.11756e+12	2.23806e+12	2.36189e+12	2.48905e+12	2.61955e+12	2.75338e+12	2.89054e+12	3.03104e+12	3.17487e+12	3.32204e+12	3.47254e+12	3.62637e+12	3.78354e+12	3.94404e+12	4.10788e+12	4.27505e+12	4.44555e+12	4.61939e+12	4.79657e+12	4.97707e+12	5.16091e+12	5.34809e+12	5.5386e+12	5.73244e+12	5.92961e+12	6.13012e+12	6.33397e+12	6.54115e+12	6.75166e+12	6.96551e+12	7.18269e+12	7.4032e+12	7.62705e+12	7.85423e+12	8.08475e+12	8.3186e+12	8.55578e+12	8.7963e+12	9.04016e+12
115.4	1.07314e+12	1.15848e+12	1.24708e+12	1.33894e+12	1.43408e+12	1.53247e+12	1.63413e+12	1.73905e+12	1.84724e+12	1.9587e+12	2.07341e+12	2.1914e+12	2.31264e+12	2.43715e+12	2.56493e+12	2.69597e+12	2.83027e+12	2.96784e+12	3.10868e+12	3.25277e+12	3.40014e+12	3.55076e+12	3.70465e+12	3.86181e+12	4.02223e+12	4.18592e+12	4.35287e+12	4.52308e+12	4.69656e+12	4.8733e+12	5.05331e+12	5.23658e+12	5.42312e+12	5.61292e+12	5.80598e+12	6.00231e+12	6.20191e+12	6.40477e+12	6.61089e+12	6.82028e+12	7.03293e+12	7.24885e+12	7.46803e+12	7.69047e+12	7.91618e+12	8.14516e+12	8.3774e+12	8.6129e+12	8.85167e+12
116.8	1.05104e+12	1.13462e+12	1.2214e+12	1.31138e+12	1.40455e+12	1.50092e+12	1.60048e+12	1.70325e+12	1.80921e+12	1.91837e+12	2.03072e+12	2.14627e+12	2.26502e+12	2.38697e+12	2.51212e+12	2.64046e+12	2.772e+12	2.90673e+12	3.04467e+12	3.1858e+12	3.33013e+12	3.47765e+12	3.62838e+12	3.7823e+12	3.93941e+12	4.09973e+12	4.26324e+12	4.42995e+12	4.59986e+12	4.77296e+12	4.94926e+12	5.12876e+12	5.31145e+12	5.49735e+12	5.68644e+12	5.87872e+12	6.07421e+12	6.27289e+12	6.47477e+12	6.67985e+12	6.88812e+12	7.09959e+12	7.31426e+12	7.53213e+12	7.75319e+12	7.97745e+12	8.20491e+12	8.43556e+12	8.66941e+12
118.2	1.02967e+12	1.11155e+12	1.19656e+12	1.28471e+12	1.37598e+12	1.47039e+12	1.56794e+12	1.66861e+12	1.77242e+12	1.87935e+12	1.98942e+12	2.10263e+12	2.21896e+12	2.33843e+12	2.46103e+12	2.58676e+12	2.71563e+12	2.84762e+12	2.98275e+12	3.12101e+12	3.2624e+12	3.40693e+12	3.55459e+12	3.70538e+12	3.8593e+12	4.01635e+12	4.17654e+12	4.33986e+12	4.50631e+12	4.67589e+12	4.84861e+12	5.02446e+12	5.20344e+12	5.38555e+12	5.5708e+12	5.75917e+12	5.95068e+12	6.14532e+12	6.3431e+12	6544003409705	6.74804e+12	6.95521e+12	7.16551e+12	7.37895e+12	7.59552e+12	7.81522e+12	8.03805e+12	8.26401e+12	8.49311e+12
119.6	1.00898e+12	1.08922e+12	1.17252e+12	1.2589e+12	1.34834e+12	1.44085e+12	1.53643e+12	1.63509e+12	1.73681e+12	1.8416e+12	1.94946e+12	2.06038e+12	2.17438e+12	2.29145e+12	2.41159e+12	2.53479e+12	2.66107e+12	2.79041e+12	2.92282e+12	3.05831e+12	3.19686e+12	3.33848e+12	3.48317e+12	3.63093e+12	3.78176e+12	3.93566e+12	4.09263e+12	4.25267e+12	4.41578e+12	4.58195e+12	4.7512e+12	4.92351e+12	5.0989e+12	5.27735e+12	5.45887e+12	5.64347e+12	5.83113e+12	6.02186e+12	6.21566e+12	6.41253e+12	6.61247e+12	6.81548e+12	7.02155e+12	7.2307e+12	7.44292e+12	7.6582e+12	7.87656e+12	8.09798e+12	8.32248e+12
121	9.8895e+11	1.06759e+12	1.14924e+12	1.2339e+12	1.32157e+12	1.41224e+12	1.50593e+12	1.60262e+12	1.70232e+12	1.80503e+12	1.91075e+12	2.01948e+12	2.13121e+12	2.24595e+12	2.3637e+12	2.48446e+12	2.60823e+12	2.73501e+12	2.86479e+12	2.99759e+12	3.13339e+12	3272198422169	3.41402e+12	3.55884e+12	3.70668e+12	3.85752e+12	4.01137e+12	4.16823e+12	4.3281e+12	4.49098e+12	4.65687e+12	4.82576e+12	4.99766e+12	5.17257e+12	5.35049e+12	5.53142e+12	5.71535e+12	5.9023e+12	6.09225e+12	6.28521e+12	6.48118e+12	6.68016e+12	6.88214e+12	7.08714e+12	7.29514e+12	7.50615e+12	7.72017e+12	7.9372e+12	8.15724e+12
122.4	9.69544e+11	1.04664e+12	1.12669e+12	1.20969e+12	1.29564e+12	1.38453e+12	1.47638e+12	1.57117e+12	1668919359638	1.76961e+12	1.87326e+12	1.97985e+12	2.08939e+12	2.20188e+12	2.31732e+12	2.43571e+12	2.55705e+12	2.68134e+12	2.80858e+12	2.93877e+12	3.0719e+12	3.20799e+12	3.34703e+12	3.48901e+12	3.63395e+12	3.78183e+12	3.93266e+12	4.08644e+12	4.24318e+12	4.40286e+12	4.56549e+12	4.73107e+12	4.8996e+12	5.07107e+12	5.2455e+12	5.42288e+12	5.60321e+12	5.78648e+12	5.97271e+12	6.16188e+12	6.35401e+12	6.54908e+12	6.7471e+12	6.94807e+12	7.152e+12	7.35887e+12	7.56869e+12	7.78146e+12	7.99717e+12
123.8	9.50743e+11	1.02635e+12	1.10484e+12	1.18623e+12	1.27051e+12	1.35768e+12	1447749751428	1.54071e+12	1.63656e+12	1.7353e+12	1.83693e+12	1.94146e+12	2.04887e+12	2.15918e+12	2.27239e+12	2.38848e+12	2.50747e+12	2.62935e+12	2.75412e+12	2.88178e+12	3.01233e+12	3.14578e+12	3.28212e+12	3.42135e+12	3.56348e+12	3.70849e+12	3.8564e+12	4.0072e+12	4.16089e+12	4.31748e+12	4.47695e+12	4.63932e+12	4.80458e+12	4.97274e+12	5.14378e+12	5.31772e+12	5.49455e+12	5.67427e+12	5.85689e+12	6.04239e+12	6.23079e+12	6.42208e+12	6.61626e+12	6.81334e+12	7.0133e+12	7.21616e+12	7.42192e+12	7.63056e+12	7.84209e+12
125.2	9.32523e+11	1.00668e+12	1.08367e+12	1.1635e+12	1.24616e+12	1.33167e+12	1.42e+12	1.51118e+12	1.60519e+12	1.70204e+12	1.80173e+12	1.90425e+12	2.00961e+12	2.11781e+12	2.22884e+12	2.34271e+12	2.45941e+12	2.57896e+12	2.70134e+12	2.82655e+12	2.95461e+12	3.0855e+12	3.21922e+12	3.35579e+12	3.49519e+12	3.63742e+12	3.7825e+12	3.93041e+12	4.08115e+12	4.23474e+12	4.39116e+12	4.55041e+12	4.71251e+12	4.87744e+12	5.04521e+12	5.21581e+12	5.38925e+12	5565528517022	5.74464e+12	5.92659e+12	6.11138e+12	6.29901e+12	6.48947e+12	6.68277e+12	6.8789e+12	7.07787e+12	7.27968e+12	7.48432e+12	7.69181e+12
126.6	9.1486e+11	9.87611e+11	1.06314e+12	1.14146e+12	1.22256e+12	1.30644e+12	1.39311e+12	1.48256e+12	1.57479e+12	1.6698e+12	1.7676e+12	1.86818e+12	1.97155e+12	2.07769e+12	2.18662e+12	2.29834e+12	2.41283e+12	2.53011e+12	2.65017e+12	2.77302e+12	2.89864e+12	3.02705e+12	3.15825e+12	3.29223e+12	3.42898e+12	3.56853e+12	3.71085e+12	3.85596e+12	4.00385e+12	4.15453e+12	4.30799e+12	4.46423e+12	4.62325e+12	4.78506e+12	4.94965e+12	5.11702e+12	5287176184390	5.46012e+12	5.63584e+12	5.81434e+12	5.99563e+12	6.1797e+12	6.36655e+12	6.55619e+12	6.74861e+12	6.94381e+12	7.1418e+12	7.34257e+12	7.54612e+12
128	8.97733e+11	9.69121e+11	1.04324e+12	1.12009e+12	1.19967e+12	1.28198e+12	1.36703e+12	1.4548e+12	1.54531e+12	1.63854e+12	1.73451e+12	1.83321e+12	1.93464e+12	2.0388e+12	2.14569e+12	2.25531e+12	2.36766e+12	2.48274e+12	2.60056e+12	2.7211e+12	2.84438e+12	2.97038e+12	3.09912e+12	3.23059e+12	3.36479e+12	3.50172e+12	3.64138e+12	3.78377e+12	3.9289e+12	4.07675e+12	4.22733e+12	4.38065e+12	4.5367e+12	4.69547e+12	4.85698e+12	5.02122e+12	5.18819e+12	5.35789e+12	5.53032e+12	5.70549e+12	5.88338e+12	6.06401e+12	6.24736e+12	6.43345e+12	6.62227e+12	6.81381e+12	7.00809e+12	7.2051e+12	7.40484e+12
129.4	8.81117e+11	9.51184e+11	1.02393e+12	1.09936e+12	1.17747e+12	1.25826e+12	1.34173e+12	1.42788e+12	1.5167e+12	1.60822e+12	1.70241e+12	1.79928e+12	1.89883e+12	2.00106e+12	2.10597e+12	2.21356e+12	2.32384e+12	2.43679e+12	2.55242e+12	2.67074e+12	2.79173e+12	2.9154e+12	3.04176e+12	3.17079e+12	3.30251e+12	3.43691e+12	3.57398e+12	3.71374e+12	3.85618e+12	4.00129e+12	4.14909e+12	4.29957e+12	4.45273e+12	4.60857e+12	4.76708e+12	4.92828e+12	5.09216e+12	5.25872e+12	5.42796e+12	5.59989e+12	5.77449e+12	5.95177e+12	6.13173e+12	6.31437e+12	6.49969e+12	6.6877e+12	6.87838e+12	7.07174e+12	7.26779e+12
130.8	8.64989e+11	9.33774e+11	1.00519e+12	1.07924e+12	1.15592e+12	1.23523e+12	1.31717e+12	1401740240990	1.48894e+12	1.57878e+12	1.67125e+12	1.76634e+12	1.86407e+12	1.96443e+12	2.06742e+12	2.17305e+12	2.2813e+12	2.39219e+12	2.5057e+12	2.62185e+12	2.74063e+12	2.86204e+12	2.98608e+12	3.11276e+12	3.24206e+12	3.374e+12	3.50857e+12	3.64576e+12	3.78559e+12	3.92806e+12	4.07315e+12	4.22087e+12	4.37123e+12	4.52421e+12	4.67983e+12	4.83808e+12	4.99896e+12	5.16247e+12	5.32861e+12	5.49739e+12	5.66879e+12	5.84283e+12	6.0195e+12	6.1988e+12	6.38073e+12	6.56529e+12	6.75248e+12	6.94231e+12	7.13476e+12
132.2	8.49331e+11	9.16871e+11	9.86994e+11	1.0597e+12	1.13499e+12	1.21287e+12	1.29332e+12	1.37637e+12	1.46199e+12	1.5502e+12	1.64099e+12	1.73437e+12	1.83033e+12	1.92887e+12	2.03e+12	2.13371e+12	2.24001e+12	2.34888e+12	2.46035e+12	2.57439e+12	2.69102e+12	2.81023e+12	2.93203e+12	3.05641e+12	3.18337e+12	3.31292e+12	3.44505e+12	3.57977e+12	3.71707e+12	3.85695e+12	3.99942e+12	4.14447e+12	4.2921e+12	4.44232e+12	4.59512e+12	4.7505e+12	4.90847e+12	5.06902e+12	5.23216e+12	5.39787e+12	5.56618e+12	5.73706e+12	5.91053e+12	6.08659e+12	6.26522e+12	6.44644e+12	6.63025e+12	6.81664e+12	7.00561e+12
133.6	8.34126e+11	9.00457e+11	9.69325e+11	1.04073e+12	1.11467e+12	1.19115e+12	1.27017e+12	1.35173e+12	1.43582e+12	1.52245e+12	1.61161e+12	1.70332e+12	1.79756e+12	1.89434e+12	1.99366e+12	2.09551e+12	2.1999e+12	2.30683e+12	2.4163e+12	2.5283e+12	2.64284e+12	2.75992e+12	2.87954e+12	3.00169e+12	3.12638e+12	3.25361e+12	3.38338e+12	3.51568e+12	3.65052e+12	3.7879e+12	3.92782e+12	4.07027e+12	4.21526e+12	4.36279e+12	4.51285e+12	4.66545e+12	4.82059e+12	4.97827e+12	5.13849e+12	5.30124e+12	5.46653e+12	5.63436e+12	5.80472e+12	5.97762e+12	6.15306e+12	6.33104e+12	6.51155e+12	6.6946e+12	6.88019e+12
135	8.19358e+11	8.84514e+11	9.52162e+11	1.0223e+12	1.09494e+12	1.17006e+12	1.24768e+12	1.32779e+12	1.4104e+12	1.49549e+12	1.58308e+12	1.67316e+12	1.76574e+12	1.8608e+12	1.95836e+12	2.05841e+12	2.16095e+12	2.26599e+12	2.37352e+12	2.48354e+12	2.59605e+12	2.71106e+12	2.82856e+12	2.94855e+12	3.07103e+12	3.19601e+12	3.32347e+12	3.45344e+12	3.58589e+12	3.72083e+12	3.85827e+12	3.9982e+12	4.14063e+12	4.28554e+12	4.43295e+12	4.58285e+12	4.73524e+12	4.89013e+12	5.04751e+12	5.20738e+12	5.36974e+12	5.5346e+12	5.70195e+12	5.87179e+12	6.04412e+12	6.21894e+12	6.39626e+12	6.57607e+12	6.75838e+12
136.4	8.05009e+11	8.69025e+11	9.35489e+11	1.0044e+12	1.07576e+12	1.14957e+12	1.22583e+12	1.30454e+12	1.3857e+12	1.4693e+12	1.55536e+12	1.64386e+12	1.73481e+12	1.82822e+12	1.92407e+12	2.02236e+12	2.12311e+12	2.22631e+12	2.33195e+12	2.44005e+12	2.55059e+12	2663583855222	2.77902e+12	2.89691e+12	3.01725e+12	3.14004e+12	3.26528e+12	3.39296e+12	3.52309e+12	3.65568e+12	3.79071e+12	3.92819e+12	4.06812e+12	4.2105e+12	4.35532e+12	4.5026e+12	4.65232e+12	4.8045e+12	4.95912e+12	5.11619e+12	5.27571e+12	5.43768e+12	5.6021e+12	5768962528756	5.93828e+12	6.11004e+12	6.28425e+12	6.46092e+12	6.64003e+12
137.8	7.91065e+11	8.53972e+11	9.19285e+11	9.87004e+11	1.05713e+12	1.12966e+12	1.2046e+12	1.28194e+12	1.3617e+12	1.44385e+12	1.52842e+12	1.61539e+12	1.70477e+12	1.79655e+12	1.89074e+12	1.98733e+12	2.08634e+12	2.18775e+12	2.29156e+12	2.39778e+12	2.50641e+12	2.61745e+12	2.73089e+12	2.84674e+12	2.96499e+12	3.08565e+12	3.20872e+12	3.33419e+12	3.46207e+12	3.59236e+12	3.72505e+12	3.86015e+12	3.99765e+12	4.13756e+12	4.27988e+12	4.42461e+12	4.57174e+12	4.72128e+12	4.87322e+12	5.02757e+12	5.18433e+12	5.34349e+12	5.50506e+12	5.66904e+12	5.83542e+12	6.00421e+12	6.1754e+12	6.349e+12	6.52501e+12
139.2	7.77509e+11	8.39338e+11	9.03531e+11	9.7009e+11	1.03901e+12	1.1103e+12	1.18396e+12	1.25998e+12	1.33836e+12	1.41911e+12	1.50223e+12	1.58771e+12	1.67555e+12	1.76576e+12	1.85834e+12	1.95328e+12	2.05058e+12	2.15026e+12	2.25229e+12	2.35669e+12	2.46346e+12	2.57259e+12	2.68409e+12	2.79795e+12	2.91418e+12	3.03277e+12	3.15373e+12	3.27705e+12	3.40274e+12	3.5308e+12	3.66121e+12	3.794e+12	3.92915e+12	4.06666e+12	4.20654e+12	4.34878e+12	4.49339e+12	4.64037e+12	4.78971e+12	4.94141e+12	5.09549e+12	5.25192e+12	5.41072e+12	5.57189e+12	5.73542e+12	5.90132e+12	6.06958e+12	6.2402e+12	6.4132e+12
140.6	7.64325e+11	8.25105e+11	8.8821e+11	9.5364e+11	1.02139e+12	1.09147e+12	1.16388e+12	1.23861e+12	1.31567e+12	1.39505e+12	1.47675e+12	1.56078e+12	1.64714e+12	1.73582e+12	1.82683e+12	1.92016e+12	2.01581e+12	2.11379e+12	2.2141e+12	2.31673e+12	2.42169e+12	2.52897e+12	2.63857e+12	2.75051e+12	2.86476e+12	2.98134e+12	3.10025e+12	3.22148e+12	3.34504e+12	3.47092e+12	3.59913e+12	3.72966e+12	3.86252e+12	3.9977e+12	4.13521e+12	4.27504e+12	4.4172e+12	4.56168e+12	4.70849e+12	4.85762e+12	5.00908e+12	5.16286e+12	5.31897e+12	5.4774e+12	5.63816e+12	5.80124e+12	5.96665e+12	6.13439e+12	6.30444e+12
142	7.51498e+11	8.11258e+11	8.73304e+11	9.37636e+11	1.00425e+12	1.07316e+12	1.14435e+12	1.21782e+12	1.29359e+12	1.37164e+12	1.45197e+12	1.53459e+12	1.6195e+12	1.70669e+12	1.79617e+12	1.88793e+12	1.98198e+12	2.07832e+12	2.17694e+12	2.27785e+12	2.38105e+12	2.48653e+12	2.59429e+12	2.70435e+12	2.81669e+12	2.93131e+12	3.04822e+12	3.16742e+12	3.2889e+12	3.41267e+12	3.53873e+12	3.66707e+12	3.7977e+12	3.93061e+12	4.06581e+12	4.2033e+12	4.34307e+12	4.48513e+12	4.62947e+12	4.7761e+12	4.92502e+12	5.07622e+12	5.22971e+12	5.38548e+12	5.54354e+12	5.70389e+12	5.86652e+12	6.03144e+12	6.19864e+12
143.4	7.39018e+11	7.97786e+11	8.58801e+11	9.22065e+11	9.87576e+11	1.05534e+12	1.12534e+12	1.1976e+12	1.2721e+12	1.34886e+12	1.42786e+12	1.50911e+12	1.5926e+12	1.67835e+12	1.76634e+12	1.85658e+12	1.94907e+12	2.04381e+12	2.14079e+12	2.24002e+12	2.3415e+12	2.44523e+12	2.55121e+12	2.65944e+12	2.76991e+12	2.88263e+12	2.9976e+12	3.11482e+12	3.23429e+12	3.356e+12	3.47996e+12	3.60617e+12	3.73463e+12	3.86534e+12	3.99829e+12	4.13349e+12	4.27095e+12	4.41064e+12	4.55259e+12	4696785755387	4.84323e+12	4.99192e+12	5.14286e+12	5.29605e+12	5.45148e+12	5.60917e+12	5.7691e+12	5.93128e+12	6.0957e+12
144.8	7.26874e+11	7.84676e+11	8.44688e+11	9.06912e+11	9.71348e+11	1.03799e+12	1.10685e+12	1.17792e+12	1.2512e+12	1.32669e+12	1.40439e+12	1.48431e+12	1.56643e+12	1.65077e+12	1.73731e+12	1.82607e+12	1.91704e+12	2.01022e+12	2.10561e+12	2.20321e+12	2.30303e+12	2.40505e+12	2.50929e+12	2.61573e+12	2.72439e+12	2.83526e+12	2.94834e+12	3.06363e+12	3.18114e+12	3.30085e+12	3.42278e+12	3.54691e+12	3.67326e+12	3.80182e+12	3.93259e+12	4.06557e+12	4.20076e+12	4.33816e+12	4.47778e+12	4.6196e+12	4.76364e+12	4.90989e+12	5.05835e+12	5.20902e+12	5.3619e+12	5.51699e+12	5.67429e+12	5.83381e+12	5.99553e+12
146.2	7.15055e+11	7.71916e+11	8.30953e+11	8.92166e+11	9.55553e+11	1.02112e+12	1.08885e+12	1.15877e+12	1.23085e+12	1.30512e+12	1.38156e+12	1.46017e+12	1.54096e+12	1.62392e+12	1.70906e+12	1.79638e+12	1.88587e+12	1.97753e+12	2.07137e+12	2.16739e+12	2.26558e+12	2.36594e+12	2.46849e+12	2.5732e+12	2.68009e+12	2.78916e+12	2.9004e+12	3.01382e+12	3.12941e+12	3.24718e+12	3.36712e+12	3.48924e+12	3.61353e+12	3.74e+12	3.86864e+12	3.99946e+12	4.13245e+12	4.26762e+12	4.40497e+12	4.54449e+12	4.68618e+12	4.83005e+12	4.9761e+12	5.12432e+12	5.27471e+12	5.42728e+12	5.58203e+12	5.73895e+12	5.89804e+12
147.6	7.03549e+11	7.59496e+11	8.17583e+11	8.77811e+11	9.40178e+11	1.00469e+12	1.07133e+12	1.14012e+12	1.21105e+12	1.28412e+12	1.35933e+12	1.43668e+12	1.51617e+12	1.59779e+12	1.68156e+12	1.76747e+12	1.85552e+12	1.94571e+12	2.03804e+12	2.13251e+12	2.22913e+12	2.32788e+12	2.42877e+12	2.5318e+12	2636969951668	2.74428e+12	2.85373e+12	2.96533e+12	3.07906e+12	3.19493e+12	3.31294e+12	3.4331e+12	3.55539e+12	3.67982e+12	3.8064e+12	3.93511e+12	4.06596e+12	4.19896e+12	4.33409e+12	4.47137e+12	4.61078e+12	4.75233e+12	4.89603e+12	5.04187e+12	5.18984e+12	5.33996e+12	5.49221e+12	5.64661e+12	5.80314e+12
149	6.92347e+11	7.47403e+11	8.04565e+11	8.63834e+11	9.25208e+11	9.88689e+11	1.05428e+12	1.12197e+12	1.19177e+12	1.26367e+12	1.33768e+12	1.4138e+12	1.49202e+12	1.57235e+12	1.65479e+12	1.73933e+12	1.82598e+12	1.91473e+12	2.00559e+12	2.09856e+12	2.19363e+12	2290810757788	2.3901e+12	2.49149e+12	2.59498e+12	2.70059e+12	2.8083e+12	2.91811e+12	3.03003e+12	3.14406e+12	3.26019e+12	3.37843e+12	3.49878e+12	3.62123e+12	3.74579e+12	3.87245e+12	4.00122e+12	4.1321e+12	4.26508e+12	4.40017e+12	4.53737e+12	4.67667e+12	4.81807e+12	4.96159e+12	5.10721e+12	5.25493e+12	5.40476e+12	5.5567e+12	5.71074e+12
150.4	6.81437e+11	7.35626e+11	7.91887e+11	8.50221e+11	9.10629e+11	9.73109e+11	1.03766e+12	1.10429e+12	1.17299e+12	1.24376e+12	1.3166e+12	1.39152e+12	1.46851e+12	1.54758e+12	1.62871e+12	1.71192e+12	1.79721e+12	1.88456e+12	1.97399e+12	2.06549e+12	2.15907e+12	2.25471e+12	2.35243e+12	2.45223e+12	2.55409e+12	2.65803e+12	2.76404e+12	2.87213e+12	2.98228e+12	3094515235201	3.20882e+12	3.3252e+12	3.44364e+12	3.56417e+12	3.68676e+12	3.81143e+12	3.93817e+12	4.06699e+12	4.19787e+12	4.33083e+12	4.46587e+12	4.60297e+12	4.74215e+12	4.8834e+12	5.02673e+12	5.17212e+12	5.31959e+12	5.46914e+12	5.62075e+12
151.8	6.70809e+11	7.24152e+11	7.79536e+11	8.36961e+11	8.96426e+11	9.57932e+11	1.02148e+12	1.08707e+12	1.15469e+12	1.22436e+12	1.29607e+12	1369819172408	1.44561e+12	1.52344e+12	1.60331e+12	1.68522e+12	1.76918e+12	1855168157161	1.9432e+12	2.03328e+12	2.12539e+12	2.21955e+12	2.31574e+12	2.41398e+12	2.51426e+12	2.61657e+12	2.72093e+12	2.82733e+12	2.93577e+12	3.04625e+12	3.15877e+12	3.27333e+12	3.38994e+12	3.50858e+12	3.62926e+12	3.75198e+12	3.87675e+12	4.00355e+12	4.1324e+12	4.26329e+12	4.39621e+12	4.53118e+12	4.66819e+12	4.80724e+12	4.94833e+12	5.09146e+12	5.23663e+12	5.38384e+12	5.53309e+12
153.2	6.60453e+11	7.12973e+11	7.67502e+11	8.2404e+11	8.82587e+11	9.43143e+11	1.00571e+12	1.07028e+12	1.13687e+12	1.20546e+12	1.27606e+12	1.34867e+12	1.42329e+12	1.49992e+12	1.57856e+12	1.65921e+12	1.74186e+12	1.82653e+12	1.9132e+12	2.00189e+12	2.09258e+12	2.18528e+12	2.27999e+12	2.37671e+12	2.47544e+12	2.57618e+12	2.67893e+12	2.78368e+12	2.89045e+12	2.99922e+12	3.11001e+12	3.2228e+12	3.3376e+12	3.45441e+12	3.57323e+12	3.69406e+12	3.8169e+12	3.94175e+12	4.0686e+12	4.19747e+12	4.32834e+12	4.46123e+12	4.59612e+12	4.73302e+12	4.87193e+12	5.01285e+12	5.15578e+12	5.30072e+12	5.44767e+12
154.6	6.5036e+11	7.02077e+11	7.55773e+11	8.11447e+11	8.69099e+11	9.2873e+11	9.90339e+11	1.05393e+12	1.11949e+12	1.18704e+12	1.25656e+12	1.32806e+12	1.40154e+12	1.477e+12	1.55443e+12	1.63385e+12	1.71524e+12	1.79861e+12	1.88396e+12	1.97129e+12	2.0606e+12	2.15188e+12	2.24515e+12	2.34039e+12	2.43761e+12	2.53681e+12	2.63799e+12	2.74114e+12	2.84628e+12	2.95339e+12	3.06248e+12	3.17355e+12	3.2866e+12	3.40162e+12	3.51863e+12	3.63761e+12	3.75857e+12	3.88151e+12	4.00643e+12	4.13332e+12	4.2622e+12	4.39305e+12	4.52588e+12	4.66069e+12	4.79748e+12	4.93625e+12	5.07699e+12	5.21971e+12	5.36442e+12
156	6.4052e+11	6.91454e+11	7.44338e+11	7.99169e+11	8.55949e+11	9.14678e+11	9.75355e+11	1.03798e+12	1.10255e+12	1.16908e+12	1.23755e+12	1.30797e+12	1.38034e+12	1.45465e+12	1.53092e+12	1.60913e+12	1.68929e+12	1.7714e+12	1.85546e+12	1.94147e+12	2.02942e+12	2.11933e+12	2.21118e+12	2.30498e+12	2.40073e+12	2.49843e+12	2.59807e+12	2.69967e+12	2.80321e+12	2.9087e+12	3.01614e+12	3.12553e+12	3.23687e+12	3.35015e+12	3.46539e+12	3.58257e+12	3.7017e+12	3.82278e+12	3.94581e+12	4.07078e+12	4.19771e+12	4.32658e+12	4.4574e+12	4.59017e+12	4.72489e+12	4.86156e+12	5.00018e+12	5.14074e+12	5.28325e+12
157.4	6.30923e+11	6.81095e+11	7.33186e+11	7.87196e+11	8.43125e+11	9.00974e+11	9.60742e+11	1.02243e+12	1.08604e+12	1.15156e+12	1.21901e+12	1.28837e+12	1.35965e+12	1.43286e+12	1.50798e+12	1.58502e+12	1.66398e+12	1.74486e+12	1.82766e+12	1.91238e+12	1.99902e+12	2.08757e+12	2.17805e+12	2.27045e+12	2.36476e+12	2.461e+12	2.55915e+12	2.65922e+12	2.76121e+12	2.86512e+12	2.97095e+12	3.0787e+12	3.18837e+12	3.29996e+12	3.41347e+12	3.5289e+12	3.64624e+12	3.76551e+12	3.88669e+12	4.0098e+12	4.13482e+12	4.26176e+12	4.39062e+12	4.5214e+12	4.6541e+12	4.78872e+12	4.92526e+12	5.06372e+12	5.2041e+12
158.8	6.21561e+11	6.70988e+11	7.22306e+11	7.75515e+11	8.30615e+11	8.87605e+11	9.46486e+11	1.00726e+12	1.06992e+12	1.13447e+12	1.20092e+12	1.26925e+12	1.33948e+12	1.4116e+12	1.4856e+12	1.5615e+12	1.63929e+12	1.71897e+12	1.80054e+12	1.884e+12	1.96935e+12	2.0566e+12	2.14573e+12	2.23676e+12	2.32967e+12	2.42448e+12	2.52117e+12	2.61976e+12	2.72024e+12	2.82261e+12	2.92687e+12	3.03302e+12	3.14106e+12	3.25099e+12	3.36282e+12	3.47653e+12	3.59214e+12	3.70963e+12	3.82902e+12	3.9503e+12	4.07346e+12	4.19852e+12	4.32547e+12	4.45431e+12	4.58504e+12	4.71766e+12	4.85218e+12	4.98858e+12	5.12688e+12
160.2	6.12424e+11	6.61124e+11	7.11688e+11	7.64114e+11	8.18404e+11	8.74556e+11	9.32572e+11	9.9245e+11	1.05419e+12	1.1178e+12	1.18326e+12	1.25059e+12	1.31979e+12	1.39084e+12	1.46376e+12	1.53855e+12	1.61519e+12	1.6937e+12	1.77407e+12	1.85631e+12	1.9404e+12	2.02636e+12	2.11419e+12	2.20387e+12	2.29542e+12	2.38884e+12	2.48411e+12	2.58125e+12	2.68025e+12	2.78111e+12	2.88384e+12	2.98843e+12	3.09489e+12	3.2032e+12	3.31338e+12	3.42542e+12	3.53933e+12	3.6551e+12	3.77273e+12	3892222878303	4.01358e+12	4.1368e+12	4.26188e+12	4.38883e+12	4.51764e+12	4648311415666	4.78085e+12	4.91524e+12	5.05151e+12
161.6	6.03502e+11	6.51493e+11	7.01319e+11	7.52982e+11	8.06481e+11	8.61815e+11	9.18986e+11	9.77992e+11	1.03883e+12	1.10151e+12	1.16603e+12	1.23237e+12	1.30056e+12	1.37058e+12	1.44244e+12	1.51613e+12	1.59166e+12	1.66903e+12	1.74823e+12	1.82926e+12	1.91213e+12	1.99684e+12	2.08339e+12	2.17177e+12	2.26198e+12	2.35403e+12	2.44792e+12	2.54364e+12	2.6412e+12	2.7406e+12	2.84183e+12	2.94489e+12	3.0498e+12	3.15654e+12	3.26511e+12	3.37552e+12	3.48777e+12	3.60185e+12	3.71776e+12	3.83552e+12	3.95511e+12	4.07653e+12	4.19979e+12	4.32489e+12	4.45182e+12	4.58059e+12	4.7112e+12	4.84364e+12	4.97791e+12
163	5.94785e+11	6.42083e+11	6.9119e+11	7.42107e+11	7.94833e+11	8.49368e+11	9.05712e+11	9.63866e+11	1.02383e+12	1.0856e+12	1.14918e+12	1.21458e+12	1.28178e+12	1.35079e+12	1.42161e+12	1.49423e+12	1.56867e+12	1.64492e+12	1.72298e+12	1.80284e+12	1.88452e+12	1.968e+12	2.0533e+12	2.1404e+12	2.22931e+12	2.32003e+12	2.41256e+12	2.50691e+12	2.60306e+12	2.70101e+12	2.80078e+12	2.90236e+12	3.00575e+12	3.11094e+12	3.21795e+12	3.32677e+12	3.43739e+12	3.54982e+12	3.66407e+12	3.78012e+12	3.89798e+12	4.01765e+12	4.13913e+12	4.26242e+12	4.38752e+12	4.51443e+12	4.64315e+12	4.77368e+12	4.90601e+12
164.4	5.86265e+11	6.32885e+11	6.81289e+11	7.31476e+11	7.83447e+11	8.37201e+11	8.92738e+11	9.50059e+11	1.00916e+12	1.07005e+12	1.13272e+12	1.19718e+12	1.26341e+12	1.33144e+12	1.40124e+12	1472828666819	1.5462e+12	1.62136e+12	1.69829e+12	1.77702e+12	1.85752e+12	1.93981e+12	2.02388e+12	2.10974e+12	2.19738e+12	2.2868e+12	2.378e+12	2.47099e+12	2.56577e+12	2.66232e+12	2.76066e+12	2.86078e+12	2.96269e+12	3.06638e+12	3.17185e+12	3.27911e+12	3.38815e+12	3.49897e+12	3.61158e+12	3.72597e+12	3.84214e+12	3.9601e+12	4.07984e+12	4.20137e+12	4.32467e+12	4.44976e+12	4.57664e+12	4.70529e+12	4.83574e+12
165.8	5.77931e+11	6.23889e+11	6.71604e+11	7.21078e+11	7.7231e+11	8.253e+11	8.80048e+11	9.36554e+11	9.94818e+11	1.05484e+12	1.11662e+12	1.18016e+12	1.24546e+12	1.31251e+12	1.38132e+12	1.45189e+12	1.52422e+12	1.59831e+12	1.67415e+12	1.75176e+12	1.83112e+12	1.91224e+12	1.99511e+12	2.07975e+12	2.16614e+12	2.25429e+12	2.3442e+12	2.43587e+12	2.52929e+12	2.62448e+12	2.72142e+12	2.82012e+12	2.92058e+12	3.02279e+12	3.12677e+12	3.2325e+12	3.33999e+12	3.44924e+12	3.56024e+12	3.67301e+12	3.78753e+12	3.90381e+12	4.02185e+12	4.14164e+12	4.2632e+12	4.38651e+12	4.51158e+12	4.63841e+12	4.767e+12
167.2	5.69775e+11	6.15084e+11	6.62126e+11	7.10901e+11	7.6141e+11	8.13652e+11	8.67628e+11	9.23336e+11	9.80778e+11	1.03995e+12	1.10086e+12	1.1635e+12	1.22788e+12	1.29399e+12	1.36183e+12	1.4314e+12	1.50271e+12	1.57575e+12	1.65053e+12	1.72703e+12	1.80527e+12	1.88525e+12	1.96696e+12	2.0504e+12	2.13557e+12	2.22248e+12	2.31112e+12	2.40149e+12	2.4936e+12	2.58744e+12	2.68301e+12	2.78032e+12	2.87936e+12	2.98013e+12	3.08264e+12	3.18688e+12	3.29285e+12	3.40056e+12	3.51e+12	3.62117e+12	3.73407e+12	3.84871e+12	3.96509e+12	4.08319e+12	4.20303e+12	4.3246e+12	4.44791e+12	4.57295e+12	4.69972e+12
168.6	5.61786e+11	6.0646e+11	6.52842e+11	7.00934e+11	7.50735e+11	8.02244e+11	8.55463e+11	9.1039e+11	9.67027e+11	1.02537e+12	1.08543e+12	1.14719e+12	1.21066e+12	1.27584e+12	1.34273e+12	1.41133e+12	1.48164e+12	1.55366e+12	1.62738e+12	1.70282e+12	1.77996e+12	1.85881e+12	1.93938e+12	2.02165e+12	2.10563e+12	2.19132e+12	2.27871e+12	2.36782e+12	2.45864e+12	2.55116e+12	2.64539e+12	2.74134e+12	2.83899e+12	2.93835e+12	3.03942e+12	3.14219e+12	3.24668e+12	3.35288e+12	3.46078e+12	3.5704e+12	3.68172e+12	3.79475e+12	3.90949e+12	4.02594e+12	4.1441e+12	4.26397e+12	4.38554e+12	4.50883e+12	4.63382e+12
170	5.53955e+11	5.98006e+11	6.43742e+11	6.91164e+11	7.4027e+11	7.91062e+11	8.43539e+11	8.977e+11	9.53547e+11	1.01108e+12	1.0703e+12	1.1312e+12	1.19379e+12	1.25806e+12	1.32402e+12	1.39166e+12	1.46099e+12	1.532e+12	1.6047e+12	1.67908e+12	1.75515e+12	1.83291e+12	1.91234e+12	1.99347e+12	2.07628e+12	2.16077e+12	2.24695e+12	2.33482e+12	2.42436e+12	2.5156e+12	2.60852e+12	2.70312e+12	2.79941e+12	2.89739e+12	2.99705e+12	3.0984e+12	3.20143e+12	3.30614e+12	3.41254e+12	3.52063e+12	3.6304e+12	3.74186e+12	3.855e+12	3.96982e+12	4.08634e+12	4.20453e+12	4.32442e+12	4.44598e+12	4.56923e+12
[truncated: 952 more columns]
