# Supplementary material for: Open-channel microfluidics via resonant wireless power transfer
Source: Nat Commun. 2022 Apr 6;13:1869. doi: 10.1038/s41467-022-29405-2 (PMC8987052; doi:10.1038/s41467-022-29405-2)
Supplement: Supplementary file 9 — Source Data [file 41467_2022_29405_MOESM9_ESM.zip › Source Data/Fig2B_VvsAlpha_Experimental_Data.xlsx]

## Sheet: NonRes_DI_Experimental_Data
Alpha (deg)	VRMS
71.44	5.03384
71.55	5.656
62.64	4.8783
74.73	5.03384
73.26	4.5955
75.47	4.242
73.45	4.242
79.62	3.535
72.39	3.535

## Sheet: NonRes_1xPBS_Experimental_Data
Alpha (deg)	VRMS
74	1.73215
75.2	1.73215
60.62	1.1312
70.16	1.1312
71.4	2.121
72.1	2.121
