# Supplementary material for: Open-channel microfluidics via resonant wireless power transfer
Source: Nat Commun. 2022 Apr 6;13:1869. doi: 10.1038/s41467-022-29405-2 (PMC8987052; doi:10.1038/s41467-022-29405-2)
Supplement: Supplementary file 9 — Source Data [file 41467_2022_29405_MOESM9_ESM.zip › Source Data/Fig2B_VvsAlpha_TheoryCurves.xlsx]

## Sheet: TheoryCurve_DI
Alpha (deg)	VRMS (R = 450 nm, CA = 48)	VRMS (R = 900 nm, CA = 55)	VRMS (R = 1,350 nm, CA = 62)
30	0	0	0
31.4	0	0	0
32.8	0	0	0
34.2	0	0	0
35.6	0	0	0
37	0	0	0
38.4	0	0	0
39.8	0	0	0
41.2	0	0	0
42.6	0	0	0
44	0	0	0
45.4	0	0	0
46.8	0	0	0
48.2	0	0	0
49.6	0	0	0
51	0	0	0
52.4	0	0	0
53.8	0	0	0.770416
55.2	0	0	1.468
56.6	0	0	2.053
58	0	0	2.521
59.4	0	0	2.95
60.8	0	0	3.34
62.2	0	0	3.652
63.6	0	0	4.003
65	0	0.21063	4.315
66.4	0	0.977169	4.588
67.8	0	1.624	4.861
69.2	0	2.131	5.134
70.6	0	2.521	5.407
72	0	2.911	5.68
73.4	0	3.223	5.914
74.8	0	3.535	6.187
76.2	0.463183	3.808	6.421
77.6	1.00016	4.081	6.655
79	1.468	4.354	6.889
80.4	1.858	4.588	7.123
81.8	2.17	4.822	7.357
83.2	2.443	5.056	7.591
84.6	2.716	5.29	7.786
86	2.95	5.524	8.02
87.4	3.184	5.719	8.254
88.8	3.418	5.953	8.449
90.2	3.613	6.148	8.683
91.6	3.808	6.343	8.878
93	4.003	6.577	9.112
94.4	4.198	6.772	9.307
95.8	4.393	6.967	9.541
97.2	4.549	7.162	9.736
98.6	4.744	7.357	9.931
100	4.9	7.552	10.126
101.4	5.056	7.747	10.36
102.8	5.251	7.903	10.555
104.2	5.407	8.098	10.75
105.6	5.563	8.293	10.945
107	5.719	8.488	11.14
108.4	5.875	8.644	11.374
109.8	6.031	8.839	11.569
111.2	6.187	8.995	11.764
112.6	6.304	9.19	11.959
114	6.46	9.346	12.154
115.4	6.616	9.541	12.349
116.8	6.772	9.697	12.544
118.2	6.889	9.892	12.739
119.6	7.045	10.048	12.934
121	7.162	10.243	13.09
122.4	7.318	10.399	13.285
123.8	7.435	10.555	13.48
125.2	7.591	10.75	13.675
126.6	7.708	10.906	13.87
128	7.864	11.062	14.065
129.4	7.981	11.218	14.26
130.8	8.137	11.413	14.416
132.2	8.254	11.569	14.611
133.6	8.371	11.725	14.806
135	8.527	11.881	15.001
136.4	8.644	12.037	15.157
137.8	8.761	12.193	15.352
139.2	8.917	12.388	15.547
140.6	9.034	12.544	15.703
142	9.151	12.7	15.898
143.4	9.268	12.856	16.093
144.8	9.424	13.012	16.249
146.2	9.541	13.168	16.444
147.6	9.658	13.324	16.6
149	9.775	13.48	16.795
150.4	9.892	13.636	16.99
151.8	10.009	13.792	17.146
153.2	10.126	13.948	17.341
154.6	10.282	14.104	17.497
156	10.399	14.26	17.692
157.4	10.516	14.416	17.848
158.8	10.633	14.533	18.043
160.2	10.75	14.689	18.199
161.6	10.867	14.845	18.394
163	10.984	15.001	18.55
164.4	11.101	15.157	18.745
165.8	11.218	15.313	18.901
167.2	11.335	15.469	19.057
168.6	11.452	15.586	19.252
170	11.569	15.742	19.408

## Sheet: TheoryCurve_PBS
Alpha (deg)	VRMS (CA = 48)	VRMS (CA = 55)	VRMS (CA = 62)
30	0	0	0
31.4	0	0	0
32.8	0	0	0
34.2	0	0	0
35.6	0	0	0
37	0	0	0
38.4	0	0	0
39.8	0	0	0
41.2	0	0	0
42.6	0	0	0
44	0	0	0
45.4	0	0	0
46.8	0	0	0
48.2	0	0	0
49.6	0	0	0
51	0	0	0
52.4	0	0	0
53.8	0	0	0.0280464
55.2	0	0	0.661431
56.6	0	0	0.934984
58	0	0	1.14494
59.4	0	0	1.32197
60.8	0	0	1.47794
62.2	0	0	1.61895
63.6	0	0	1.74863
65	0	0	1.86934
66.4	0	0.458175	1.98271
67.8	0	0.804132	2.08993
69.2	0	1.04083	2.19192
70.6	0	1.2329	2.28937
72	0	1.39884	2.38284
73.4	0	1.54708	2.47278
74.8	0	1.6823	2.55956
76.2	0	1.80744	2.64349
77.6	0.536656	1.92446	2.72484
79	0.851295	2.03476	2.80383
80.4	1.07769	2.13938	2.88065
81.8	1.26416	2.23912	2.95548
83.2	1.42647	2.3346	3.02846
84.6	1.57211	2.42633	3.09972
86	1.70535	2.51471	3.16938
87.4	1.82891	2.60009	3.23754
88.8	1.94464	2.68276	3.3043
90.2	2.05386	2.76295	3.36973
91.6	2.15755	2.84088	3.43392
93	2.25649	2.91673	3.49693
94.4	2.35126	2.99065	3.55882
95.8	2.44237	3.06279	3.61965
97.2	2.53019	3.13327	3.67948
98.6	2.61506	3.2022	3.73836
100	2.69727	3.26968	3.79632
101.4	2.77704	3.33579	3.8534
102.8	2.85459	3.40062	3.90966
104.2	2.93008	3.46424	3.96511
105.6	3.00368	3.5267	4.0198
107	3.07551	3.58808	4.07376
108.4	3.14571	3.64843	4.12701
109.8	3.21437	3.70779	4.17959
111.2	3.2816	3.76622	4.23151
112.6	3.34748	3.82376	4.2828
114	3.41208	3.88045	4.33348
115.4	3.47549	3.93631	4.38358
116.8	3.53775	3.9914	4.43311
118.2	3.59895	4.04573	4.48209
119.6	3.65911	4.09935	4.53055
121	3.71831	4.15227	4.57849
122.4	3.77658	4.20453	4.62593
123.8	3.83396	4.25615	4.6729
125.2	3.89049	4.30714	4.71939
126.6	3.94622	4.35754	4.76544
128	4.00117	4.40737	4.81104
129.4	4.05537	4.45664	4.85621
130.8	4.10886	4.50536	4.90097
132.2	4.16166	4.55357	4.94532
133.6	4.21381	4.60127	4.98928
135	4.26531	4.64848	5.03285
136.4	4.3162	4.69522	5.07605
137.8	4.36649	4.7415	5.11889
139.2	4.41622	4.78733	5.16137
140.6	4.46539	4.83272	5.2035
142	4.51402	4.8777	5.2453
143.4	4.56214	4.92226	5.28676
144.8	4.60975	4.96642	5.3279
146.2	4.65688	5.01019	5.36873
147.6	4.70353	5.05359	5.40925
149	4.74973	5.09661	5.44946
150.4	4.79548	5.13928	5.48939
151.8	4.8408	5.18159	5.52902
153.2	4.88569	5.22356	5.56837
154.6	4.93018	5.26519	5.60745
156	4.97428	5.3065	5.64625
157.4	5.01798	5.34749	5.68479
158.8	5.06131	5.38817	5.72307
160.2	5.10427	5.42854	5.7611
161.6	5.14687	5.46862	5.79888
163	5.18912	5.5084	5.83641
164.4	5.23103	5.5479	5.8737
165.8	5.2726	5.58712	5.91076
167.2	5.31385	5.62606	5.94759
168.6	5.35479	5.66474	5.98419
170	5.39541	5.70316	6.02057
