# Supplementary material for: Open-channel microfluidics via resonant wireless power transfer
Source: Nat Commun. 2022 Apr 6;13:1869. doi: 10.1038/s41467-022-29405-2 (PMC8987052; doi:10.1038/s41467-022-29405-2)
Supplement: Supplementary file 9 — Source Data [file 41467_2022_29405_MOESM9_ESM.zip › Source Data/Fig2C_VGain_Experimental_Data.xlsx]

## Sheet: Experimentao_Gain_Datapoints
Frequency	Gain (V0/Vin)	stdv	Label
13500000	1.37	1.01	NFC Smartphone
513800	1.9	0.7	Resonant wireless
432500	3.2	0.5	Resonant wired (LCR)
100000	1	0	Non-resonant (RC)
