# Supplementary material for: Open-channel microfluidics via resonant wireless power transfer
Source: Nat Commun. 2022 Apr 6;13:1869. doi: 10.1038/s41467-022-29405-2 (PMC8987052; doi:10.1038/s41467-022-29405-2)
Supplement: Supplementary file 9 — Source Data [file 41467_2022_29405_MOESM9_ESM.zip › Source Data/Fig2C_VGain_LtSpice_LCR.xlsx]

## Sheet: LtSpice_Simulation_LCR
Frequency	Gain (V0/Vin)
1	1
1.02329	1
1.04713	1
1.07152	1
1.09648	1
1.12202	1
1.14815	1
1.1749	1
1.20226	1
1.23027	1
1.25893	1
1.28825	1
1.31826	1
1.34896	1
1.38038	1
1.41254	1
1.44544	1
1.47911	1
1.51356	1
1.54882	1
1.58489	1
1.62181	1
1.65959	1
1.69824	1
1.7378	1
1.77828	1
1.8197	1
1.86209	1
1.90546	1
1.94984	1
1.99526	1
2.04174	1
2.0893	1
2.13796	1
2.18776	1
2.23872	1
2.29087	1
2.34423	1
2.39883	1
2.45471	1
2.51189	1
2.5704	1
2.63027	1
2.69153	1
2.75423	1
2.81838	1
2.88403	1
2.95121	1
3.01995	1
3.0903	1
3.16228	1
3.23594	1
3.31131	1
3.38844	1
3.46737	1
3.54813	1
3.63078	1
3.71535	1
3.80189	1
3.89045	1
3.98107	1
4.0738	1
4.16869	1
4.2658	1
4.36516	1
4.46684	1
4.57088	1
4.67735	1
4.7863	1
4.89779	1
5.01187	1
5.12861	1
5.24807	1
5.37032	1
5.49541	1
5.62341	1
5.7544	1
5.88844	1
6.0256	1
6.16595	1
6.30957	1
6.45654	1
6.60693	1
6.76083	1
6.91831	1
7.07946	1
7.24436	1
7.4131	1
7.58578	1
7.76247	1
7.94328	1
8.12831	1
8.31764	1
8.51138	1
8.70964	1
8.91251	1
9.12011	1
9.33254	1
9.54993	1
9.77237	1
10	1
10.2329	1
10.4713	1
10.7152	1
10.9648	1
11.2202	1
11.4815	1
11.749	1
12.0226	1
12.3027	1
12.5893	1
12.8825	1
13.1826	1
13.4896	1
13.8038	1
14.1254	1
14.4544	1
14.7911	1
15.1356	1
15.4882	1
15.8489	1
16.2181	1
16.5959	1
16.9824	1
17.378	1
17.7828	1
18.197	1
18.6209	1
19.0546	1
19.4984	1
19.9526	1
20.4174	1
20.893	1
21.3796	1
21.8776	1
22.3872	1
22.9087	1
23.4423	1
23.9883	1
24.5471	1
25.1189	1
25.704	1
26.3027	1
26.9153	1
27.5423	1
28.1838	1
28.8403	1
29.5121	1
30.1995	1
30.903	1
31.6228	1
32.3594	1
33.1131	1
33.8844	1
34.6737	1
35.4813	1
36.3078	1
37.1535	1
38.0189	1
38.9045	1
39.8107	1
40.738	1
41.6869	1
42.658	1
43.6516	1
44.6684	1
45.7088	1
46.7735	1
47.863	1
48.9779	1
50.1187	1
51.2861	1
52.4807	1
53.7032	1
54.9541	1
56.2341	1
57.544	1
58.8844	1
60.256	1
61.6595	1
63.0957	1
64.5654	1
66.0693	1
67.6083	1
69.1831	1
70.7946	1
72.4436	1
74.131	1
75.8578	1
77.6247	1
79.4328	1
81.2831	1
83.1764	1
85.1138	1
87.0964	1
89.1251	1
91.2011	1
93.3254	1
95.4993	1
97.7237	1
100	1
102.329	1
104.713	1
107.152	1
109.648	1
112.202	1
114.815	1
117.49	1
120.226	1
123.027	1
125.893	1
128.825	1
131.826	1
134.896	1
138.038	1
141.254	1
144.544	1
147.911	1
151.356	1
154.882	1
158.489	1
162.181	1
165.959	1
169.824	1
173.78	1
177.828	1
181.97	1
186.209	1
190.546	1
194.984	1
199.526	1
204.174	1
208.93	1
213.796	1
218.776	1
223.872	1
229.087	1
234.423	1
239.883	1
245.471	1
251.189	1
257.04	1
263.027	1
269.153	1
275.423	1
281.838	1
288.403	1
295.121	1
301.995	1
309.03	1
316.228	1
323.594	1
331.131	1
338.844	1
346.737	1
354.813	1
363.078	1
371.535	1
380.189	1
389.045	1
398.107	1
407.38	1
416.869	1
426.58	1
436.516	1
446.684	1
457.088	1
467.735	1
478.63	1
489.779	1
501.187	1
512.861	1
524.807	1
537.032	1
549.541	1
562.341	1
575.44	1
588.844	1
602.56	1
616.595	1
630.957	1
645.654	1
660.693	1
676.083	1
691.831	1
707.946	1
724.436	1
741.31	1
758.578	1
776.247	1
794.328	1
812.831	1
831.764	1
851.138	1
870.964	1
891.251	1
912.011	1
933.254	1
954.993	1
977.237	1
1000	1
1023.29	1
1047.13	1
1071.52	1
1096.48	1
1122.02	1
1148.15	1
1174.9	1
1202.26	1
1230.27	1
1258.93	1
1288.25	1
1318.26	1
1348.96	1
1380.38	1
1412.54	1
1445.44	1
1479.11	1
1513.56	1
1548.82	1
1584.89	1
1621.81	1
1659.59	1
1698.24	1
1737.8	1
1778.28	1
1819.7	1
1862.09	1
1905.46	1
1949.84	1
1995.26	1
2041.74	1
2089.3	1
2137.96	1
2187.76	1
2238.72	1
2290.87	1
2344.23	1
2398.83	1
2454.71	1
2511.89	1
2570.4	1
2630.27	1
2691.53	1
2754.23	1
2818.38	1
2884.03	1
2951.21	1
3019.95	1
3090.3	1
3162.28	1
3235.94	1
3311.31	1
3388.44	1
3467.37	1
3548.13	1
3630.78	1
3715.35	1
3801.89	1
3890.45	1
3981.07	1
4073.8	1
4168.69	1
4265.8	1
4365.16	1
4466.84	1
4570.88	1
4677.35	1
4786.3	1
4897.79	1
5011.87	1
5128.61	1
5248.07	1
5370.32	1
5495.41	1
5623.41	1
5754.4	1
5888.44	1
6025.6	1
6165.95	1
6309.57	1
6456.54	1
6606.93	1
6760.83	1.00001
6918.31	1.00001
7079.46	1.00001
7244.36	1.00001
7413.1	1.00001
7585.78	1.00001
7762.47	1.00001
7943.28	1.00001
8128.31	1.00001
8317.64	1.00001
8511.38	1.00001
8709.64	1.00001
8912.51	1.00001
9120.11	1.00001
9332.54	1.00001
9549.93	1.00001
9772.37	1.00001
10000	1.00001
10232.9	1.00001
10471.3	1.00001
10715.2	1.00001
10964.8	1.00001
11220.2	1.00001
11481.5	1.00001
11749	1.00002
12022.6	1.00002
12302.7	1.00002
12589.3	1.00002
12882.5	1.00002
13182.6	1.00002
13489.6	1.00002
13803.8	1.00002
14125.4	1.00002
14454.4	1.00002
14791.1	1.00002
15135.6	1.00003
15488.2	1.00003
15848.9	1.00003
16218.1	1.00003
16595.9	1.00003
16982.4	1.00003
17378	1.00003
17782.8	1.00004
18197	1.00004
18620.9	1.00004
19054.6	1.00004
19498.4	1.00004
19952.6	1.00004
20417.4	1.00005
20893	1.00005
21379.6	1.00005
21877.6	1.00005
22387.2	1.00006
22908.7	1.00006
23442.3	1.00006
23988.3	1.00006
24547.1	1.00007
25118.9	1.00007
25704	1.00007
26302.7	1.00008
26915.3	1.00008
27542.3	1.00009
28183.8	1.00009
28840.3	1.00009
29512.1	1.0001
30199.5	1.0101
30903	1.01011
31622.8	1.01011
32359.4	1.01012
33113.1	1.01012
33884.4	1.01013
34673.7	1.01014
35481.3	1.01014
36307.8	1.01015
37153.5	1.01016
38018.9	1.01016
38904.5	1.01017
39810.7	1.01018
40738	1.01019
41686.9	1.0102
42658	1.01021
43651.6	1.01022
44668.4	1.01023
45708.8	1.01024
46773.5	1.01025
47863	1.01027
48977.9	1.01028
50118.7	1.01029
51286.1	1.0203
52480.7	1.02032
53703.2	1.02034
54954.1	1.02035
56234.1	1.02037
57544	1.02039
58884.4	1.02041
60256	1.02043
61659.5	1.02045
63095.7	1.02048
64565.4	1.0205
66069.3	1.03052
67608.3	1.03055
69183.1	1.03058
70794.6	1.03061
72443.6	1.03064
74131	1.03068
75857.8	1.03071
77624.7	1.04074
79432.8	1.04078
81283.1	1.04082
83176.4	1.04087
85113.8	1.04092
87096.4	1.05096
89125.1	1.05102
91201.1	1.05107
93325.4	1.05113
95499.3	1.0512
97723.7	1.06126
100000	1.06133
102329	1.06141
104713	1.07148
107152	1.07157
109648	1.07166
112202	1.08175
114815	1.08186
117490	1.09196
120226	1.09209
123027	1.09223
125893	1.10235
128825	1.10251
131826	1.11265
134896	1.12281
138038	1.12301
141254	1.1332
144544	1.13344
147911	1.14366
151356	1.1539
154882	1.16417
158489	1.17444
162181	1.17479
165959	1.18521
169824	1.19554
173780	1.21594
177828	1.22649
181970	1.23696
186209	1.24755
190546	1.2682
194984	1.27895
199526	1.29976
204174	1.3206
208930	1.34159
213796	1.36275
218776	1.38409
223872	1.40562
229087	1.43725
234423	1.45921
239883	1.49161
245471	1.53413
251189	1.56725
257040	1.6109
263027	1.6555
269153	1.71071
275423	1.76704
281838	1.83478
288403	1.90464
295121	1.98706
301995	2.07302
309030	2.18324
316228	2.29993
323594	2.44561
331131	2.60538
338844	2.79508
346737	3.02275
354813	3.27835
363078	3.59068
371535	3.95349
380189	4.35259
389045	4.74684
398107	5.06285
407380	5.19078
416869	5.03424
426580	4.64088
436516	4.1234
446684	3.59457
457088	3.12187
467735	2.70801
478630	2.36916
489779	2.0854
501187	1.84489
512861	1.64554
524807	1.47185
537032	1.32786
549541	1.20041
562341	1.09739
575440	1.00164
588844	0.918314
602560	0.844514
616595	0.778165
630957	0.71967
645654	0.666809
660693	0.618555
676083	0.57584
691831	0.536285
707946	0.501041
724436	0.468032
741310	0.438168
758578	0.410454
776247	0.385854
794328	0.362342
812831	0.340904
831764	0.320531
851138	0.302212
870964	0.283948
891251	0.268703
912011	0.253507
933254	0.23933
954993	0.226173
977237	0.214033
1000000	0.201924
1.02329e+06	0.191818
1.04713e+06	0.181724
1.07152e+06	0.171648
1.09648e+06	0.162578
1.12202e+06	0.154515
1.14815e+06	0.14646
1.1749e+06	0.139411
1.20226e+06	0.132368
1.23027e+06	0.125331
1.25893e+06	0.119296
1.28825e+06	0.113265
1.31826e+06	0.107239
1.34896e+06	0.102215
1.38038e+06	0.0970937
1.41254e+06	0.0922744
1.44544e+06	0.0877572
1.47911e+06	0.0835415
1.51356e+06	0.0794276
1.54882e+06	0.0756151
1.58489e+06	0.0720041
1.62181e+06	0.0684941
1.65959e+06	0.0651851
1.69824e+06	0.062077
1.7378e+06	0.0591696
1.77828e+06	0.0563628
1.8197e+06	0.0536569
1.86209e+06	0.0511517
1.90546e+06	0.0487466
1.94984e+06	0.0464422
1.99526e+06	0.0442383
2.04174e+06	0.0421347
2.0893e+06	0.0402314
2.13796e+06	0.0383286
2.18776e+06	0.0365261
2.23872e+06	0.0348235
2.29087e+06	0.0332213
2.34423e+06	0.0317194
2.39883e+06	0.0302176
2.45471e+06	0.028816
2.51189e+06	0.0275145
2.5704e+06	0.0262132
2.63027e+06	0.025012
2.69153e+06	0.0238109
2.75423e+06	0.0227099
2.81838e+06	0.021709
2.88403e+06	0.0207082
2.95121e+06	0.0198074
3.01995e+06	0.0189068
3.0903e+06	0.0180062
3.16228e+06	0.0172056
3.23594e+06	0.0164051
3.31131e+06	0.0156047
3.38844e+06	0.0149043
3.46737e+06	0.0142039
3.54813e+06	0.0136035
3.63078e+06	0.0130032
3.71535e+06	0.0124029
3.80189e+06	0.0118026
3.89045e+06	0.0113024
3.98107e+06	0.0108022
4.0738e+06	0.010302
4.16869e+06	0.00981182
4.2658e+06	0.00936165
4.36516e+06	0.0089415
4.46684e+06	0.00853137
4.57088e+06	0.00815125
4.67735e+06	0.00778114
4.7863e+06	0.00742104
4.89779e+06	0.00709095
5.01187e+06	0.00677086
5.12861e+06	0.00646079
5.24807e+06	0.00617072
5.37032e+06	0.00589065
5.49541e+06	0.0056206
5.62341e+06	0.00537054
5.7544e+06	0.0051205
5.88844e+06	0.00489045
6.0256e+06	0.00467041
6.16595e+06	0.00446037
6.30957e+06	0.00426034
6.45654e+06	0.00407031
6.60693e+06	0.00388028
6.76083e+06	0.00371026
6.91831e+06	0.00354024
7.07946e+06	0.00338022
7.24436e+06	0.0032302
7.4131e+06	0.00308018
7.58578e+06	0.00294016
7.76247e+06	0.00281015
7.94328e+06	0.00268014
8.12831e+06	0.00256012
8.31764e+06	0.00245011
8.51138e+06	0.0023401
8.70964e+06	0.00223009
8.91251e+06	0.00213009
9.12011e+06	0.00203008
9.33254e+06	0.00194007
9.54993e+06	0.00185006
9.77237e+06	0.00177006
10000000	0.00169005
1.02329e+07	0.00162005
1.04713e+07	0.00154004
1.07152e+07	0.00147004
1.09648e+07	0.00141004
1.12202e+07	0.00134003
1.14815e+07	0.00128003
1.1749e+07	0.00122003
1.20226e+07	0.00117003
1.23027e+07	0.00112002
1.25893e+07	0.00107002
1.28825e+07	0.00102002
1.31826e+07	0.000973018
1.34896e+07	0.000929016
1.38038e+07	0.000887015
1.41254e+07	0.000847013
1.44544e+07	0.000809012
1.47911e+07	0.000772011
1.51356e+07	0.00073801
1.54882e+07	0.000704009
1.58489e+07	0.000673008
1.62181e+07	0.000642008
1.65959e+07	0.000613007
1.69824e+07	0.000586006
1.7378e+07	0.000559006
1.77828e+07	0.000534005
1.8197e+07	0.000510005
1.86209e+07	0.000487004
1.90546e+07	0.000465004
19498446	0.000444004
1.99526e+07	0.000424003
2.04174e+07	0.000405003
2.0893e+07	0.000387003
2.13796e+07	0.000370003
2.18776e+07	0.000353002
2.23872e+07	0.000337002
2.29087e+07	0.000322002
2.34423e+07	0.000307002
2.39883e+07	0.000294002
2.45471e+07	0.000280001
2.51189e+07	0.000268001
2.5704e+07	0.000256001
2.63027e+07	0.000244001
2.69153e+07	0.000233001
2.75423e+07	0.000223001
2.81838e+07	0.000213001
2.88403e+07	0.000203001
2.95121e+07	0.000194001
3.01995e+07	0.000185001
3.0903e+07	0.000177001
3.16228e+07	0.000169001
3.23594e+07	0.000161
3.31131e+07	0.000154
3.38844e+07	0.000147
3.46737e+07	0.00014
3.54813e+07	0.000134
3.63078e+07	0.000128
3.71535e+07	0.000122
3.80189e+07	0.000117
3.89045e+07	0.000112
3.98107e+07	0.000107
4.0738e+07	0.000102
4.16869e+07	9.72e-05
4.2658e+07	9.28e-05
4.36516e+07	8.86e-05
4.46684e+07	8.46e-05
4.57088e+07	8.08e-05
4.67735e+07	7.72e-05
4.7863e+07	7.37e-05
4.89779e+07	7.04e-05
5.01187e+07	6.72e-05
5.12861e+07	6.42e-05
5.24807e+07	6.13e-05
5.37032e+07	5.86e-05
5.49541e+07	5.59e-05
5.62341e+07	5.34e-05
5.7544e+07	5.1e-05
5.88844e+07	4.87e-05
6.0256e+07	4.65e-05
6.16595e+07	4.44e-05
6.30957e+07	4.24e-05
6.45654e+07	4.05e-05
6.60693e+07	3.87e-05
6.76083e+07	3.69e-05
6.91831e+07	3.53e-05
7.07946e+07	3.37e-05
7.24436e+07	3.22e-05
7.4131e+07	3.07e-05
7.58578e+07	2.93e-05
7.76247e+07	2.8e-05
7.94328e+07	2.68e-05
8.12831e+07	2.56e-05
8.31764e+07	2.44e-05
8.51138e+07	2.33e-05
87096359	2.23e-05
8.91251e+07	2.13e-05
9.12011e+07	2.03e-05
9.33254e+07	1.94e-05
9.54993e+07	1.85e-05
9.77237e+07	1.77e-05
100000000	1.69e-05
1.02329e+08	1.61e-05
1.04713e+08	1.54e-05
1.07152e+08	1.47e-05
1.09648e+08	1.4e-05
1.12202e+08	1.34e-05
1.14815e+08	1.28e-05
1.1749e+08	1.22e-05
1.20226e+08	1.17e-05
1.23027e+08	1.12e-05
1.25893e+08	1.07e-05
1.28825e+08	1.02e-05
1.31826e+08	9.72e-06
1.34896e+08	9.28e-06
1.38038e+08	8.86e-06
1.41254e+08	8.46e-06
1.44544e+08	8.08e-06
1.47911e+08	7.72e-06
1.51356e+08	7.37e-06
1.54882e+08	7.04e-06
1.58489e+08	6.72e-06
1.62181e+08	6.42e-06
1.65959e+08	6.13e-06
1.69824e+08	5.86e-06
1.7378e+08	5.59e-06
177827941	5.34e-06
1.8197e+08	5.1e-06
1.86209e+08	4.87e-06
1.90546e+08	4.65e-06
194984460	4.44e-06
1.99526e+08	4.24e-06
2.04174e+08	4.05e-06
2.0893e+08	3.87e-06
213796209	3.69e-06
2.18776e+08	3.53e-06
2.23872e+08	3.37e-06
2.29087e+08	3.22e-06
2.34423e+08	3.07e-06
2.39883e+08	2.93e-06
2.45471e+08	2.8e-06
2.51189e+08	2.68e-06
2.5704e+08	2.56e-06
2.63027e+08	2.44e-06
2.69153e+08	2.33e-06
2.75423e+08	2.23e-06
2.81838e+08	2.13e-06
2.88403e+08	2.03e-06
2.95121e+08	1.94e-06
301995172	1.85e-06
3.0903e+08	1.77e-06
316227766	1.69e-06
3.23594e+08	1.61e-06
3.31131e+08	1.54e-06
3.38844e+08	1.47e-06
3.46737e+08	1.4e-06
3.54813e+08	1.34e-06
3.63078e+08	1.28e-06
3.71535e+08	1.22e-06
3.80189e+08	1.17e-06
389045145	1.12e-06
3.98107e+08	1.07e-06
4.0738e+08	1.02e-06
4.16869e+08	9.72e-07
4.2658e+08	9.28e-07
4.36516e+08	8.86e-07
4.46684e+08	8.46e-07
4.57088e+08	8.08e-07
4.67735e+08	7.72e-07
4.7863e+08	7.37e-07
4.89779e+08	7.04e-07
5.01187e+08	6.72e-07
512861384	6.42e-07
5.24807e+08	6.13e-07
5.37032e+08	5.86e-07
5.49541e+08	5.59e-07
5.62341e+08	5.34e-07
5.7544e+08	5.1e-07
5.88844e+08	4.87e-07
6.0256e+08	4.65e-07
6.16595e+08	4.44e-07
6.30957e+08	4.24e-07
645654229	4.05e-07
660693448	3.87e-07
6.76083e+08	3.69e-07
6.91831e+08	3.53e-07
7.07946e+08	3.37e-07
7.24436e+08	3.22e-07
7.4131e+08	3.07e-07
758577575	2.93e-07
7.76247e+08	2.8e-07
7.94328e+08	2.68e-07
8.12831e+08	2.56e-07
8.31764e+08	2.44e-07
8.51138e+08	2.33e-07
870963590	2.23e-07
8.91251e+08	2.13e-07
9.12011e+08	2.03e-07
9.33254e+08	1.94e-07
954992586	1.85e-07
977237221	1.77e-07
1000000000	1.69e-07
1023292992	1.61e-07
1047128548	1.54e-07
1071519305	1.47e-07
1096478196	1.4e-07
1122018454	1.34e-07
1148153621	1.28e-07
1174897555	1.22e-07
1202264435	1.17e-07
1230268771	1.12e-07
1258925412	1.07e-07
1288249552	1.02e-07
1318256739	9.72e-08
1348962883	9.28e-08
1380384265	8.86e-08
1412537545	8.46e-08
1445439771	8.08e-08
1479108388	7.72e-08
1513561248	7.37e-08
1548816619	7.04e-08
1584893192	6.72e-08
1621810097	6.42e-08
1659586907	6.13e-08
1698243652	5.86e-08
1737800829	5.59e-08
1778279410	5.34e-08
1819700859	5.1e-08
1862087137	4.87e-08
1905460718	4.65e-08
1949844600	4.44e-08
1995262315	4.24e-08
2041737945	4.05e-08
2089296131	3.87e-08
2137962090	3.69e-08
2187761624	3.53e-08
2238721139	3.37e-08
2290867653	3.22e-08
2344228815	3.07e-08
2398832919	2.93e-08
2454708916	2.8e-08
2511886432	2.68e-08
2570395783	2.56e-08
2630267992	2.44e-08
2691534804	2.33e-08
2754228703	2.23e-08
2818382931	2.13e-08
2884031503	2.03e-08
2951209227	1.94e-08
3019951720	1.85e-08
3090295433	1.77e-08
3162277660	1.69e-08
3235936569	1.61e-08
3311311215	1.54e-08
3388441561	1.47e-08
3467368505	1.4e-08
3548133892	1.34e-08
3630780548	1.28e-08
3715352291	1.22e-08
3801893963	1.17e-08
3890451450	1.12e-08
3981071706	1.07e-08
4073802778	1.02e-08
4168693835	9.72e-09
4265795188	9.28e-09
4365158322	8.86e-09
4466835922	8.46e-09
4570881896	8.08e-09
4677351413	7.72e-09
4786300923	7.37e-09
4897788194	7.04e-09
5011872336	6.72e-09
5128613840	6.42e-09
5248074602	6.13e-09
5370317964	5.86e-09
5495408739	5.59e-09
5623413252	5.34e-09
5754399373	5.1e-09
5888436554	4.87e-09
6025595861	4.65e-09
6165950019	4.44e-09
6309573445	4.24e-09
6456542290	4.05e-09
6606934480	3.87e-09
6760829754	3.69e-09
6918309709	3.53e-09
7079457844	3.37e-09
7244359601	3.22e-09
7413102413	3.07e-09
7585775750	2.93e-09
7762471166	2.8e-09
7943282347	2.68e-09
8128305162	2.56e-09
8317637711	2.44e-09
8511380382	2.33e-09
8709635900	2.23e-09
8912509381	2.13e-09
9120108394	2.03e-09
9332543008	1.94e-09
9549925860	1.85e-09
9772372210	1.77e-09
10000000000	1.69e-09
10232929923	1.61e-09
10471285481	1.54e-09
10715193052	1.47e-09
10964781961	1.4e-09
11220184543	1.34e-09
11481536215	1.28e-09
11748975549	1.22e-09
12022644346	1.17e-09
12302687708	1.12e-09
12589254118	1.07e-09
12882495517	1.02e-09
13182567386	9.72e-10
13489628826	9.28e-10
13803842646	8.86e-10
14125375446	8.46e-10
14454397707	8.08e-10
14791083882	7.72e-10
15135612484	7.37e-10
15488166189	7.04e-10
15848931925	6.72e-10
16218100974	6.42e-10
16595869074	6.13e-10
16982436525	5.86e-10
17378008287	5.59e-10
17782794100	5.34e-10
18197008586	5.1e-10
18620871367	4.87e-10
19054607180	4.65e-10
19498445998	4.44e-10
19952623150	4.24e-10
20417379447	4.05e-10
20892961309	3.87e-10
21379620895	3.69e-10
21877616239	3.53e-10
22387211386	3.37e-10
22908676528	3.22e-10
23442288153	3.07e-10
23988329190	2.93e-10
24547089157	2.8e-10
25118864315	2.68e-10
25703957828	2.56e-10
26302679919	2.44e-10
26915348039	2.33e-10
27542287033	2.23e-10
28183829313	2.13e-10
28840315031	2.03e-10
29512092267	1.94e-10
30199517204	1.85e-10
30902954325	1.77e-10
31622776602	1.69e-10
32359365693	1.61e-10
33113112148	1.54e-10
33884415614	1.47e-10
34673685045	1.4e-10
35481338923	1.34e-10
36307805477	1.28e-10
37153522910	1.22e-10
38018939632	1.17e-10
38904514499	1.12e-10
39810717055	1.07e-10
40738027780	1.02e-10
41686938347	9.72e-11
42657951880	9.28e-11
43651583224	8.86e-11
44668359215	8.46e-11
45708818961	8.08e-11
46773514129	7.72e-11
47863009232	7.37e-11
48977881937	7.04e-11
50118723363	6.72e-11
51286138399	6.42e-11
52480746025	6.13e-11
53703179637	5.86e-11
54954087386	5.59e-11
56234132519	5.34e-11
57543993734	5.1e-11
58884365536	4.87e-11
60255958607	4.65e-11
61659500186	4.44e-11
63095734448	4.24e-11
64565422903	4.05e-11
66069344801	3.87e-11
67608297539	3.69e-11
69183097092	3.53e-11
70794578438	3.37e-11
72443596007	3.22e-11
74131024130	3.07e-11
75857757503	2.93e-11
77624711663	2.8e-11
79432823472	2.68e-11
81283051616	2.56e-11
83176377110	2.44e-11
85113803820	2.33e-11
87096358996	2.23e-11
89125093813	2.13e-11
91201083936	2.03e-11
93325430080	1.94e-11
95499258602	1.85e-11
97723722096	1.77e-11
100000000000	1.69e-11
102329000000	1.61e-11
104713000000	1.54e-11
107152000000	1.47e-11
109648000000	1.4e-11
112202000000	1.34e-11
114815000000	1.28e-11
117490000000	1.22e-11
120226000000	1.17e-11
123027000000	1.12e-11
125893000000	1.07e-11
128825000000	1.02e-11
131826000000	9.72e-12
134896000000	9.28e-12
138038000000	8.86e-12
141254000000	8.46e-12
144544000000	8.08e-12
147911000000	7.72e-12
151356000000	7.37e-12
154882000000	7.04e-12
158489000000	6.72e-12
162181000000	6.42e-12
165959000000	6.13e-12
169824000000	5.86e-12
173780000000	5.59e-12
177828000000	5.34e-12
181970000000	5.1e-12
186209000000	4.87e-12
190546000000	4.65e-12
194984000000	4.44e-12
199526000000	4.24e-12
204174000000	4.05e-12
208930000000	3.87e-12
213796000000	3.69e-12
218776000000	3.53e-12
223872000000	3.37e-12
229087000000	3.22e-12
234423000000	3.07e-12
239883000000	2.93e-12
245471000000	2.8e-12
251189000000	2.68e-12
257040000000	2.56e-12
263027000000	2.44e-12
269153000000	2.33e-12
275423000000	2.23e-12
281838000000	2.13e-12
288403000000	2.03e-12
295121000000	1.94e-12
301995000000	1.85e-12
309030000000	1.77e-12
316228000000	1.69e-12
323594000000	1.61e-12
331131000000	1.54e-12
338844000000	1.47e-12
346737000000	1.4e-12
354813000000	1.34e-12
363078000000	1.28e-12
371535000000	1.22e-12
380189000000	1.17e-12
389045000000	1.12e-12
398107000000	1.07e-12
407380000000	1.02e-12
416869000000	9.72e-13
426580000000	9.28e-13
436516000000	8.86e-13
446684000000	8.46e-13
457088000000	8.08e-13
467735000000	7.72e-13
478630000000	7.37e-13
489779000000	7.04e-13
501187000000	6.72e-13
512861000000	6.42e-13
524807000000	6.13e-13
537032000000	5.86e-13
549541000000	5.59e-13
562341000000	5.34e-13
575440000000	5.1e-13
588844000000	4.87e-13
602560000000	4.65e-13
616595000000	4.44e-13
630957000000	4.24e-13
645654000000	4.05e-13
660693000000	3.87e-13
676083000000	3.69e-13
691831000000	3.53e-13
707946000000	3.37e-13
724436000000	3.22e-13
741310000000	3.07e-13
758578000000	2.93e-13
776247000000	2.8e-13
794328000000	2.68e-13
812831000000	2.56e-13
831764000000	2.44e-13
851138000000	2.33e-13
870964000000	2.23e-13
891251000000	2.13e-13
912011000000	2.03e-13
933254000000	1.94e-13
954993000000	1.85e-13
977237000000	1.77e-13
1000000000000	1.69e-13
