# Supplementary material for: Open-channel microfluidics via resonant wireless power transfer
Source: Nat Commun. 2022 Apr 6;13:1869. doi: 10.1038/s41467-022-29405-2 (PMC8987052; doi:10.1038/s41467-022-29405-2)
Supplement: Supplementary file 9 — Source Data [file 41467_2022_29405_MOESM9_ESM.zip › Source Data/Fig2C_VGain_LtSpice_LCR_full.xlsx]

## Sheet: LtSpice_LCR
Freq.	re(V0/Vin)	im(V0/Vin)
1	1	-4.71253e-07
1.02329	1	-4.82224e-07
1.04713	1	-4.93456e-07
1.07152	1	-5.0495e-07
1.09648	1	-5.16717e-07
1.12202	1	-5.28745e-07
1.14815	1	-5.41066e-07
1.1749	1	-5.53669e-07
1.20226	1	-5.66564e-07
1.23027	1	-5.79766e-07
1.25893	1	-5.9327e-07
1.28825	1	-6.07086e-07
1.31826	1	-6.21229e-07
1.34896	1	-6.35696e-07
1.38038	1	-6.50506e-07
1.41254	1	-6.65655e-07
1.44544	1	-6.8116e-07
1.47911	1	-6.97028e-07
1.51356	1	-7.13266e-07
1.54882	1	-7.29884e-07
1.58489	1	-7.46878e-07
1.62181	1	-7.64281e-07
1.65959	1	-7.82082e-07
1.69824	1	-8.00289e-07
1.7378	1	-8.1894e-07
1.77828	1	-8.38014e-07
1.8197	1	-8.57529e-07
1.86209	1	-8.77495e-07
1.90546	1	-8.97945e-07
1.94984	1	-9.18864e-07
1.99526	1	-9.40266e-07
2.04174	1	-9.62165e-07
2.0893	1	-9.84576e-07
2.13796	1	-1.00751e-06
2.18776	1	-1.03098e-06
2.23872	1	-1.055e-06
2.29087	1	-1.07957e-06
2.34423	1	-1.10471e-06
2.39883	1	-1.13044e-06
2.45471	1	-1.15678e-06
2.51189	1	-1.18373e-06
2.5704	1	-1.21129e-06
2.63027	1	-1.23951e-06
2.69153	1	-1.26838e-06
2.75423	1	-1.29793e-06
2.81838	1	-1.32816e-06
2.88403	1	-1.35909e-06
2.95121	1	-1.39076e-06
3.01995	1	-1.42315e-06
3.0903	1	-1.45629e-06
3.16228	1	-1.49022e-06
3.23594	1	-1.52492e-06
3.31131	1	-1.56045e-06
3.38844	1	-1.5968e-06
3.46737	1	-1.63399e-06
3.54813	1	-1.67205e-06
3.63078	1	-1.711e-06
3.71535	1	-1.75085e-06
3.80189	1	-1.79164e-06
3.89045	1	-1.83337e-06
3.98107	1	-1.87607e-06
4.0738	1	-1.91977e-06
4.16869	1	-1.96449e-06
4.2658	1	-2.01025e-06
4.36516	1	-2.05707e-06
4.46684	1	-2.10499e-06
4.57088	1	-2.15402e-06
4.67735	1	-2.20419e-06
4.7863	1	-2.25554e-06
4.89779	1	-2.30807e-06
5.01187	1	-2.36183e-06
5.12861	1	-2.41685e-06
5.24807	1	-2.47315e-06
5.37032	1	-2.53075e-06
5.49541	1	-2.5897e-06
5.62341	1	-2.65002e-06
5.7544	1	-2.71175e-06
5.88844	1	-2.77492e-06
6.0256	1	-2.83955e-06
6.16595	1	-2.90569e-06
6.30957	1	-2.97337e-06
6.45654	1	-3.04263e-06
6.60693	1	-3.1135e-06
6.76083	1	-3.18603e-06
6.91831	1	-3.26024e-06
7.07946	1	-3.33618e-06
7.24436	1	-3.41389e-06
7.4131	1	-3.49341e-06
7.58578	1	-3.57478e-06
7.76247	1	-3.65805e-06
7.94328	1	-3.74326e-06
8.12831	1	-3.83045e-06
8.31764	1	-3.91967e-06
8.51138	1	-4.01097e-06
8.70964	1	-4.1044e-06
8.91251	1	-4.20001e-06
9.12011	1	-4.29784e-06
9.33254	1	-4.39794e-06
9.54993	1	-4.50038e-06
9.77237	1	-4.60521e-06
10	1	-4.71248e-06
10.2329	1	-4.82225e-06
10.4713	1	-4.93458e-06
10.7152	1	-5.04952e-06
10.9648	1	-5.16714e-06
11.2202	1	-5.28749e-06
11.4815	1	-5.41066e-06
11.749	1	-5.53669e-06
12.0226	1	-5.66565e-06
12.3027	1	-5.79762e-06
12.5893	1	-5.93267e-06
12.8825	1	-6.07086e-06
13.1826	1	-6.21226e-06
13.4896	1	-6.35697e-06
13.8038	1	-6.50504e-06
14.1254	1	-6.65656e-06
14.4544	1	-6.81161e-06
14.7911	1	-6.97027e-06
15.1356	1	-7.13263e-06
15.4882	1	-7.29877e-06
15.8489	1	-7.46878e-06
16.2181	1	-7.64275e-06
16.5959	1	-7.82078e-06
16.9824	1	-8.00294e-06
17.378	1	-8.18936e-06
17.7828	1	-8.38011e-06
18.197	1	-8.57531e-06
18.6209	1	-8.77505e-06
19.0546	1	-8.97945e-06
19.4984	1	-9.18861e-06
19.9526	1	-9.40264e-06
20.4174	1	-9.62166e-06
20.893	1	-9.84577e-06
21.3796	1	-1.00751e-05
21.8776	1	-1.03098e-05
22.3872	1	-1.05499e-05
22.9087	1	-1.07957e-05
23.4423	1	-1.10471e-05
23.9883	1	-1.13045e-05
24.5471	1	-1.15678e-05
25.1189	1	-1.18372e-05
25.704	1	-1.21129e-05
26.3027	1	-1.23951e-05
26.9153	1	-1.26838e-05
27.5423	1	-1.29793e-05
28.1838	1	-1.32816e-05
28.8403	1	-1.35909e-05
29.5121	1	-1.39075e-05
30.1995	1	-1.42315e-05
30.903	1	-1.4563e-05
31.6228	1	-1.49022e-05
32.3594	1	-1.52493e-05
33.1131	1	-1.56045e-05
33.8844	1	-1.5968e-05
34.6737	1	-1.63399e-05
35.4813	1	-1.67205e-05
36.3078	1	-1.711e-05
37.1535	1	-1.75085e-05
38.0189	1	-1.79164e-05
38.9045	1	-1.83337e-05
39.8107	1	-1.87607e-05
40.738	1	-1.91977e-05
41.6869	1	-1.96449e-05
42.658	1	-2.01025e-05
43.6516	1	-2.05707e-05
44.6684	1	-2.10499e-05
45.7088	1	-2.15402e-05
46.7735	1	-2.20419e-05
47.863	1	-2.25554e-05
48.9779	1	-2.30807e-05
50.1187	1	-2.36184e-05
51.2861	1	-2.41685e-05
52.4807	1	-2.47315e-05
53.7032	1	-2.53075e-05
54.9541	1	-2.5897e-05
56.2341	1	-2.65002e-05
57.544	1	-2.71175e-05
58.8844	1	-2.77492e-05
60.256	1	-2.83955e-05
61.6595	1	-2.90569e-05
63.0957	1	-2.97338e-05
64.5654	1	-3.04263e-05
66.0693	1	-3.11351e-05
67.6083	1	-3.18603e-05
69.1831	1	-3.26024e-05
70.7946	1	-3.33618e-05
72.4436	1	-3.41389e-05
74.131	1	-3.49341e-05
75.8578	1	-3.57478e-05
77.6247	1	-3.65805e-05
79.4328	1	-3.74326e-05
81.2831	1	-3.83045e-05
83.1764	1	-3.91967e-05
85.1138	1	-4.01097e-05
87.0964	1	-4.1044e-05
89.1251	1	-4.20001e-05
91.2011	1	-4.29784e-05
93.3254	1	-4.39795e-05
95.4993	1	-4.50039e-05
97.7237	1	-4.60521e-05
100	1	-4.71248e-05
102.329	1	-4.82225e-05
104.713	1	-4.93458e-05
107.152	1	-5.04952e-05
109.648	1	-5.16714e-05
112.202	1	-5.28749e-05
114.815	1	-5.41066e-05
117.49	1	-5.53669e-05
120.226	1	-5.66565e-05
123.027	1	-5.79762e-05
125.893	1	-5.93267e-05
128.825	1	-6.07086e-05
131.826	1	-6.21226e-05
134.896	1	-6.35697e-05
138.038	1	-6.50504e-05
141.254	1	-6.65656e-05
144.544	1	-6.81161e-05
147.911	1	-6.97028e-05
151.356	1	-7.13263e-05
154.882	1	-7.29877e-05
158.489	1	-7.46878e-05
162.181	1	-7.64276e-05
165.959	1	-7.82078e-05
169.824	1	-8.00295e-05
173.78	1	-8.18936e-05
177.828	1	-8.38011e-05
181.97	1	-8.57531e-05
186.209	1	-8.77506e-05
190.546	1	-8.97946e-05
194.984	1	-9.18861e-05
199.526	1	-9.40264e-05
204.174	1	-9.62166e-05
208.93	1	-9.84578e-05
213.796	1	-0.000100751
218.776	1	-0.000103098
223.872	1	-0.000105499
229.087	1	-0.000107957
234.423	1	-0.000110471
239.883	1	-0.000113045
245.471	1	-0.000115678
251.189	1	-0.000118372
257.04	1	-0.00012113
263.027	1	-0.000123951
269.153	1	-0.000126838
275.423	1	-0.000129793
281.838	1	-0.000132816
288.403	1	-0.00013591
295.121	1	-0.000139075
301.995	1	-0.000142315
309.03	1	-0.00014563
316.228	1	-0.000149022
323.594	1	-0.000152493
331.131	1	-0.000156045
338.844	1	-0.00015968
346.737	1	-0.000163399
354.813	1	-0.000167205
363.078	1	-0.0001711
371.535	1	-0.000175086
380.189	1	-0.000179164
389.045	1	-0.000183337
398.107	1	-0.000187608
407.38	1	-0.000191978
416.869	1	-0.000196449
426.58	1	-0.000201025
436.516	1	-0.000205708
446.684	1	-0.000210499
457.088	1	-0.000215403
467.735	1	-0.00022042
478.63	1	-0.000225554
489.779	1	-0.000230808
501.187	1	-0.000236184
512.861	1	-0.000241686
524.807	1	-0.000247315
537.032	1	-0.000253076
549.541	1	-0.000258971
562.341	1	-0.000265003
575.44	1	-0.000271176
588.844	1	-0.000277493
602.56	1	-0.000283956
616.595	1	-0.000290571
630.957	1	-0.000297339
645.654	1	-0.000304265
660.693	1	-0.000311352
676.083	1	-0.000318605
691.831	1	-0.000326026
707.946	1	-0.00033362
724.436	1	-0.000341391
741.31	1	-0.000349343
758.578	1	-0.000357481
776.247	1	-0.000365808
794.328	1	-0.000374329
812.831	1	-0.000383048
831.764	1	-0.00039197
851.138	1	-0.000401101
870.964	1	-0.000410444
891.251	1	-0.000420004
912.011	1	-0.000429788
933.254	1	-0.000439799
954.993	1.00001	-0.000450043
977.237	1.00001	-0.000460527
1000	1.00001	-0.000471254
1023.29	1.00001	-0.000482231
1047.13	1.00001	-0.000493464
1071.52	1.00001	-0.000504958
1096.48	1.00001	-0.000516721
1122.02	1.00001	-0.000528757
1148.15	1.00001	-0.000541074
1174.9	1.00001	-0.000553677
1202.26	1.00001	-0.000566575
1230.27	1.00001	-0.000579772
1258.93	1.00001	-0.000593277
1288.25	1.00001	-0.000607097
1318.26	1.00001	-0.000621239
1348.96	1.00001	-0.00063571
1380.38	1.00001	-0.000650518
1412.54	1.00001	-0.000665671
1445.44	1.00001	-0.000681178
1479.11	1.00001	-0.000697045
1513.56	1.00001	-0.000713282
1548.82	1.00001	-0.000729898
1584.89	1.00001	-0.0007469
1621.81	1.00001	-0.000764299
1659.59	1.00002	-0.000782103
1698.24	1.00002	-0.000800321
1737.8	1.00002	-0.000818964
1778.28	1.00002	-0.000838042
1819.7	1.00002	-0.000857564
1862.09	1.00002	-0.000877541
1905.46	1.00002	-0.000897983
1949.84	1.00002	-0.000918902
1995.26	1.00002	-0.000940308
2041.74	1.00002	-0.000962212
2089.3	1.00002	-0.000984627
2137.96	1.00003	-0.00100756
2187.76	1.00003	-0.00103104
2238.72	1.00003	-0.00105506
2290.87	1.00003	-0.00107963
2344.23	1.00003	-0.00110478
2398.83	1.00003	-0.00113052
2454.71	1.00003	-0.00115686
2511.89	1.00004	-0.00118381
2570.4	1.00004	-0.00121139
2630.27	1.00004	-0.00123961
2691.53	1.00004	-0.00126849
2754.23	1.00004	-0.00129804
2818.38	1.00005	-0.00132828
2884.03	1.00005	-0.00135923
2951.21	1.00005	-0.00139089
3019.95	1.00005	-0.0014233
3090.3	1.00005	-0.00145646
3162.28	1.00006	-0.00149039
3235.94	1.00006	-0.00152512
3311.31	1.00006	-0.00156065
3388.44	1.00007	-0.00159701
3467.37	1.00007	-0.00163422
3548.13	1.00007	-0.0016723
3630.78	1.00008	-0.00171126
3715.35	1.00008	-0.00175113
3801.89	1.00008	-0.00179194
3890.45	1.00009	-0.00183369
3981.07	1.00009	-0.00187642
4073.8	1.00009	-0.00192014
4168.69	1.0001	-0.00196489
4265.8	1.0001	-0.00201067
4365.16	1.00011	-0.00205753
4466.84	1.00011	-0.00210548
4570.88	1.00012	-0.00215454
4677.35	1.00012	-0.00220475
4786.3	1.00013	-0.00225614
4897.79	1.00014	-0.00230872
5011.87	1.00014	-0.00236253
5128.61	1.00015	-0.00241759
5248.07	1.00016	-0.00247394
5370.32	1.00016	-0.0025316
5495.41	1.00017	-0.00259061
5623.41	1.00018	-0.002651
5754.4	1.00019	-0.00271279
5888.44	1.0002	-0.00277603
6025.6	1.00021	-0.00284075
6165.95	1.00022	-0.00290698
6309.57	1.00023	-0.00297475
6456.54	1.00024	-0.00304411
6606.93	1.00025	-0.00311509
6760.83	1.00026	-0.00318772
6918.31	1.00027	-0.00326206
7079.46	1.00029	-0.00333813
7244.36	1.0003	-0.00341598
7413.1	1.00031	-0.00349564
7585.78	1.00033	-0.00357718
7762.47	1.00034	-0.00366061
7943.28	1.00036	-0.003746
8128.31	1.00038	-0.00383339
8317.64	1.00039	-0.00392283
8511.38	1.00041	-0.00401435
8709.64	1.00043	-0.00410802
8912.51	1.00045	-0.00420388
9120.11	1.00047	-0.00430199
9332.54	1.0005	-0.0044024
9549.93	1.00052	-0.00450516
9772.37	1.00054	-0.00461033
10000	1.00057	-0.00471796
10232.9	1.0006	-0.00482812
10471.3	1.00063	-0.00494087
10715.2	1.00065	-0.00505626
10964.8	1.00069	-0.00517436
11220.2	1.00072	-0.00529524
11481.5	1.00075	-0.00541895
11749	1.00079	-0.00554558
12022.6	1.00082	-0.00567518
12302.7	1.00086	-0.00580783
12589.3	1.0009	-0.00594361
12882.5	1.00095	-0.00608258
13182.6	1.00099	-0.00622483
13489.6	1.00104	-0.00637043
13803.8	1.00109	-0.00651947
14125.4	1.00114	-0.00667202
14454.4	1.00119	-0.00682818
14791.1	1.00125	-0.00698803
15135.6	1.00131	-0.00715166
15488.2	1.00137	-0.00731916
15848.9	1.00143	-0.00749063
16218.1	1.0015	-0.00766617
16595.9	1.00157	-0.00784587
16982.4	1.00165	-0.00802983
17378	1.00172	-0.00821817
17782.8	1.00181	-0.00841099
18197	1.00189	-0.0086084
18620.9	1.00198	-0.00881052
19054.6	1.00207	-0.00901746
19498.4	1.00217	-0.00922934
19952.6	1.00227	-0.00944629
20417.4	1.00238	-0.00966844
20893	1.00249	-0.00989591
21379.6	1.00261	-0.0101288
21877.6	1.00274	-0.0103674
22387.2	1.00286	-0.0106117
22908.7	1.003	-0.0108618
23442.3	1.00314	-0.011118
23988.3	1.00329	-0.0113804
24547.1	1.00345	-0.0116492
25118.9	1.00361	-0.0119245
25704	1.00378	-0.0122065
26302.7	1.00396	-0.0124953
26915.3	1.00415	-0.0127913
27542.3	1.00434	-0.0130944
28183.8	1.00455	-0.013405
28840.3	1.00476	-0.0137233
29512.1	1.00499	-0.0140494
30199.5	1.00522	-0.0143835
30903	1.00547	-0.0147259
31622.8	1.00573	-0.0150769
32359.4	1.006	-0.0154366
33113.1	1.00629	-0.0158052
33884.4	1.00659	-0.0161832
34673.7	1.0069	-0.0165706
35481.3	1.00723	-0.0169678
36307.8	1.00757	-0.0173751
37153.5	1.00793	-0.0177928
38018.9	1.0083	-0.0182211
38904.5	1.0087	-0.0186604
39810.7	1.00911	-0.0191111
40738	1.00955	-0.0195733
41686.9	1.01	-0.0200477
42658	1.01048	-0.0205344
43651.6	1.01097	-0.0210338
44668.4	1.0115	-0.0215465
45708.8	1.01205	-0.0220728
46773.5	1.01262	-0.0226131
47863	1.01322	-0.0231679
48977.9	1.01385	-0.0237377
50118.7	1.01452	-0.024323
51286.1	1.01521	-0.0249243
52480.7	1.01594	-0.0255422
53703.2	1.0167	-0.0261773
54954.1	1.0175	-0.0268301
56234.1	1.01834	-0.0275013
57544	1.01922	-0.0281915
58884.4	1.02014	-0.0289016
60256	1.02111	-0.0296321
61659.5	1.02213	-0.030384
63095.7	1.0232	-0.031158
64565.4	1.02431	-0.031955
66069.3	1.02549	-0.0327759
67608.3	1.02672	-0.0336217
69183.1	1.02801	-0.0344934
70794.6	1.02937	-0.0353921
72443.6	1.0308	-0.0363189
74131	1.03229	-0.0372752
75857.8	1.03386	-0.0382622
77624.7	1.03551	-0.0392812
79432.8	1.03725	-0.0403338
81283.1	1.03907	-0.0414215
83176.4	1.04098	-0.0425461
85113.8	1.04299	-0.0437092
87096.4	1.0451	-0.0449128
89125.1	1.04733	-0.046159
91201.1	1.04966	-0.0474499
93325.4	1.05212	-0.0487879
95499.3	1.0547	-0.0501756
97723.7	1.05742	-0.0516156
100000	1.06028	-0.0531108
102329	1.0633	-0.0546645
104713	1.06647	-0.0562801
107152	1.06981	-0.0579611
109648	1.07333	-0.0597116
112202	1.07704	-0.061536
114815	1.08095	-0.0634388
117490	1.08507	-0.0654252
120226	1.08943	-0.0675008
123027	1.09402	-0.0696716
125893	1.09886	-0.0719441
128825	1.10398	-0.0743257
131826	1.10939	-0.0768243
134896	1.11511	-0.0794485
138038	1.12116	-0.082208
141254	1.12756	-0.0851133
144544	1.13434	-0.0881761
147911	1.14152	-0.0914093
151356	1.14913	-0.0948272
154882	1.1572	-0.0984458
158489	1.16577	-0.102283
162181	1.17487	-0.106358
165959	1.18454	-0.110694
169824	1.19483	-0.115316
173780	1.20579	-0.120251
177828	1.21747	-0.125533
181970	1.22992	-0.131196
186209	1.24322	-0.137281
190546	1.25744	-0.143837
194984	1.27266	-0.150917
199526	1.28896	-0.158582
204174	1.30645	-0.166904
208930	1.32524	-0.175967
213796	1.34546	-0.185866
218776	1.36724	-0.196715
223872	1.39075	-0.208648
229087	1.41617	-0.221822
234423	1.4437	-0.236426
239883	1.47357	-0.252685
245471	1.50606	-0.27087
251189	1.54147	-0.291312
257040	1.58014	-0.314416
263027	1.62248	-0.340679
269153	1.66895	-0.370724
275423	1.72006	-0.405331
281838	1.77644	-0.445489
288403	1.83874	-0.492468
295121	1.90774	-0.547915
301995	1.98427	-0.613987
309030	2.06916	-0.693549
316228	2.1632	-0.79045
323594	2.26694	-0.909918
331131	2.38024	-1.05912
338844	2.50157	-1.24793
346737	2.62648	-1.48991
354813	2.74462	-1.80324
363078	2.83433	-2.21077
371535	2.85325	-2.73629
380189	2.72562	-3.39013
389045	2.33743	-4.13227
398107	1.57704	-4.81361
407380	0.463822	-5.16732
416869	-0.737469	-4.9812
426580	-1.67097	-4.32961
436516	-2.18336	-3.49878
446684	-2.34954	-2.72423
457088	-2.31047	-2.09786
467735	-2.17423	-1.62158
478630	-2.00295	-1.2669
489779	-1.82745	-1.00299
501187	-1.66138	-0.804936
512861	-1.5098	-0.654424
524807	-1.37377	-0.538446
537032	-1.25261	-0.447837
549541	-1.14493	-0.376109
562341	-1.0492	-0.318627
575440	-0.963939	-0.272039
588844	-0.887785	-0.233888
602560	-0.819557	-0.202352
616595	-0.75823	-0.176059
630957	-0.702927	-0.153965
645654	-0.652896	-0.135266
660693	-0.607494	-0.119338
676083	-0.566174	-0.105688
691831	-0.528463	-0.0939261
707946	-0.493956	-0.08374
724436	-0.462304	-0.0748775
741310	-0.433203	-0.0671334
758578	-0.406389	-0.0603398
776247	-0.381633	-0.0543581
794328	-0.358733	-0.0490733
812831	-0.337513	-0.0443894
831764	-0.317816	-0.0402258
851138	-0.299505	-0.0365146
870964	-0.282457	-0.0331982
891251	-0.266564	-0.0302274
912011	-0.251727	-0.0275603
933254	-0.23786	-0.0251608
954993	-0.224884	-0.0229978
977237	-0.21273	-0.0210444
1e+06	-0.201333	-0.0192773
1.02329e+06	-0.190637	-0.017676
1.04713e+06	-0.18059	-0.0162228
1.07152e+06	-0.171143	-0.0149022
1.09648e+06	-0.162255	-0.0137003
1.12202e+06	-0.153885	-0.0126051
1.14815e+06	-0.145998	-0.0116059
1.1749e+06	-0.138561	-0.0106933
1.20226e+06	-0.131544	-0.00985883
1.23027e+06	-0.124919	-0.00909506
1.25893e+06	-0.118661	-0.00839533
1.28825e+06	-0.112747	-0.00775367
1.31826e+06	-0.107154	-0.00716477
1.34896e+06	-0.101862	-0.00662383
1.38038e+06	-0.0968539	-0.00612658
1.41254e+06	-0.0921112	-0.00566914
1.44544e+06	-0.0876185	-0.00524803
1.47911e+06	-0.0833608	-0.00486013
1.51356e+06	-0.0793244	-0.00450257
1.54882e+06	-0.0754964	-0.0041728
1.58489e+06	-0.0718649	-0.00386848
1.62181e+06	-0.0684187	-0.00358749
1.65959e+06	-0.0651473	-0.00332793
1.69824e+06	-0.062041	-0.00308803
1.7378e+06	-0.0590906	-0.00286621
1.77828e+06	-0.0562877	-0.00266101
1.8197e+06	-0.0536241	-0.00247111
1.86209e+06	-0.0510925	-0.0022953
1.90546e+06	-0.0486856	-0.00213247
1.94984e+06	-0.0463969	-0.00198162
1.99526e+06	-0.0442202	-0.0018418
2.04174e+06	-0.0421495	-0.00171218
2.0893e+06	-0.0401793	-0.00159197
2.13796e+06	-0.0383045	-0.00148046
2.18776e+06	-0.0365201	-0.00137699
2.23872e+06	-0.0348215	-0.00128095
2.29087e+06	-0.0332043	-0.00119178
2.34423e+06	-0.0316644	-0.00110898
2.39883e+06	-0.030198	-0.00103208
2.45471e+06	-0.0288012	-0.000960627
2.51189e+06	-0.0274708	-0.000894235
2.5704e+06	-0.0262033	-0.000832528
2.63027e+06	-0.0249956	-0.000775166
2.69153e+06	-0.0238449	-0.000721833
2.75423e+06	-0.0227482	-0.000672238
2.81838e+06	-0.021703	-0.000626111
2.88403e+06	-0.0207068	-0.000583203
2.95121e+06	-0.0197571	-0.000543283
3.01995e+06	-0.0188518	-0.000506137
3.0903e+06	-0.0179887	-0.00047157
3.16228e+06	-0.0171657	-0.000439396
3.23594e+06	-0.0163809	-0.000409448
3.31131e+06	-0.0156326	-0.000381567
3.38844e+06	-0.0149189	-0.000355608
3.46737e+06	-0.0142383	-0.000331436
3.54813e+06	-0.0135891	-0.000308925
3.63078e+06	-0.0129698	-0.00028796
3.71535e+06	-0.0123791	-0.000268432
3.80189e+06	-0.0118157	-0.000250242
3.89045e+06	-0.0112781	-0.000233296
3.98107e+06	-0.0107652	-0.000217508
4.0738e+06	-0.0102759	-0.000202797
4.16869e+06	-0.00980908	-0.00018909
4.2658e+06	-0.00936363	-0.000176316
4.36516e+06	-0.00893857	-0.000164412
4.46684e+06	-0.00853297	-0.000153317
4.57088e+06	-0.00814591	-0.000142976
4.67735e+06	-0.00777654	-0.000133337
4.7863e+06	-0.00742404	-0.000124352
4.89779e+06	-0.00708763	-0.000115976
5.01187e+06	-0.00676655	-0.000108167
5.12861e+06	-0.00646012	-0.000100887
5.24807e+06	-0.00616764	-9.40998e-05
5.37032e+06	-0.00588848	-8.77712e-05
5.49541e+06	-0.00562202	-8.18703e-05
5.62341e+06	-0.00536768	-7.63679e-05
5.7544e+06	-0.0051249	-7.12369e-05
5.88844e+06	-0.00489316	-6.6452e-05
6.0256e+06	-0.00467194	-6.19899e-05
6.16595e+06	-0.00446076	-5.78284e-05
6.30957e+06	-0.00425917	-5.39474e-05
6.45654e+06	-0.00406673	-5.03277e-05
6.60693e+06	-0.00388301	-4.69517e-05
6.76083e+06	-0.00370763	-4.38028e-05
6.91831e+06	-0.00354019	-4.08658e-05
7.07946e+06	-0.00338033	-3.81263e-05
7.24436e+06	-0.00322772	-3.55709e-05
7.4131e+06	-0.00308202	-3.31872e-05
7.58578e+06	-0.00294291	-3.09637e-05
7.76247e+06	-0.0028101	-2.88895e-05
7.94328e+06	-0.0026833	-2.69545e-05
8.12831e+06	-0.00256223	-2.51495e-05
8.31764e+06	-0.00244664	-2.34655e-05
8.51138e+06	-0.00233628	-2.18946e-05
8.70964e+06	-0.0022309	-2.0429e-05
8.91251e+06	-0.00213029	-1.90617e-05
9.12011e+06	-0.00203422	-1.77861e-05
9.33254e+06	-0.0019425	-1.65959e-05
9.54993e+06	-0.00185491	-1.54856e-05
9.77237e+06	-0.00177129	-1.44496e-05
1e+07	-0.00169144	-1.34831e-05
1.02329e+07	-0.00161519	-1.25812e-05
1.04713e+07	-0.00154239	-1.17398e-05
1.07152e+07	-0.00147287	-1.09547e-05
1.09648e+07	-0.00140649	-1.02222e-05
1.12202e+07	-0.00134311	-9.53876e-06
1.14815e+07	-0.00128258	-8.90103e-06
1.1749e+07	-0.00122479	-8.30598e-06
1.20226e+07	-0.0011696	-7.75076e-06
1.23027e+07	-0.0011169	-7.23268e-06
1.25893e+07	-0.00106658	-6.74926e-06
1.28825e+07	-0.00101853	-6.29819e-06
1.31826e+07	-0.000972647	-5.87728e-06
1.34896e+07	-0.000928832	-5.48453e-06
1.38038e+07	-0.000886992	-5.11804e-06
1.41254e+07	-0.000847038	-4.77606e-06
1.44544e+07	-0.000808885	-4.45694e-06
1.47911e+07	-0.000772452	-4.15916e-06
1.51356e+07	-0.000737662	-3.88129e-06
1.54882e+07	-0.000704439	-3.622e-06
1.58489e+07	-0.000672713	-3.38003e-06
1.62181e+07	-0.000642418	-3.15424e-06
1.65959e+07	-0.000613487	-2.94354e-06
1.69824e+07	-0.00058586	-2.74693e-06
1.7378e+07	-0.000559478	-2.56345e-06
1.77828e+07	-0.000534284	-2.39223e-06
1.8197e+07	-0.000510226	-2.23245e-06
1.86209e+07	-0.000487251	-2.08335e-06
1.90546e+07	-0.000465311	-1.94422e-06
1.94984e+07	-0.00044436	-1.81437e-06
1.99526e+07	-0.000424352	-1.6932e-06
2.04174e+07	-0.000405246	-1.58013e-06
2.0893e+07	-0.000387	-1.47461e-06
2.13796e+07	-0.000369576	-1.37614e-06
2.18776e+07	-0.000352936	-1.28425e-06
2.23872e+07	-0.000337047	-1.19849e-06
2.29087e+07	-0.000321872	-1.11846e-06
2.34423e+07	-0.000307381	-1.04378e-06
2.39883e+07	-0.000293543	-9.74088e-07
2.45471e+07	-0.000280328	-9.09048e-07
2.51189e+07	-0.000267708	-8.48352e-07
2.5704e+07	-0.000255656	-7.91709e-07
2.63027e+07	-0.000244147	-7.38849e-07
2.69153e+07	-0.000233156	-6.89519e-07
2.75423e+07	-0.00022266	-6.43484e-07
2.81838e+07	-0.000212637	-6.00522e-07
2.88403e+07	-0.000203064	-5.60429e-07
2.95121e+07	-0.000193923	-5.23014e-07
3.01995e+07	-0.000185194	-4.88096e-07
3.0903e+07	-0.000176857	-4.55511e-07
3.16228e+07	-0.000168896	-4.25101e-07
3.23594e+07	-0.000161293	-3.96721e-07
3.31131e+07	-0.000154033	-3.70236e-07
3.38844e+07	-0.000147099	-3.4552e-07
3.46737e+07	-0.000140478	-3.22454e-07
3.54813e+07	-0.000134154	-3.00928e-07
3.63078e+07	-0.000128116	-2.80839e-07
3.71535e+07	-0.000122349	-2.62091e-07
3.80189e+07	-0.000116842	-2.44595e-07
3.89045e+07	-0.000111582	-2.28267e-07
3.98107e+07	-0.00010656	-2.13029e-07
4.0738e+07	-0.000101763	-1.98808e-07
4.16869e+07	-9.71828e-05	-1.85537e-07
4.2658e+07	-9.28085e-05	-1.73152e-07
4.36516e+07	-8.86311e-05	-1.61593e-07
4.46684e+07	-8.46417e-05	-1.50806e-07
4.57088e+07	-8.08319e-05	-1.4074e-07
4.67735e+07	-7.71936e-05	-1.31345e-07
4.7863e+07	-7.37191e-05	-1.22577e-07
4.89779e+07	-7.04009e-05	-1.14395e-07
5.01187e+07	-6.72322e-05	-1.06759e-07
5.12861e+07	-6.4206e-05	-9.96328e-08
5.24807e+07	-6.13161e-05	-9.29823e-08
5.37032e+07	-5.85563e-05	-8.67756e-08
5.49541e+07	-5.59207e-05	-8.09833e-08
5.62341e+07	-5.34037e-05	-7.55776e-08
5.7544e+07	-5.1e-05	-7.05328e-08
5.88844e+07	-4.87045e-05	-6.58248e-08
6.0256e+07	-4.65124e-05	-6.1431e-08
6.16595e+07	-4.44189e-05	-5.73305e-08
6.30957e+07	-4.24196e-05	-5.35037e-08
6.45654e+07	-4.05103e-05	-4.99324e-08
6.60693e+07	-3.8687e-05	-4.65995e-08
6.76083e+07	-3.69457e-05	-4.3489e-08
6.91831e+07	-3.52829e-05	-4.05862e-08
7.07946e+07	-3.36948e-05	-3.78771e-08
7.24436e+07	-3.21783e-05	-3.53488e-08
7.4131e+07	-3.07299e-05	-3.29894e-08
7.58578e+07	-2.93468e-05	-3.07874e-08
7.76247e+07	-2.8026e-05	-2.87324e-08
7.94328e+07	-2.67646e-05	-2.68146e-08
8.12831e+07	-2.55599e-05	-2.50247e-08
8.31764e+07	-2.44095e-05	-2.33544e-08
8.51138e+07	-2.33109e-05	-2.17955e-08
8.70964e+07	-2.22617e-05	-2.03407e-08
8.91251e+07	-2.12597e-05	-1.8983e-08
9.12011e+07	-2.03029e-05	-1.7716e-08
9.33254e+07	-1.93891e-05	-1.65335e-08
9.54993e+07	-1.85164e-05	-1.54299e-08
9.77237e+07	-1.7683e-05	-1.44e-08
1e+08	-1.68871e-05	-1.34389e-08
1.02329e+08	-1.61271e-05	-1.25418e-08
1.04713e+08	-1.54012e-05	-1.17047e-08
1.07152e+08	-1.47081e-05	-1.09235e-08
1.09648e+08	-1.40461e-05	-1.01944e-08
1.12202e+08	-1.34139e-05	-9.51391e-09
1.14815e+08	-1.28102e-05	-8.87889e-09
1.1749e+08	-1.22336e-05	-8.28625e-09
1.20226e+08	-1.1683e-05	-7.73317e-09
1.23027e+08	-1.11572e-05	-7.21701e-09
1.25893e+08	-1.0655e-05	-6.7353e-09
1.28825e+08	-1.01754e-05	-6.28574e-09
1.31826e+08	-9.71747e-06	-5.86619e-09
1.34896e+08	-9.2801e-06	-5.47464e-09
1.38038e+08	-8.86243e-06	-5.10923e-09
1.41254e+08	-8.46355e-06	-4.76821e-09
1.44544e+08	-8.08262e-06	-4.44995e-09
1.47911e+08	-7.71884e-06	-4.15293e-09
1.51356e+08	-7.37144e-06	-3.87574e-09
1.54882e+08	-7.03966e-06	-3.61704e-09
1.58489e+08	-6.72283e-06	-3.37562e-09
1.62181e+08	-6.42025e-06	-3.15031e-09
1.65959e+08	-6.13129e-06	-2.94004e-09
1.69824e+08	-5.85533e-06	-2.7438e-09
1.7378e+08	-5.5918e-06	-2.56066e-09
1.77828e+08	-5.34012e-06	-2.38975e-09
1.8197e+08	-5.09978e-06	-2.23024e-09
1.86209e+08	-4.87025e-06	-2.08138e-09
1.90546e+08	-4.65105e-06	-1.94246e-09
1.94984e+08	-4.44172e-06	-1.81281e-09
1.99526e+08	-4.24181e-06	-1.69181e-09
2.04174e+08	-4.05089e-06	-1.57889e-09
2.0893e+08	-3.86857e-06	-1.4735e-09
2.13796e+08	-3.69446e-06	-1.37515e-09
2.18776e+08	-3.52818e-06	-1.28337e-09
2.23872e+08	-3.36938e-06	-1.19771e-09
2.29087e+08	-3.21774e-06	-1.11777e-09
2.34423e+08	-3.07291e-06	-1.04316e-09
2.39883e+08	-2.93461e-06	-9.73532e-10
2.45471e+08	-2.80253e-06	-9.08553e-10
2.51189e+08	-2.67639e-06	-8.47911e-10
2.5704e+08	-2.55594e-06	-7.91316e-10
2.63027e+08	-2.4409e-06	-7.38499e-10
2.69153e+08	-2.33104e-06	-6.89207e-10
2.75423e+08	-2.22613e-06	-6.43205e-10
2.81838e+08	-2.12593e-06	-6.00274e-10
2.88403e+08	-2.03025e-06	-5.60208e-10
2.95121e+08	-1.93888e-06	-5.22817e-10
3.01995e+08	-1.85161e-06	-4.87921e-10
3.0903e+08	-1.76827e-06	-4.55354e-10
3.16228e+08	-1.68869e-06	-4.24961e-10
3.23594e+08	-1.61269e-06	-3.96597e-10
3.31131e+08	-1.5401e-06	-3.70126e-10
3.38844e+08	-1.47079e-06	-3.45421e-10
3.46737e+08	-1.40459e-06	-3.22366e-10
3.54813e+08	-1.34137e-06	-3.00849e-10
3.63078e+08	-1.281e-06	-2.80769e-10
3.71535e+08	-1.22335e-06	-2.62029e-10
3.80189e+08	-1.16829e-06	-2.44539e-10
3.89045e+08	-1.11571e-06	-2.28217e-10
3.98107e+08	-1.06549e-06	-2.12985e-10
4.0738e+08	-1.01754e-06	-1.98769e-10
4.16869e+08	-9.71739e-07	-1.85502e-10
4.2658e+08	-9.28003e-07	-1.73121e-10
4.36516e+08	-8.86236e-07	-1.61565e-10
4.46684e+08	-8.46349e-07	-1.50782e-10
4.57088e+08	-8.08257e-07	-1.40718e-10
4.67735e+08	-7.71879e-07	-1.31325e-10
4.7863e+08	-7.37139e-07	-1.2256e-10
4.89779e+08	-7.03962e-07	-1.1438e-10
5.01187e+08	-6.72279e-07	-1.06745e-10
5.12861e+08	-6.42021e-07	-9.96204e-11
5.24807e+08	-6.13125e-07	-9.29712e-11
5.37032e+08	-5.8553e-07	-8.67657e-11
5.49541e+08	-5.59177e-07	-8.09745e-11
5.62341e+08	-5.3401e-07	-7.55698e-11
5.7544e+08	-5.09975e-07	-7.05258e-11
5.88844e+08	-4.87023e-07	-6.58185e-11
6.0256e+08	-4.65103e-07	-6.14254e-11
6.16595e+08	-4.4417e-07	-5.73255e-11
6.30957e+08	-4.24179e-07	-5.34993e-11
6.45654e+08	-4.05088e-07	-4.99285e-11
6.60693e+08	-3.86856e-07	-4.65959e-11
6.76083e+08	-3.69444e-07	-4.34859e-11
6.91831e+08	-3.52817e-07	-4.05834e-11
7.07946e+08	-3.36937e-07	-3.78746e-11
7.24436e+08	-3.21773e-07	-3.53466e-11
7.4131e+08	-3.0729e-07	-3.29874e-11
7.58578e+08	-2.9346e-07	-3.07856e-11
7.76247e+08	-2.80252e-07	-2.87308e-11
7.94328e+08	-2.67639e-07	-2.68132e-11
8.12831e+08	-2.55593e-07	-2.50235e-11
8.31764e+08	-2.4409e-07	-2.33533e-11
8.51138e+08	-2.33104e-07	-2.17946e-11
8.70964e+08	-2.22612e-07	-2.03399e-11
8.91251e+08	-2.12593e-07	-1.89823e-11
9.12011e+08	-2.03025e-07	-1.77153e-11
9.33254e+08	-1.93887e-07	-1.65329e-11
9.54993e+08	-1.85161e-07	-1.54294e-11
9.77237e+08	-1.76827e-07	-1.43995e-11
1e+09	-1.68869e-07	-1.34384e-11
1.02329e+09	-1.61268e-07	-1.25415e-11
1.04713e+09	-1.5401e-07	-1.17044e-11
1.07152e+09	-1.47078e-07	-1.09232e-11
1.09648e+09	-1.40459e-07	-1.01941e-11
1.12202e+09	-1.34137e-07	-9.51367e-12
1.14815e+09	-1.281e-07	-8.87867e-12
1.1749e+09	-1.22335e-07	-8.28606e-12
1.20226e+09	-1.16829e-07	-7.733e-12
1.23027e+09	-1.1157e-07	-7.21685e-12
1.25893e+09	-1.06549e-07	-6.73516e-12
1.28825e+09	-1.01753e-07	-6.28562e-12
1.31826e+09	-9.71738e-08	-5.86608e-12
1.34896e+09	-9.28002e-08	-5.47454e-12
1.38038e+09	-8.86235e-08	-5.10914e-12
1.41254e+09	-8.46348e-08	-4.76813e-12
1.44544e+09	-8.08256e-08	-4.44988e-12
1.47911e+09	-7.71879e-08	-4.15287e-12
1.51356e+09	-7.37138e-08	-3.87568e-12
1.54882e+09	-7.03962e-08	-3.61699e-12
1.58489e+09	-6.72278e-08	-3.37558e-12
1.62181e+09	-6.42021e-08	-3.15027e-12
1.65959e+09	-6.13125e-08	-2.94e-12
1.69824e+09	-5.8553e-08	-2.74377e-12
1.7378e+09	-5.59177e-08	-2.56064e-12
1.77828e+09	-5.3401e-08	-2.38972e-12
1.8197e+09	-5.09975e-08	-2.23022e-12
1.86209e+09	-4.87022e-08	-2.08136e-12
1.90546e+09	-4.65103e-08	-1.94244e-12
1.94984e+09	-4.4417e-08	-1.81279e-12
1.99526e+09	-4.24179e-08	-1.6918e-12
2.04174e+09	-4.05088e-08	-1.57888e-12
2.0893e+09	-3.86856e-08	-1.47349e-12
2.13796e+09	-3.69444e-08	-1.37514e-12
2.18776e+09	-3.52817e-08	-1.28336e-12
2.23872e+09	-3.36937e-08	-1.1977e-12
2.29087e+09	-3.21773e-08	-1.11776e-12
2.34423e+09	-3.0729e-08	-1.04315e-12
2.39883e+09	-2.9346e-08	-9.73527e-13
2.45471e+09	-2.80252e-08	-9.08548e-13
2.51189e+09	-2.67639e-08	-8.47906e-13
2.5704e+09	-2.55593e-08	-7.91312e-13
2.63027e+09	-2.44089e-08	-7.38495e-13
2.69153e+09	-2.33104e-08	-6.89204e-13
2.75423e+09	-2.22612e-08	-6.43203e-13
2.81838e+09	-2.12593e-08	-6.00272e-13
2.88403e+09	-2.03025e-08	-5.60206e-13
2.95121e+09	-1.93887e-08	-5.22815e-13
3.01995e+09	-1.85161e-08	-4.87919e-13
3.0903e+09	-1.76827e-08	-4.55353e-13
3.16228e+09	-1.68869e-08	-4.2496e-13
3.23594e+09	-1.61268e-08	-3.96596e-13
3.31131e+09	-1.5401e-08	-3.70125e-13
3.38844e+09	-1.47078e-08	-3.4542e-13
3.46737e+09	-1.40459e-08	-3.22365e-13
3.54813e+09	-1.34137e-08	-3.00848e-13
3.63078e+09	-1.281e-08	-2.80768e-13
3.71535e+09	-1.22335e-08	-2.62028e-13
3.80189e+09	-1.16829e-08	-2.44539e-13
3.89045e+09	-1.1157e-08	-2.28217e-13
3.98107e+09	-1.06549e-08	-2.12984e-13
4.0738e+09	-1.01753e-08	-1.98769e-13
4.16869e+09	-9.71738e-09	-1.85502e-13
4.2658e+09	-9.28002e-09	-1.7312e-13
4.36516e+09	-8.86235e-09	-1.61565e-13
4.46684e+09	-8.46348e-09	-1.50781e-13
4.57088e+09	-8.08256e-09	-1.40717e-13
4.67735e+09	-7.71879e-09	-1.31325e-13
4.7863e+09	-7.37138e-09	-1.2256e-13
4.89779e+09	-7.03962e-09	-1.14379e-13
5.01187e+09	-6.72278e-09	-1.06745e-13
5.12861e+09	-6.42021e-09	-9.96203e-14
5.24807e+09	-6.13125e-09	-9.29711e-14
5.37032e+09	-5.8553e-09	-8.67657e-14
5.49541e+09	-5.59177e-09	-8.09744e-14
5.62341e+09	-5.3401e-09	-7.55697e-14
5.7544e+09	-5.09975e-09	-7.05258e-14
5.88844e+09	-4.87022e-09	-6.58185e-14
6.0256e+09	-4.65103e-09	-6.14254e-14
6.16595e+09	-4.4417e-09	-5.73255e-14
6.30957e+09	-4.24179e-09	-5.34993e-14
6.45654e+09	-4.05088e-09	-4.99284e-14
6.60693e+09	-3.86856e-09	-4.65959e-14
6.76083e+09	-3.69444e-09	-4.34858e-14
6.91831e+09	-3.52817e-09	-4.05833e-14
7.07946e+09	-3.36937e-09	-3.78746e-14
7.24436e+09	-3.21773e-09	-3.53466e-14
7.4131e+09	-3.0729e-09	-3.29874e-14
7.58578e+09	-2.9346e-09	-3.07856e-14
7.76247e+09	-2.80252e-09	-2.87308e-14
7.94328e+09	-2.67639e-09	-2.68131e-14
8.12831e+09	-2.55593e-09	-2.50235e-14
8.31764e+09	-2.44089e-09	-2.33533e-14
8.51138e+09	-2.33104e-09	-2.17945e-14
8.70964e+09	-2.22612e-09	-2.03399e-14
8.91251e+09	-2.12593e-09	-1.89823e-14
9.12011e+09	-2.03025e-09	-1.77153e-14
9.33254e+09	-1.93887e-09	-1.65329e-14
9.54993e+09	-1.85161e-09	-1.54294e-14
9.77237e+09	-1.76827e-09	-1.43995e-14
1e+10	-1.68869e-09	-1.34384e-14
1.02329e+10	-1.61268e-09	-1.25415e-14
1.04713e+10	-1.5401e-09	-1.17044e-14
1.07152e+10	-1.47078e-09	-1.09231e-14
1.09648e+10	-1.40459e-09	-1.01941e-14
1.12202e+10	-1.34137e-09	-9.51366e-15
1.14815e+10	-1.281e-09	-8.87867e-15
1.1749e+10	-1.22335e-09	-8.28606e-15
1.20226e+10	-1.16829e-09	-7.733e-15
1.23027e+10	-1.1157e-09	-7.21685e-15
1.25893e+10	-1.06549e-09	-6.73516e-15
1.28825e+10	-1.01753e-09	-6.28562e-15
1.31826e+10	-9.71738e-10	-5.86608e-15
1.34896e+10	-9.28002e-10	-5.47454e-15
1.38038e+10	-8.86235e-10	-5.10914e-15
1.41254e+10	-8.46348e-10	-4.76813e-15
1.44544e+10	-8.08256e-10	-4.44988e-15
1.47911e+10	-7.71879e-10	-4.15287e-15
1.51356e+10	-7.37138e-10	-3.87568e-15
1.54882e+10	-7.03962e-10	-3.61699e-15
1.58489e+10	-6.72278e-10	-3.37558e-15
1.62181e+10	-6.42021e-10	-3.15027e-15
1.65959e+10	-6.13125e-10	-2.94e-15
1.69824e+10	-5.8553e-10	-2.74377e-15
1.7378e+10	-5.59177e-10	-2.56064e-15
1.77828e+10	-5.3401e-10	-2.38972e-15
1.8197e+10	-5.09975e-10	-2.23022e-15
1.86209e+10	-4.87022e-10	-2.08136e-15
1.90546e+10	-4.65103e-10	-1.94244e-15
1.94984e+10	-4.4417e-10	-1.81279e-15
1.99526e+10	-4.24179e-10	-1.6918e-15
2.04174e+10	-4.05088e-10	-1.57888e-15
2.0893e+10	-3.86856e-10	-1.47349e-15
2.13796e+10	-3.69444e-10	-1.37514e-15
2.18776e+10	-3.52817e-10	-1.28336e-15
2.23872e+10	-3.36937e-10	-1.1977e-15
2.29087e+10	-3.21773e-10	-1.11776e-15
2.34423e+10	-3.0729e-10	-1.04315e-15
2.39883e+10	-2.9346e-10	-9.73527e-16
2.45471e+10	-2.80252e-10	-9.08548e-16
2.51189e+10	-2.67639e-10	-8.47906e-16
2.5704e+10	-2.55593e-10	-7.91312e-16
2.63027e+10	-2.44089e-10	-7.38495e-16
2.69153e+10	-2.33104e-10	-6.89204e-16
2.75423e+10	-2.22612e-10	-6.43203e-16
2.81838e+10	-2.12593e-10	-6.00272e-16
2.88403e+10	-2.03025e-10	-5.60206e-16
2.95121e+10	-1.93887e-10	-5.22815e-16
3.01995e+10	-1.85161e-10	-4.87919e-16
3.0903e+10	-1.76827e-10	-4.55353e-16
3.16228e+10	-1.68869e-10	-4.2496e-16
3.23594e+10	-1.61268e-10	-3.96596e-16
3.31131e+10	-1.5401e-10	-3.70124e-16
3.38844e+10	-1.47078e-10	-3.4542e-16
3.46737e+10	-1.40459e-10	-3.22365e-16
3.54813e+10	-1.34137e-10	-3.00848e-16
3.63078e+10	-1.281e-10	-2.80768e-16
3.71535e+10	-1.22335e-10	-2.62028e-16
3.80189e+10	-1.16829e-10	-2.44539e-16
3.89045e+10	-1.1157e-10	-2.28217e-16
3.98107e+10	-1.06549e-10	-2.12984e-16
4.0738e+10	-1.01753e-10	-1.98769e-16
4.16869e+10	-9.71738e-11	-1.85502e-16
4.2658e+10	-9.28002e-11	-1.7312e-16
4.36516e+10	-8.86235e-11	-1.61565e-16
4.46684e+10	-8.46348e-11	-1.50781e-16
4.57088e+10	-8.08256e-11	-1.40717e-16
4.67735e+10	-7.71879e-11	-1.31325e-16
4.7863e+10	-7.37138e-11	-1.2256e-16
4.89779e+10	-7.03962e-11	-1.14379e-16
5.01187e+10	-6.72278e-11	-1.06745e-16
5.12861e+10	-6.42021e-11	-9.96203e-17
5.24807e+10	-6.13125e-11	-9.29711e-17
5.37032e+10	-5.8553e-11	-8.67657e-17
5.49541e+10	-5.59177e-11	-8.09744e-17
5.62341e+10	-5.3401e-11	-7.55697e-17
5.7544e+10	-5.09975e-11	-7.05258e-17
5.88844e+10	-4.87022e-11	-6.58185e-17
6.0256e+10	-4.65103e-11	-6.14254e-17
6.16595e+10	-4.4417e-11	-5.73255e-17
6.30957e+10	-4.24179e-11	-5.34993e-17
6.45654e+10	-4.05088e-11	-4.99284e-17
6.60693e+10	-3.86856e-11	-4.65959e-17
6.76083e+10	-3.69444e-11	-4.34858e-17
6.91831e+10	-3.52817e-11	-4.05833e-17
7.07946e+10	-3.36937e-11	-3.78746e-17
7.24436e+10	-3.21773e-11	-3.53466e-17
7.4131e+10	-3.0729e-11	-3.29874e-17
7.58578e+10	-2.9346e-11	-3.07856e-17
7.76247e+10	-2.80252e-11	-2.87308e-17
7.94328e+10	-2.67639e-11	-2.68131e-17
8.12831e+10	-2.55593e-11	-2.50235e-17
8.31764e+10	-2.44089e-11	-2.33533e-17
8.51138e+10	-2.33104e-11	-2.17945e-17
8.70964e+10	-2.22612e-11	-2.03399e-17
8.91251e+10	-2.12593e-11	-1.89823e-17
9.12011e+10	-2.03025e-11	-1.77153e-17
9.33254e+10	-1.93887e-11	-1.65329e-17
9.54993e+10	-1.85161e-11	-1.54294e-17
9.77237e+10	-1.76827e-11	-1.43995e-17
1e+11	-1.68869e-11	-1.34384e-17
1.02329e+11	-1.61268e-11	-1.25415e-17
1.04713e+11	-1.5401e-11	-1.17044e-17
1.07152e+11	-1.47078e-11	-1.09231e-17
1.09648e+11	-1.40459e-11	-1.01941e-17
1.12202e+11	-1.34137e-11	-9.51366e-18
1.14815e+11	-1.281e-11	-8.87867e-18
1.1749e+11	-1.22335e-11	-8.28606e-18
1.20226e+11	-1.16829e-11	-7.733e-18
1.23027e+11	-1.1157e-11	-7.21685e-18
1.25893e+11	-1.06549e-11	-6.73516e-18
1.28825e+11	-1.01753e-11	-6.28562e-18
1.31826e+11	-9.71738e-12	-5.86608e-18
1.34896e+11	-9.28002e-12	-5.47454e-18
1.38038e+11	-8.86235e-12	-5.10914e-18
1.41254e+11	-8.46348e-12	-4.76813e-18
1.44544e+11	-8.08256e-12	-4.44988e-18
1.47911e+11	-7.71879e-12	-4.15287e-18
1.51356e+11	-7.37138e-12	-3.87568e-18
1.54882e+11	-7.03962e-12	-3.61699e-18
1.58489e+11	-6.72278e-12	-3.37558e-18
1.62181e+11	-6.42021e-12	-3.15027e-18
1.65959e+11	-6.13125e-12	-2.94e-18
1.69824e+11	-5.8553e-12	-2.74377e-18
1.7378e+11	-5.59177e-12	-2.56064e-18
1.77828e+11	-5.3401e-12	-2.38972e-18
1.8197e+11	-5.09975e-12	-2.23022e-18
1.86209e+11	-4.87022e-12	-2.08136e-18
1.90546e+11	-4.65103e-12	-1.94244e-18
1.94984e+11	-4.4417e-12	-1.81279e-18
1.99526e+11	-4.24179e-12	-1.6918e-18
2.04174e+11	-4.05088e-12	-1.57888e-18
2.0893e+11	-3.86856e-12	-1.47349e-18
2.13796e+11	-3.69444e-12	-1.37514e-18
2.18776e+11	-3.52817e-12	-1.28336e-18
2.23872e+11	-3.36937e-12	-1.1977e-18
2.29087e+11	-3.21773e-12	-1.11776e-18
2.34423e+11	-3.0729e-12	-1.04315e-18
2.39883e+11	-2.9346e-12	-9.73527e-19
2.45471e+11	-2.80252e-12	-9.08548e-19
2.51189e+11	-2.67639e-12	-8.47906e-19
2.5704e+11	-2.55593e-12	-7.91312e-19
2.63027e+11	-2.44089e-12	-7.38495e-19
2.69153e+11	-2.33104e-12	-6.89204e-19
2.75423e+11	-2.22612e-12	-6.43203e-19
2.81838e+11	-2.12593e-12	-6.00272e-19
2.88403e+11	-2.03025e-12	-5.60206e-19
2.95121e+11	-1.93887e-12	-5.22815e-19
3.01995e+11	-1.85161e-12	-4.87919e-19
3.0903e+11	-1.76827e-12	-4.55353e-19
3.16228e+11	-1.68869e-12	-4.2496e-19
3.23594e+11	-1.61268e-12	-3.96596e-19
3.31131e+11	-1.5401e-12	-3.70124e-19
3.38844e+11	-1.47078e-12	-3.4542e-19
3.46737e+11	-1.40459e-12	-3.22365e-19
3.54813e+11	-1.34137e-12	-3.00848e-19
3.63078e+11	-1.281e-12	-2.80768e-19
3.71535e+11	-1.22335e-12	-2.62028e-19
3.80189e+11	-1.16829e-12	-2.44539e-19
3.89045e+11	-1.1157e-12	-2.28217e-19
3.98107e+11	-1.06549e-12	-2.12984e-19
4.0738e+11	-1.01753e-12	-1.98769e-19
4.16869e+11	-9.71738e-13	-1.85502e-19
4.2658e+11	-9.28002e-13	-1.7312e-19
4.36516e+11	-8.86235e-13	-1.61565e-19
4.46684e+11	-8.46348e-13	-1.50781e-19
4.57088e+11	-8.08256e-13	-1.40717e-19
4.67735e+11	-7.71879e-13	-1.31325e-19
4.7863e+11	-7.37138e-13	-1.2256e-19
4.89779e+11	-7.03962e-13	-1.14379e-19
5.01187e+11	-6.72278e-13	-1.06745e-19
5.12861e+11	-6.42021e-13	-9.96203e-20
5.24807e+11	-6.13125e-13	-9.29711e-20
5.37032e+11	-5.8553e-13	-8.67657e-20
5.49541e+11	-5.59177e-13	-8.09744e-20
5.62341e+11	-5.3401e-13	-7.55697e-20
5.7544e+11	-5.09975e-13	-7.05258e-20
5.88844e+11	-4.87022e-13	-6.58185e-20
6.0256e+11	-4.65103e-13	-6.14254e-20
6.16595e+11	-4.4417e-13	-5.73255e-20
6.30957e+11	-4.24179e-13	-5.34993e-20
6.45654e+11	-4.05088e-13	-4.99284e-20
6.60693e+11	-3.86856e-13	-4.65959e-20
6.76083e+11	-3.69444e-13	-4.34858e-20
6.91831e+11	-3.52817e-13	-4.05833e-20
7.07946e+11	-3.36937e-13	-3.78746e-20
7.24436e+11	-3.21773e-13	-3.53466e-20
7.4131e+11	-3.0729e-13	-3.29874e-20
7.58578e+11	-2.9346e-13	-3.07856e-20
7.76247e+11	-2.80252e-13	-2.87308e-20
7.94328e+11	-2.67639e-13	-2.68131e-20
8.12831e+11	-2.55593e-13	-2.50235e-20
8.31764e+11	-2.44089e-13	-2.33533e-20
8.51138e+11	-2.33104e-13	-2.17945e-20
8.70964e+11	-2.22612e-13	-2.03399e-20
8.91251e+11	-2.12593e-13	-1.89823e-20
9.12011e+11	-2.03025e-13	-1.77153e-20
9.33254e+11	-1.93887e-13	-1.65329e-20
9.54993e+11	-1.85161e-13	-1.54294e-20
9.77237e+11	-1.76827e-13	-1.43995e-20
1000000000000	-1.68869e-13	-1.34384e-20
