# Supplementary material for: Open-channel microfluidics via resonant wireless power transfer
Source: Nat Commun. 2022 Apr 6;13:1869. doi: 10.1038/s41467-022-29405-2 (PMC8987052; doi:10.1038/s41467-022-29405-2)
Supplement: Supplementary file 9 — Source Data [file 41467_2022_29405_MOESM9_ESM.zip › Source Data/Fig2C_VGain_LtSpice_RC.xlsx]

## Sheet: LtSpice_Simulation_RC
Frequency	Gain (V0/Vin)
1	1
1.02329	1
1.04713	1
1.07152	1
1.09648	1
1.12202	1
1.14815	1
1.1749	1
1.20226	1
1.23027	1
1.25893	1
1.28825	1
1.31826	1
1.34896	1
1.38038	1
1.41254	1
1.44544	1
1.47911	1
1.51356	1
1.54882	1
1.58489	1
1.62181	1
1.65959	1
1.69824	1
1.7378	1
1.77828	1
1.8197	1
1.86209	1
1.90546	1
1.94984	1
1.99526	1
2.04174	1
2.0893	1
2.13796	1
2.18776	1
2.23872	1
2.29087	1
2.34423	1
2.39883	1
2.45471	1
2.51189	1
2.5704	1
2.63027	1
2.69153	1
2.75423	1
2.81838	1
2.88403	1
2.95121	1
3.01995	1
3.0903	1
3.16228	1
3.23594	1
3.31131	1
3.38844	1
3.46737	1
3.54813	1
3.63078	1
3.71535	1
3.80189	1
3.89045	1
3.98107	1
4.0738	1
4.16869	1
4.2658	1
4.36516	1
4.46684	1
4.57088	1
4.67735	1
4.7863	1
4.89779	1
5.01187	1
5.12861	1
5.24807	1
5.37032	1
5.49541	1
5.62341	1
5.7544	1
5.88844	1
6.0256	1
6.16595	1
6.30957	1
6.45654	1
6.60693	1
6.76083	1
6.91831	1
7.07946	1
7.24436	1
7.4131	1
7.58578	1
7.76247	1
7.94328	1
8.12831	1
8.31764	1
8.51138	1
8.70964	1
8.91251	1
9.12011	1
9.33254	1
9.54993	1
9.77237	1
10	1
10.2329	1
10.4713	1
10.7152	1
10.9648	1
11.2202	1
11.4815	1
11.749	1
12.0226	1
12.3027	1
12.5893	1
12.8825	1
13.1826	1
13.4896	1
13.8038	1
14.1254	1
14.4544	1
14.7911	1
15.1356	1
15.4882	1
15.8489	1
16.2181	1
16.5959	1
16.9824	1
17.378	1
17.7828	1
18.197	1
18.6209	1
19.0546	1
19.4984	1
19.9526	1
20.4174	1
20.893	1
21.3796	1
21.8776	1
22.3872	1
22.9087	1
23.4423	1
23.9883	1
24.5471	1
25.1189	1
25.704	1
26.3027	1
26.9153	1
27.5423	1
28.1838	1
28.8403	1
29.5121	1
30.1995	1
30.903	1
31.6228	1
32.3594	1
33.1131	1
33.8844	1
34.6737	1
35.4813	1
36.3078	1
37.1535	1
38.0189	1
38.9045	1
39.8107	1
40.738	1
41.6869	1
42.658	1
43.6516	1
44.6684	1
45.7088	1
46.7735	1
47.863	1
48.9779	1
50.1187	1
51.2861	1
52.4807	1
53.7032	1
54.9541	1
56.2341	1
57.544	1
58.8844	1
60.256	1
61.6595	1
63.0957	1
64.5654	1
66.0693	1
67.6083	1
69.1831	1
70.7946	1
72.4436	1
74.131	1
75.8578	1
77.6247	1
79.4328	1
81.2831	1
83.1764	1
85.1138	1
87.0964	1
89.1251	1
91.2011	1
93.3254	1
95.4993	1
97.7237	1
100	1
102.329	1
104.713	1
107.152	1
109.648	1
112.202	1
114.815	1
117.49	1
120.226	1
123.027	1
125.893	1
128.825	1
131.826	1
134.896	1
138.038	1
141.254	1
144.544	1
147.911	1
151.356	1
154.882	1
158.489	1
162.181	1
165.959	1
169.824	1
173.78	1
177.828	1
181.97	1
186.209	1
190.546	1
194.984	1
199.526	1
204.174	1
208.93	1
213.796	1
218.776	1
223.872	1
229.087	1
234.423	1
239.883	1
245.471	1
251.189	1
257.04	1
263.027	1
269.153	1
275.423	1
281.838	1
288.403	1
295.121	1
301.995	1
309.03	1
316.228	1
323.594	1
331.131	1
338.844	1
346.737	1
354.813	1
363.078	1
371.535	1
380.189	1
389.045	1
398.107	1
407.38	1
416.869	1
426.58	1
436.516	1
446.684	1
457.088	1
467.735	1
478.63	1
489.779	1
501.187	1
512.861	1
524.807	1
537.032	1
549.541	1
562.341	1
575.44	1
588.844	1
602.56	1
616.595	1
630.957	1
645.654	1
660.693	1
676.083	1
691.831	1
707.946	1
724.436	1
741.31	1
758.578	1
776.247	1
794.328	1
812.831	1
831.764	1
851.138	1
870.964	1
891.251	1
912.011	1
933.254	1
954.993	1
977.237	1
1000	1
1023.29	1
1047.13	1
1071.52	1
1096.48	1
1122.02	1
1148.15	1
1174.9	1
1202.26	1
1230.27	1
1258.93	1
1288.25	1
1318.26	1
1348.96	1
1380.38	1
1412.54	1
1445.44	1
1479.11	1
1513.56	1
1548.82	1
1584.89	1
1621.81	1
1659.59	1
1698.24	1
1737.8	1
1778.28	1
1819.7	1
1862.09	1
1905.46	1
1949.84	1
1995.26	1
2041.74	1
2089.3	1
2137.96	1
2187.76	1
2238.72	1
2290.87	1
2344.23	1
2398.83	1
2454.71	1
2511.89	1
2570.4	1
2630.27	1
2691.53	1
2754.23	1
2818.38	1
2884.03	1
2951.21	1
3019.95	1
3090.3	1
3162.28	1
3235.94	1
3311.31	1
3388.44	1
3467.37	1
3548.13	1
3630.78	1
3715.35	1
3801.89	1
3890.45	1
3981.07	1
4073.8	1
4168.69	1
4265.8	1
4365.16	1
4466.84	1
4570.88	1
4677.35	1
4786.3	1
4897.79	1
5011.87	1
5128.61	1
5248.07	1
5370.32	1
5495.41	1
5623.41	1
5754.4	1
5888.44	1
6025.6	1
6165.95	1
6309.57	1
6456.54	1
6606.93	1
6760.83	1.00001
6918.31	1.00001
7079.46	1.00001
7244.36	1.00001
7413.1	1.00001
7585.78	1.00001
7762.47	1.00001
7943.28	1.00001
8128.31	1.00001
8317.64	1.00001
8511.38	1.00001
8709.64	1.00001
8912.51	1.00001
9120.11	1.00001
9332.54	1.00001
9549.93	1.00001
9772.37	1.00001
10000	1.00001
10232.9	1.00001
10471.3	1.00001
10715.2	1.00001
10964.8	1.00001
11220.2	1.00001
11481.5	1.00001
11749	1.00002
12022.6	1.00002
12302.7	1.00002
12589.3	1.00002
12882.5	1.00002
13182.6	1.00002
13489.6	1.00002
13803.8	1.00002
14125.4	1.00002
14454.4	1.00002
14791.1	1.00002
15135.6	1.00003
15488.2	1.00003
15848.9	1.00003
16218.1	1.00003
16595.9	1.00003
16982.4	1.00003
17378	1.00003
17782.8	1.00004
18197	1.00004
18620.9	1.00004
19054.6	1.00004
19498.4	1.00004
19952.6	1.00004
20417.4	1.00005
20893	1.00005
21379.6	1.00005
21877.6	1.00005
22387.2	1.00006
22908.7	1.00006
23442.3	1.00006
23988.3	1.00006
24547.1	1.00007
25118.9	1.00007
25704	1.00007
26302.7	1.00008
26915.3	1.00008
27542.3	1.00008
28183.8	1.00009
28840.3	1.00009
29512.1	1.0001
30199.5	1.0001
30903	1.00011
31622.8	1.00011
32359.4	1.00012
33113.1	1.00012
33884.4	1.00013
34673.7	1.00013
35481.3	1.00014
36307.8	1.00015
37153.5	1.00015
38018.9	1.00016
38904.5	1.00017
39810.7	1.00018
40738	1.00018
41686.9	1.00019
42658	1.0002
43651.6	1.00021
44668.4	1.00022
45708.8	1.00023
46773.5	1.00024
47863	0.999253
48977.9	0.999267
50118.7	0.999279
51286.1	0.999293
52480.7	0.999305
53703.2	0.99932
54954.1	0.999336
56234.1	0.999351
57544	0.999368
58884.4	0.999384
60256	0.999404
61659.5	0.999421
63095.7	0.999441
64565.4	0.999462
66069.3	0.999484
67608.3	0.999506
69183.1	0.999532
70794.6	0.999555
72443.6	0.999582
74131	0.999609
75857.8	0.999638
77624.7	0.999667
79432.8	0.9997
81283.1	0.99973
83176.4	0.998766
85113.8	0.998801
87096.4	0.998842
89125.1	0.998879
91201.1	0.998922
93325.4	0.998965
95499.3	0.99901
97723.7	0.99906
100000	0.999106
102329	0.999158
104713	0.999212
107152	0.998273
109648	0.998329
112202	0.998392
114815	0.998456
117490	0.998527
120226	0.9986
123027	0.998674
125893	0.997752
128825	0.997836
131826	0.997922
134896	0.998009
138038	0.998106
141254	0.998204
144544	0.997307
147911	0.997417
151356	0.99753
154882	0.997645
158489	0.996773
162181	0.996901
165959	0.997032
169824	0.997174
173780	0.996323
177828	0.996479
181970	0.99664
186209	0.995816
190546	0.995993
194984	0.996174
199526	0.995373
204174	0.995572
208930	0.99479
213796	0.995008
218776	0.994246
223872	0.994453
229087	0.993777
234423	0.993994
239883	0.993334
245471	0.993562
251189	0.992917
257040	0.993155
263027	0.992527
269153	0.991908
275423	0.991299
281838	0.99169
288403	0.990966
295121	0.990382
301995	0.989809
309030	0.989389
316228	0.988838
323594	0.988297
331131	0.987765
338844	0.987401
346737	0.986893
354813	0.986559
363078	0.986073
371535	0.984784
380189	0.984498
389045	0.983066
398107	0.982811
407380	0.981591
416869	0.981371
426580	0.980189
436516	0.979025
446684	0.979065
457088	0.977943
467735	0.97684
478630	0.975976
489779	0.973941
501187	0.973132
512861	0.972116
524807	0.970388
537032	0.969662
549541	0.967997
562341	0.966364
575440	0.965729
588844	0.96416
602560	0.961662
616595	0.96016
630957	0.958692
645654	0.9563
660693	0.955196
676083	0.952882
691831	0.950916
707946	0.948683
724436	0.946811
741310	0.943717
758578	0.941944
776247	0.939283
794328	0.93633
812831	0.933777
831764	0.931284
851138	0.927921
870964	0.925169
891251	0.921927
912011	0.918752
933254	0.915645
954993	0.912195
977237	0.908309
1000000	0.9045
1.02329e+06	0.900334
1.04713e+06	0.896674
1.07152e+06	0.892644
1.09648e+06	0.888248
1.12202e+06	0.88436
1.14815e+06	0.880135
1.1749e+06	0.874643
1.20226e+06	0.870109
1.23027e+06	0.864789
1.25893e+06	0.860419
1.28825e+06	0.855276
1.31826e+06	0.849699
1.34896e+06	0.843892
1.38038e+06	0.838486
1.41254e+06	0.832328
1.44544e+06	0.826265
1.47911e+06	0.820299
1.51356e+06	0.814431
1.54882e+06	0.807267
1.58489e+06	0.801002
1.62181e+06	0.794031
1.65959e+06	0.787163
1.69824e+06	0.781181
1.7378e+06	0.773887
1.77828e+06	0.76592
1.8197e+06	0.758823
1.86209e+06	0.751825
1.90546e+06	0.744261
1.94984e+06	0.736049
1.99526e+06	0.728671
2.04174e+06	0.720667
2.0893e+06	0.712786
2.13796e+06	0.704284
2.18776e+06	0.696581
2.23872e+06	0.687554
2.29087e+06	0.680033
2.34423e+06	0.671196
2.39883e+06	0.662372
2.45471e+06	0.654377
2.51189e+06	0.645062
2.5704e+06	0.636479
2.63027e+06	0.627979
2.69153e+06	0.618777
2.75423e+06	0.610261
2.81838e+06	0.602001
2.88403e+06	0.592225
2.95121e+06	0.583915
3.01995e+06	0.574857
3.0903e+06	0.566117
3.16228e+06	0.557197
3.23594e+06	0.548892
3.31131e+06	0.539256
3.38844e+06	0.531059
3.46737e+06	0.521545
3.54813e+06	0.513469
3.63078e+06	0.505095
3.71535e+06	0.496263
3.80189e+06	0.487975
3.89045e+06	0.478373
3.98107e+06	0.470177
4.0738e+06	0.462027
4.16869e+06	0.453489
4.2658e+06	0.445427
4.36516e+06	0.436955
4.46684e+06	0.429418
4.57088e+06	0.421014
4.67735e+06	0.413058
4.7863e+06	0.405632
4.89779e+06	0.39773
5.01187e+06	0.389853
5.12861e+06	0.382001
5.24807e+06	0.37548
5.37032e+06	0.367681
5.49541e+06	0.360272
5.62341e+06	0.352881
5.7544e+06	0.346446
5.88844e+06	0.339096
6.0256e+06	0.331766
6.16595e+06	0.32573
6.30957e+06	0.31876
6.45654e+06	0.312594
6.60693e+06	0.305652
6.76083e+06	0.299737
6.91831e+06	0.29291
7.07946e+06	0.28708
7.24436e+06	0.28132
7.4131e+06	0.2756
7.58578e+06	0.268983
7.76247e+06	0.263337
7.94328e+06	0.257753
8.12831e+06	0.252203
8.31764e+06	0.247655
8.51138e+06	0.242172
8.70964e+06	0.236719
8.91251e+06	0.231296
9.12011e+06	0.226899
9.33254e+06	0.221532
9.54993e+06	0.217169
9.77237e+06	0.211835
10000000	0.207525
1.02329e+07	0.20322
1.04713e+07	0.198941
1.07152e+07	0.194685
1.09648e+07	0.190453
1.12202e+07	0.186224
1.14815e+07	0.182016
1.1749e+07	0.17783
1.20226e+07	0.173646
1.23027e+07	0.170468
1.25893e+07	0.166306
1.28825e+07	0.162163
1.31826e+07	0.159025
1.34896e+07	0.155874
1.38038e+07	0.151768
1.41254e+07	0.148652
1.44544e+07	0.145538
1.47911e+07	0.14244
1.51356e+07	0.139343
1.54882e+07	0.135257
1.58489e+07	0.133168
1.62181e+07	0.130089
1.65959e+07	0.127024
1.69824e+07	0.12396
1.7378e+07	0.120897
1.77828e+07	0.118828
1.8197e+07	0.115778
1.86209e+07	0.113723
1.90546e+07	0.110686
19498446	0.108632
1.99526e+07	0.105596
2.04174e+07	0.103554
2.0893e+07	0.101514
2.13796e+07	0.0987833
2.18776e+07	0.0965509
2.23872e+07	0.0943208
2.29087e+07	0.0921936
2.34423e+07	0.0901673
2.39883e+07	0.0881423
2.45471e+07	0.0861202
2.51189e+07	0.084199
2.5704e+07	0.082279
2.63027e+07	0.0804606
2.69153e+07	0.0786432
2.75423e+07	0.0768269
2.81838e+07	0.075112
2.88403e+07	0.0733974
2.95121e+07	0.0716845
3.01995e+07	0.0700722
3.0903e+07	0.0684608
3.16228e+07	0.0669501
3.23594e+07	0.0654401
3.31131e+07	0.063931
3.38844e+07	0.0625224
3.46737e+07	0.0611139
3.54813e+07	0.0597062
3.63078e+07	0.0582992
3.71535e+07	0.0569927
3.80189e+07	0.0556869
3.89045e+07	0.054481
3.98107e+07	0.0532752
4.0738e+07	0.0519707
4.16869e+07	0.0508655
4.2658e+07	0.0496615
4.36516e+07	0.0485574
4.46684e+07	0.0474534
4.57088e+07	0.0463499
4.67735e+07	0.0453464
4.7863e+07	0.0442434
4.89779e+07	0.0432405
5.01187e+07	0.0423379
5.12861e+07	0.0413354
5.24807e+07	0.0404329
5.37032e+07	0.0395308
5.49541e+07	0.0386287
5.62341e+07	0.0377267
5.7544e+07	0.0368251
5.88844e+07	0.0360235
6.0256e+07	0.0352218
6.16595e+07	0.0344202
6.30957e+07	0.033619
6.45654e+07	0.0328178
6.60693e+07	0.0321165
6.76083e+07	0.0314154
6.91831e+07	0.0306144
7.07946e+07	0.0299135
7.24436e+07	0.0293125
7.4131e+07	0.0286117
7.58578e+07	0.0280109
7.76247e+07	0.0273102
7.94328e+07	0.0267095
8.12831e+07	0.0261089
8.31764e+07	0.0255083
8.51138e+07	0.0249077
87096359	0.0244072
8.91251e+07	0.0238068
9.12011e+07	0.0233063
9.33254e+07	0.0227059
9.54993e+07	0.0222055
9.77237e+07	0.0217051
100000000	0.0212048
1.02329e+08	0.0207045
1.04713e+08	0.0203042
1.07152e+08	0.0198039
1.09648e+08	0.0193036
1.12202e+08	0.0189034
1.14815e+08	0.0185031
1.1749e+08	0.0181029
1.20226e+08	0.0176027
1.23027e+08	0.0172026
1.25893e+08	0.0169024
1.28825e+08	0.0165022
1.31826e+08	0.0161021
1.34896e+08	0.0157019
1.38038e+08	0.0154018
1.41254e+08	0.0150017
1.44544e+08	0.0147016
1.47911e+08	0.0143015
1.51356e+08	0.0140014
1.54882e+08	0.0137013
1.58489e+08	0.0134012
1.62181e+08	0.0131011
1.65959e+08	0.012801
1.69824e+08	0.012501
1.7378e+08	0.0122009
177827941	0.0119008
1.8197e+08	0.0117008
1.86209e+08	0.0114007
1.90546e+08	0.0111007
194984460	0.0109006
1.99526e+08	0.0106006
2.04174e+08	0.0104006
2.0893e+08	0.0102005
213796209	0.00992049
2.18776e+08	0.00970046
2.23872e+08	0.00948043
2.29087e+08	0.0092604
2.34423e+08	0.00905037
2.39883e+08	0.00885035
2.45471e+08	0.00864032
2.51189e+08	0.0084503
2.5704e+08	0.00826028
2.63027e+08	0.00807026
2.69153e+08	0.00788024
2.75423e+08	0.00770023
2.81838e+08	0.00753021
2.88403e+08	0.0073602
2.95121e+08	0.00719019
301995172	0.00703017
3.0903e+08	0.00687016
316227766	0.00671015
3.23594e+08	0.00656014
3.31131e+08	0.00641013
3.38844e+08	0.00626012
3.46737e+08	0.00612011
3.54813e+08	0.00598011
3.63078e+08	0.0058401
3.71535e+08	0.00571009
3.80189e+08	0.00558009
389045145	0.00545008
3.98107e+08	0.00533008
4.0738e+08	0.00521007
4.16869e+08	0.00509007
4.2658e+08	0.00497006
4.36516e+08	0.00486006
4.46684e+08	0.00475005
4.57088e+08	0.00464005
4.67735e+08	0.00454005
4.7863e+08	0.00443004
4.89779e+08	0.00433004
5.01187e+08	0.00423004
512861384	0.00414004
5.24807e+08	0.00404003
5.37032e+08	0.00395003
5.49541e+08	0.00386003
5.62341e+08	0.00377003
5.7544e+08	0.00369002
5.88844e+08	0.00360002
6.0256e+08	0.00352002
6.16595e+08	0.00344002
6.30957e+08	0.00336002
645654229	0.00329002
660693448	0.00321002
6.76083e+08	0.00314001
6.91831e+08	0.00307001
7.07946e+08	0.00300001
7.24436e+08	0.00293001
7.4131e+08	0.00286001
758577575	0.00280001
7.76247e+08	0.00273001
7.94328e+08	0.00267001
8.12831e+08	0.00261001
8.31764e+08	0.00255001
8.51138e+08	0.00249001
870963590	0.00244001
8.91251e+08	0.00238001
9.12011e+08	0.00233001
9.33254e+08	0.00227001
954992586	0.00222001
977237221	0.00217001
1000000000	0.00212
1023292992	0.00207
1047128548	0.00203
1071519305	0.00198
1096478196	0.00194
1122018454	0.00189
1148153621	0.00185
1174897555	0.00181
1202264435	0.00177
1230268771	0.00172
1258925412	0.00169
1288249552	0.00165
1318256739	0.00161
1348962883	0.00157
1380384265	0.00154
1412537545	0.0015
1445439771	0.00147
1479108388	0.00143
1513561248	0.0014
1548816619	0.00137
1584893192	0.00134
1621810097	0.00131
1659586907	0.00128
1698243652	0.00125
1737800829	0.00122
1778279410	0.00119
1819700859	0.00117
1862087137	0.00114
1905460718	0.00111
1949844600	0.00109
1995262315	0.00106
2041737945	0.00104
2089296131	0.00102
2137962090	0.000993
2187761624	0.00097
2238721139	0.000948
2290867653	0.000926
2344228815	0.000905
2398832919	0.000885
2454708916	0.000864
2511886432	0.000845
2570395783	0.000826
2630267992	0.000807
2691534804	0.000788
2754228703	0.00077
2818382931	0.000753
2884031503	0.000736
2951209227	0.000719
3019951720	0.000703
3090295433	0.000687
3162277660	0.000671
3235936569	0.000656
3311311215	0.000641
3388441561	0.000626
3467368505	0.000612
3548133892	0.000598
3630780548	0.000584
3715352291	0.000571
3801893963	0.000558
3890451450	0.000545
3981071706	0.000533
4073802778	0.000521
4168693835	0.000509
4265795188	0.000497
4365158322	0.000486
4466835922	0.000475
4570881896	0.000464
4677351413	0.000454
4786300923	0.000443
4897788194	0.000433
5011872336	0.000423
5128613840	0.000414
5248074602	0.000404
5370317964	0.000395
5495408739	0.000386
5623413252	0.000377
5754399373	0.000369
5888436554	0.00036
6025595861	0.000352
6165950019	0.000344
6309573445	0.000336
6456542290	0.000329
6606934480	0.000321
6760829754	0.000314
6918309709	0.000307
7079457844	0.0003
7244359601	0.000293
7413102413	0.000286
7585775750	0.00028
7762471166	0.000273
7943282347	0.000267
8128305162	0.000261
8317637711	0.000255
8511380382	0.000249
8709635900	0.000244
8912509381	0.000238
9120108394	0.000233
9332543008	0.000227
9549925860	0.000222
9772372210	0.000217
10000000000	0.000212
10232929923	0.000207
10471285481	0.000203
10715193052	0.000198
10964781961	0.000194
11220184543	0.000189
11481536215	0.000185
11748975549	0.000181
12022644346	0.000177
12302687708	0.000172
12589254118	0.000169
12882495517	0.000165
13182567386	0.000161
13489628826	0.000157
13803842646	0.000154
14125375446	0.00015
14454397707	0.000147
14791083882	0.000143
15135612484	0.00014
15488166189	0.000137
15848931925	0.000134
16218100974	0.000131
16595869074	0.000128
16982436525	0.000125
17378008287	0.000122
17782794100	0.000119
18197008586	0.000117
18620871367	0.000114
19054607180	0.000111
19498445998	0.000109
19952623150	0.000106
20417379447	0.000104
20892961309	0.000102
21379620895	9.93e-05
21877616239	9.7e-05
22387211386	9.48e-05
22908676528	9.26e-05
23442288153	9.05e-05
23988329190	8.85e-05
24547089157	8.64e-05
25118864315	8.45e-05
25703957828	8.26e-05
26302679919	8.07e-05
26915348039	7.88e-05
27542287033	7.7e-05
28183829313	7.53e-05
28840315031	7.36e-05
29512092267	7.19e-05
30199517204	7.03e-05
30902954325	6.87e-05
31622776602	6.71e-05
32359365693	6.56e-05
33113112148	6.41e-05
33884415614	6.26e-05
34673685045	6.12e-05
35481338923	5.98e-05
36307805477	5.84e-05
37153522910	5.71e-05
38018939632	5.58e-05
38904514499	5.45e-05
39810717055	5.33e-05
40738027780	5.21e-05
41686938347	5.09e-05
42657951880	4.97e-05
43651583224	4.86e-05
44668359215	4.75e-05
45708818961	4.64e-05
46773514129	4.54e-05
47863009232	4.43e-05
48977881937	4.33e-05
50118723363	4.23e-05
51286138399	4.14e-05
52480746025	4.04e-05
53703179637	3.95e-05
54954087386	3.86e-05
56234132519	3.77e-05
57543993734	3.69e-05
58884365536	3.6e-05
60255958607	3.52e-05
61659500186	3.44e-05
63095734448	3.36e-05
64565422903	3.29e-05
66069344801	3.21e-05
67608297539	3.14e-05
69183097092	3.07e-05
70794578438	3e-05
72443596007	2.93e-05
74131024130	2.86e-05
75857757503	2.8e-05
77624711663	2.73e-05
79432823472	2.67e-05
81283051616	2.61e-05
83176377110	2.55e-05
85113803820	2.49e-05
87096358996	2.44e-05
89125093813	2.38e-05
91201083936	2.33e-05
93325430080	2.27e-05
95499258602	2.22e-05
97723722096	2.17e-05
100000000000	2.12e-05
102329000000	2.07e-05
104713000000	2.03e-05
107152000000	1.98e-05
109648000000	1.94e-05
112202000000	1.89e-05
114815000000	1.85e-05
117490000000	1.81e-05
120226000000	1.77e-05
123027000000	1.72e-05
125893000000	1.69e-05
128825000000	1.65e-05
131826000000	1.61e-05
134896000000	1.57e-05
138038000000	1.54e-05
141254000000	1.5e-05
144544000000	1.47e-05
147911000000	1.43e-05
151356000000	1.4e-05
154882000000	1.37e-05
158489000000	1.34e-05
162181000000	1.31e-05
165959000000	1.28e-05
169824000000	1.25e-05
173780000000	1.22e-05
177828000000	1.19e-05
181970000000	1.17e-05
186209000000	1.14e-05
190546000000	1.11e-05
194984000000	1.09e-05
199526000000	1.06e-05
204174000000	1.04e-05
208930000000	1.02e-05
213796000000	9.93e-06
218776000000	9.7e-06
223872000000	9.48e-06
229087000000	9.26e-06
234423000000	9.05e-06
239883000000	8.85e-06
245471000000	8.64e-06
251189000000	8.45e-06
257040000000	8.26e-06
263027000000	8.07e-06
269153000000	7.88e-06
275423000000	7.7e-06
281838000000	7.53e-06
288403000000	7.36e-06
295121000000	7.19e-06
301995000000	7.03e-06
309030000000	6.87e-06
316228000000	6.71e-06
323594000000	6.56e-06
331131000000	6.41e-06
338844000000	6.26e-06
346737000000	6.12e-06
354813000000	5.98e-06
363078000000	5.84e-06
371535000000	5.71e-06
380189000000	5.58e-06
389045000000	5.45e-06
398107000000	5.33e-06
407380000000	5.21e-06
416869000000	5.09e-06
426580000000	4.97e-06
436516000000	4.86e-06
446684000000	4.75e-06
457088000000	4.64e-06
467735000000	4.54e-06
478630000000	4.43e-06
489779000000	4.33e-06
501187000000	4.23e-06
512861000000	4.14e-06
524807000000	4.04e-06
537032000000	3.95e-06
549541000000	3.86e-06
562341000000	3.77e-06
575440000000	3.69e-06
588844000000	3.6e-06
602560000000	3.52e-06
616595000000	3.44e-06
630957000000	3.36e-06
645654000000	3.29e-06
660693000000	3.21e-06
676083000000	3.14e-06
691831000000	3.07e-06
707946000000	3e-06
724436000000	2.93e-06
741310000000	2.86e-06
758578000000	2.8e-06
776247000000	2.73e-06
794328000000	2.67e-06
812831000000	2.61e-06
831764000000	2.55e-06
851138000000	2.49e-06
870964000000	2.44e-06
891251000000	2.38e-06
912011000000	2.33e-06
933254000000	2.27e-06
954993000000	2.22e-06
977237000000	2.17e-06
1000000000000	2.12e-06
