# Supplementary material for: Open-channel microfluidics via resonant wireless power transfer
Source: Nat Commun. 2022 Apr 6;13:1869. doi: 10.1038/s41467-022-29405-2 (PMC8987052; doi:10.1038/s41467-022-29405-2)
Supplement: Supplementary file 9 — Source Data [file 41467_2022_29405_MOESM9_ESM.zip › Source Data/Fig2C_VGain_LtSpice_RC_full.xlsx]

## Sheet: LtSpice_RC
Freq.	re(V0/Vin)	im(V0/Vin)
1	1	-4.71239e-07
1.02329	1	-4.82215e-07
1.04713	1	-4.93448e-07
1.07152	1	-5.04942e-07
1.09648	1	-5.16703e-07
1.12202	1	-5.28739e-07
1.14815	1	-5.41055e-07
1.1749	1	-5.53657e-07
1.20226	1	-5.66554e-07
1.23027	1	-5.7975e-07
1.25893	1	-5.93255e-07
1.28825	1	-6.07073e-07
1.31826	1	-6.21214e-07
1.34896	1	-6.35684e-07
1.38038	1	-6.50491e-07
1.41254	1	-6.65643e-07
1.44544	1	-6.81147e-07
1.47911	1	-6.97013e-07
1.51356	1	-7.13249e-07
1.54882	1	-7.29863e-07
1.58489	1	-7.46863e-07
1.62181	1	-7.6426e-07
1.65959	1	-7.82062e-07
1.69824	1	-8.00278e-07
1.7378	1	-8.18919e-07
1.77828	1	-8.37994e-07
1.8197	1	-8.57514e-07
1.86209	1	-8.77488e-07
1.90546	1	-8.97927e-07
1.94984	1	-9.18843e-07
1.99526	1	-9.40245e-07
2.04174	1	-9.62146e-07
2.0893	1	-9.84558e-07
2.13796	1	-1.00749e-06
2.18776	1	-1.03096e-06
2.23872	1	-1.05497e-06
2.29087	1	-1.07955e-06
2.34423	1	-1.10469e-06
2.39883	1	-1.13042e-06
2.45471	1	-1.15675e-06
2.51189	1	-1.1837e-06
2.5704	1	-1.21127e-06
2.63027	1	-1.23948e-06
2.69153	1	-1.26836e-06
2.75423	1	-1.2979e-06
2.81838	1	-1.32813e-06
2.88403	1	-1.35907e-06
2.95121	1	-1.39072e-06
3.01995	1	-1.42312e-06
3.0903	1	-1.45627e-06
3.16228	1	-1.49019e-06
3.23594	1	-1.5249e-06
3.31131	1	-1.56042e-06
3.38844	1	-1.59677e-06
3.46737	1	-1.63396e-06
3.54813	1	-1.67202e-06
3.63078	1	-1.71097e-06
3.71535	1	-1.75082e-06
3.80189	1	-1.7916e-06
3.89045	1	-1.83333e-06
3.98107	1	-1.87604e-06
4.0738	1	-1.91973e-06
4.16869	1	-1.96445e-06
4.2658	1	-2.01021e-06
4.36516	1	-2.05703e-06
4.46684	1	-2.10495e-06
4.57088	1	-2.15398e-06
4.67735	1	-2.20415e-06
4.7863	1	-2.25549e-06
4.89779	1	-2.30803e-06
5.01187	1	-2.36179e-06
5.12861	1	-2.4168e-06
5.24807	1	-2.4731e-06
5.37032	1	-2.5307e-06
5.49541	1	-2.58965e-06
5.62341	1	-2.64997e-06
5.7544	1	-2.7117e-06
5.88844	1	-2.77486e-06
6.0256	1	-2.8395e-06
6.16595	1	-2.90564e-06
6.30957	1	-2.97332e-06
6.45654	1	-3.04257e-06
6.60693	1	-3.11344e-06
6.76083	1	-3.18597e-06
6.91831	1	-3.26018e-06
7.07946	1	-3.33612e-06
7.24436	1	-3.41382e-06
7.4131	1	-3.49334e-06
7.58578	1	-3.57471e-06
7.76247	1	-3.65798e-06
7.94328	1	-3.74318e-06
8.12831	1	-3.83037e-06
8.31764	1	-3.91959e-06
8.51138	1	-4.01089e-06
8.70964	1	-4.10432e-06
8.91251	1	-4.19992e-06
9.12011	1	-4.29775e-06
9.33254	1	-4.39786e-06
9.54993	1	-4.5003e-06
9.77237	1	-4.60512e-06
10	1	-4.71239e-06
10.2329	1	-4.82215e-06
10.4713	1	-4.93448e-06
10.7152	1	-5.04942e-06
10.9648	1	-5.16703e-06
11.2202	1	-5.28739e-06
11.4815	1	-5.41055e-06
11.749	1	-5.53657e-06
12.0226	1	-5.66554e-06
12.3027	1	-5.7975e-06
12.5893	1	-5.93255e-06
12.8825	1	-6.07073e-06
13.1826	1	-6.21214e-06
13.4896	1	-6.35684e-06
13.8038	1	-6.50491e-06
14.1254	1	-6.65643e-06
14.4544	1	-6.81147e-06
14.7911	1	-6.97013e-06
15.1356	1	-7.13249e-06
15.4882	1	-7.29863e-06
15.8489	1	-7.46863e-06
16.2181	1	-7.6426e-06
16.5959	1	-7.82062e-06
16.9824	1	-8.00278e-06
17.378	1	-8.18919e-06
17.7828	1	-8.37994e-06
18.197	1	-8.57514e-06
18.6209	1	-8.77488e-06
19.0546	1	-8.97927e-06
19.4984	1	-9.18843e-06
19.9526	1	-9.40245e-06
20.4174	1	-9.62146e-06
20.893	1	-9.84558e-06
21.3796	1	-1.00749e-05
21.8776	1	-1.03096e-05
22.3872	1	-1.05497e-05
22.9087	1	-1.07955e-05
23.4423	1	-1.10469e-05
23.9883	1	-1.13042e-05
24.5471	1	-1.15675e-05
25.1189	1	-1.1837e-05
25.704	1	-1.21127e-05
26.3027	1	-1.23948e-05
26.9153	1	-1.26836e-05
27.5423	1	-1.2979e-05
28.1838	1	-1.32813e-05
28.8403	1	-1.35907e-05
29.5121	1	-1.39072e-05
30.1995	1	-1.42312e-05
30.903	1	-1.45627e-05
31.6228	1	-1.49019e-05
32.3594	1	-1.5249e-05
33.1131	1	-1.56042e-05
33.8844	1	-1.59677e-05
34.6737	1	-1.63396e-05
35.4813	1	-1.67202e-05
36.3078	1	-1.71097e-05
37.1535	1	-1.75082e-05
38.0189	1	-1.7916e-05
38.9045	1	-1.83333e-05
39.8107	1	-1.87604e-05
40.738	1	-1.91973e-05
41.6869	1	-1.96445e-05
42.658	1	-2.01021e-05
43.6516	1	-2.05703e-05
44.6684	1	-2.10495e-05
45.7088	1	-2.15398e-05
46.7735	1	-2.20415e-05
47.863	1	-2.25549e-05
48.9779	1	-2.30803e-05
50.1187	1	-2.36179e-05
51.2861	1	-2.4168e-05
52.4807	1	-2.4731e-05
53.7032	1	-2.5307e-05
54.9541	1	-2.58965e-05
56.2341	1	-2.64997e-05
57.544	1	-2.7117e-05
58.8844	1	-2.77486e-05
60.256	1	-2.8395e-05
61.6595	1	-2.90564e-05
63.0957	1	-2.97332e-05
64.5654	1	-3.04257e-05
66.0693	1	-3.11344e-05
67.6083	1	-3.18597e-05
69.1831	1	-3.26018e-05
70.7946	1	-3.33612e-05
72.4436	1	-3.41382e-05
74.131	1	-3.49334e-05
75.8578	1	-3.57471e-05
77.6247	1	-3.65798e-05
79.4328	1	-3.74318e-05
81.2831	1	-3.83037e-05
83.1764	1	-3.91959e-05
85.1138	1	-4.01089e-05
87.0964	1	-4.10432e-05
89.1251	1	-4.19992e-05
91.2011	1	-4.29775e-05
93.3254	1	-4.39786e-05
95.4993	1	-4.5003e-05
97.7237	1	-4.60512e-05
100	1	-4.71239e-05
102.329	1	-4.82215e-05
104.713	1	-4.93448e-05
107.152	1	-5.04942e-05
109.648	1	-5.16703e-05
112.202	1	-5.28739e-05
114.815	1	-5.41055e-05
117.49	1	-5.53657e-05
120.226	1	-5.66554e-05
123.027	1	-5.7975e-05
125.893	1	-5.93255e-05
128.825	1	-6.07073e-05
131.826	1	-6.21214e-05
134.896	1	-6.35684e-05
138.038	1	-6.50491e-05
141.254	1	-6.65643e-05
144.544	1	-6.81147e-05
147.911	1	-6.97013e-05
151.356	1	-7.13249e-05
154.882	1	-7.29863e-05
158.489	1	-7.46863e-05
162.181	1	-7.6426e-05
165.959	1	-7.82062e-05
169.824	1	-8.00278e-05
173.78	1	-8.18919e-05
177.828	1	-8.37994e-05
181.97	1	-8.57514e-05
186.209	1	-8.77488e-05
190.546	1	-8.97927e-05
194.984	1	-9.18843e-05
199.526	1	-9.40245e-05
204.174	1	-9.62146e-05
208.93	1	-9.84558e-05
213.796	1	-0.000100749
218.776	1	-0.000103096
223.872	1	-0.000105497
229.087	1	-0.000107955
234.423	1	-0.000110469
239.883	1	-0.000113042
245.471	1	-0.000115675
251.189	1	-0.00011837
257.04	1	-0.000121127
263.027	1	-0.000123948
269.153	1	-0.000126836
275.423	1	-0.00012979
281.838	1	-0.000132813
288.403	1	-0.000135907
295.121	1	-0.000139072
301.995	1	-0.000142312
309.03	1	-0.000145627
316.228	1	-0.000149019
323.594	1	-0.00015249
331.131	1	-0.000156042
338.844	1	-0.000159677
346.737	1	-0.000163396
354.813	1	-0.000167202
363.078	1	-0.000171096
371.535	1	-0.000175082
380.189	1	-0.00017916
389.045	1	-0.000183333
398.107	1	-0.000187604
407.38	1	-0.000191973
416.869	1	-0.000196445
426.58	1	-0.000201021
436.516	1	-0.000205703
446.684	1	-0.000210495
457.088	1	-0.000215398
467.735	1	-0.000220415
478.63	1	-0.000225549
489.779	1	-0.000230803
501.187	1	-0.000236179
512.861	1	-0.00024168
524.807	1	-0.00024731
537.032	1	-0.00025307
549.541	1	-0.000258965
562.341	1	-0.000264997
575.44	1	-0.00027117
588.844	1	-0.000277486
602.56	1	-0.000283949
616.595	1	-0.000290564
630.957	1	-0.000297332
645.654	1	-0.000304257
660.693	1	-0.000311344
676.083	1	-0.000318597
691.831	1	-0.000326018
707.946	1	-0.000333612
724.436	1	-0.000341382
741.31	1	-0.000349334
758.578	1	-0.000357471
776.247	1	-0.000365798
794.328	1	-0.000374318
812.831	1	-0.000383037
831.764	1	-0.000391959
851.138	1	-0.000401089
870.964	1	-0.000410432
891.251	1	-0.000419992
912.011	1	-0.000429775
933.254	1	-0.000439786
954.993	1	-0.00045003
977.237	1	-0.000460512
1000	1	-0.000471239
1023.29	1	-0.000482215
1047.13	1	-0.000493448
1071.52	1	-0.000504941
1096.48	1	-0.000516703
1122.02	1	-0.000528739
1148.15	1	-0.000541054
1174.9	1	-0.000553657
1202.26	1	-0.000566554
1230.27	1	-0.00057975
1258.93	1	-0.000593254
1288.25	1	-0.000607073
1318.26	1	-0.000621214
1348.96	1	-0.000635684
1380.38	1	-0.00065049
1412.54	1	-0.000665642
1445.44	1	-0.000681147
1479.11	1	-0.000697013
1513.56	0.999999	-0.000713249
1548.82	0.999999	-0.000729862
1584.89	0.999999	-0.000746863
1621.81	0.999999	-0.00076426
1659.59	0.999999	-0.000782061
1698.24	0.999999	-0.000800278
1737.8	0.999999	-0.000818919
1778.28	0.999999	-0.000837994
1819.7	0.999999	-0.000857513
1862.09	0.999999	-0.000877487
1905.46	0.999999	-0.000897926
1949.84	0.999999	-0.000918842
1995.26	0.999999	-0.000940244
2041.74	0.999999	-0.000962145
2089.3	0.999999	-0.000984557
2137.96	0.999999	-0.00100749
2187.76	0.999999	-0.00103096
2238.72	0.999999	-0.00105497
2290.87	0.999999	-0.00107954
2344.23	0.999999	-0.00110469
2398.83	0.999999	-0.00113042
2454.71	0.999999	-0.00115675
2511.89	0.999999	-0.0011837
2570.4	0.999999	-0.00121127
2630.27	0.999998	-0.00123948
2691.53	0.999998	-0.00126835
2754.23	0.999998	-0.0012979
2818.38	0.999998	-0.00132813
2884.03	0.999998	-0.00135907
2951.21	0.999998	-0.00139072
3019.95	0.999998	-0.00142312
3090.3	0.999998	-0.00145626
3162.28	0.999998	-0.00149018
3235.94	0.999998	-0.0015249
3311.31	0.999998	-0.00156041
3388.44	0.999997	-0.00159676
3467.37	0.999997	-0.00163395
3548.13	0.999997	-0.00167201
3630.78	0.999997	-0.00171096
3715.35	0.999997	-0.00175081
3801.89	0.999997	-0.00179159
3890.45	0.999997	-0.00183333
3981.07	0.999996	-0.00187603
4073.8	0.999996	-0.00191973
4168.69	0.999996	-0.00196444
4265.8	0.999996	-0.0020102
4365.16	0.999996	-0.00205702
4466.84	0.999996	-0.00210494
4570.88	0.999995	-0.00215397
4677.35	0.999995	-0.00220414
4786.3	0.999995	-0.00225548
4897.79	0.999995	-0.00230802
5011.87	0.999994	-0.00236178
5128.61	0.999994	-0.00241679
5248.07	0.999994	-0.00247308
5370.32	0.999994	-0.00253069
5495.41	0.999993	-0.00258963
5623.41	0.999993	-0.00264995
5754.4	0.999993	-0.00271168
5888.44	0.999992	-0.00277484
6025.6	0.999992	-0.00283947
6165.95	0.999992	-0.00290561
6309.57	0.999991	-0.00297329
6456.54	0.999991	-0.00304255
6606.93	0.99999	-0.00311341
6760.83	0.99999	-0.00318593
6918.31	0.999989	-0.00326014
7079.46	0.999989	-0.00333608
7244.36	0.999988	-0.00341378
7413.1	0.999988	-0.0034933
7585.78	0.999987	-0.00357467
7762.47	0.999987	-0.00365793
7943.28	0.999986	-0.00374313
8128.31	0.999985	-0.00383032
8317.64	0.999985	-0.00391953
8511.38	0.999984	-0.00401083
8709.64	0.999983	-0.00410425
8912.51	0.999982	-0.00419985
9120.11	0.999982	-0.00429767
9332.54	0.999981	-0.00439777
9549.93	0.99998	-0.00450021
9772.37	0.999979	-0.00460502
10000	0.999978	-0.00471228
10232.9	0.999977	-0.00482204
10471.3	0.999976	-0.00493436
10715.2	0.999975	-0.00504929
10964.8	0.999973	-0.00516689
11220.2	0.999972	-0.00528724
11481.5	0.999971	-0.00541039
11749	0.999969	-0.0055364
12022.6	0.999968	-0.00566536
12302.7	0.999966	-0.00579731
12589.3	0.999965	-0.00593234
12882.5	0.999963	-0.00607051
13182.6	0.999961	-0.0062119
13489.6	0.99996	-0.00635658
13803.8	0.999958	-0.00650463
14125.4	0.999956	-0.00665613
14454.4	0.999954	-0.00681116
14791.1	0.999951	-0.0069698
15135.6	0.999949	-0.00713213
15488.2	0.999947	-0.00729824
15848.9	0.999944	-0.00746822
16218.1	0.999942	-0.00764215
16595.9	0.999939	-0.00782014
16982.4	0.999936	-0.00800227
17378	0.999933	-0.00818864
17782.8	0.99993	-0.00837936
18197	0.999926	-0.00857451
18620.9	0.999923	-0.0087742
19054.6	0.999919	-0.00897855
19498.4	0.999916	-0.00918765
19952.6	0.999912	-0.00940162
20417.4	0.999907	-0.00962057
20893	0.999903	-0.00984462
21379.6	0.999899	-0.0100739
21877.6	0.999894	-0.0103085
22387.2	0.999889	-0.0105486
22908.7	0.999883	-0.0107942
23442.3	0.999878	-0.0110456
23988.3	0.999872	-0.0113028
24547.1	0.999866	-0.011566
25118.9	0.99986	-0.0118353
25704	0.999853	-0.0121109
26302.7	0.999846	-0.0123929
26915.3	0.999839	-0.0126815
27542.3	0.999832	-0.0129768
28183.8	0.999824	-0.013279
28840.3	0.999815	-0.0135882
29512.1	0.999807	-0.0139046
30199.5	0.999798	-0.0142283
30903	0.999788	-0.0145596
31622.8	0.999778	-0.0148986
32359.4	0.999768	-0.0152454
33113.1	0.999757	-0.0156004
33884.4	0.999745	-0.0159636
34673.7	0.999733	-0.0163352
35481.3	0.999721	-0.0167155
36307.8	0.999707	-0.0171046
37153.5	0.999694	-0.0175028
38018.9	0.999679	-0.0179103
38904.5	0.999664	-0.0183272
39810.7	0.999648	-0.0187538
40738	0.999632	-0.0191903
41686.9	0.999614	-0.0196369
42658	0.999596	-0.020094
43651.6	0.999577	-0.0205616
44668.4	0.999557	-0.0210401
45708.8	0.999536	-0.0215298
46773.5	0.999514	-0.0220308
47863	0.999492	-0.0225434
48977.9	0.999468	-0.023068
50118.7	0.999443	-0.0236047
51286.1	0.999416	-0.0241539
52480.7	0.999389	-0.0247159
53703.2	0.99936	-0.0252908
54954.1	0.99933	-0.0258791
56234.1	0.999298	-0.0264811
57544	0.999265	-0.027097
58884.4	0.999231	-0.0277273
60256	0.999194	-0.0283721
61659.5	0.999156	-0.0290318
63095.7	0.999117	-0.0297069
64565.4	0.999075	-0.0303976
66069.3	0.999032	-0.0311043
67608.3	0.998986	-0.0318274
69183.1	0.998938	-0.0325672
70794.6	0.998888	-0.0333241
72443.6	0.998836	-0.0340985
74131	0.998781	-0.0348908
75857.8	0.998724	-0.0357015
77624.7	0.998664	-0.0365309
79432.8	0.998601	-0.0373795
81283.1	0.998535	-0.0382476
83176.4	0.998466	-0.0391358
85113.8	0.998394	-0.0400445
87096.4	0.998318	-0.0409742
89125.1	0.998239	-0.0419253
91201.1	0.998156	-0.0428983
93325.4	0.99807	-0.0438937
95499.3	0.997979	-0.044912
97723.7	0.997884	-0.0459538
100000	0.997784	-0.0470195
102329	0.99768	-0.0481097
104713	0.997571	-0.0492249
107152	0.997457	-0.0503657
109648	0.997337	-0.0515327
112202	0.997212	-0.0527265
114815	0.997081	-0.0539475
117490	0.996944	-0.0551965
120226	0.9968	-0.0564741
123027	0.99665	-0.0577808
125893	0.996493	-0.0591174
128825	0.996328	-0.0604844
131826	0.996156	-0.0618826
134896	0.995975	-0.0633125
138038	0.995786	-0.064775
141254	0.995589	-0.0662706
144544	0.995382	-0.0678002
147911	0.995165	-0.0693643
151356	0.994939	-0.0709639
154882	0.994701	-0.0725995
158489	0.994453	-0.074272
162181	0.994193	-0.0759822
165959	0.993921	-0.0777308
169824	0.993636	-0.0795186
173780	0.993338	-0.0813464
177828	0.993027	-0.0832151
181970	0.9927	-0.0851254
186209	0.992359	-0.0870783
190546	0.992002	-0.0890745
194984	0.991628	-0.091115
199526	0.991237	-0.0932006
204174	0.990828	-0.0953321
208930	0.9904	-0.0975105
213796	0.989952	-0.0997367
218776	0.989483	-0.102012
223872	0.988993	-0.104336
229087	0.98848	-0.106711
234423	0.987944	-0.109137
239883	0.987383	-0.111616
245471	0.986796	-0.114148
251189	0.986182	-0.116734
257040	0.98554	-0.119376
263027	0.984869	-0.122073
269153	0.984167	-0.124827
275423	0.983434	-0.12764
281838	0.982666	-0.130511
288403	0.981864	-0.133442
295121	0.981026	-0.136434
301995	0.980149	-0.139487
309030	0.979233	-0.142603
316228	0.978276	-0.145782
323594	0.977275	-0.149025
331131	0.97623	-0.152333
338844	0.975137	-0.155707
346737	0.973996	-0.159147
354813	0.972804	-0.162655
363078	0.971559	-0.16623
371535	0.970258	-0.169875
380189	0.9689	-0.173588
389045	0.967482	-0.177372
398107	0.966001	-0.181225
407380	0.964456	-0.18515
416869	0.962843	-0.189146
426580	0.96116	-0.193213
436516	0.959404	-0.197353
446684	0.957572	-0.201564
457088	0.955661	-0.205847
467735	0.953668	-0.210203
478630	0.95159	-0.21463
489779	0.949424	-0.21913
501187	0.947167	-0.223701
512861	0.944814	-0.228343
524807	0.942363	-0.233056
537032	0.93981	-0.237838
549541	0.937152	-0.24269
562341	0.934384	-0.247609
575440	0.931504	-0.252596
588844	0.928506	-0.257648
602560	0.925388	-0.262764
616595	0.922146	-0.267942
630957	0.918775	-0.273181
645654	0.915271	-0.278478
660693	0.911631	-0.283831
676083	0.90785	-0.289238
691831	0.903924	-0.294695
707946	0.89985	-0.3002
724436	0.895622	-0.30575
741310	0.891238	-0.31134
758578	0.886693	-0.316967
776247	0.881984	-0.322628
794328	0.877105	-0.328317
812831	0.872054	-0.334029
831764	0.866827	-0.339761
851138	0.861421	-0.345507
870964	0.855831	-0.351261
891251	0.850056	-0.357017
912011	0.844091	-0.362769
933254	0.837934	-0.368511
954993	0.831582	-0.374237
977237	0.825034	-0.379938
1e+06	0.818286	-0.385608
1.02329e+06	0.811338	-0.39124
1.04713e+06	0.804188	-0.396825
1.07152e+06	0.796834	-0.402355
1.09648e+06	0.789277	-0.407822
1.12202e+06	0.781516	-0.413218
1.14815e+06	0.773551	-0.418533
1.1749e+06	0.765382	-0.42376
1.20226e+06	0.757012	-0.428888
1.23027e+06	0.748441	-0.433909
1.25893e+06	0.739672	-0.438814
1.28825e+06	0.730707	-0.443593
1.31826e+06	0.721549	-0.448236
1.34896e+06	0.712203	-0.452736
1.38038e+06	0.702672	-0.457082
1.41254e+06	0.692962	-0.461265
1.44544e+06	0.683078	-0.465277
1.47911e+06	0.673026	-0.469108
1.51356e+06	0.662812	-0.47275
1.54882e+06	0.652444	-0.476194
1.58489e+06	0.641929	-0.479433
1.62181e+06	0.631276	-0.482459
1.65959e+06	0.620493	-0.485264
1.69824e+06	0.60959	-0.487842
1.7378e+06	0.598577	-0.490186
1.77828e+06	0.587463	-0.492291
1.8197e+06	0.576259	-0.49415
1.86209e+06	0.564977	-0.49576
1.90546e+06	0.553626	-0.497116
1.94984e+06	0.542219	-0.498214
1.99526e+06	0.530768	-0.499052
2.04174e+06	0.519285	-0.499628
2.0893e+06	0.507781	-0.499939
2.13796e+06	0.496269	-0.499986
2.18776e+06	0.48476	-0.499768
2.23872e+06	0.473268	-0.499285
2.29087e+06	0.461804	-0.498539
2.34423e+06	0.450381	-0.497532
2.39883e+06	0.439009	-0.496266
2.45471e+06	0.427701	-0.494745
2.51189e+06	0.416468	-0.492973
2.5704e+06	0.405322	-0.490954
2.63027e+06	0.394272	-0.488694
2.69153e+06	0.383329	-0.486197
2.75423e+06	0.372503	-0.483471
2.81838e+06	0.361803	-0.480522
2.88403e+06	0.351239	-0.477357
2.95121e+06	0.340818	-0.473984
3.01995e+06	0.330549	-0.470411
3.0903e+06	0.320439	-0.466645
3.16228e+06	0.310495	-0.462696
3.23594e+06	0.300723	-0.458573
3.31131e+06	0.291129	-0.454283
3.38844e+06	0.281717	-0.449836
3.46737e+06	0.272493	-0.445242
3.54813e+06	0.26346	-0.44051
3.63078e+06	0.254621	-0.435648
3.71535e+06	0.24598	-0.430667
3.80189e+06	0.237539	-0.425575
3.89045e+06	0.2293	-0.420382
3.98107e+06	0.221263	-0.415097
4.0738e+06	0.21343	-0.409729
4.16869e+06	0.205801	-0.404286
4.2658e+06	0.198376	-0.398777
4.36516e+06	0.191154	-0.39321
4.46684e+06	0.184135	-0.387594
4.57088e+06	0.177317	-0.381937
4.67735e+06	0.170699	-0.376245
4.7863e+06	0.164278	-0.370528
4.89779e+06	0.158053	-0.364791
5.01187e+06	0.152021	-0.359041
5.12861e+06	0.146179	-0.353285
5.24807e+06	0.140524	-0.34753
5.37032e+06	0.135054	-0.341781
5.49541e+06	0.129764	-0.336044
5.62341e+06	0.124652	-0.330324
5.7544e+06	0.119713	-0.324626
5.88844e+06	0.114945	-0.318955
6.0256e+06	0.110342	-0.313316
6.16595e+06	0.105902	-0.307712
6.30957e+06	0.10162	-0.302148
6.45654e+06	0.097492	-0.296626
6.60693e+06	0.0935144	-0.291152
6.76083e+06	0.089683	-0.285727
6.91831e+06	0.0859938	-0.280355
7.07946e+06	0.0824425	-0.275038
7.24436e+06	0.0790252	-0.269778
7.4131e+06	0.0757378	-0.264578
7.58578e+06	0.0725765	-0.25944
7.76247e+06	0.0695371	-0.254365
7.94328e+06	0.0666159	-0.249356
8.12831e+06	0.063809	-0.244412
8.31764e+06	0.0611127	-0.239537
8.51138e+06	0.0585231	-0.23473
8.70964e+06	0.0560367	-0.229993
8.91251e+06	0.05365	-0.225326
9.12011e+06	0.0513593	-0.22073
9.33254e+06	0.0491614	-0.216205
9.54993e+06	0.0470529	-0.211752
9.77237e+06	0.0450305	-0.207371
1e+07	0.0430912	-0.203062
1.02329e+07	0.0412317	-0.198826
1.04713e+07	0.0394492	-0.194661
1.07152e+07	0.0377407	-0.190568
1.09648e+07	0.0361034	-0.186547
1.12202e+07	0.0345346	-0.182598
1.14815e+07	0.0330316	-0.178719
1.1749e+07	0.0315919	-0.174911
1.20226e+07	0.030213	-0.171173
1.23027e+07	0.0288925	-0.167504
1.25893e+07	0.027628	-0.163905
1.28825e+07	0.0264174	-0.160373
1.31826e+07	0.0252585	-0.156909
1.34896e+07	0.0241491	-0.153512
1.38038e+07	0.0230873	-0.150181
1.41254e+07	0.0220712	-0.146915
1.44544e+07	0.0210987	-0.143714
1.47911e+07	0.0201683	-0.140576
1.51356e+07	0.0192781	-0.137501
1.54882e+07	0.0184264	-0.134487
1.58489e+07	0.0176117	-0.131535
1.62181e+07	0.0168324	-0.128643
1.65959e+07	0.016087	-0.12581
1.69824e+07	0.0153741	-0.123035
1.7378e+07	0.0146923	-0.120318
1.77828e+07	0.0140403	-0.117657
1.8197e+07	0.0134169	-0.115052
1.86209e+07	0.0128208	-0.112501
1.90546e+07	0.0122508	-0.110003
1.94984e+07	0.0117059	-0.107559
1.99526e+07	0.0111849	-0.105166
2.04174e+07	0.0106869	-0.102824
2.0893e+07	0.0102108	-0.100531
2.13796e+07	0.00975574	-0.0982882
2.18776e+07	0.00932075	-0.096093
2.23872e+07	0.00890498	-0.0939451
2.29087e+07	0.0085076	-0.0918435
2.34423e+07	0.00812781	-0.0897872
2.39883e+07	0.00776484	-0.0877755
2.45471e+07	0.00741795	-0.0858075
2.51189e+07	0.00708646	-0.0838823
2.5704e+07	0.00676967	-0.0819991
2.63027e+07	0.00646696	-0.0801569
2.69153e+07	0.0061777	-0.0783552
2.75423e+07	0.00590129	-0.0765929
2.81838e+07	0.00563719	-0.0748693
2.88403e+07	0.00538484	-0.0731836
2.95121e+07	0.00514373	-0.0715351
3.01995e+07	0.00491336	-0.069923
3.0903e+07	0.00469326	-0.0683464
3.16228e+07	0.00448298	-0.0668048
3.23594e+07	0.00428207	-0.0652973
3.31131e+07	0.00409014	-0.0638232
3.38844e+07	0.00390677	-0.0623819
3.46737e+07	0.00373159	-0.0609727
3.54813e+07	0.00356424	-0.0595948
3.63078e+07	0.00340437	-0.0582476
3.71535e+07	0.00325165	-0.0569304
3.80189e+07	0.00310575	-0.0556427
3.89045e+07	0.00296639	-0.0543837
3.98107e+07	0.00283325	-0.0531529
4.0738e+07	0.00270608	-0.0519496
4.16869e+07	0.0025846	-0.0507732
4.2658e+07	0.00246856	-0.0496233
4.36516e+07	0.00235772	-0.0484991
4.46684e+07	0.00225185	-0.0474002
4.57088e+07	0.00215071	-0.0463259
4.67735e+07	0.00205411	-0.0452758
4.7863e+07	0.00196185	-0.0442493
4.89779e+07	0.00187371	-0.0432458
5.01187e+07	0.00178953	-0.042265
5.12861e+07	0.00170913	-0.0413063
5.24807e+07	0.00163233	-0.0403691
5.37032e+07	0.00155898	-0.0394531
5.49541e+07	0.00148892	-0.0385578
5.62341e+07	0.001422	-0.0376826
5.7544e+07	0.00135809	-0.0368272
5.88844e+07	0.00129704	-0.0359911
6.0256e+07	0.00123874	-0.0351739
6.16595e+07	0.00118305	-0.0343752
6.30957e+07	0.00112987	-0.0335945
6.45654e+07	0.00107907	-0.0328314
6.60693e+07	0.00103055	-0.0320857
6.76083e+07	0.000984215	-0.0313568
6.91831e+07	0.00093996	-0.0306444
7.07946e+07	0.000897693	-0.0299481
7.24436e+07	0.000857325	-0.0292676
7.4131e+07	0.00081877	-0.0286024
7.58578e+07	0.000781948	-0.0279524
7.76247e+07	0.000746781	-0.0273171
7.94328e+07	0.000713194	-0.0266962
8.12831e+07	0.000681117	-0.0260893
8.31764e+07	0.000650482	-0.0254962
8.51138e+07	0.000621223	-0.0249166
8.70964e+07	0.00059328	-0.0243501
8.91251e+07	0.000566594	-0.0237965
9.12011e+07	0.000541106	-0.0232554
9.33254e+07	0.000516765	-0.0227266
9.54993e+07	0.000493518	-0.0222098
9.77237e+07	0.000471317	-0.0217047
1e+08	0.000450114	-0.0212111
1.02329e+08	0.000429864	-0.0207287
1.04713e+08	0.000410525	-0.0202573
1.07152e+08	0.000392055	-0.0197965
1.09648e+08	0.000374417	-0.0193462
1.12202e+08	0.000357571	-0.0189062
1.14815e+08	0.000341483	-0.0184761
1.1749e+08	0.000326119	-0.0180558
1.20226e+08	0.000311446	-0.0176451
1.23027e+08	0.000297433	-0.0172437
1.25893e+08	0.00028405	-0.0168514
1.28825e+08	0.000271269	-0.016468
1.31826e+08	0.000259063	-0.0160933
1.34896e+08	0.000247406	-0.0157272
1.38038e+08	0.000236274	-0.0153694
1.41254e+08	0.000225642	-0.0150197
1.44544e+08	0.000215489	-0.0146779
1.47911e+08	0.000205792	-0.014344
1.51356e+08	0.000196532	-0.0140176
1.54882e+08	0.000187688	-0.0136986
1.58489e+08	0.000179242	-0.0133869
1.62181e+08	0.000171176	-0.0130823
1.65959e+08	0.000163473	-0.0127846
1.69824e+08	0.000156117	-0.0124937
1.7378e+08	0.000149092	-0.0122094
1.77828e+08	0.000142382	-0.0119316
1.8197e+08	0.000135975	-0.01166
1.86209e+08	0.000129856	-0.0113947
1.90546e+08	0.000124012	-0.0111354
1.94984e+08	0.000118431	-0.010882
1.99526e+08	0.000113102	-0.0106343
2.04174e+08	0.000108012	-0.0103923
2.0893e+08	0.000103151	-0.0101558
2.13796e+08	9.85088e-05	-0.00992467
2.18776e+08	9.40756e-05	-0.0096988
2.23872e+08	8.98419e-05	-0.00947807
2.29087e+08	8.57987e-05	-0.00926236
2.34423e+08	8.19374e-05	-0.00905156
2.39883e+08	7.82499e-05	-0.00884555
2.45471e+08	7.47283e-05	-0.00864423
2.51189e+08	7.13652e-05	-0.00844749
2.5704e+08	6.81535e-05	-0.00825523
2.63027e+08	6.50863e-05	-0.00806734
2.69153e+08	6.21571e-05	-0.00788373
2.75423e+08	5.93597e-05	-0.0077043
2.81838e+08	5.66883e-05	-0.00752895
2.88403e+08	5.4137e-05	-0.00735759
2.95121e+08	5.17006e-05	-0.00719012
3.01995e+08	4.93738e-05	-0.00702647
3.0903e+08	4.71517e-05	-0.00686655
3.16228e+08	4.50296e-05	-0.00671026
3.23594e+08	4.3003e-05	-0.00655753
3.31131e+08	4.10677e-05	-0.00640827
3.38844e+08	3.92194e-05	-0.00626241
3.46737e+08	3.74543e-05	-0.00611988
3.54813e+08	3.57686e-05	-0.00598058
3.63078e+08	3.41588e-05	-0.00584446
3.71535e+08	3.26215e-05	-0.00571143
3.80189e+08	3.11533e-05	-0.00558143
3.89045e+08	2.97512e-05	-0.00545439
3.98107e+08	2.84122e-05	-0.00533024
4.0738e+08	2.71335e-05	-0.00520891
4.16869e+08	2.59123e-05	-0.00509035
4.2658e+08	2.47461e-05	-0.00497448
4.36516e+08	2.36324e-05	-0.00486126
4.46684e+08	2.25688e-05	-0.00475061
4.57088e+08	2.1553e-05	-0.00464247
4.67735e+08	2.0583e-05	-0.0045368
4.7863e+08	1.96566e-05	-0.00443354
4.89779e+08	1.8772e-05	-0.00433262
5.01187e+08	1.79271e-05	-0.004234
5.12861e+08	1.71203e-05	-0.00413763
5.24807e+08	1.63497e-05	-0.00404345
5.37032e+08	1.56139e-05	-0.00395141
5.49541e+08	1.49112e-05	-0.00386147
5.62341e+08	1.42401e-05	-0.00377357
5.7544e+08	1.35992e-05	-0.00368768
5.88844e+08	1.29871e-05	-0.00360374
6.0256e+08	1.24026e-05	-0.00352171
6.16595e+08	1.18444e-05	-0.00344155
6.30957e+08	1.13113e-05	-0.00336321
6.45654e+08	1.08022e-05	-0.00328666
6.60693e+08	1.0316e-05	-0.00321184
6.76083e+08	9.85175e-06	-0.00313873
6.91831e+08	9.40835e-06	-0.00306729
7.07946e+08	8.98491e-06	-0.00299747
7.24436e+08	8.58053e-06	-0.00292924
7.4131e+08	8.19434e-06	-0.00286256
7.58578e+08	7.82554e-06	-0.00279741
7.76247e+08	7.47334e-06	-0.00273373
7.94328e+08	7.13698e-06	-0.0026715
8.12831e+08	6.81577e-06	-0.00261069
8.31764e+08	6.50901e-06	-0.00255127
8.51138e+08	6.21606e-06	-0.00249319
8.70964e+08	5.93629e-06	-0.00243644
8.91251e+08	5.66912e-06	-0.00238098
9.12011e+08	5.41396e-06	-0.00232679
9.33254e+08	5.1703e-06	-0.00227382
9.54993e+08	4.9376e-06	-0.00222206
9.77237e+08	4.71537e-06	-0.00217148
1e+09	4.50314e-06	-0.00212206
1.02329e+09	4.30047e-06	-0.00207375
1.04713e+09	4.10692e-06	-0.00202655
1.07152e+09	3.92208e-06	-0.00198042
1.09648e+09	3.74555e-06	-0.00193534
1.12202e+09	3.57698e-06	-0.00189129
1.14815e+09	3.41599e-06	-0.00184824
1.1749e+09	3.26224e-06	-0.00180617
1.20226e+09	3.11542e-06	-0.00176505
1.23027e+09	2.9752e-06	-0.00172487
1.25893e+09	2.8413e-06	-0.00168561
1.28825e+09	2.71342e-06	-0.00164724
1.31826e+09	2.59129e-06	-0.00160975
1.34896e+09	2.47467e-06	-0.00157311
1.38038e+09	2.36329e-06	-0.0015373
1.41254e+09	2.25692e-06	-0.0015023
1.44544e+09	2.15535e-06	-0.00146811
1.47911e+09	2.05834e-06	-0.00143469
1.51356e+09	1.9657e-06	-0.00140203
1.54882e+09	1.87723e-06	-0.00137012
1.58489e+09	1.79274e-06	-0.00133893
1.62181e+09	1.71205e-06	-0.00130845
1.65959e+09	1.635e-06	-0.00127867
1.69824e+09	1.56141e-06	-0.00124956
1.7378e+09	1.49114e-06	-0.00122112
1.77828e+09	1.42402e-06	-0.00119332
1.8197e+09	1.35993e-06	-0.00116616
1.86209e+09	1.29872e-06	-0.00113962
1.90546e+09	1.24027e-06	-0.00111367
1.94984e+09	1.18445e-06	-0.00108832
1.99526e+09	1.13114e-06	-0.00106355
2.04174e+09	1.08023e-06	-0.00103934
2.0893e+09	1.03161e-06	-0.00101568
2.13796e+09	9.85184e-07	-0.000992564
2.18776e+09	9.40843e-07	-0.00096997
2.23872e+09	8.98498e-07	-0.000947891
2.29087e+09	8.58059e-07	-0.000926315
2.34423e+09	8.1944e-07	-0.000905229
2.39883e+09	7.8256e-07	-0.000884624
2.45471e+09	7.47339e-07	-0.000864487
2.51189e+09	7.13703e-07	-0.000844809
2.5704e+09	6.81581e-07	-0.000825579
2.63027e+09	6.50905e-07	-0.000806786
2.69153e+09	6.21609e-07	-0.000788422
2.75423e+09	5.93632e-07	-0.000770475
2.81838e+09	5.66914e-07	-0.000752937
2.88403e+09	5.41399e-07	-0.000735798
2.95121e+09	5.17032e-07	-0.000719049
3.01995e+09	4.93762e-07	-0.000702682
3.0903e+09	4.71539e-07	-0.000686687
3.16228e+09	4.50316e-07	-0.000671056
3.23594e+09	4.30049e-07	-0.000655781
3.31131e+09	4.10693e-07	-0.000640853
3.38844e+09	3.92209e-07	-0.000626266
3.46737e+09	3.74557e-07	-0.00061201
3.54813e+09	3.57699e-07	-0.000598079
3.63078e+09	3.416e-07	-0.000584465
3.71535e+09	3.26225e-07	-0.000571161
3.80189e+09	3.11543e-07	-0.00055816
3.89045e+09	2.97521e-07	-0.000545455
3.98107e+09	2.8413e-07	-0.000533039
4.0738e+09	2.71342e-07	-0.000520905
4.16869e+09	2.5913e-07	-0.000509048
4.2658e+09	2.47467e-07	-0.000497461
4.36516e+09	2.36329e-07	-0.000486137
4.46684e+09	2.25693e-07	-0.000475071
4.57088e+09	2.15535e-07	-0.000464257
4.67735e+09	2.05834e-07	-0.00045369
4.7863e+09	1.9657e-07	-0.000443362
4.89779e+09	1.87723e-07	-0.00043327
5.01187e+09	1.79274e-07	-0.000423408
5.12861e+09	1.71205e-07	-0.00041377
5.24807e+09	1.635e-07	-0.000404351
5.37032e+09	1.56141e-07	-0.000395147
5.49541e+09	1.49114e-07	-0.000386152
5.62341e+09	1.42403e-07	-0.000377363
5.7544e+09	1.35993e-07	-0.000368773
5.88844e+09	1.29873e-07	-0.000360378
6.0256e+09	1.24027e-07	-0.000352175
6.16595e+09	1.18445e-07	-0.000344159
6.30957e+09	1.13114e-07	-0.000336325
6.45654e+09	1.08023e-07	-0.000328669
6.60693e+09	1.03162e-07	-0.000321188
6.76083e+09	9.85185e-08	-0.000313877
6.91831e+09	9.40844e-08	-0.000306732
7.07946e+09	8.98499e-08	-0.00029975
7.24436e+09	8.5806e-08	-0.000292927
7.4131e+09	8.19441e-08	-0.000286259
7.58578e+09	7.8256e-08	-0.000279743
7.76247e+09	7.47339e-08	-0.000273375
7.94328e+09	7.13703e-08	-0.000267152
8.12831e+09	6.81581e-08	-0.000261071
8.31764e+09	6.50905e-08	-0.000255128
8.51138e+09	6.2161e-08	-0.000249321
8.70964e+09	5.93633e-08	-0.000243646
8.91251e+09	5.66915e-08	-0.0002381
9.12011e+09	5.41399e-08	-0.00023268
9.33254e+09	5.17032e-08	-0.000227383
9.54993e+09	4.93762e-08	-0.000222208
9.77237e+09	4.71539e-08	-0.00021715
1e+10	4.50316e-08	-0.000212207
1.02329e+10	4.30049e-08	-0.000207376
1.04713e+10	4.10693e-08	-0.000202656
1.07152e+10	3.92209e-08	-0.000198043
1.09648e+10	3.74557e-08	-0.000193535
1.12202e+10	3.57699e-08	-0.000189129
1.14815e+10	3.416e-08	-0.000184824
1.1749e+10	3.26225e-08	-0.000180617
1.20226e+10	3.11543e-08	-0.000176506
1.23027e+10	2.97521e-08	-0.000172488
1.25893e+10	2.8413e-08	-0.000168562
1.28825e+10	2.71342e-08	-0.000164725
1.31826e+10	2.5913e-08	-0.000160975
1.34896e+10	2.47467e-08	-0.000157311
1.38038e+10	2.36329e-08	-0.00015373
1.41254e+10	2.25693e-08	-0.000150231
1.44544e+10	2.15535e-08	-0.000146811
1.47911e+10	2.05834e-08	-0.000143469
1.51356e+10	1.9657e-08	-0.000140204
1.54882e+10	1.87723e-08	-0.000137012
1.58489e+10	1.79274e-08	-0.000133893
1.62181e+10	1.71206e-08	-0.000130846
1.65959e+10	1.635e-08	-0.000127867
1.69824e+10	1.56141e-08	-0.000124957
1.7378e+10	1.49114e-08	-0.000122112
1.77828e+10	1.42403e-08	-0.000119333
1.8197e+10	1.35993e-08	-0.000116616
1.86209e+10	1.29873e-08	-0.000113962
1.90546e+10	1.24027e-08	-0.000111368
1.94984e+10	1.18445e-08	-0.000108833
1.99526e+10	1.13114e-08	-0.000106355
2.04174e+10	1.08023e-08	-0.000103934
2.0893e+10	1.03162e-08	-0.000101568
2.13796e+10	9.85185e-09	-9.92565e-05
2.18776e+10	9.40844e-09	-9.69971e-05
2.23872e+10	8.98499e-09	-9.47892e-05
2.29087e+10	8.5806e-09	-9.26315e-05
2.34423e+10	8.19441e-09	-9.0523e-05
2.39883e+10	7.8256e-09	-8.84624e-05
2.45471e+10	7.47339e-09	-8.64488e-05
2.51189e+10	7.13703e-09	-8.4481e-05
2.5704e+10	6.81581e-09	-8.25579e-05
2.63027e+10	6.50905e-09	-8.06787e-05
2.69153e+10	6.2161e-09	-7.88422e-05
2.75423e+10	5.93633e-09	-7.70476e-05
2.81838e+10	5.66915e-09	-7.52937e-05
2.88403e+10	5.41399e-09	-7.35798e-05
2.95121e+10	5.17032e-09	-7.1905e-05
3.01995e+10	4.93762e-09	-7.02682e-05
3.0903e+10	4.71539e-09	-6.86687e-05
3.16228e+10	4.50316e-09	-6.71056e-05
3.23594e+10	4.30049e-09	-6.55781e-05
3.31131e+10	4.10693e-09	-6.40854e-05
3.38844e+10	3.92209e-09	-6.26266e-05
3.46737e+10	3.74557e-09	-6.1201e-05
3.54813e+10	3.57699e-09	-5.98079e-05
3.63078e+10	3.416e-09	-5.84465e-05
3.71535e+10	3.26225e-09	-5.71161e-05
3.80189e+10	3.11543e-09	-5.5816e-05
3.89045e+10	2.97521e-09	-5.45455e-05
3.98107e+10	2.8413e-09	-5.33039e-05
4.0738e+10	2.71342e-09	-5.20905e-05
4.16869e+10	2.5913e-09	-5.09048e-05
4.2658e+10	2.47467e-09	-4.97461e-05
4.36516e+10	2.36329e-09	-4.86137e-05
4.46684e+10	2.25693e-09	-4.75071e-05
4.57088e+10	2.15535e-09	-4.64257e-05
4.67735e+10	2.05834e-09	-4.5369e-05
4.7863e+10	1.9657e-09	-4.43362e-05
4.89779e+10	1.87723e-09	-4.3327e-05
5.01187e+10	1.79274e-09	-4.23408e-05
5.12861e+10	1.71206e-09	-4.1377e-05
5.24807e+10	1.635e-09	-4.04351e-05
5.37032e+10	1.56141e-09	-3.95147e-05
5.49541e+10	1.49114e-09	-3.86153e-05
5.62341e+10	1.42403e-09	-3.77363e-05
5.7544e+10	1.35993e-09	-3.68773e-05
5.88844e+10	1.29873e-09	-3.60378e-05
6.0256e+10	1.24027e-09	-3.52175e-05
6.16595e+10	1.18445e-09	-3.44159e-05
6.30957e+10	1.13114e-09	-3.36325e-05
6.45654e+10	1.08023e-09	-3.28669e-05
6.60693e+10	1.03162e-09	-3.21188e-05
6.76083e+10	9.85185e-10	-3.13877e-05
6.91831e+10	9.40844e-10	-3.06732e-05
7.07946e+10	8.98499e-10	-2.9975e-05
7.24436e+10	8.5806e-10	-2.92927e-05
7.4131e+10	8.19441e-10	-2.86259e-05
7.58578e+10	7.8256e-10	-2.79743e-05
7.76247e+10	7.47339e-10	-2.73375e-05
7.94328e+10	7.13703e-10	-2.67152e-05
8.12831e+10	6.81581e-10	-2.61071e-05
8.31764e+10	6.50905e-10	-2.55128e-05
8.51138e+10	6.2161e-10	-2.49321e-05
8.70964e+10	5.93633e-10	-2.43646e-05
8.91251e+10	5.66915e-10	-2.381e-05
9.12011e+10	5.41399e-10	-2.3268e-05
9.33254e+10	5.17032e-10	-2.27383e-05
9.54993e+10	4.93762e-10	-2.22208e-05
9.77237e+10	4.71539e-10	-2.1715e-05
1e+11	4.50316e-10	-2.12207e-05
1.02329e+11	4.30049e-10	-2.07376e-05
1.04713e+11	4.10693e-10	-2.02656e-05
1.07152e+11	3.92209e-10	-1.98043e-05
1.09648e+11	3.74557e-10	-1.93535e-05
1.12202e+11	3.57699e-10	-1.89129e-05
1.14815e+11	3.416e-10	-1.84824e-05
1.1749e+11	3.26225e-10	-1.80617e-05
1.20226e+11	3.11543e-10	-1.76506e-05
1.23027e+11	2.97521e-10	-1.72488e-05
1.25893e+11	2.8413e-10	-1.68562e-05
1.28825e+11	2.71342e-10	-1.64725e-05
1.31826e+11	2.5913e-10	-1.60975e-05
1.34896e+11	2.47467e-10	-1.57311e-05
1.38038e+11	2.36329e-10	-1.5373e-05
1.41254e+11	2.25693e-10	-1.50231e-05
1.44544e+11	2.15535e-10	-1.46811e-05
1.47911e+11	2.05834e-10	-1.43469e-05
1.51356e+11	1.9657e-10	-1.40204e-05
1.54882e+11	1.87723e-10	-1.37012e-05
1.58489e+11	1.79274e-10	-1.33893e-05
1.62181e+11	1.71206e-10	-1.30846e-05
1.65959e+11	1.635e-10	-1.27867e-05
1.69824e+11	1.56141e-10	-1.24957e-05
1.7378e+11	1.49114e-10	-1.22112e-05
1.77828e+11	1.42403e-10	-1.19333e-05
1.8197e+11	1.35993e-10	-1.16616e-05
1.86209e+11	1.29873e-10	-1.13962e-05
1.90546e+11	1.24027e-10	-1.11368e-05
1.94984e+11	1.18445e-10	-1.08833e-05
1.99526e+11	1.13114e-10	-1.06355e-05
2.04174e+11	1.08023e-10	-1.03934e-05
2.0893e+11	1.03162e-10	-1.01568e-05
2.13796e+11	9.85185e-11	-9.92565e-06
2.18776e+11	9.40844e-11	-9.69971e-06
2.23872e+11	8.98499e-11	-9.47892e-06
2.29087e+11	8.5806e-11	-9.26315e-06
2.34423e+11	8.19441e-11	-9.0523e-06
2.39883e+11	7.8256e-11	-8.84624e-06
2.45471e+11	7.47339e-11	-8.64488e-06
2.51189e+11	7.13703e-11	-8.4481e-06
2.5704e+11	6.81581e-11	-8.25579e-06
2.63027e+11	6.50905e-11	-8.06787e-06
2.69153e+11	6.2161e-11	-7.88422e-06
2.75423e+11	5.93633e-11	-7.70476e-06
2.81838e+11	5.66915e-11	-7.52937e-06
2.88403e+11	5.41399e-11	-7.35798e-06
2.95121e+11	5.17032e-11	-7.1905e-06
3.01995e+11	4.93762e-11	-7.02682e-06
3.0903e+11	4.71539e-11	-6.86687e-06
3.16228e+11	4.50316e-11	-6.71056e-06
3.23594e+11	4.30049e-11	-6.55781e-06
3.31131e+11	4.10693e-11	-6.40854e-06
3.38844e+11	3.92209e-11	-6.26266e-06
3.46737e+11	3.74557e-11	-6.1201e-06
3.54813e+11	3.57699e-11	-5.98079e-06
3.63078e+11	3.416e-11	-5.84465e-06
3.71535e+11	3.26225e-11	-5.71161e-06
3.80189e+11	3.11543e-11	-5.5816e-06
3.89045e+11	2.97521e-11	-5.45455e-06
3.98107e+11	2.8413e-11	-5.33039e-06
4.0738e+11	2.71342e-11	-5.20905e-06
4.16869e+11	2.5913e-11	-5.09048e-06
4.2658e+11	2.47467e-11	-4.97461e-06
4.36516e+11	2.36329e-11	-4.86137e-06
4.46684e+11	2.25693e-11	-4.75071e-06
4.57088e+11	2.15535e-11	-4.64257e-06
4.67735e+11	2.05834e-11	-4.5369e-06
4.7863e+11	1.9657e-11	-4.43362e-06
4.89779e+11	1.87723e-11	-4.3327e-06
5.01187e+11	1.79274e-11	-4.23408e-06
5.12861e+11	1.71206e-11	-4.1377e-06
5.24807e+11	1.635e-11	-4.04351e-06
5.37032e+11	1.56141e-11	-3.95147e-06
5.49541e+11	1.49114e-11	-3.86153e-06
5.62341e+11	1.42403e-11	-3.77363e-06
5.7544e+11	1.35993e-11	-3.68773e-06
5.88844e+11	1.29873e-11	-3.60378e-06
6.0256e+11	1.24027e-11	-3.52175e-06
6.16595e+11	1.18445e-11	-3.44159e-06
6.30957e+11	1.13114e-11	-3.36325e-06
6.45654e+11	1.08023e-11	-3.28669e-06
6.60693e+11	1.03162e-11	-3.21188e-06
6.76083e+11	9.85185e-12	-3.13877e-06
6.91831e+11	9.40844e-12	-3.06732e-06
7.07946e+11	8.98499e-12	-2.9975e-06
7.24436e+11	8.5806e-12	-2.92927e-06
7.4131e+11	8.19441e-12	-2.86259e-06
7.58578e+11	7.8256e-12	-2.79743e-06
7.76247e+11	7.47339e-12	-2.73375e-06
7.94328e+11	7.13703e-12	-2.67152e-06
8.12831e+11	6.81581e-12	-2.61071e-06
8.31764e+11	6.50905e-12	-2.55128e-06
8.51138e+11	6.2161e-12	-2.49321e-06
8.70964e+11	5.93633e-12	-2.43646e-06
8.91251e+11	5.66915e-12	-2.381e-06
9.12011e+11	5.41399e-12	-2.3268e-06
9.33254e+11	5.17032e-12	-2.27383e-06
9.54993e+11	4.93762e-12	-2.22208e-06
9.77237e+11	4.71539e-12	-2.1715e-06
1000000000000	4.50316e-12	-2.12207e-06
