# Supplementary material for: Open-channel microfluidics via resonant wireless power transfer
Source: Nat Commun. 2022 Apr 6;13:1869. doi: 10.1038/s41467-022-29405-2 (PMC8987052; doi:10.1038/s41467-022-29405-2)
Supplement: Supplementary file 9 — Source Data [file 41467_2022_29405_MOESM9_ESM.zip › Source Data/Fig2C_VGain_LtSpice_Smartphone.xlsx]

## Sheet: LtSpice_Simulation_Smartphone
Frequency	Gain (V0/Vin)
1	8.39e-15
1.02	8.78e-15
1.05	9.2e-15
1.07	9.63e-15
1.1	1.01e-14
1.12	1.06e-14
1.15	1.11e-14
1.17	1.16e-14
1.2	1.21e-14
1.23	1.27e-14
1.26	1.33e-14
1.29	1.39e-14
1.32	1.46e-14
1.35	1.53e-14
1.38	1.6e-14
1.41	1.67e-14
1.45	1.75e-14
1.48	1.83e-14
1.51	1.92e-14
1.55	2.01e-14
1.58	2.11e-14
1.62	2.21e-14
1.66	2.31e-14
1.7	2.42e-14
1.74	2.53e-14
1.78	2.65e-14
1.82	2.78e-14
1.86	2.91e-14
1.91	3.04e-14
1.95	3.19e-14
2	3.34e-14
2.04	3.5e-14
2.09	3.66e-14
2.14	3.83e-14
2.19	4.01e-14
2.24	4.2e-14
2.29	4.4e-14
2.34	4.61e-14
2.4	4.83e-14
2.45	5.05e-14
2.51	5.29e-14
2.57	5.54e-14
2.63	5.8e-14
2.69	6.08e-14
2.75	6.36e-14
2.82	6.66e-14
2.88	6.98e-14
2.95	7.3e-14
3.02	7.65e-14
3.09	8.01e-14
3.16	8.39e-14
3.24	8.78e-14
3.31	9.2e-14
3.39	9.63e-14
3.47	1.01e-13
3.55	1.06e-13
3.63	1.11e-13
3.72	1.16e-13
3.8	1.21e-13
3.89	1.27e-13
3.98	1.33e-13
4.07	1.39e-13
4.17	1.46e-13
4.27	1.53e-13
4.37	1.6e-13
4.47	1.67e-13
4.57	1.75e-13
4.68	1.83e-13
4.79	1.92e-13
4.9	2.01e-13
5.01	2.11e-13
5.13	2.21e-13
5.25	2.31e-13
5.37	2.42e-13
5.5	2.53e-13
5.62	2.65e-13
5.75	2.78e-13
5.89	2.91e-13
6.03	3.04e-13
6.17	3.19e-13
6.31	3.34e-13
6.46	3.5e-13
6.61	3.66e-13
6.76	3.83e-13
6.92	4.01e-13
7.08	4.2e-13
7.24	4.4e-13
7.41	4.61e-13
7.59	4.83e-13
7.76	5.05e-13
7.94	5.29e-13
8.13	5.54e-13
8.32	5.8e-13
8.51	6.08e-13
8.71	6.36e-13
8.91	6.66e-13
9.12	6.98e-13
9.33	7.3e-13
9.55	7.65e-13
9.77	8.01e-13
10	8.39e-13
10.2	8.78e-13
10.5	9.2e-13
10.7	9.63e-13
11	1.01e-12
11.2	1.06e-12
11.5	1.11e-12
11.7	1.16e-12
12	1.21e-12
12.3	1.27e-12
12.6	1.33e-12
12.9	1.39e-12
13.2	1.46e-12
13.5	1.53e-12
13.8	1.6e-12
14.1	1.67e-12
14.5	1.75e-12
14.8	1.83e-12
15.1	1.92e-12
15.5	2.01e-12
15.8	2.11e-12
16.2	2.21e-12
16.6	2.31e-12
17	2.42e-12
17.4	2.53e-12
17.8	2.65e-12
18.2	2.78e-12
18.6	2.91e-12
19.1	3.04e-12
19.5	3.19e-12
20	3.34e-12
20.4	3.5e-12
20.9	3.66e-12
21.4	3.83e-12
21.9	4.01e-12
22.4	4.2e-12
22.9	4.4e-12
23.4	4.61e-12
24	4.83e-12
24.5	5.05e-12
25.1	5.29e-12
25.7	5.54e-12
26.3	5.8e-12
26.9	6.08e-12
27.5	6.36e-12
28.2	6.66e-12
28.8	6.98e-12
29.5	7.3e-12
30.2	7.65e-12
30.9	8.01e-12
31.6	8.39e-12
32.4	8.78e-12
33.1	9.2e-12
33.9	9.63e-12
34.7	1.01e-11
35.5	1.06e-11
36.3	1.11e-11
37.2	1.16e-11
38	1.21e-11
38.9	1.27e-11
39.8	1.33e-11
40.7	1.39e-11
41.7	1.46e-11
42.7	1.53e-11
43.7	1.6e-11
44.7	1.67e-11
45.7	1.75e-11
46.8	1.83e-11
47.9	1.92e-11
49	2.01e-11
50.1	2.11e-11
51.3	2.21e-11
52.5	2.31e-11
53.7	2.42e-11
55	2.53e-11
56.2	2.65e-11
57.5	2.78e-11
58.9	2.91e-11
60.3	3.04e-11
61.7	3.19e-11
63.1	3.34e-11
64.6	3.5e-11
66.1	3.66e-11
67.6	3.83e-11
69.2	4.01e-11
70.8	4.2e-11
72.4	4.4e-11
74.1	4.61e-11
75.9	4.83e-11
77.6	5.05e-11
79.4	5.29e-11
81.3	5.54e-11
83.2	5.8e-11
85.1	6.08e-11
87.1	6.36e-11
89.1	6.66e-11
91.2	6.98e-11
93.3	7.3e-11
95.5	7.65e-11
97.7	8.01e-11
100	8.39e-11
102	8.78e-11
105	9.2e-11
107	9.63e-11
110	1.01e-10
112	1.06e-10
115	1.11e-10
117	1.16e-10
120	1.21e-10
123	1.27e-10
126	1.33e-10
129	1.39e-10
132	1.46e-10
135	1.53e-10
138	1.6e-10
141	1.67e-10
145	1.75e-10
148	1.83e-10
151	1.92e-10
155	2.01e-10
158	2.11e-10
162	2.21e-10
166	2.31e-10
170	2.42e-10
174	2.53e-10
178	2.65e-10
182	2.78e-10
186	2.91e-10
191	3.04e-10
195	3.19e-10
200	3.34e-10
204	3.5e-10
209	3.66e-10
214	3.83e-10
219	4.01e-10
224	4.2e-10
229	4.4e-10
234	4.61e-10
240	4.83e-10
245	5.05e-10
251	5.29e-10
257	5.54e-10
263	5.8e-10
269	6.08e-10
275	6.36e-10
282	6.66e-10
288	6.98e-10
295	7.3e-10
302	7.65e-10
309	8.01e-10
316	8.39e-10
324	8.78e-10
331	9.2e-10
339	9.63e-10
347	1.01e-09
355	1.06e-09
363	1.11e-09
372	1.16e-09
380	1.21e-09
389	1.27e-09
398	1.33e-09
407	1.39e-09
417	1.46e-09
427	1.53e-09
437	1.6e-09
447	1.67e-09
457	1.75e-09
468	1.83e-09
479	1.92e-09
490	2.01e-09
501	2.11e-09
513	2.21e-09
525	2.31e-09
537	2.42e-09
550	2.53e-09
562	2.65e-09
575	2.78e-09
589	2.91e-09
603	3.04e-09
617	3.19e-09
631	3.34e-09
646	3.5e-09
661	3.66e-09
676	3.83e-09
692	4.01e-09
708	4.2e-09
724	4.4e-09
741	4.61e-09
759	4.83e-09
776	5.05e-09
794	5.29e-09
813	5.54e-09
832	5.8e-09
851	6.08e-09
871	6.36e-09
891	6.66e-09
912	6.98e-09
933	7.3e-09
955	7.65e-09
977	8.01e-09
1000	8.39e-09
1020	8.78e-09
1050	9.2e-09
1070	9.63e-09
1100	1.01e-08
1120	1.06e-08
1150	1.11e-08
1170	1.16e-08
1200	1.21e-08
1230	1.27e-08
1260	1.33e-08
1290	1.39e-08
1320	1.46e-08
1350	1.53e-08
1380	1.6e-08
1410	1.67e-08
1450	1.75e-08
1480	1.83e-08
1510	1.92e-08
1550	2.01e-08
1580	2.11e-08
1620	2.21e-08
1660	2.31e-08
1700	2.42e-08
1740	2.53e-08
1780	2.65e-08
1820	2.78e-08
1860	2.91e-08
1910	3.04e-08
1950	3.19e-08
2000	3.34e-08
2040	3.5e-08
2090	3.66e-08
2140	3.83e-08
2190	4.01e-08
2240	4.2e-08
2290	4.4e-08
2340	4.61e-08
2400	4.83e-08
2450	5.05e-08
2510	5.29e-08
2570	5.54e-08
2630	5.8e-08
2690	6.08e-08
2750	6.36e-08
2820	6.66e-08
2880	6.98e-08
2950	7.3e-08
3020	7.65e-08
3090	8.01e-08
3160	8.39e-08
3240	8.78e-08
3310	9.2e-08
3390	9.63e-08
3470	1.01e-07
3550	1.06e-07
3630	1.11e-07
3720	1.16e-07
3800	1.21e-07
3890	1.27e-07
3980	1.33e-07
4070	1.39e-07
4170	1.46e-07
4270	1.53e-07
4370	1.6e-07
4470	1.67e-07
4570	1.75e-07
4680	1.83e-07
4790	1.92e-07
4900	2.01e-07
5010	2.11e-07
5130	2.21e-07
5250	2.31e-07
5370	2.42e-07
5500	2.53e-07
5620	2.65e-07
5750	2.78e-07
5890	2.91e-07
6030	3.04e-07
6170	3.19e-07
6310	3.34e-07
6460	3.5e-07
6610	3.66e-07
6760	3.83e-07
6920	4.01e-07
7080	4.2e-07
7240	4.4e-07
7410	4.61e-07
7590	4.83e-07
7760	5.05e-07
7940	5.29e-07
8130	5.54e-07
8320	5.8e-07
8510	6.08e-07
8710	6.36e-07
8910	6.66e-07
9120	6.98e-07
9330	7.3e-07
9550	7.65e-07
9770	8.01e-07
10000	8.39e-07
10200	8.78e-07
10500	9.2e-07
10700	9.63e-07
11000	1.01e-06
11200	1.06e-06
11500	1.11e-06
11700	1.16e-06
12000	1.21e-06
12300	1.27e-06
12600	1.33e-06
12900	1.39e-06
13200	1.46e-06
13500	1.53e-06
13800	1.6e-06
14100	1.67e-06
14500	1.75e-06
14800	1.83e-06
15100	1.92e-06
15500	2.01e-06
15800	2.11e-06
16200	2.21e-06
16600	2.31e-06
17000	2.42e-06
17400	2.53e-06
17800	2.65e-06
18200	2.78e-06
18600	2.91e-06
19100	3.05e-06
19500	3.19e-06
20000	3.34e-06
20400	3.5e-06
20900	3.66e-06
21400	3.83e-06
21900	4.01e-06
22400	4.2e-06
22900	4.4e-06
23400	4.61e-06
24000	4.83e-06
24500	5.05e-06
25100	5.29e-06
25700	5.54e-06
26300	5.8e-06
26900	6.08e-06
27500	6.36e-06
28200	6.66e-06
28800	6.98e-06
29500	7.3e-06
30200	7.65e-06
30900	8.01e-06
31600	8.39e-06
32400	8.78e-06
33100	9.2e-06
33900	9.63e-06
34700	1.01e-05
35500	1.06e-05
36300	1.11e-05
37200	1.16e-05
38000	1.21e-05
38900	1.27e-05
39800	1.33e-05
40700	1.39e-05
41700	1.46e-05
42700	1.53e-05
43700	1.6e-05
44700	1.67e-05
45700	1.75e-05
46800	1.84e-05
47900	1.92e-05
49000	2.01e-05
50100	2.11e-05
51300	2.21e-05
52500	2.31e-05
53700	2.42e-05
55000	2.53e-05
56200	2.65e-05
57500	2.78e-05
58900	2.91e-05
60300	3.05e-05
61700	3.19e-05
63100	3.34e-05
64600	3.5e-05
66100	3.66e-05
67600	3.84e-05
69200	4.02e-05
70800	4.21e-05
72400	4.4e-05
74100	4.61e-05
75900	4.83e-05
77600	5.06e-05
79400	5.3e-05
81300	5.55e-05
83200	5.81e-05
85100	6.08e-05
87100	6.37e-05
89100	6.67e-05
91200	6.98e-05
93300	7.31e-05
95500	7.66e-05
97700	8.02e-05
100000	8.4e-05
102000	8.79e-05
105000	9.21e-05
107000	9.64e-05
110000	0.000101001
112000	0.000106001
115000	0.000111001
117000	0.000116001
120000	0.000121001
123000	0.000127001
126000	0.000133001
129000	0.000139001
132000	0.000146001
135000	0.000153001
138000	0.000160002
141000	0.000168002
145000	0.000176002
148000	0.000184002
151000	0.000193002
155000	0.000202003
158000	0.000211003
162000	0.000221003
166000	0.000232003
170000	0.000243004
174000	0.000254004
178000	0.000266005
182000	0.000279005
186000	0.000292006
191000	0.000306006
195000	0.000320007
200000	0.000336008
204000	0.000351009
209000	0.00036801
214000	0.000386011
219000	0.000404012
224000	0.000423013
229000	0.000443015
234000	0.000464016
240000	0.000486018
245000	0.00050902
251000	0.000533023
257000	0.000559025
263000	0.000585028
269000	0.000613032
275000	0.000642035
282000	0.000673039
288000	0.000705044
295000	0.000738049
302000	0.000774055
309000	0.000810062
316000	0.00084907
324000	0.000890078
331000	0.000932088
339000	0.000977099
347000	0.00102011
355000	0.00107012
363000	0.00112014
372000	0.00118016
380000	0.00123018
389000	0.0012902
398000	0.00135023
407000	0.00142026
417000	0.00149029
427000	0.00156033
437000	0.00163037
447000	0.00171042
457000	0.00179048
468000	0.00188054
479000	0.00197061
490000	0.0020707
501000	0.00217079
513000	0.0022709
525000	0.00238102
537000	0.00250116
550000	0.00262132
562000	0.00274151
575000	0.00288171
589000	0.00302197
603000	0.00316224
617000	0.00332254
631000	0.0034829
646000	0.00365329
661000	0.00382378
676000	0.00401431
692000	0.00420495
708000	0.00441564
724000	0.00462644
741000	0.00485734
759000	0.00509837
776000	0.0053396
794000	0.00561093
813000	0.00588248
832000	0.00617423
851000	0.00647629
871000	0.00678859
891000	0.00712119
912000	0.0074742
933000	0.00784755
955000	0.00823137
977000	0.00863584
1000000	0.00906081
1020000	0.00950649
1050000	0.00998328
1070000	0.0104601
1100000	0.0109681
1120000	0.0115778
1150000	0.0120885
1170000	0.0126999
1200000	0.0133142
1230000	0.0140293
1260000	0.014647
1290000	0.0153671
1320000	0.016188
1350000	0.0170124
1380000	0.0178406
1410000	0.0186728
1450000	0.0196077
1480000	0.0205488
1510000	0.0215928
1550000	0.0226416
1580000	0.0237974
1620000	0.0249605
1660000	0.0262312
1700000	0.0275101
1740000	0.0287998
1780000	0.0302951
1820000	0.0317076
1860000	0.0333287
1910000	0.034965
1950000	0.0367165
2000000	0.0384762
2040000	0.0403633
2090000	0.0423792
2140000	0.0444303
2190000	0.0466759
2240000	0.0489579
2290000	0.0514067
2340000	0.0538624
2400000	0.0565468
2450000	0.059274
2510000	0.0622693
2570000	0.0653119
2630000	0.0685359
2690000	0.0719034
2750000	0.0754147
2820000	0.0791581
2880000	0.0830499
2950000	0.0871365
3020000	0.091381
3090000	0.0958679
3160000	0.100659
3240000	0.105575
3310000	0.110791
3390000	0.116246
3470000	0.121814
3550000	0.127997
3630000	0.134501
3720000	0.14122
3800000	0.148223
3890000	0.155582
3980000	0.163248
4070000	0.171493
4170000	0.179805
4270000	0.188862
4370000	0.197284
4470000	0.207212
4570000	0.217954
4680000	0.228878
4790000	0.239942
4900000	0.251909
5010000	0.264804
5130000	0.278065
5250000	0.291508
5370000	0.30625
5500000	0.322075
5620000	0.337627
5750000	0.354713
5890000	0.372551
6030000	0.391215
6170000	0.410775
6310000	0.431885
6460000	0.453154
6610000	0.47624
6760000	0.499385
6920000	0.524452
7080000	0.550023
7240000	0.577888
7410000	0.606365
7590000	0.635644
7760000	0.667
7940000	0.699746
8130000	0.734259
8320000	0.768909
8510000	0.80545
8710000	0.844031
8910000	0.883671
9120000	0.92381
9330000	0.965498
9550000	1.0082
9770000	1.05148
10000000	1.09589
10200000	1.14089
10500000	1.18495
10700000	1.22871
11000000	1.27131
11200000	1.30909
11500000	1.34767
11700000	1.3892
12000000	1.41676
12300000	1.45159
12600000	1.4663
12900000	1.48233
13200000	1.4911
13500000	1.49332
13800000	1.48865
14100000	1.47647
14500000	1.45499
14800000	1.43119
15100000	1.39464
15500000	1.35978
15800000	1.31457
16200000	1.27067
16600000	1.22391
17000000	1.1745
17400000	1.12574
17800000	1.07737
18200000	1.02848
18600000	0.980647
19100000	0.933949
19500000	0.888561
20000000	0.844311
20400000	0.802438
20900000	0.762156
21400000	0.723834
21900000	0.68696
22400000	0.652173
22900000	0.617832
23400000	0.587218
24000000	0.556411
24500000	0.527853
25100000	0.501011
25700000	0.476403
26300000	0.45217
26900000	0.428534
27500000	0.40671
28200000	0.386063
28800000	0.366661
29500000	0.348749
30200000	0.3314
30900000	0.314535
31600000	0.299483
32400000	0.284016
33100000	0.270248
33900000	0.256689
34700000	0.244002
35500000	0.232142
36300000	0.220411
37200000	0.210109
38000000	0.199902
38900000	0.189805
39800000	0.181011
40700000	0.172055
41700000	0.163692
42700000	0.155672
43700000	0.148831
44700000	0.141459
45700000	0.134332
46800000	0.128319
47900000	0.122544
49000000	0.116053
50100000	0.110622
51300000	0.105537
52500000	0.100555
53700000	0.0957314
55000000	0.0912336
56200000	0.0869616
57500000	0.0828397
58900000	0.0789325
60300000	0.0752649
61700000	0.0716761
63100000	0.068324
64600000	0.0651393
66100000	0.0621168
67600000	0.0592035
69200000	0.0564472
70800000	0.0537235
72400000	0.0512258
74100000	0.0488438
75900000	0.0465937
77600000	0.0443638
79400000	0.0423518
81300000	0.0403589
83200000	0.0384784
85100000	0.0366126
87100000	0.0349571
89100000	0.0333129
91200000	0.0316772
93300000	0.0302495
95500000	0.0288289
97700000	0.0275144
100000000	0.0262053
102000000	0.0249008
105000000	0.0238002
107000000	0.0226032
110000000	0.021609
112000000	0.0205174
115000000	0.0196276
117000000	0.01864
120000000	0.0177537
123000000	0.0169682
126000000	0.0160838
129000000	0.0153998
132000000	0.0146163
135000000	0.0139329
138000000	0.0132503
141000000	0.0126654
145000000	0.0119837
148000000	0.0114007
151000000	0.0109158
155000000	0.0103326
158000000	0.00985638
162000000	0.0093816
166000000	0.00892538
170000000	0.00848741
174000000	0.00807002
178000000	0.00767323
182000000	0.00729407
186000000	0.00693519
191000000	0.00659337
195000000	0.00626203
200000000	0.00595061
204000000	0.00565545
209000000	0.00536479
214000000	0.00509934
219000000	0.00484393
224000000	0.00459854
229000000	0.00436314
234000000	0.00413342
240000000	0.00392674
245000000	0.00371636
251000000	0.00352899
257000000	0.00334648
263000000	0.00316931
269000000	0.00300536
275000000	0.00284693
282000000	0.00269258
288000000	0.00255249
295000000	0.00241599
302000000	0.00228537
309000000	0.00216622
316000000	0.00204482
324000000	0.00194023
331000000	0.00183003
339000000	0.00172609
347000000	0.00163049
355000000	0.00154364
363000000	0.00145706
372000000	0.00137903
380000000	0.00129961
389000000	0.0012271
398000000	0.00115771
407000000	0.00109214
417000000	0.00102965
427000000	0.000970151
437000000	0.000915066
447000000	0.000862242
457000000	0.000812355
468000000	0.000765371
479000000	0.000719844
490000000	0.000677257
501000000	0.000637497
513000000	0.000600521
525000000	0.000565038
537000000	0.000530883
550000000	0.000499004
562000000	0.00046901
575000000	0.000440469
589000000	0.000414204
603000000	0.000389154
617000000	0.000365274
631000000	0.000343093
646000000	0.000321512
661000000	0.000301887
676000000	0.000283148
692000000	0.00026634
708000000	0.000249562
724000000	0.000234182
741000000	0.000219317
759000000	0.000205732
776000000	0.000193238
794000000	0.000181044
813000000	0.000169092
832000000	0.000159214
851000000	0.000148629
871000000	0.000139172
891000000	0.000130803
912000000	0.000122573
933000000	0.000114514
955000000	0.000107081
977000000	0.000100192
1000000000	9.38e-05
1020000000	8.78e-05
1050000000	8.22e-05
1070000000	7.69e-05
1100000000	7.19e-05
1120000000	6.73e-05
1150000000	6.29e-05
1170000000	5.88e-05
1200000000	5.51e-05
1230000000	5.15e-05
1260000000	4.81e-05
1290000000	4.5e-05
1320000000	4.2e-05
1350000000	3.94e-05
1380000000	3.68e-05
1410000000	3.43e-05
1450000000	3.21e-05
1480000000	3e-05
1510000000	2.8e-05
1550000000	2.62e-05
1580000000	2.45e-05
1620000000	2.29e-05
1660000000	2.14e-05
1700000000	1.99e-05
1740000000	1.87e-05
1780000000	1.74e-05
1820000000	1.63e-05
1860000000	1.52e-05
1910000000	1.42e-05
1950000000	1.33e-05
2000000000	1.23e-05
2040000000	1.16e-05
2090000000	1.08e-05
2140000000	1.01e-05
2190000000	9.43e-06
2240000000	8.81e-06
2290000000	8.22e-06
2340000000	7.68e-06
2400000000	7.17e-06
2450000000	6.7e-06
2510000000	6.25e-06
2570000000	5.84e-06
2630000000	5.45e-06
2690000000	5.09e-06
2750000000	4.75e-06
2820000000	4.43e-06
2880000000	4.14e-06
2950000000	3.87e-06
3020000000	3.61e-06
3090000000	3.37e-06
3160000000	3.15e-06
3240000000	2.93e-06
3310000000	2.74e-06
3390000000	2.56e-06
3470000000	2.39e-06
3550000000	2.23e-06
3630000000	2.08e-06
3720000000	1.94e-06
3800000000	1.81e-06
3890000000	1.69e-06
3980000000	1.58e-06
4070000000	1.48e-06
4170000000	1.38e-06
4270000000	1.29e-06
4370000000	1.2e-06
4470000000	1.12e-06
4570000000	1.04e-06
4680000000	9.76e-07
4790000000	9.11e-07
4900000000	8.5e-07
5010000000	7.94e-07
5130000000	7.4e-07
5250000000	6.91e-07
5370000000	6.45e-07
5500000000	6.03e-07
5620000000	5.62e-07
5750000000	5.24e-07
5890000000	4.89e-07
6030000000	4.57e-07
6170000000	4.27e-07
6310000000	3.98e-07
6460000000	3.72e-07
6610000000	3.47e-07
6760000000	3.24e-07
6920000000	3.03e-07
7080000000	2.81e-07
7240000000	2.63e-07
7410000000	2.45e-07
7590000000	2.29e-07
7760000000	2.14e-07
7940000000	1.99e-07
8130000000	1.86e-07
8320000000	1.74e-07
8510000000	1.62e-07
8710000000	1.51e-07
8910000000	1.41e-07
9120000000	1.32e-07
9330000000	1.23e-07
9550000000	1.15e-07
9770000000	1.07e-07
10000000000	1e-07
10200000000	9.34e-08
10500000000	8.72e-08
10700000000	8.14e-08
11000000000	7.6e-08
11200000000	7.08e-08
11500000000	6.61e-08
11700000000	6.17e-08
12000000000	5.76e-08
12300000000	5.37e-08
12600000000	5.02e-08
12900000000	4.68e-08
13200000000	4.37e-08
13500000000	4.08e-08
13800000000	3.81e-08
14100000000	3.55e-08
14500000000	3.31e-08
14800000000	3.09e-08
15100000000	2.89e-08
15500000000	2.69e-08
15800000000	2.51e-08
16200000000	2.35e-08
16600000000	2.19e-08
17000000000	2.04e-08
17400000000	1.91e-08
17800000000	1.78e-08
18200000000	1.66e-08
18600000000	1.55e-08
19100000000	1.45e-08
19500000000	1.35e-08
20000000000	1.26e-08
20400000000	1.18e-08
20900000000	1.1e-08
21400000000	1.02e-08
21900000000	9.56e-09
22400000000	8.92e-09
22900000000	8.33e-09
23400000000	7.77e-09
24000000000	7.25e-09
24500000000	6.77e-09
25100000000	6.32e-09
25700000000	5.9e-09
26300000000	5.5e-09
26900000000	5.14e-09
27500000000	4.79e-09
28200000000	4.47e-09
28800000000	4.17e-09
29500000000	3.9e-09
30200000000	3.64e-09
30900000000	3.39e-09
31600000000	3.17e-09
32400000000	2.96e-09
33100000000	2.76e-09
33900000000	2.57e-09
34700000000	2.4e-09
35500000000	2.24e-09
36300000000	2.09e-09
37200000000	1.95e-09
38000000000	1.82e-09
38900000000	1.7e-09
39800000000	1.59e-09
40700000000	1.48e-09
41700000000	1.38e-09
42700000000	1.29e-09
43700000000	1.2e-09
44700000000	1.12e-09
45700000000	1.05e-09
46800000000	9.79e-10
47900000000	9.13e-10
49000000000	8.52e-10
50100000000	7.96e-10
51300000000	7.42e-10
52500000000	6.93e-10
53700000000	6.47e-10
55000000000	6.04e-10
56200000000	5.63e-10
57500000000	5.26e-10
58900000000	4.91e-10
60300000000	4.58e-10
61700000000	4.27e-10
63100000000	3.99e-10
64600000000	3.72e-10
66100000000	3.47e-10
67600000000	3.24e-10
69200000000	3.02e-10
70800000000	2.82e-10
72400000000	2.63e-10
74100000000	2.46e-10
75900000000	2.29e-10
77600000000	2.14e-10
79400000000	2e-10
81300000000	1.87e-10
83200000000	1.74e-10
85100000000	1.62e-10
87100000000	1.52e-10
89100000000	1.41e-10
91200000000	1.32e-10
93300000000	1.23e-10
95500000000	1.15e-10
97700000000	1.07e-10
100000000000	1e-10
102000000000	9.35e-11
105000000000	8.72e-11
107000000000	8.14e-11
110000000000	7.6e-11
112000000000	7.09e-11
115000000000	6.62e-11
117000000000	6.18e-11
120000000000	5.76e-11
123000000000	5.38e-11
126000000000	5.02e-11
129000000000	4.68e-11
132000000000	4.37e-11
135000000000	4.08e-11
138000000000	3.81e-11
141000000000	3.55e-11
145000000000	3.32e-11
148000000000	3.1e-11
151000000000	2.89e-11
155000000000	2.7e-11
158000000000	2.52e-11
162000000000	2.35e-11
166000000000	2.19e-11
170000000000	2.05e-11
174000000000	1.91e-11
178000000000	1.78e-11
182000000000	1.66e-11
186000000000	1.55e-11
191000000000	1.45e-11
195000000000	1.35e-11
200000000000	1.26e-11
204000000000	1.18e-11
209000000000	1.1e-11
214000000000	1.02e-11
219000000000	9.57e-12
224000000000	8.93e-12
229000000000	8.33e-12
234000000000	7.78e-12
240000000000	7.26e-12
245000000000	6.77e-12
251000000000	6.32e-12
257000000000	5.9e-12
263000000000	5.5e-12
269000000000	5.14e-12
275000000000	4.79e-12
282000000000	4.47e-12
288000000000	4.18e-12
295000000000	3.9e-12
302000000000	3.64e-12
309000000000	3.39e-12
316000000000	3.17e-12
324000000000	2.96e-12
331000000000	2.76e-12
339000000000	2.57e-12
347000000000	2.4e-12
355000000000	2.24e-12
363000000000	2.09e-12
372000000000	1.95e-12
380000000000	1.82e-12
389000000000	1.7e-12
398000000000	1.59e-12
407000000000	1.48e-12
417000000000	1.38e-12
427000000000	1.29e-12
437000000000	1.2e-12
447000000000	1.12e-12
457000000000	1.05e-12
468000000000	9.79e-13
479000000000	9.13e-13
490000000000	8.53e-13
501000000000	7.96e-13
513000000000	7.43e-13
525000000000	6.93e-13
537000000000	6.47e-13
550000000000	6.04e-13
562000000000	5.63e-13
575000000000	5.26e-13
589000000000	4.91e-13
603000000000	4.58e-13
617000000000	4.27e-13
631000000000	3.99e-13
646000000000	3.72e-13
661000000000	3.47e-13
676000000000	3.24e-13
692000000000	3.02e-13
708000000000	2.82e-13
724000000000	2.63e-13
741000000000	2.46e-13
759000000000	2.29e-13
776000000000	2.14e-13
794000000000	2e-13
813000000000	1.87e-13
832000000000	1.74e-13
851000000000	1.62e-13
871000000000	1.52e-13
891000000000	1.41e-13
912000000000	1.32e-13
933000000000	1.23e-13
955000000000	1.15e-13
977000000000	1.07e-13
1000000000000	1e-13
NaN	NaN
1	8.39e-15
1.02	8.78e-15
1.05	9.2e-15
1.07	9.63e-15
1.1	1.01e-14
1.12	1.06e-14
1.15	1.11e-14
1.17	1.16e-14
1.2	1.21e-14
1.23	1.27e-14
1.26	1.33e-14
1.29	1.39e-14
1.32	1.46e-14
1.35	1.53e-14
1.38	1.6e-14
1.41	1.67e-14
1.45	1.75e-14
1.48	1.83e-14
1.51	1.92e-14
1.55	2.01e-14
1.58	2.11e-14
1.62	2.21e-14
1.66	2.31e-14
1.7	2.42e-14
1.74	2.53e-14
1.78	2.65e-14
1.82	2.78e-14
1.86	2.91e-14
1.91	3.04e-14
1.95	3.19e-14
2	3.34e-14
2.04	3.5e-14
2.09	3.66e-14
2.14	3.83e-14
2.19	4.01e-14
2.24	4.2e-14
2.29	4.4e-14
2.34	4.61e-14
2.4	4.83e-14
2.45	5.05e-14
2.51	5.29e-14
2.57	5.54e-14
2.63	5.8e-14
2.69	6.08e-14
2.75	6.36e-14
2.82	6.66e-14
2.88	6.98e-14
2.95	7.3e-14
3.02	7.65e-14
3.09	8.01e-14
3.16	8.39e-14
3.24	8.78e-14
3.31	9.2e-14
3.39	9.63e-14
3.47	1.01e-13
3.55	1.06e-13
3.63	1.11e-13
3.72	1.16e-13
3.8	1.21e-13
3.89	1.27e-13
3.98	1.33e-13
4.07	1.39e-13
4.17	1.46e-13
4.27	1.53e-13
4.37	1.6e-13
4.47	1.67e-13
4.57	1.75e-13
4.68	1.83e-13
4.79	1.92e-13
4.9	2.01e-13
5.01	2.11e-13
5.13	2.21e-13
5.25	2.31e-13
5.37	2.42e-13
5.5	2.53e-13
5.62	2.65e-13
5.75	2.78e-13
5.89	2.91e-13
6.03	3.04e-13
6.17	3.19e-13
6.31	3.34e-13
6.46	3.5e-13
6.61	3.66e-13
6.76	3.83e-13
6.92	4.01e-13
7.08	4.2e-13
7.24	4.4e-13
7.41	4.61e-13
7.59	4.83e-13
7.76	5.05e-13
7.94	5.29e-13
8.13	5.54e-13
8.32	5.8e-13
8.51	6.08e-13
8.71	6.36e-13
8.91	6.66e-13
9.12	6.98e-13
9.33	7.3e-13
9.55	7.65e-13
9.77	8.01e-13
10	8.39e-13
10.2	8.78e-13
10.5	9.2e-13
10.7	9.63e-13
11	1.01e-12
11.2	1.06e-12
11.5	1.11e-12
11.7	1.16e-12
12	1.21e-12
12.3	1.27e-12
12.6	1.33e-12
12.9	1.39e-12
13.2	1.46e-12
13.5	1.53e-12
13.8	1.6e-12
14.1	1.67e-12
14.5	1.75e-12
14.8	1.83e-12
15.1	1.92e-12
15.5	2.01e-12
15.8	2.11e-12
16.2	2.21e-12
16.6	2.31e-12
17	2.42e-12
17.4	2.53e-12
17.8	2.65e-12
18.2	2.78e-12
18.6	2.91e-12
19.1	3.04e-12
19.5	3.19e-12
20	3.34e-12
20.4	3.5e-12
20.9	3.66e-12
21.4	3.83e-12
21.9	4.01e-12
22.4	4.2e-12
22.9	4.4e-12
23.4	4.61e-12
24	4.83e-12
24.5	5.05e-12
25.1	5.29e-12
25.7	5.54e-12
26.3	5.8e-12
26.9	6.08e-12
27.5	6.36e-12
28.2	6.66e-12
28.8	6.98e-12
29.5	7.3e-12
30.2	7.65e-12
30.9	8.01e-12
31.6	8.39e-12
32.4	8.78e-12
33.1	9.2e-12
33.9	9.63e-12
34.7	1.01e-11
35.5	1.06e-11
36.3	1.11e-11
37.2	1.16e-11
38	1.21e-11
38.9	1.27e-11
39.8	1.33e-11
40.7	1.39e-11
41.7	1.46e-11
42.7	1.53e-11
43.7	1.6e-11
44.7	1.67e-11
45.7	1.75e-11
46.8	1.83e-11
47.9	1.92e-11
49	2.01e-11
50.1	2.11e-11
51.3	2.21e-11
52.5	2.31e-11
53.7	2.42e-11
55	2.53e-11
56.2	2.65e-11
57.5	2.78e-11
58.9	2.91e-11
60.3	3.04e-11
61.7	3.19e-11
63.1	3.34e-11
64.6	3.5e-11
66.1	3.66e-11
67.6	3.83e-11
69.2	4.01e-11
70.8	4.2e-11
72.4	4.4e-11
74.1	4.61e-11
75.9	4.83e-11
77.6	5.05e-11
79.4	5.29e-11
81.3	5.54e-11
83.2	5.8e-11
85.1	6.08e-11
87.1	6.36e-11
89.1	6.66e-11
91.2	6.98e-11
93.3	7.3e-11
95.5	7.65e-11
97.7	8.01e-11
100	8.39e-11
102	8.78e-11
105	9.2e-11
107	9.63e-11
110	1.01e-10
112	1.06e-10
115	1.11e-10
117	1.16e-10
120	1.21e-10
123	1.27e-10
126	1.33e-10
129	1.39e-10
132	1.46e-10
135	1.53e-10
138	1.6e-10
141	1.67e-10
145	1.75e-10
148	1.83e-10
151	1.92e-10
155	2.01e-10
158	2.11e-10
162	2.21e-10
166	2.31e-10
170	2.42e-10
174	2.53e-10
178	2.65e-10
182	2.78e-10
186	2.91e-10
191	3.04e-10
195	3.19e-10
200	3.34e-10
204	3.5e-10
209	3.66e-10
214	3.83e-10
219	4.01e-10
224	4.2e-10
229	4.4e-10
234	4.61e-10
240	4.83e-10
245	5.05e-10
251	5.29e-10
257	5.54e-10
263	5.8e-10
269	6.08e-10
275	6.36e-10
282	6.66e-10
288	6.98e-10
295	7.3e-10
302	7.65e-10
309	8.01e-10
316	8.39e-10
324	8.78e-10
331	9.2e-10
339	9.63e-10
347	1.01e-09
355	1.06e-09
363	1.11e-09
372	1.16e-09
380	1.21e-09
389	1.27e-09
398	1.33e-09
407	1.39e-09
417	1.46e-09
427	1.53e-09
437	1.6e-09
447	1.67e-09
457	1.75e-09
468	1.83e-09
479	1.92e-09
490	2.01e-09
501	2.11e-09
513	2.21e-09
525	2.31e-09
537	2.42e-09
550	2.53e-09
562	2.65e-09
575	2.78e-09
589	2.91e-09
603	3.04e-09
617	3.19e-09
631	3.34e-09
646	3.5e-09
661	3.66e-09
676	3.83e-09
692	4.01e-09
708	4.2e-09
724	4.4e-09
741	4.61e-09
759	4.83e-09
776	5.05e-09
794	5.29e-09
813	5.54e-09
832	5.8e-09
851	6.08e-09
871	6.36e-09
891	6.66e-09
912	6.98e-09
933	7.3e-09
955	7.65e-09
977	8.01e-09
1000	8.39e-09
1020	8.78e-09
1050	9.2e-09
1070	9.63e-09
1100	1.01e-08
1120	1.06e-08
1150	1.11e-08
1170	1.16e-08
1200	1.21e-08
1230	1.27e-08
1260	1.33e-08
1290	1.39e-08
1320	1.46e-08
1350	1.53e-08
1380	1.6e-08
1410	1.67e-08
1450	1.75e-08
1480	1.83e-08
1510	1.92e-08
1550	2.01e-08
1580	2.11e-08
1620	2.21e-08
1660	2.31e-08
1700	2.42e-08
1740	2.53e-08
1780	2.65e-08
1820	2.78e-08
1860	2.91e-08
1910	3.04e-08
1950	3.19e-08
2000	3.34e-08
2040	3.5e-08
2090	3.66e-08
2140	3.83e-08
2190	4.01e-08
2240	4.2e-08
2290	4.4e-08
2340	4.61e-08
2400	4.83e-08
2450	5.05e-08
2510	5.29e-08
2570	5.54e-08
2630	5.8e-08
2690	6.08e-08
2750	6.36e-08
2820	6.66e-08
2880	6.98e-08
2950	7.3e-08
3020	7.65e-08
3090	8.01e-08
3160	8.39e-08
3240	8.78e-08
3310	9.2e-08
3390	9.63e-08
3470	1.01e-07
3550	1.06e-07
3630	1.11e-07
3720	1.16e-07
3800	1.21e-07
3890	1.27e-07
3980	1.33e-07
4070	1.39e-07
4170	1.46e-07
4270	1.53e-07
4370	1.6e-07
4470	1.67e-07
4570	1.75e-07
4680	1.83e-07
4790	1.92e-07
4900	2.01e-07
5010	2.11e-07
5130	2.21e-07
5250	2.31e-07
5370	2.42e-07
5500	2.53e-07
5620	2.65e-07
5750	2.78e-07
5890	2.91e-07
6030	3.04e-07
6170	3.19e-07
6310	3.34e-07
6460	3.5e-07
6610	3.66e-07
6760	3.83e-07
6920	4.01e-07
7080	4.2e-07
7240	4.4e-07
7410	4.61e-07
7590	4.83e-07
7760	5.05e-07
7940	5.29e-07
8130	5.54e-07
8320	5.8e-07
8510	6.08e-07
8710	6.36e-07
8910	6.66e-07
9120	6.98e-07
9330	7.3e-07
9550	7.65e-07
9770	8.01e-07
10000	8.39e-07
10200	8.78e-07
10500	9.2e-07
10700	9.63e-07
11000	1.01e-06
11200	1.06e-06
11500	1.11e-06
11700	1.16e-06
12000	1.21e-06
12300	1.27e-06
12600	1.33e-06
12900	1.39e-06
13200	1.46e-06
13500	1.53e-06
13800	1.6e-06
14100	1.67e-06
14500	1.75e-06
14800	1.83e-06
15100	1.92e-06
15500	2.01e-06
15800	2.11e-06
16200	2.21e-06
16600	2.31e-06
17000	2.42e-06
17400	2.53e-06
17800	2.65e-06
18200	2.78e-06
18600	2.91e-06
19100	3.05e-06
19500	3.19e-06
20000	3.34e-06
20400	3.5e-06
20900	3.66e-06
21400	3.83e-06
21900	4.01e-06
22400	4.2e-06
22900	4.4e-06
23400	4.61e-06
24000	4.83e-06
24500	5.05e-06
25100	5.29e-06
25700	5.54e-06
26300	5.8e-06
26900	6.08e-06
27500	6.36e-06
28200	6.66e-06
28800	6.98e-06
29500	7.3e-06
30200	7.65e-06
30900	8.01e-06
31600	8.39e-06
32400	8.78e-06
33100	9.2e-06
33900	9.63e-06
34700	1.01e-05
35500	1.06e-05
36300	1.11e-05
37200	1.16e-05
38000	1.21e-05
38900	1.27e-05
39800	1.33e-05
40700	1.39e-05
41700	1.46e-05
42700	1.53e-05
43700	1.6e-05
44700	1.67e-05
45700	1.75e-05
46800	1.84e-05
47900	1.92e-05
49000	2.01e-05
50100	2.11e-05
51300	2.21e-05
52500	2.31e-05
53700	2.42e-05
55000	2.53e-05
56200	2.65e-05
57500	2.78e-05
58900	2.91e-05
60300	3.05e-05
61700	3.19e-05
63100	3.34e-05
64600	3.5e-05
66100	3.66e-05
67600	3.84e-05
69200	4.02e-05
70800	4.21e-05
72400	4.4e-05
74100	4.61e-05
75900	4.83e-05
77600	5.06e-05
79400	5.3e-05
81300	5.55e-05
83200	5.81e-05
85100	6.08e-05
87100	6.37e-05
89100	6.67e-05
91200	6.98e-05
93300	7.31e-05
95500	7.66e-05
97700	8.02e-05
100000	8.4e-05
102000	8.79e-05
105000	9.21e-05
107000	9.64e-05
110000	0.000101001
112000	0.000106001
115000	0.000111001
117000	0.000116001
120000	0.000121001
123000	0.000127001
126000	0.000133001
129000	0.000139001
132000	0.000146001
135000	0.000153001
138000	0.000160002
141000	0.000168002
145000	0.000176002
148000	0.000184002
151000	0.000193002
155000	0.000202003
158000	0.000211003
162000	0.000221003
166000	0.000232003
170000	0.000243004
174000	0.000254004
178000	0.000266005
182000	0.000279005
186000	0.000292006
191000	0.000306006
195000	0.000320007
200000	0.000336008
204000	0.000351009
209000	0.00036801
214000	0.000386011
219000	0.000404012
224000	0.000423013
229000	0.000443015
234000	0.000464016
240000	0.000486018
245000	0.00050902
251000	0.000533023
257000	0.000559025
263000	0.000585028
269000	0.000613032
275000	0.000642035
282000	0.000673039
288000	0.000705044
295000	0.000738049
302000	0.000774055
309000	0.000810062
316000	0.00084907
324000	0.000890078
331000	0.000932088
339000	0.000977099
347000	0.00102011
355000	0.00107012
363000	0.00112014
372000	0.00118016
380000	0.00123018
389000	0.0012902
398000	0.00135023
407000	0.00142026
417000	0.00149029
427000	0.00156033
437000	0.00163037
447000	0.00171042
457000	0.00179048
468000	0.00188054
479000	0.00197061
490000	0.0020707
501000	0.00217079
513000	0.0022709
525000	0.00238102
537000	0.00250116
550000	0.00262132
562000	0.00274151
575000	0.00288171
589000	0.00302197
603000	0.00316224
617000	0.00332254
631000	0.0034829
646000	0.00365329
661000	0.00382378
676000	0.00401431
692000	0.00420495
708000	0.00441564
724000	0.00462644
741000	0.00485734
759000	0.00509837
776000	0.0053396
794000	0.00561093
813000	0.00588248
832000	0.00617423
851000	0.00647629
871000	0.00678859
891000	0.00712119
912000	0.0074742
933000	0.00784755
955000	0.00823137
977000	0.00863584
1000000	0.00906081
1020000	0.00950649
1050000	0.00998328
1070000	0.0104601
1100000	0.0109681
1120000	0.0115778
1150000	0.0120885
1170000	0.0126999
1200000	0.0133142
1230000	0.0140293
1260000	0.014647
1290000	0.0153671
1320000	0.016188
1350000	0.0170124
1380000	0.0178406
1410000	0.0186728
1450000	0.0196077
1480000	0.0205488
1510000	0.0215928
1550000	0.0226416
1580000	0.0237974
1620000	0.0249605
1660000	0.0262312
1700000	0.0275101
1740000	0.0287998
1780000	0.0302951
1820000	0.0317076
1860000	0.0333287
1910000	0.034965
1950000	0.0367165
2000000	0.0384762
2040000	0.0403633
2090000	0.0423792
2140000	0.0444303
2190000	0.0466759
2240000	0.0489579
2290000	0.0514067
2340000	0.0538624
2400000	0.0565468
2450000	0.059274
2510000	0.0622693
2570000	0.0653119
2630000	0.0685359
2690000	0.0719034
2750000	0.0754147
2820000	0.0791581
2880000	0.0830499
2950000	0.0871365
3020000	0.091381
3090000	0.0958679
3160000	0.100659
3240000	0.105575
3310000	0.110791
3390000	0.116246
3470000	0.121814
3550000	0.127997
3630000	0.134501
3720000	0.14122
3800000	0.148223
3890000	0.155582
3980000	0.163248
4070000	0.171493
4170000	0.179805
4270000	0.188862
4370000	0.197284
4470000	0.207212
4570000	0.217954
4680000	0.228878
4790000	0.239942
4900000	0.251909
5010000	0.264804
5130000	0.278065
5250000	0.291508
5370000	0.30625
5500000	0.322075
5620000	0.337627
5750000	0.354713
5890000	0.372551
6030000	0.391215
6170000	0.410775
6310000	0.431885
6460000	0.453154
6610000	0.47624
6760000	0.499385
6920000	0.524452
7080000	0.550023
7240000	0.577888
7410000	0.606365
7590000	0.635644
7760000	0.667
7940000	0.699746
8130000	0.734259
8320000	0.768909
8510000	0.80545
8710000	0.844031
8910000	0.883671
9120000	0.92381
9330000	0.965498
9550000	1.0082
9770000	1.05148
10000000	1.09589
10200000	1.14089
10500000	1.18495
10700000	1.22871
11000000	1.27131
11200000	1.30909
11500000	1.34767
11700000	1.3892
12000000	1.41676
12300000	1.45159
12600000	1.4663
12900000	1.48233
13200000	1.4911
13500000	1.49332
13800000	1.48865
14100000	1.47647
14500000	1.45499
14800000	1.43119
15100000	1.39464
15500000	1.35978
15800000	1.31457
16200000	1.27067
16600000	1.22391
17000000	1.1745
17400000	1.12574
17800000	1.07737
18200000	1.02848
18600000	0.980647
19100000	0.933949
19500000	0.888561
20000000	0.844311
20400000	0.802438
20900000	0.762156
21400000	0.723834
21900000	0.68696
22400000	0.652173
22900000	0.617832
23400000	0.587218
24000000	0.556411
24500000	0.527853
25100000	0.501011
25700000	0.476403
26300000	0.45217
26900000	0.428534
27500000	0.40671
28200000	0.386063
28800000	0.366661
29500000	0.348749
30200000	0.3314
30900000	0.314535
31600000	0.299483
32400000	0.284016
33100000	0.270248
33900000	0.256689
34700000	0.244002
35500000	0.232142
36300000	0.220411
37200000	0.210109
38000000	0.199902
38900000	0.189805
39800000	0.181011
40700000	0.172055
41700000	0.163692
42700000	0.155672
43700000	0.148831
44700000	0.141459
45700000	0.134332
46800000	0.128319
47900000	0.122544
49000000	0.116053
50100000	0.110622
51300000	0.105537
52500000	0.100555
53700000	0.0957314
55000000	0.0912336
56200000	0.0869616
57500000	0.0828397
58900000	0.0789325
60300000	0.0752649
61700000	0.0716761
63100000	0.068324
64600000	0.0651393
66100000	0.0621168
67600000	0.0592035
69200000	0.0564472
70800000	0.0537235
72400000	0.0512258
74100000	0.0488438
75900000	0.0465937
77600000	0.0443638
79400000	0.0423518
81300000	0.0403589
83200000	0.0384784
85100000	0.0366126
87100000	0.0349571
89100000	0.0333129
91200000	0.0316772
[truncated: 1,606 more rows]
