# Supplementary material for: Open-channel microfluidics via resonant wireless power transfer
Source: Nat Commun. 2022 Apr 6;13:1869. doi: 10.1038/s41467-022-29405-2 (PMC8987052; doi:10.1038/s41467-022-29405-2)
Supplement: Supplementary file 9 — Source Data [file 41467_2022_29405_MOESM9_ESM.zip › Source Data/Fig2C_VGain_LtSpice_Smartphone_full.xlsx]

## Sheet: LtSpice_Smartphone
Freq.	re(V0/Vin)	im(V0/Vin)
1	8.38626e-15	-2.50368e-22
1.02329	8.78149e-15	-2.68274e-22
1.04713	9.19535e-15	-2.87461e-22
1.07152	9.62872e-15	-3.0802e-22
1.09648	1.00825e-14	-3.30049e-22
1.12202	1.05577e-14	-3.53654e-22
1.14815	1.10552e-14	-3.78947e-22
1.1749	1.15763e-14	-4.06049e-22
1.20226	1.21218e-14	-4.3509e-22
1.23027	1.26931e-14	-4.66207e-22
1.25893	1.32913e-14	-4.9955e-22
1.28825	1.39177e-14	-5.35277e-22
1.31826	1.45737e-14	-5.7356e-22
1.34896	1.52605e-14	-6.14581e-22
1.38038	1.59797e-14	-6.58535e-22
1.41254	1.67328e-14	-7.05633e-22
1.44544	1.75214e-14	-7.56099e-22
1.47911	1.83471e-14	-8.10175e-22
1.51356	1.92118e-14	-8.68118e-22
1.54882	2.01172e-14	-9.30206e-22
1.58489	2.10653e-14	-9.96733e-22
1.62181	2.20581e-14	-1.06802e-21
1.65959	2.30977e-14	-1.1444e-21
1.69824	2.41862e-14	-1.22625e-21
1.7378	2.53261e-14	-1.31395e-21
1.77828	2.65197e-14	-1.40792e-21
1.8197	2.77695e-14	-1.50862e-21
1.86209	2.90783e-14	-1.61651e-21
1.90546	3.04487e-14	-1.73212e-21
1.94984	3.18837e-14	-1.856e-21
1.99526	3.33863e-14	-1.98874e-21
2.04174	3.49598e-14	-2.13098e-21
2.0893	3.66074e-14	-2.28338e-21
2.13796	3.83326e-14	-2.44669e-21
2.18776	4.01392e-14	-2.62168e-21
2.23872	4.20309e-14	-2.80918e-21
2.29087	4.40117e-14	-3.01009e-21
2.34423	4.60859e-14	-3.22537e-21
2.39883	4.82579e-14	-3.45604e-21
2.45471	5.05322e-14	-3.70322e-21
2.51189	5.29137e-14	-3.96807e-21
2.5704	5.54075e-14	-4.25186e-21
2.63027	5.80187e-14	-4.55595e-21
2.69153	6.07531e-14	-4.88179e-21
2.75423	6.36163e-14	-5.23093e-21
2.81838	6.66144e-14	-5.60504e-21
2.88403	6.97539e-14	-6.00591e-21
2.95121	7.30413e-14	-6.43545e-21
3.01995	7.64836e-14	-6.89571e-21
3.0903	8.00882e-14	-7.38889e-21
3.16228	8.38626e-14	-7.91733e-21
3.23594	8.78149e-14	-8.48358e-21
3.31131	9.19535e-14	-9.09032e-21
3.38844	9.62872e-14	-9.74045e-21
3.46737	1.00825e-13	-1.04371e-20
3.54813	1.05577e-13	-1.11835e-20
3.63078	1.10552e-13	-1.19834e-20
3.71535	1.15763e-13	-1.28404e-20
3.80189	1.21218e-13	-1.37587e-20
3.89045	1.26931e-13	-1.47428e-20
3.98107	1.32913e-13	-1.57972e-20
4.0738	1.39177e-13	-1.6927e-20
4.16869	1.45737e-13	-1.81376e-20
4.2658	1.52605e-13	-1.94347e-20
4.36516	1.59797e-13	-2.08247e-20
4.46684	1.67328e-13	-2.23141e-20
4.57088	1.75214e-13	-2.391e-20
4.67735	1.83471e-13	-2.562e-20
4.7863	1.92118e-13	-2.74523e-20
4.89779	2.01172e-13	-2.94157e-20
5.01187	2.10653e-13	-3.15195e-20
5.12861	2.20581e-13	-3.37737e-20
5.24807	2.30977e-13	-3.61892e-20
5.37032	2.41862e-13	-3.87774e-20
5.49541	2.53261e-13	-4.15508e-20
5.62341	2.65197e-13	-4.45224e-20
5.7544	2.77695e-13	-4.77067e-20
5.88844	2.90783e-13	-5.11186e-20
6.0256	3.04487e-13	-5.47746e-20
6.16595	3.18837e-13	-5.8692e-20
6.30957	3.33863e-13	-6.28896e-20
6.45654	3.49598e-13	-6.73874e-20
6.60693	3.66074e-13	-7.22069e-20
6.76083	3.83326e-13	-7.73711e-20
6.91831	4.01392e-13	-8.29047e-20
7.07946	4.20309e-13	-8.88339e-20
7.24436	4.40117e-13	-9.51873e-20
7.4131	4.60859e-13	-1.01995e-19
7.58578	4.82579e-13	-1.0929e-19
7.76247	5.05322e-13	-1.17106e-19
7.94328	5.29137e-13	-1.25481e-19
8.12831	5.54075e-13	-1.34456e-19
8.31764	5.80187e-13	-1.44072e-19
8.51138	6.07531e-13	-1.54376e-19
8.70964	6.36163e-13	-1.65417e-19
8.91251	6.66144e-13	-1.77247e-19
9.12011	6.97539e-13	-1.89924e-19
9.33254	7.30413e-13	-2.03507e-19
9.54993	7.64836e-13	-2.18061e-19
9.77237	8.00882e-13	-2.33657e-19
10	8.38626e-13	-2.50368e-19
10.2329	8.78149e-13	-2.68274e-19
10.4713	9.19535e-13	-2.87461e-19
10.7152	9.62872e-13	-3.0802e-19
10.9648	1.00825e-12	-3.30049e-19
11.2202	1.05577e-12	-3.53654e-19
11.4815	1.10552e-12	-3.78947e-19
11.749	1.15763e-12	-4.06049e-19
12.0226	1.21218e-12	-4.3509e-19
12.3027	1.26931e-12	-4.66207e-19
12.5893	1.32913e-12	-4.9955e-19
12.8825	1.39177e-12	-5.35277e-19
13.1826	1.45737e-12	-5.7356e-19
13.4896	1.52605e-12	-6.14581e-19
13.8038	1.59797e-12	-6.58535e-19
14.1254	1.67328e-12	-7.05633e-19
14.4544	1.75214e-12	-7.561e-19
14.7911	1.83471e-12	-8.10175e-19
15.1356	1.92118e-12	-8.68118e-19
15.4882	2.01172e-12	-9.30206e-19
15.8489	2.10653e-12	-9.96733e-19
16.2181	2.20581e-12	-1.06802e-18
16.5959	2.30977e-12	-1.1444e-18
16.9824	2.41862e-12	-1.22625e-18
17.378	2.53261e-12	-1.31395e-18
17.7828	2.65197e-12	-1.40792e-18
18.197	2.77695e-12	-1.50862e-18
18.6209	2.90783e-12	-1.61651e-18
19.0546	3.04487e-12	-1.73212e-18
19.4984	3.18837e-12	-1.856e-18
19.9526	3.33863e-12	-1.98874e-18
20.4174	3.49598e-12	-2.13098e-18
20.893	3.66074e-12	-2.28338e-18
21.3796	3.83326e-12	-2.44669e-18
21.8776	4.01392e-12	-2.62168e-18
22.3872	4.20309e-12	-2.80918e-18
22.9087	4.40117e-12	-3.01009e-18
23.4423	4.60859e-12	-3.22537e-18
23.9883	4.82579e-12	-3.45604e-18
24.5471	5.05322e-12	-3.70322e-18
25.1189	5.29137e-12	-3.96807e-18
25.704	5.54075e-12	-4.25186e-18
26.3027	5.80187e-12	-4.55595e-18
26.9153	6.07531e-12	-4.88179e-18
27.5423	6.36163e-12	-5.23093e-18
28.1838	6.66144e-12	-5.60504e-18
28.8403	6.97539e-12	-6.00591e-18
29.5121	7.30413e-12	-6.43545e-18
30.1995	7.64836e-12	-6.89571e-18
30.903	8.00882e-12	-7.38889e-18
31.6228	8.38626e-12	-7.91733e-18
32.3594	8.78149e-12	-8.48358e-18
33.1131	9.19535e-12	-9.09032e-18
33.8844	9.62872e-12	-9.74045e-18
34.6737	1.00825e-11	-1.04371e-17
35.4813	1.05577e-11	-1.11835e-17
36.3078	1.10552e-11	-1.19834e-17
37.1535	1.15763e-11	-1.28404e-17
38.0189	1.21218e-11	-1.37588e-17
38.9045	1.26931e-11	-1.47428e-17
39.8107	1.32913e-11	-1.57972e-17
40.738	1.39177e-11	-1.6927e-17
41.6869	1.45737e-11	-1.81376e-17
42.658	1.52605e-11	-1.94348e-17
43.6516	1.59797e-11	-2.08247e-17
44.6684	1.67328e-11	-2.23141e-17
45.7088	1.75214e-11	-2.391e-17
46.7735	1.83471e-11	-2.562e-17
47.863	1.92118e-11	-2.74523e-17
48.9779	2.01172e-11	-2.94157e-17
50.1187	2.10653e-11	-3.15195e-17
51.2861	2.20581e-11	-3.37737e-17
52.4807	2.30977e-11	-3.61892e-17
53.7032	2.41862e-11	-3.87774e-17
54.9541	2.53261e-11	-4.15508e-17
56.2341	2.65197e-11	-4.45225e-17
57.544	2.77695e-11	-4.77067e-17
58.8844	2.90783e-11	-5.11186e-17
60.256	3.04487e-11	-5.47746e-17
61.6595	3.18837e-11	-5.8692e-17
63.0957	3.33863e-11	-6.28896e-17
64.5654	3.49598e-11	-6.73875e-17
66.0693	3.66074e-11	-7.2207e-17
67.6083	3.83326e-11	-7.73712e-17
69.1831	4.01392e-11	-8.29047e-17
70.7946	4.20309e-11	-8.8834e-17
72.4436	4.40117e-11	-9.51873e-17
74.131	4.60859e-11	-1.01995e-16
75.8578	4.82579e-11	-1.0929e-16
77.6247	5.05322e-11	-1.17106e-16
79.4328	5.29137e-11	-1.25481e-16
81.2831	5.54075e-11	-1.34456e-16
83.1764	5.80187e-11	-1.44072e-16
85.1138	6.07531e-11	-1.54376e-16
87.0964	6.36163e-11	-1.65417e-16
89.1251	6.66144e-11	-1.77247e-16
91.2011	6.97539e-11	-1.89924e-16
93.3254	7.30413e-11	-2.03507e-16
95.4993	7.64836e-11	-2.18062e-16
97.7237	8.00882e-11	-2.33657e-16
100	8.38626e-11	-2.50368e-16
102.329	8.78149e-11	-2.68274e-16
104.713	9.19535e-11	-2.87461e-16
107.152	9.62872e-11	-3.0802e-16
109.648	1.00825e-10	-3.3005e-16
112.202	1.05577e-10	-3.53655e-16
114.815	1.10552e-10	-3.78948e-16
117.49	1.15763e-10	-4.0605e-16
120.226	1.21218e-10	-4.3509e-16
123.027	1.26931e-10	-4.66208e-16
125.893	1.32913e-10	-4.99551e-16
128.825	1.39177e-10	-5.35278e-16
131.826	1.45737e-10	-5.73561e-16
134.896	1.52605e-10	-6.14582e-16
138.038	1.59797e-10	-6.58536e-16
141.254	1.67328e-10	-7.05634e-16
144.544	1.75214e-10	-7.56101e-16
147.911	1.83471e-10	-8.10177e-16
151.356	1.92118e-10	-8.6812e-16
154.882	2.01172e-10	-9.30208e-16
158.489	2.10653e-10	-9.96736e-16
162.181	2.20581e-10	-1.06802e-15
165.959	2.30977e-10	-1.14441e-15
169.824	2.41862e-10	-1.22625e-15
173.78	2.53261e-10	-1.31395e-15
177.828	2.65197e-10	-1.40793e-15
181.97	2.77695e-10	-1.50862e-15
186.209	2.90783e-10	-1.61652e-15
190.546	3.04487e-10	-1.73213e-15
194.984	3.18837e-10	-1.85601e-15
199.526	3.33863e-10	-1.98875e-15
204.174	3.49598e-10	-2.13099e-15
208.93	3.66074e-10	-2.28339e-15
213.796	3.83326e-10	-2.4467e-15
218.776	4.01392e-10	-2.62169e-15
223.872	4.20309e-10	-2.80919e-15
229.087	4.40117e-10	-3.0101e-15
234.423	4.60859e-10	-3.22538e-15
239.883	4.82579e-10	-3.45606e-15
245.471	5.05322e-10	-3.70324e-15
251.189	5.29137e-10	-3.96809e-15
257.04	5.54075e-10	-4.25189e-15
263.027	5.80187e-10	-4.55598e-15
269.153	6.07531e-10	-4.88182e-15
275.423	6.36163e-10	-5.23097e-15
281.838	6.66144e-10	-5.60509e-15
288.403	6.97539e-10	-6.00596e-15
295.121	7.30413e-10	-6.4355e-15
301.995	7.64836e-10	-6.89577e-15
309.03	8.00882e-10	-7.38895e-15
316.228	8.38626e-10	-7.91741e-15
323.594	8.78149e-10	-8.48366e-15
331.131	9.19535e-10	-9.09041e-15
338.844	9.62872e-10	-9.74056e-15
346.737	1.00825e-09	-1.04372e-14
354.813	1.05577e-09	-1.11837e-14
363.078	1.10552e-09	-1.19835e-14
371.535	1.15763e-09	-1.28406e-14
380.189	1.21218e-09	-1.37589e-14
389.045	1.26931e-09	-1.4743e-14
398.107	1.32913e-09	-1.57974e-14
407.38	1.39177e-09	-1.69272e-14
416.869	1.45737e-09	-1.81379e-14
426.58	1.52605e-09	-1.94351e-14
436.516	1.59797e-09	-2.08251e-14
446.684	1.67328e-09	-2.23145e-14
457.088	1.75214e-09	-2.39104e-14
467.735	1.83471e-09	-2.56205e-14
478.63	1.92118e-09	-2.74529e-14
489.779	2.01172e-09	-2.94164e-14
501.187	2.10653e-09	-3.15202e-14
512.861	2.20581e-09	-3.37746e-14
524.807	2.30977e-09	-3.61902e-14
537.032	2.41862e-09	-3.87785e-14
549.541	2.53261e-09	-4.1552e-14
562.341	2.65197e-09	-4.45238e-14
575.44	2.77695e-09	-4.77082e-14
588.844	2.90783e-09	-5.11203e-14
602.56	3.04487e-09	-5.47765e-14
616.595	3.18837e-09	-5.86941e-14
630.957	3.33863e-09	-6.2892e-14
645.654	3.49598e-09	-6.73901e-14
660.693	3.66074e-09	-7.221e-14
676.083	3.83326e-09	-7.73745e-14
691.831	4.01392e-09	-8.29085e-14
707.946	4.20309e-09	-8.88382e-14
724.436	4.40117e-09	-9.51921e-14
741.31	4.60859e-09	-1.02e-13
758.578	4.82579e-09	-1.09296e-13
776.247	5.05322e-09	-1.17113e-13
794.328	5.29137e-09	-1.25489e-13
812.831	5.54075e-09	-1.34464e-13
831.764	5.80188e-09	-1.44081e-13
851.138	6.07531e-09	-1.54386e-13
870.964	6.36163e-09	-1.65429e-13
891.251	6.66145e-09	-1.77261e-13
912.011	6.97539e-09	-1.89939e-13
933.254	7.30413e-09	-2.03524e-13
954.993	7.64836e-09	-2.18081e-13
977.237	8.00882e-09	-2.33678e-13
1000	8.38627e-09	-2.50392e-13
1023.29	8.7815e-09	-2.68301e-13
1047.13	9.19536e-09	-2.87491e-13
1071.52	9.62872e-09	-3.08054e-13
1096.48	1.00825e-08	-3.30087e-13
1122.02	1.05577e-08	-3.53697e-13
1148.15	1.10553e-08	-3.78995e-13
1174.9	1.15763e-08	-4.06103e-13
1202.26	1.21218e-08	-4.3515e-13
1230.27	1.26931e-08	-4.66275e-13
1258.93	1.32913e-08	-4.99626e-13
1288.25	1.39177e-08	-5.35363e-13
1318.26	1.45737e-08	-5.73656e-13
1348.96	1.52605e-08	-6.14688e-13
1380.38	1.59797e-08	-6.58656e-13
1412.54	1.67328e-08	-7.05768e-13
1445.44	1.75214e-08	-7.56251e-13
1479.11	1.83472e-08	-8.10345e-13
1513.56	1.92118e-08	-8.68309e-13
1548.82	2.01173e-08	-9.3042e-13
1584.89	2.10654e-08	-9.96973e-13
1621.81	2.20581e-08	-1.06829e-12
1659.59	2.30977e-08	-1.14471e-12
1698.24	2.41863e-08	-1.22659e-12
1737.8	2.53261e-08	-1.31433e-12
1778.28	2.65197e-08	-1.40835e-12
1819.7	2.77696e-08	-1.5091e-12
1862.09	2.90783e-08	-1.61705e-12
1905.46	3.04487e-08	-1.73273e-12
1949.84	3.18837e-08	-1.85668e-12
1995.26	3.33864e-08	-1.9895e-12
2041.74	3.49598e-08	-2.13183e-12
2089.3	3.66075e-08	-2.28434e-12
2137.96	3.83327e-08	-2.44776e-12
2187.76	4.01393e-08	-2.62288e-12
2238.72	4.2031e-08	-2.81053e-12
2290.87	4.40119e-08	-3.0116e-12
2344.23	4.60861e-08	-3.22707e-12
2398.83	4.82581e-08	-3.45795e-12
2454.71	5.05324e-08	-3.70536e-12
2511.89	5.29139e-08	-3.97047e-12
2570.4	5.54077e-08	-4.25456e-12
2630.27	5.8019e-08	-4.55897e-12
2691.53	6.07534e-08	-4.88518e-12
2754.23	6.36166e-08	-5.23474e-12
2818.38	6.66148e-08	-5.60931e-12
2884.03	6.97542e-08	-6.0107e-12
2951.21	7.30417e-08	-6.44083e-12
3019.95	7.6484e-08	-6.90174e-12
3090.3	8.00886e-08	-7.39566e-12
3162.28	8.38631e-08	-7.92493e-12
3235.94	8.78155e-08	-8.4921e-12
3311.31	9.19541e-08	-9.09988e-12
3388.44	9.62878e-08	-9.75118e-12
3467.37	1.00826e-07	-1.04491e-11
3548.13	1.05578e-07	-1.1197e-11
3630.78	1.10553e-07	-1.19985e-11
3715.35	1.15764e-07	-1.28574e-11
3801.89	1.21219e-07	-1.37778e-11
3890.45	1.26932e-07	-1.47642e-11
3981.07	1.32915e-07	-1.58212e-11
4073.8	1.39179e-07	-1.69539e-11
4168.69	1.45738e-07	-1.81678e-11
4265.8	1.52607e-07	-1.94687e-11
4365.16	1.59799e-07	-2.08628e-11
4466.84	1.6733e-07	-2.23568e-11
4570.88	1.75216e-07	-2.39579e-11
4677.35	1.83474e-07	-2.56737e-11
4786.3	1.92121e-07	-2.75126e-11
4897.79	2.01175e-07	-2.94834e-11
5011.87	2.10657e-07	-3.15954e-11
5128.61	2.20585e-07	-3.38589e-11
5248.07	2.30981e-07	-3.62848e-11
5370.32	2.41867e-07	-3.88847e-11
5495.41	2.53266e-07	-4.16711e-11
5623.41	2.65202e-07	-4.46575e-11
5754.4	2.77701e-07	-4.78581e-11
5888.44	2.90789e-07	-5.12886e-11
6025.6	3.04494e-07	-5.49653e-11
6165.95	3.18844e-07	-5.8906e-11
6309.57	3.33871e-07	-6.31297e-11
6456.54	3.49606e-07	-6.76568e-11
6606.93	3.66083e-07	-7.25091e-11
6760.83	3.83337e-07	-7.77102e-11
6918.31	4.01403e-07	-8.3285e-11
7079.46	4.20322e-07	-8.92607e-11
7244.36	4.40131e-07	-9.56661e-11
7413.1	4.60875e-07	-1.02532e-10
7585.78	4.82596e-07	-1.09892e-10
7762.47	5.05341e-07	-1.17782e-10
7943.28	5.29158e-07	-1.2624e-10
8128.31	5.54097e-07	-1.35307e-10
8317.64	5.80212e-07	-1.45027e-10
8511.38	6.07558e-07	-1.55447e-10
8709.64	6.36193e-07	-1.66619e-10
8912.51	6.66177e-07	-1.78596e-10
9120.11	6.97574e-07	-1.91437e-10
9332.54	7.30452e-07	-2.05205e-10
9549.93	7.64879e-07	-2.19966e-10
9772.37	8.00929e-07	-2.35794e-10
10000	8.38678e-07	-2.52766e-10
10232.9	8.78206e-07	-2.70964e-10
10471.3	9.19597e-07	-2.90479e-10
10715.2	9.6294e-07	-3.11405e-10
10964.8	1.00832e-06	-3.33848e-10
11220.2	1.05585e-06	-3.57915e-10
11481.5	1.10561e-06	-3.83728e-10
11749	1.15772e-06	-4.11412e-10
12022.6	1.21229e-06	-4.41106e-10
12302.7	1.26943e-06	-4.72957e-10
12589.3	1.32926e-06	-5.07122e-10
12882.5	1.39191e-06	-5.43772e-10
13182.6	1.45752e-06	-5.8309e-10
13489.6	1.52622e-06	-6.25271e-10
13803.8	1.59816e-06	-6.70528e-10
14125.4	1.67348e-06	-7.19087e-10
14454.4	1.75236e-06	-7.71192e-10
14791.1	1.83496e-06	-8.27106e-10
15135.6	1.92145e-06	-8.87111e-10
15488.2	2.01202e-06	-9.51511e-10
15848.9	2.10686e-06	-1.02063e-09
16218.1	2.20617e-06	-1.09483e-09
16595.9	2.31016e-06	-1.17447e-09
16982.4	2.41905e-06	-1.25998e-09
17378	2.53308e-06	-1.35179e-09
17782.8	2.65248e-06	-1.45036e-09
18197	2.77751e-06	-1.55622e-09
18620.9	2.90844e-06	-1.66991e-09
19054.6	3.04554e-06	-1.79202e-09
19498.4	3.18911e-06	-1.92318e-09
19952.6	3.33944e-06	-2.06409e-09
20417.4	3.49687e-06	-2.21548e-09
20893	3.66171e-06	-2.37816e-09
21379.6	3.83433e-06	-2.55299e-09
21877.6	4.01509e-06	-2.74089e-09
22387.2	4.20437e-06	-2.94287e-09
22908.7	4.40258e-06	-3.16002e-09
23442.3	4.61014e-06	-3.39351e-09
23988.3	4.82748e-06	-3.6446e-09
24547.1	5.05508e-06	-3.91467e-09
25118.9	5.2934e-06	-4.20518e-09
25704	5.54297e-06	-4.51774e-09
26302.7	5.80431e-06	-4.85408e-09
26915.3	6.07798e-06	-5.21607e-09
27542.3	6.36456e-06	-5.60574e-09
28183.8	6.66465e-06	-6.02527e-09
28840.3	6.9789e-06	-6.47705e-09
29512.1	7.30798e-06	-6.96365e-09
30199.5	7.65258e-06	-7.48786e-09
30903	8.01344e-06	-8.0527e-09
31622.8	8.39132e-06	-8.66146e-09
32359.4	8.78704e-06	-9.31769e-09
33113.1	9.20143e-06	-1.00253e-08
33884.4	9.63537e-06	-1.07884e-08
34673.7	1.00898e-05	-1.16116e-08
35481.3	1.05657e-05	-1.24998e-08
36307.8	1.1064e-05	-1.34585e-08
37153.5	1.15858e-05	-1.44934e-08
38018.9	1.21323e-05	-1.5611e-08
38904.5	1.27046e-05	-1.68181e-08
39810.7	1.33039e-05	-1.81223e-08
40738	1.39315e-05	-1.95319e-08
41686.9	1.45887e-05	-2.10557e-08
42658	1.5277e-05	-2.27036e-08
43651.6	1.59977e-05	-2.44861e-08
44668.4	1.67525e-05	-2.64148e-08
45708.8	1.7543e-05	-2.85023e-08
46773.5	1.83708e-05	-3.07625e-08
47863	1.92377e-05	-3.32104e-08
48977.9	2.01455e-05	-3.58624e-08
50118.7	2.10963e-05	-3.87365e-08
51286.1	2.2092e-05	-4.18524e-08
52480.7	2.31347e-05	-4.52313e-08
53703.2	2.42268e-05	-4.88968e-08
54954.1	2.53704e-05	-5.28744e-08
56234.1	2.65681e-05	-5.71922e-08
57544	2.78225e-05	-6.18808e-08
58884.4	2.91361e-05	-6.69737e-08
60256	3.05119e-05	-7.25076e-08
61659.5	3.19528e-05	-7.85227e-08
63095.7	3.34618e-05	-8.50628e-08
64565.4	3.50423e-05	-9.21762e-08
66069.3	3.66975e-05	-9.99153e-08
67608.3	3.8431e-05	-1.08338e-07
69183.1	4.02466e-05	-1.17507e-07
70794.6	4.21482e-05	-1.27493e-07
72443.6	4.41398e-05	-1.38369e-07
74131	4.62257e-05	-1.50221e-07
75857.8	4.84104e-05	-1.63138e-07
77624.7	5.06986e-05	-1.77219e-07
79432.8	5.30951e-05	-1.92575e-07
81283.1	5.56053e-05	-2.09323e-07
83176.4	5.82344e-05	-2.27595e-07
85113.8	6.09881e-05	-2.47534e-07
87096.4	6.38724e-05	-2.69296e-07
89125.1	6.68934e-05	-2.93053e-07
91201.1	7.00577e-05	-3.18991e-07
93325.4	7.3372e-05	-3.47316e-07
95499.3	7.68436e-05	-3.78252e-07
97723.7	8.04799e-05	-4.12044e-07
100000	8.42887e-05	-4.48959e-07
102329	8.82783e-05	-4.89291e-07
104713	9.24572e-05	-5.33359e-07
107152	9.68345e-05	-5.81512e-07
109648	0.00010142	-6.34131e-07
112202	0.000106223	-6.91632e-07
114815	0.000111253	-7.54467e-07
117490	0.000116523	-8.23132e-07
120226	0.000122044	-8.98164e-07
123027	0.000127826	-9.80149e-07
125893	0.000133883	-1.06973e-06
128825	0.000140228	-1.16759e-06
131826	0.000146875	-1.2745e-06
134896	0.000153837	-1.39127e-06
138038	0.00016113	-1.51879e-06
141254	0.00016877	-1.65804e-06
144544	0.000176773	-1.81007e-06
147911	0.000185156	-1.97601e-06
151356	0.000193938	-2.1571e-06
154882	0.000203137	-2.35467e-06
158489	0.000212774	-2.57019e-06
162181	0.000222868	-2.80522e-06
165959	0.000233442	-3.06146e-06
169824	0.000244518	-3.34073e-06
173780	0.000256121	-3.64503e-06
177828	0.000268275	-3.9765e-06
181970	0.000281007	-4.33745e-06
186209	0.000294343	-4.73038e-06
190546	0.000308313	-5.15797e-06
194984	0.000322946	-5.62312e-06
199526	0.000338275	-6.12897e-06
204174	0.00035433	-6.67887e-06
208930	0.000371148	-7.27645e-06
213796	0.000388764	-7.9256e-06
218776	0.000407216	-8.63053e-06
223872	0.000426544	-9.39575e-06
229087	0.000446788	-1.02261e-05
234423	0.000467992	-1.11268e-05
239883	0.000490201	-1.21034e-05
245471	0.000513463	-1.3162e-05
251189	0.000537827	-1.4309e-05
257040	0.000563345	-1.55513e-05
263027	0.000590072	-1.68965e-05
269153	0.000618064	-1.83524e-05
275423	0.000647381	-1.99276e-05
281838	0.000678086	-2.16313e-05
288403	0.000710243	-2.34734e-05
295121	0.000743921	-2.54645e-05
301995	0.000779192	-2.76159e-05
309030	0.00081613	-2.99397e-05
316228	0.000854813	-3.24489e-05
323594	0.000895324	-3.51576e-05
331131	0.000937748	-3.80807e-05
338844	0.000982175	-4.12343e-05
346737	0.0010287	-4.46356e-05
354813	0.00107742	-4.8303e-05
363078	0.00112844	-5.22562e-05
371535	0.00118186	-5.65166e-05
380189	0.00123781	-6.11067e-05
389045	0.00129639	-6.6051e-05
398107	0.00135773	-7.13754e-05
407380	0.00142196	-7.71081e-05
416869	0.00148922	-8.32789e-05
426580	0.00155964	-8.99199e-05
436516	0.00163338	-9.70656e-05
446684	0.00171059	-0.000104753
457088	0.00179143	-0.000113021
467735	0.00187607	-0.000121913
478630	0.00196469	-0.000131474
489779	0.00205748	-0.000141752
501187	0.00215463	-0.0001528
512861	0.00225634	-0.000164674
524807	0.00236283	-0.000177433
537032	0.00247432	-0.000191142
549541	0.00259104	-0.00020587
562341	0.00271324	-0.00022169
575440	0.00284117	-0.000238682
588844	0.0029751	-0.00025693
602560	0.00311531	-0.000276525
616595	0.00326208	-0.000297565
630957	0.00341573	-0.000320154
645654	0.00357658	-0.000344404
660693	0.00374495	-0.000370435
676083	0.0039212	-0.000398376
691831	0.00410569	-0.000428364
707946	0.00429881	-0.000460547
724436	0.00450095	-0.000495084
741310	0.00471253	-0.000532144
758578	0.00493398	-0.00057191
776247	0.00516577	-0.000614576
794328	0.00540836	-0.000660352
812831	0.00566226	-0.000709463
831764	0.00592799	-0.000762148
851138	0.00620608	-0.000818665
870964	0.00649711	-0.00087929
891251	0.00680167	-0.000944321
912011	0.00712037	-0.00101407
933254	0.00745387	-0.00108889
954993	0.00780283	-0.00116913
977237	0.00816797	-0.0012552
1e+06	0.00855002	-0.0013475
1.02329e+06	0.00894974	-0.00144649
1.04713e+06	0.00936793	-0.00155266
1.07152e+06	0.00980543	-0.00166651
1.09648e+06	0.0102631	-0.00178861
1.12202e+06	0.0107419	-0.00191955
1.14815e+06	0.0112427	-0.00205997
1.1749e+06	0.0117665	-0.00221054
1.20226e+06	0.0123143	-0.00237201
1.23027e+06	0.0128873	-0.00254517
1.25893e+06	0.0134865	-0.00273085
1.28825e+06	0.0141131	-0.00292996
1.31826e+06	0.0147683	-0.00314348
1.34896e+06	0.0154533	-0.00337244
1.38038e+06	0.0161694	-0.00361795
1.41254e+06	0.0169181	-0.00388123
1.44544e+06	0.0177006	-0.00416355
1.47911e+06	0.0185185	-0.0044663
1.51356e+06	0.0193733	-0.00479095
1.54882e+06	0.0202666	-0.00513908
1.58489e+06	0.0211999	-0.00551241
1.62181e+06	0.022175	-0.00591275
1.65959e+06	0.0231936	-0.00634207
1.69824e+06	0.0242574	-0.00680248
1.7378e+06	0.0253685	-0.00729622
1.77828e+06	0.0265286	-0.00782572
1.8197e+06	0.0277397	-0.00839357
1.86209e+06	0.029004	-0.00900258
1.90546e+06	0.0303235	-0.00965572
1.94984e+06	0.0317002	-0.0103562
1.99526e+06	0.0331366	-0.0111075
2.04174e+06	0.0346347	-0.0119133
2.0893e+06	0.0361968	-0.0127776
2.13796e+06	0.0378255	-0.0137046
2.18776e+06	0.0395229	-0.0146989
2.23872e+06	0.0412915	-0.0157654
2.29087e+06	0.0431338	-0.0169095
2.34423e+06	0.0450522	-0.0181367
2.39883e+06	0.0470491	-0.0194531
2.45471e+06	0.0491271	-0.0208654
2.51189e+06	0.0512884	-0.0223804
2.5704e+06	0.0535356	-0.0240057
2.63027e+06	0.0558709	-0.0257493
2.69153e+06	0.0582966	-0.02762
2.75423e+06	0.0608148	-0.0296271
2.81838e+06	0.0634275	-0.0317804
2.88403e+06	0.0661365	-0.0340908
2.95121e+06	0.0689434	-0.0365697
3.01995e+06	0.0718497	-0.0392295
3.0903e+06	0.0748563	-0.0420834
3.16228e+06	0.0779639	-0.0451455
3.23594e+06	0.0811728	-0.0484312
3.31131e+06	0.0844827	-0.0519566
3.38844e+06	0.0878928	-0.0557394
3.46737e+06	0.0914015	-0.0597981
3.54813e+06	0.0950064	-0.064153
3.63078e+06	0.0987043	-0.0688253
3.71535e+06	0.102491	-0.0738381
3.80189e+06	0.10636	-0.0792159
3.89045e+06	0.110305	-0.0849848
3.98107e+06	0.114318	-0.0911729
4.0738e+06	0.118387	-0.0978099
4.16869e+06	0.122501	-0.104928
4.2658e+06	0.126643	-0.11256
4.36516e+06	0.130796	-0.120742
4.46684e+06	0.134939	-0.129512
4.57088e+06	0.139047	-0.13891
4.67735e+06	0.143091	-0.148979
4.7863e+06	0.147039	-0.159763
4.89779e+06	0.150851	-0.171308
5.01187e+06	0.154482	-0.183663
5.12861e+06	0.157883	-0.196879
5.24807e+06	0.160993	-0.211008
5.37032e+06	0.163747	-0.226104
5.49541e+06	0.166066	-0.24222
5.62341e+06	0.167865	-0.259411
5.7544e+06	0.169043	-0.277733
5.88844e+06	0.169489	-0.297237
6.0256e+06	0.169077	-0.317976
6.16595e+06	0.167663	-0.339994
6.30957e+06	0.165086	-0.363333
6.45654e+06	0.161168	-0.388025
6.60693e+06	0.155707	-0.414093
6.76083e+06	0.14848	-0.441543
6.91831e+06	0.139239	-0.470366
7.07946e+06	0.127713	-0.500529
7.24436e+06	0.113601	-0.531969
7.4131e+06	0.0965803	-0.56459
7.58578e+06	0.0762983	-0.598253
7.76247e+06	0.0523803	-0.632767
7.94328e+06	0.0244297	-0.667879
8.12831e+06	-0.00796572	-0.703266
8.31764e+06	-0.0452269	-0.738517
8.51138e+06	-0.0877721	-0.773127
8.70964e+06	-0.136002	-0.806478
8.91251e+06	-0.19028	-0.837828
9.12011e+06	-0.250908	-0.866304
9.33254e+06	-0.318091	-0.890888
9.54993e+06	-0.391902	-0.910418
9.77237e+06	-0.472235	-0.923594
1e+07	-0.558753	-0.928994
1.02329e+07	-0.650832	-0.92511
1.04713e+07	-0.747505	-0.910395
1.07152e+07	-0.847414	-0.883344
1.09648e+07	-0.948775	-0.84259
1.12202e+07	-1.04937	-0.787028
1.14815e+07	-1.14656	-0.715956
1.1749e+07	-1.2374	-0.62922
1.20226e+07	-1.31871	-0.527349
1.23027e+07	-1.38732	-0.411649
1.25893e+07	-1.44026	-0.284246
1.28825e+07	-1.47505	-0.148037
1.31826e+07	-1.48988	-0.00655932
1.34896e+07	-1.48387	0.136232
1.38038e+07	-1.45713	0.276244
1.41254e+07	-1.41075	0.40955
1.44544e+07	-1.34674	0.532675
1.47911e+07	-1.26779	0.642819
1.51356e+07	-1.17705	0.73799
1.54882e+07	-1.07785	0.817052
1.58489e+07	-0.973487	0.879675
1.62181e+07	-0.866994	0.92623
1.65959e+07	-0.76103	0.957643
1.69824e+07	-0.657801	0.975238
1.7378e+07	-0.559033	0.98058
1.77828e+07	-0.465993	0.975348
1.8197e+07	-0.379532	0.961232
1.86209e+07	-0.300145	0.939849
1.90546e+07	-0.228035	0.912699
1.94984e+07	-0.163171	0.881129
1.99526e+07	-0.105355	0.846325
2.04174e+07	-0.0542622	0.809305
2.0893e+07	-0.00948581	0.770929
2.13796e+07	0.0294292	0.731909
2.18776e+07	0.0629621	0.692828
2.23872e+07	0.0915962	0.654149
2.29087e+07	0.115806	0.616238
2.34423e+07	0.136045	0.579374
2.39883e+07	0.152744	0.543763
2.45471e+07	0.166302	0.509552
2.51189e+07	0.177087	0.47684
2.5704e+07	0.185437	0.445685
2.63027e+07	0.191658	0.416114
2.69153e+07	0.196025	0.388126
2.75423e+07	0.198785	0.361705
2.81838e+07	0.200162	0.336816
2.88403e+07	0.20035	0.313415
2.95121e+07	0.199525	0.291447
3.01995e+07	0.197842	0.270856
3.0903e+07	0.195436	0.251578
3.16228e+07	0.192427	0.23355
3.23594e+07	0.188921	0.216705
3.31131e+07	0.185009	0.200981
3.38844e+07	0.180772	0.186313
3.46737e+07	0.176278	0.172639
3.54813e+07	0.171589	0.159899
3.63078e+07	0.166757	0.148035
3.71535e+07	0.161827	0.136992
3.80189e+07	0.156839	0.126718
3.89045e+07	0.151824	0.117162
3.98107e+07	0.146812	0.108277
4.0738e+07	0.141826	0.100019
4.16869e+07	0.136888	0.0923454
4.2658e+07	0.132013	0.0852167
4.36516e+07	0.127216	0.0785958
4.46684e+07	0.122508	0.0724481
4.57088e+07	0.1179	0.0667409
4.67735e+07	0.113398	0.0614438
4.7863e+07	0.109008	0.0565284
4.89779e+07	0.104735	0.0519681
5.01187e+07	0.100582	0.0477383
5.12861e+07	0.0965512	0.0438156
5.24807e+07	0.0926437	0.0401788
5.37032e+07	0.0888599	0.0368076
5.49541e+07	0.0851997	0.0336835
5.62341e+07	0.0816624	0.0307889
5.7544e+07	0.0782466	0.0281078
5.88844e+07	0.0749509	0.0256252
6.0256e+07	0.0717731	0.0233268
6.16595e+07	0.0687111	0.0211999
6.30957e+07	0.0657624	0.0192321
6.45654e+07	0.0629244	0.0174123
6.60693e+07	0.0601943	0.01573
6.76083e+07	0.0575693	0.0141754
6.91831e+07	0.0550464	0.0127394
7.07946e+07	0.0526226	0.0114137
7.24436e+07	0.050295	0.0101903
7.4131e+07	0.0480604	0.00906207
7.58578e+07	0.0459159	0.00802212
7.76247e+07	0.0438585	0.0070642
7.94328e+07	0.0418853	0.00618244
8.12831e+07	0.0399932	0.00537139
8.31764e+07	0.0381794	0.004626
8.51138e+07	0.0364411	0.00394156
8.70964e+07	0.0347755	0.00331368
8.91251e+07	0.03318	0.0027383
9.12011e+07	0.0316518	0.00221163
9.33254e+07	0.0301885	0.00173015
9.54993e+07	0.0287875	0.0012906
9.77237e+07	0.0274464	0.000889914
1e+08	0.026163	0.000525279
1.02329e+08	0.0249348	0.000194058
1.04713e+08	0.0237597	-0.000106195
1.07152e+08	0.0226357	-0.000377756
1.09648e+08	0.0215606	-0.000622743
1.12202e+08	0.0205324	-0.000843122
1.14815e+08	0.0195493	-0.00104072
1.1749e+08	0.0186094	-0.00121725
1.20226e+08	0.0177109	-0.00137429
1.23027e+08	0.0168522	-0.00151331
1.25893e+08	0.0160316	-0.00163568
1.28825e+08	0.0152474	-0.00174267
1.31826e+08	0.0144983	-0.00183547
1.34896e+08	0.0137827	-0.00191518
1.38038e+08	0.0130992	-0.00198282
1.41254e+08	0.0124465	-0.00203935
1.44544e+08	0.0118233	-0.00208566
1.47911e+08	0.0112284	-0.00212256
1.51356e+08	0.0106605	-0.00215083
1.54882e+08	0.0101185	-0.00217118
1.58489e+08	0.00960132	-0.00218427
1.62181e+08	0.00910792	-0.00219073
1.65959e+08	0.00863728	-0.00219111
1.69824e+08	0.00818843	-0.00218597
1.7378e+08	0.00776046	-0.00217579
1.77828e+08	0.00735246	-0.00216105
1.8197e+08	0.00696359	-0.00214216
1.86209e+08	0.00659304	-0.00211954
1.90546e+08	0.00624001	-0.00209356
1.94984e+08	0.00590377	-0.00206455
1.99526e+08	0.00558359	-0.00203285
2.04174e+08	0.00527878	-0.00199876
2.0893e+08	0.0049887	-0.00196256
2.13796e+08	0.00471269	-0.00192451
2.18776e+08	0.00445016	-0.00188484
2.23872e+08	0.00420053	-0.0018438
2.29087e+08	0.00396323	-0.00180157
2.34423e+08	0.00373774	-0.00175838
2.39883e+08	0.00352354	-0.00171438
2.45471e+08	0.00332013	-0.00166976
2.51189e+08	0.00312705	-0.00162466
2.5704e+08	0.00294384	-0.00157924
2.63027e+08	0.00277007	-0.00153363
2.69153e+08	0.00260531	-0.00148796
2.75423e+08	0.00244918	-0.00144233
2.81838e+08	0.00230127	-0.00139686
2.88403e+08	0.00216123	-0.00135164
2.95121e+08	0.0020287	-0.00130677
3.01995e+08	0.00190332	-0.00126233
3.0903e+08	0.00178479	-0.0012184
3.16228e+08	0.00167277	-0.00117504
3.23594e+08	0.00156697	-0.00113231
3.31131e+08	0.00146709	-0.00109028
3.38844e+08	0.00137286	-0.001049
3.46737e+08	0.001284	-0.0010085
3.54813e+08	0.00120025	-0.000968839
3.63078e+08	0.00112137	-0.000930045
3.71535e+08	0.00104712	-0.000892149
3.80189e+08	0.000977257	-0.000855179
3.89045e+08	0.000911572	-0.000819157
3.98107e+08	0.000849849	-0.0007841
4.0738e+08	0.000791885	-0.000750024
4.16869e+08	0.000737484	-0.000716939
4.2658e+08	0.000686458	-0.000684853
4.36516e+08	0.000638628	-0.00065377
4.46684e+08	0.000593821	-0.00062369
4.57088e+08	0.000551873	-0.000594614
4.67735e+08	0.000512625	-0.000566535
4.7863e+08	0.000475927	-0.000539448
4.89779e+08	0.000441635	-0.000513344
5.01187e+08	0.00040961	-0.000488211
5.12861e+08	0.000379721	-0.000464036
5.24807e+08	0.000351843	-0.000440804
5.37032e+08	0.000325857	-0.0004185
5.49541e+08	0.000301648	-0.000397105
5.62341e+08	0.000279109	-0.0003766
5.7544e+08	0.000258137	-0.000356965
5.88844e+08	0.000238635	-0.000338179
6.0256e+08	0.000220509	-0.00032022
6.16595e+08	0.000203674	-0.000303065
6.30957e+08	0.000188044	-0.000286691
6.45654e+08	0.000173543	-0.000271074
6.60693e+08	0.000160096	-0.000256191
6.76083e+08	0.000147633	-0.000242017
6.91831e+08	0.000136088	-0.000228529
7.07946e+08	0.000125399	-0.000215701
7.24436e+08	0.000115507	-0.000203509
7.4131e+08	0.000106358	-0.00019193
7.58578e+08	9.79e-05	-0.00018094
7.76247e+08	9.00843e-05	-0.000170515
7.94328e+08	8.28655e-05	-0.000160632
8.12831e+08	7.6201e-05	-0.000151269
8.31764e+08	7.00509e-05	-0.000142402
8.51138e+08	6.4378e-05	-0.000134011
8.70964e+08	5.91473e-05	-0.000126073
8.91251e+08	5.43264e-05	-0.000118569
9.12011e+08	4.98849e-05	-0.000111479
9.33254e+08	4.57944e-05	-0.000104781
9.54993e+08	4.20287e-05	-9.84588e-05
9.77237e+08	3.85631e-05	-9.24927e-05
1e+09	3.53749e-05	-8.68653e-05
1.02329e+09	3.24428e-05	-8.15598e-05
1.04713e+09	2.97471e-05	-7.65596e-05
1.07152e+09	2.72695e-05	-7.18491e-05
1.09648e+09	2.49932e-05	-6.74132e-05
1.12202e+09	2.29023e-05	-6.32373e-05
1.14815e+09	2.09823e-05	-5.93076e-05
1.1749e+09	1.92197e-05	-5.56109e-05
1.20226e+09	1.7602e-05	-5.21345e-05
1.23027e+09	1.61177e-05	-4.88662e-05
1.25893e+09	1.47561e-05	-4.57945e-05
1.28825e+09	1.35074e-05	-4.29085e-05
1.31826e+09	1.23625e-05	-4.01977e-05
1.34896e+09	1.13129e-05	-3.76521e-05
1.38038e+09	1.0351e-05	-3.52622e-05
1.41254e+09	9.46961e-06	-3.30192e-05
1.44544e+09	8.66213e-06	-3.09145e-05
1.47911e+09	7.9225e-06	-2.894e-05
1.51356e+09	7.24515e-06	-2.7088e-05
1.54882e+09	6.62495e-06	-2.53514e-05
1.58489e+09	6.05716e-06	-2.37232e-05
1.62181e+09	5.53744e-06	-2.21971e-05
1.65959e+09	5.0618e-06	-2.07668e-05
1.69824e+09	4.62656e-06	-1.94266e-05
1.7378e+09	4.22834e-06	-1.8171e-05
1.77828e+09	3.86405e-06	-1.6995e-05
1.8197e+09	3.53084e-06	-1.58935e-05
1.86209e+09	3.22609e-06	-1.48621e-05
1.90546e+09	2.94742e-06	-1.38965e-05
1.94984e+09	2.69261e-06	-1.29925e-05
1.99526e+09	2.45965e-06	-1.21464e-05
2.04174e+09	2.24668e-06	-1.13545e-05
2.0893e+09	2.05202e-06	-1.06134e-05
2.13796e+09	1.8741e-06	-9.92007e-06
2.18776e+09	1.71151e-06	-9.27139e-06
2.23872e+09	1.56293e-06	-8.66458e-06
2.29087e+09	1.42716e-06	-8.09699e-06
2.34423e+09	1.30312e-06	-7.56614e-06
2.39883e+09	1.1898e-06	-7.0697e-06
2.45471e+09	1.08628e-06	-6.60547e-06
2.51189e+09	9.91722e-07	-6.17142e-06
2.5704e+09	9.05351e-07	-5.76561e-06
2.63027e+09	8.26468e-07	-5.38623e-06
2.69153e+09	7.54426e-07	-5.03158e-06
2.75423e+09	6.88636e-07	-4.70009e-06
2.81838e+09	6.2856e-07	-4.39026e-06
2.88403e+09	5.73704e-07	-4.10069e-06
2.95121e+09	5.23617e-07	-3.83008e-06
3.01995e+09	4.77887e-07	-3.57719e-06
3.0903e+09	4.36137e-07	-3.34089e-06
3.16228e+09	3.98022e-07	-3.1201e-06
3.23594e+09	3.63228e-07	-2.91381e-06
3.31131e+09	3.31466e-07	-2.72107e-06
3.38844e+09	3.02473e-07	-2.54101e-06
3.46737e+09	2.7601e-07	-2.3728e-06
3.54813e+09	2.51855e-07	-2.21567e-06
3.63078e+09	2.29809e-07	-2.06889e-06
3.71535e+09	2.09688e-07	-1.93179e-06
3.80189e+09	1.91325e-07	-1.80374e-06
3.89045e+09	1.74566e-07	-1.68413e-06
3.98107e+09	1.59273e-07	-1.57243e-06
4.0738e+09	1.45316e-07	-1.4681e-06
4.16869e+09	1.3258e-07	-1.37067e-06
4.2658e+09	1.20958e-07	-1.27968e-06
4.36516e+09	1.10353e-07	-1.19471e-06
4.46684e+09	1.00677e-07	-1.11537e-06
4.57088e+09	9.18474e-08	-1.04127e-06
4.67735e+09	8.37911e-08	-9.72088e-07
4.7863e+09	7.64404e-08	-9.07486e-07
4.89779e+09	6.97337e-08	-8.47166e-07
5.01187e+09	6.36146e-08	-7.90845e-07
5.12861e+09	5.80318e-08	-7.38259e-07
5.24807e+09	5.29383e-08	-6.89161e-07
5.37032e+09	4.82914e-08	-6.43321e-07
5.49541e+09	4.40519e-08	-6.00523e-07
5.62341e+09	4.01842e-08	-5.60567e-07
5.7544e+09	3.66558e-08	-5.23264e-07
5.88844e+09	3.34368e-08	-4.88438e-07
6.0256e+09	3.05003e-08	-4.55926e-07
6.16595e+09	2.78215e-08	-4.25575e-07
6.30957e+09	2.53777e-08	-3.97241e-07
6.45654e+09	2.31484e-08	-3.7079e-07
6.60693e+09	2.11148e-08	-3.46097e-07
6.76083e+09	1.92597e-08	-3.23047e-07
6.91831e+09	1.75675e-08	-3.0153e-07
7.07946e+09	1.60239e-08	-2.81444e-07
7.24436e+09	1.46158e-08	-2.62695e-07
7.4131e+09	1.33314e-08	-2.45193e-07
7.58578e+09	1.21598e-08	-2.28855e-07
7.76247e+09	1.1091e-08	-2.13606e-07
7.94328e+09	1.01162e-08	-1.99371e-07
8.12831e+09	9.22703e-09	-1.86084e-07
8.31764e+09	8.41596e-09	-1.73681e-07
8.51138e+09	7.67615e-09	-1.62105e-07
8.70964e+09	7.00134e-09	-1.51299e-07
8.91251e+09	6.38583e-09	-1.41213e-07
9.12011e+09	5.82441e-09	-1.31799e-07
9.33254e+09	5.31233e-09	-1.23012e-07
9.54993e+09	4.84526e-09	-1.14811e-07
9.77237e+09	4.41923e-09	-1.07156e-07
1e+10	4.03066e-09	-1.00011e-07
1.02329e+10	3.67623e-09	-9.33416e-08
1.04713e+10	3.35297e-09	-8.71171e-08
1.07152e+10	3.05812e-09	-8.13075e-08
1.09648e+10	2.78919e-09	-7.5885e-08
1.12202e+10	2.54391e-09	-7.0824e-08
1.14815e+10	2.32019e-09	-6.61004e-08
1.1749e+10	2.11614e-09	-6.16917e-08
1.20226e+10	1.93003e-09	-5.75769e-08
1.23027e+10	1.76029e-09	-5.37364e-08
1.25893e+10	1.60547e-09	-5.0152e-08
1.28825e+10	1.46426e-09	-4.68066e-08
1.31826e+10	1.33547e-09	-4.36842e-08
1.34896e+10	1.21801e-09	-4.07701e-08
1.38038e+10	1.11088e-09	-3.80503e-08
1.41254e+10	1.01317e-09	-3.55119e-08
1.44544e+10	9.24048e-10	-3.31427e-08
1.47911e+10	8.42768e-10	-3.09316e-08
1.51356e+10	7.68635e-10	-2.88679e-08
1.54882e+10	7.01023e-10	-2.69419e-08
1.58489e+10	6.39358e-10	-2.51444e-08
1.62181e+10	5.83116e-10	-2.34667e-08
1.65959e+10	5.31821e-10	-2.1901e-08
1.69824e+10	4.85038e-10	-2.04397e-08
1.7378e+10	4.42369e-10	-1.90759e-08
1.77828e+10	4.03454e-10	-1.78031e-08
1.8197e+10	3.67962e-10	-1.66152e-08
1.86209e+10	3.35592e-10	-1.55065e-08
1.90546e+10	3.06069e-10	-1.44718e-08
1.94984e+10	2.79143e-10	-1.35061e-08
1.99526e+10	2.54586e-10	-1.26049e-08
2.04174e+10	2.32189e-10	-1.17637e-08
2.0893e+10	2.11762e-10	-1.09787e-08
2.13796e+10	1.93132e-10	-1.02461e-08
2.18776e+10	1.76141e-10	-9.56237e-09
2.23872e+10	1.60644e-10	-8.92425e-09
2.29087e+10	1.46511e-10	-8.32871e-09
2.34423e+10	1.33621e-10	-7.7729e-09
2.39883e+10	1.21866e-10	-7.25418e-09
2.45471e+10	1.11144e-10	-6.77008e-09
2.51189e+10	1.01366e-10	-6.31828e-09
2.5704e+10	9.24474e-11	-5.89662e-09
2.63027e+10	8.43139e-11	-5.50311e-09
2.69153e+10	7.68959e-11	-5.13585e-09
2.75423e+10	7.01305e-11	-4.7931e-09
2.81838e+10	6.39603e-11	-4.47322e-09
2.88403e+10	5.8333e-11	-4.17469e-09
2.95121e+10	5.32007e-11	-3.89608e-09
3.01995e+10	4.852e-11	-3.63606e-09
3.0903e+10	4.4251e-11	-3.39339e-09
3.16228e+10	4.03577e-11	-3.16692e-09
3.23594e+10	3.68069e-11	-2.95556e-09
3.31131e+10	3.35685e-11	-2.75831e-09
3.38844e+10	3.0615e-11	-2.57422e-09
3.46737e+10	2.79214e-11	-2.40242e-09
3.54813e+10	2.54647e-11	-2.24208e-09
3.63078e+10	2.32242e-11	-2.09244e-09
3.71535e+10	2.11808e-11	-1.95279e-09
3.80189e+10	1.93172e-11	-1.82246e-09
3.89045e+10	1.76176e-11	-1.70082e-09
3.98107e+10	1.60675e-11	-1.58731e-09
4.0738e+10	1.46538e-11	-1.48137e-09
4.16869e+10	1.33645e-11	-1.3825e-09
4.2658e+10	1.21886e-11	-1.29023e-09
4.36516e+10	1.11162e-11	-1.20412e-09
4.46684e+10	1.01381e-11	-1.12375e-09
4.57088e+10	9.24609e-12	-1.04875e-09
4.67735e+10	8.43256e-12	-9.78752e-10
4.7863e+10	7.69061e-12	-9.13428e-10
4.89779e+10	7.01394e-12	-8.52463e-10
5.01187e+10	6.39681e-12	-7.95567e-10
5.12861e+10	5.83397e-12	-7.42468e-10
5.24807e+10	5.32066e-12	-6.92913e-10
5.37032e+10	4.85251e-12	-6.46666e-10
5.49541e+10	4.42555e-12	-6.03505e-10
5.62341e+10	4.03616e-12	-5.63225e-10
5.7544e+10	3.68103e-12	-5.25633e-10
5.88844e+10	3.35714e-12	-4.90551e-10
6.0256e+10	3.06176e-12	-4.57809e-10
6.16595e+10	2.79236e-12	-4.27253e-10
6.30957e+10	2.54667e-12	-3.98737e-10
6.45654e+10	2.32259e-12	-3.72124e-10
6.60693e+10	2.11823e-12	-3.47286e-10
6.76083e+10	1.93185e-12	-3.24107e-10
6.91831e+10	1.76187e-12	-3.02475e-10
7.07946e+10	1.60685e-12	-2.82286e-10
7.24436e+10	1.46547e-12	-2.63445e-10
7.4131e+10	1.33652e-12	-2.45862e-10
7.58578e+10	1.21892e-12	-2.29452e-10
7.76247e+10	1.11167e-12	-2.14137e-10
7.94328e+10	1.01386e-12	-1.99845e-10
8.12831e+10	9.24652e-13	-1.86506e-10
8.31764e+10	8.43293e-13	-1.74058e-10
8.51138e+10	7.69093e-13	-1.6244e-10
8.70964e+10	7.01422e-13	-1.51598e-10
8.91251e+10	6.39705e-13	-1.4148e-10
9.12011e+10	5.83419e-13	-1.32037e-10
9.33254e+10	5.32084e-13	-1.23224e-10
9.54993e+10	4.85267e-13	-1.14999e-10
9.77237e+10	4.42569e-13	-1.07324e-10
1e+11	4.03628e-13	-1.0016e-10
1.02329e+11	3.68113e-13	-9.34752e-11
1.04713e+11	3.35724e-13	-8.72362e-11
1.07152e+11	3.06184e-13	-8.14136e-11
1.09648e+11	2.79243e-13	-7.59797e-11
1.12202e+11	2.54673e-13	-7.09084e-11
1.14815e+11	2.32265e-13	-6.61756e-11
1.1749e+11	2.11828e-13	-6.17587e-11
1.20226e+11	1.93189e-13	-5.76366e-11
1.23027e+11	1.76191e-13	-5.37896e-11
1.25893e+11	1.60688e-13	-5.01994e-11
1.28825e+11	1.46549e-13	-4.68488e-11
1.31826e+11	1.33655e-13	-4.37219e-11
1.34896e+11	1.21895e-13	-4.08037e-11
1.38038e+11	1.11169e-13	-3.80802e-11
1.41254e+11	1.01388e-13	-3.55385e-11
1.44544e+11	9.24665e-14	-3.31665e-11
1.47911e+11	8.43305e-14	-3.09528e-11
1.51356e+11	7.69104e-14	-2.88868e-11
1.54882e+11	7.01431e-14	-2.69588e-11
1.58489e+11	6.39713e-14	-2.51594e-11
1.62181e+11	5.83425e-14	-2.34801e-11
1.65959e+11	5.3209e-14	-2.19129e-11
1.69824e+11	4.85272e-14	-2.04503e-11
1.7378e+11	4.42574e-14	-1.90854e-11
1.77828e+11	4.03632e-14	-1.78115e-11
1.8197e+11	3.68117e-14	-1.66227e-11
1.86209e+11	3.35727e-14	-1.55132e-11
1.90546e+11	3.06186e-14	-1.44778e-11
1.94984e+11	2.79245e-14	-1.35114e-11
1.99526e+11	2.54675e-14	-1.26096e-11
2.04174e+11	2.32266e-14	-1.1768e-11
2.0893e+11	2.11829e-14	-1.09825e-11
2.13796e+11	1.93191e-14	-1.02495e-11
2.18776e+11	1.76192e-14	-9.56536e-12
2.23872e+11	1.60689e-14	-8.92692e-12
2.29087e+11	1.4655e-14	-8.33109e-12
2.34423e+11	1.33655e-14	-7.77502e-12
2.39883e+11	1.21895e-14	-7.25607e-12
2.45471e+11	1.1117e-14	-6.77176e-12
2.51189e+11	1.01388e-14	-6.31978e-12
2.5704e+11	9.2467e-15	-5.89796e-12
2.63027e+11	8.43309e-15	-5.5043e-12
2.69153e+11	7.69107e-15	-5.13691e-12
2.75423e+11	7.01434e-15	-4.79404e-12
2.81838e+11	6.39715e-15	-4.47406e-12
2.88403e+11	5.83427e-15	-4.17544e-12
2.95121e+11	5.32092e-15	-3.89675e-12
3.01995e+11	4.85274e-15	-3.63666e-12
3.0903e+11	4.42575e-15	-3.39392e-12
3.16228e+11	4.03633e-15	-3.1674e-12
3.23594e+11	3.68118e-15	-2.95599e-12
3.31131e+11	3.35728e-15	-2.75869e-12
3.38844e+11	3.06187e-15	-2.57456e-12
3.46737e+11	2.79246e-15	-2.40272e-12
3.54813e+11	2.54675e-15	-2.24234e-12
3.63078e+11	2.32267e-15	-2.09268e-12
3.71535e+11	2.1183e-15	-1.953e-12
3.80189e+11	1.93191e-15	-1.82265e-12
3.89045e+11	1.76192e-15	-1.70099e-12
3.98107e+11	1.60689e-15	-1.58746e-12
4.0738e+11	1.4655e-15	-1.4815e-12
4.16869e+11	1.33656e-15	-1.38262e-12
4.2658e+11	1.21895e-15	-1.29034e-12
4.36516e+11	1.1117e-15	-1.20421e-12
4.46684e+11	1.01388e-15	-1.12384e-12
4.57088e+11	9.24671e-16	-1.04882e-12
4.67735e+11	8.4331e-16	-9.78819e-13
4.7863e+11	7.69108e-16	-9.13487e-13
4.89779e+11	7.01435e-16	-8.52516e-13
5.01187e+11	6.39716e-16	-7.95614e-13
5.12861e+11	5.83428e-16	-7.42511e-13
5.24807e+11	5.32093e-16	-6.92951e-13
5.37032e+11	4.85274e-16	-6.467e-13
5.49541e+11	4.42576e-16	-6.03535e-13
5.62341e+11	4.03634e-16	-5.63252e-13
5.7544e+11	3.68118e-16	-5.25657e-13
5.88844e+11	3.35728e-16	-4.90572e-13
6.0256e+11	3.06188e-16	-4.57828e-13
6.16595e+11	2.79246e-16	-4.2727e-13
6.30957e+11	2.54676e-16	-3.98752e-13
6.45654e+11	2.32267e-16	-3.72137e-13
6.60693e+11	2.1183e-16	-3.47298e-13
6.76083e+11	1.93191e-16	-3.24118e-13
6.91831e+11	1.76193e-16	-3.02484e-13
7.07946e+11	1.6069e-16	-2.82295e-13
7.24436e+11	1.46551e-16	-2.63453e-13
7.4131e+11	1.33656e-16	-2.45868e-13
7.58578e+11	1.21896e-16	-2.29458e-13
7.76247e+11	1.1117e-16	-2.14142e-13
7.94328e+11	1.01388e-16	-1.99849e-13
8.12831e+11	9.2467e-17	-1.8651e-13
8.31764e+11	8.43311e-17	-1.74062e-13
8.51138e+11	7.6911e-17	-1.62444e-13
8.70964e+11	7.01435e-17	-1.51601e-13
8.91251e+11	6.39717e-17	-1.41483e-13
9.12011e+11	5.83428e-17	-1.32039e-13
9.33254e+11	5.32093e-17	-1.23226e-13
9.54993e+11	4.85275e-17	-1.15001e-13
9.77237e+11	4.42575e-17	-1.07325e-13
1000000000000	4.03634e-17	-1.00162e-13
