# Supplementary material for: Open-channel microfluidics via resonant wireless power transfer
Source: Nat Commun. 2022 Apr 6;13:1869. doi: 10.1038/s41467-022-29405-2 (PMC8987052; doi:10.1038/s41467-022-29405-2)
Supplement: Supplementary file 9 — Source Data [file 41467_2022_29405_MOESM9_ESM.zip › Source Data/Fig2D_ThresholdVoltage_BarGraph.xlsx]

## Sheet: Stats
	Avg (V rms)	Stdv (Vrms)	n
Non-Res DI	4.52873	0.712661	9
Res DI	1.414	0.1414	4
Wireless DI	1.5655	0.344981	7
Non-Res PBS	1.6968	0.456001	6
Res PBS	0.53025	0.122456	4
Wireless PBS	0.95445	0.741171	6
Non-Resonant
Resonant
Wireless

## Sheet: NonRes
Device Date	Device Name	Experiment Date	Device	Solution	Electrode Side	V Amp	V (RMS)	Freq (kHz)	CA (deg)
2019-02-15	sq_ch_LB_multi	2019-02-28	D4a	DI	1	7.12	5.03384	450	54.8642
2019-02-15	sq_ch_LB_multi	2019-02-28	D4a	DI	2	7.12	5.03384	450	54.8642
2019-02-15	rd_LT_multi	2019-03-21	D4a	DI	1	6.9	4.8783	490	-
2019-02-15	rd_LT_multi	2019-03-21	D4a	DI	2	8.01	5.66307	490	-
2019-12-21	rd_ch_LB_400_TiO2	2019-02-15	D4a	DI	1	6	4.242	100	51.817
2019-12-21	rd_ch_LB_400_TiO2	2019-02-15	D4a	DI	2	5	3.535	100	51.817
2019-12-21	sq_ch_LB_600_TiO2	2019-02-15	D4a	DI	2	5	3.535	100	54.412
2019-02-15	rd_LB_multi	2019-02-27	D4a	DI	1	6	4.242	100	45.3915
2019-02-15	rd_LB_multi	2019-02-27	D4a	DI	2	6.5	4.5955	100	45.3915
2019-02-15	sqrd_ch_LT_multi	2019-04-04	D4a	1xPBS	1	1.6	1.1312	320	-
2019-02-15	sqrd_ch_LT_multi	2019-04-04	D4a	1xPBS	2	1.6	1.1312	320	-
2019-02-15	sqrd_ch_LB_multi	2019-04-04	D4a	1xPBS	1	2.6	1.8382	470	-
2019-02-15	sqrd_ch_LB_multi	2019-04-04	D4a	1xPBS	2	2.6	1.8382	470	-
2019-02-15	rd_LB_multi	2019-03-20	D4a	1xPBS	1	3	2.121	100	-
2019-02-15	rd_LB_multi	2019-03-20	D4a	1xPBS	2	3	2.121	100	-

## Sheet: Res
Device Date	Device Name	Experiment Date	Device	Solution	Electrode Side	V Amp	V (RMS)	Freq (kHz)	CA (deg)
2019-02-15	sq_ch_LB_multi	2019-02-28	D4a	DI	1	1.9	1.3433	450	54.8642
2019-02-15	sq_ch_LB_multi	2019-02-28	D4a	DI	2	1.9	1.3433	450	54.8642
2019-02-15	rd_LT_multi	2019-03-21	D4a	DI	1	1.9	1.3433	490	-
2019-02-15	rd_LT_multi	2019-03-21	D4a	DI	2	2.3	1.6261	490	-
2019-02-15	sqrd_ch_LT_multi	2019-04-04	D4a	1xPBS	1	0.6	0.4242	320	-
2019-02-15	sqrd_ch_LT_multi	2019-04-04	D4a	1xPBS	2	0.6	0.4242	320	-
2019-02-15	sqrd_ch_LB_multi	2019-04-04	D4a	1xPBS	1	0.9	0.6363	470	-
2019-02-15	sqrd_ch_LB_multi	2019-04-04	D4a	1xPBS	2	0.9	0.6363	470	-

## Sheet: Wireless
Device Date	Device Name	Experiment Date	Device	Solution	Electrode Side	V Amp	V (RMS)	Freq (kHz)	CA (deg)
2019-11-13	1sq_multi_111319	2019-11-15	D3delta	DI	1	2.5	1.7675	540	37.0493
2019-11-13	1sq_multi_111319	2019-11-15	D3delta	DI	2	2.5	1.7675	540	37.0493
2019-11-13	1sq_multi_111319	2019-11-15	D3delta	DI	3	2	1.414	540	37.0493
2019-11-13	2rd_Multi_111319	2019-12-05	D3phi	DI	1	2	1.414	560	39.3419
2019-11-13	2rd_Multi_111319	2019-12-05	D3phi	DI	2	3	2.121	560	39.3419
2019-11-13	2rd_Multi_111319	2019-12-05	D3phi	DI	3	2	1.414	560	39.3419
2019-11-13	2rd_Multi_111319	2019-12-05	D3phi	DI	4	1.5	1.0605	560	39.3419
2019-11-13	3sq_Multi_111319	2019-12-18	D3b	1xPBS	1 - Bottom	1	0.707	470	48.8627
2019-11-13	3sq_Multi_111319	2019-12-18	D3b	1xPBS	2	1.5	1.0605	470	48.8627
2019-11-13	3sq_Multi_111319	2019-12-18	D3b	1xPBS	3	0.3	0.2121	470	48.8627
2019-11-13	3sq_Multi_111319	2019-12-18	D3b	1xPBS	4	3	2.121	470	48.8627
2019-11-13	3sq_Multi_111319	2019-12-18	D4a	1xPBS	1 - Bottom	0.3	0.2121	470	48.8627
2019-11-13	3sq_Multi_111319	2019-12-18	D4a	1xPBS	2	2	1.414	470	48.8627
