# Supplementary material for: Open-channel microfluidics via resonant wireless power transfer
Source: Nat Commun. 2022 Apr 6;13:1869. doi: 10.1038/s41467-022-29405-2 (PMC8987052; doi:10.1038/s41467-022-29405-2)
Supplement: Supplementary file 9 — Source Data [file 41467_2022_29405_MOESM9_ESM.zip › Source Data/Fig3G_RawFTIR_FITConly.xlsx]

## Sheet: FITC Only
Wavenumber (cm^-1)	Raw Intensity (A.U.)	Device: 23E
649.904	103.33
650.386	103.349
650.868	103.376
651.35	103.391
651.832	103.371
652.315	103.298
652.797	103.163
653.279	102.976
653.761	102.76
654.243	102.55
654.725	102.38
655.207	102.275
655.689	102.241
656.172	102.268
656.654	102.332
657.136	102.406
657.618	102.467
658.1	102.504
658.582	102.508
659.064	102.48
659.547	102.416
660.029	102.321
660.511	102.203
660.993	102.081
661.475	101.981
661.957	101.934
662.439	101.96
662.921	102.059
663.404	102.208
663.886	102.36
664.368	102.466
664.85	102.492
665.332	102.421
665.814	102.253
666.296	101.995
666.778	101.659
667.26	101.271
667.743	100.89
668.225	100.604
668.707	100.475
669.189	100.489
669.671	100.586
670.153	100.724
670.635	100.877
671.117	101.032
671.6	101.167
672.082	101.255
672.564	101.268
673.046	101.194
673.528	101.047
674.01	100.868
674.492	100.706
674.975	100.597
675.457	100.553
675.939	100.561
676.421	100.585
676.903	100.59
677.385	100.553
677.867	100.478
678.349	100.388
678.832	100.312
679.314	100.276
679.796	100.286
680.278	100.331
680.76	100.388
681.242	100.433
681.724	100.45
682.206	100.437
682.688	100.398
683.171	100.341
683.653	100.272
684.135	100.192
684.617	100.102
685.099	100.004
685.581	99.9007
686.063	99.7959
686.545	99.6903
687.028	99.581
687.51	99.4635
687.992	99.3358
688.474	99.2042
688.956	99.0837
689.438	98.9946
689.92	98.9541
690.403	98.9687
690.885	99.0298
691.367	99.1154
691.849	99.1973
692.331	99.2527
692.813	99.2727
693.295	99.2648
693.777	99.2466
694.26	99.2349
694.742	99.2363
695.224	99.2434
695.706	99.2379
696.188	99.2015
696.67	99.1252
697.152	99.0157
697.634	98.8923
698.116	98.7783
698.599	98.6902
699.081	98.631
699.563	98.5891
700.045	98.5445
700.527	98.4784
701.009	98.3813
701.491	98.258
701.973	98.1241
702.456	98.0008
702.938	97.9069
703.42	97.854
703.902	97.8444
704.384	97.8721
704.866	97.9255
705.348	97.9908
705.83	98.0537
706.313	98.101
706.795	98.1215
707.277	98.1081
707.759	98.0599
708.241	97.9833
708.723	97.891
709.205	97.7978
709.688	97.7164
710.17	97.653
710.652	97.6065
711.134	97.5691
711.616	97.5307
712.098	97.4819
712.58	97.4174
713.062	97.3362
713.544	97.2408
714.027	97.135
714.509	97.0235
714.991	96.9116
715.473	96.8053
715.955	96.71
716.437	96.6287
716.919	96.5599
717.402	96.496
717.884	96.4256
718.366	96.3368
718.848	96.223
719.33	96.087
719.812	95.9419
720.294	95.807
720.776	95.6994
721.259	95.6271
721.741	95.5848
722.223	95.5572
722.705	95.5256
723.187	95.4759
723.669	95.4034
724.151	95.3137
724.633	95.2181
725.115	95.1277
725.598	95.0478
726.08	94.9773
726.562	94.9109
727.044	94.8448
727.526	94.7791
728.008	94.7184
728.49	94.6679
728.972	94.628
729.455	94.5911
729.937	94.5431
730.419	94.4688
730.901	94.3595
731.383	94.2183
731.865	94.06
732.347	93.9048
732.83	93.77
733.312	93.6624
733.794	93.577
734.276	93.5015
734.758	93.4248
735.24	93.3458
735.722	93.2761
736.204	93.2359
736.687	93.2444
737.169	93.309
737.651	93.4191
738.133	93.5466
738.615	93.6552
739.097	93.7131
739.579	93.7047
740.061	93.6353
740.543	93.5279
741.026	93.4124
741.508	93.3155
741.99	93.2506
742.472	93.216
742.954	93.1977
743.436	93.1762
743.918	93.1339
744.4	93.0606
744.883	92.955
745.365	92.8239
745.847	92.6793
746.329	92.5357
746.811	92.4071
747.293	92.3045
747.775	92.2341
748.257	92.1959
748.74	92.184
749.222	92.1877
749.704	92.194
750.186	92.1915
750.668	92.1726
751.15	92.1352
751.632	92.0809
752.114	92.0138
752.597	91.9368
753.079	91.852
753.561	91.7598
754.043	91.6619
754.525	91.5614
755.007	91.4637
755.489	91.3743
755.971	91.2966
756.454	91.2302
756.936	91.1713
757.418	91.1139
757.9	91.0535
758.382	90.9887
758.864	90.9212
759.346	90.854
759.828	90.7884
760.311	90.7214
760.793	90.6471
761.275	90.5593
761.757	90.4554
762.239	90.3392
762.721	90.2208
763.203	90.1126
763.685	90.0236
764.168	89.9552
764.65	89.8998
765.132	89.8437
765.614	89.7735
766.096	89.6814
766.578	89.569
767.06	89.4452
767.543	89.3219
768.025	89.208
768.507	89.1051
768.989	89.0083
769.471	88.909
769.953	88.801
770.435	88.6844
770.917	88.5663
771.399	88.4577
771.882	88.3683
772.364	88.3026
772.846	88.258
773.328	88.2264
773.81	88.1984
774.292	88.1674
774.774	88.1311
775.256	88.0908
775.739	88.0478
776.221	88.0005
776.703	87.9434
777.185	87.8692
777.667	87.7725
778.149	87.6538
778.631	87.5208
779.114	87.3866
779.596	87.2648
780.078	87.1642
780.56	87.0849
781.042	87.0183
781.524	86.9503
782.006	86.8668
782.488	86.7584
782.971	86.6243
783.453	86.4711
783.935	86.3106
784.417	86.1549
784.899	86.0125
785.381	85.886
785.863	85.7727
786.345	85.6664
786.827	85.561
787.31	85.4531
787.792	85.3433
788.274	85.2363
788.756	85.139
789.238	85.0574
789.72	84.9941
790.202	84.9467
790.684	84.9079
791.167	84.8674
791.649	84.815
792.131	84.7437
792.613	84.6523
793.095	84.5453
793.577	84.4306
794.059	84.3169
794.541	84.2098
795.024	84.1104
795.506	84.0156
795.988	83.9204
796.47	83.8207
796.952	83.7148
797.434	83.6036
797.916	83.4889
798.398	83.3709
798.881	83.2473
799.363	83.1139
799.845	82.967
800.327	82.8072
800.809	82.6404
801.291	82.4778
801.773	82.3318
802.255	82.2118
802.737	82.12
803.22	82.0509
803.702	81.9931
804.184	81.9351
804.666	81.8692
805.148	81.7953
805.63	81.7193
806.112	81.6492
806.595	81.5901
807.077	81.5401
807.559	81.4904
808.041	81.4285
808.523	81.3443
809.005	81.2349
809.487	81.1069
809.969	80.9741
810.452	80.8522
810.934	80.7525
811.416	80.6771
811.898	80.6183
812.38	80.5614
812.862	80.4906
813.344	80.3949
813.826	80.2714
814.309	80.1256
814.791	79.9681
815.273	79.8103
815.755	79.66
816.237	79.5197
816.719	79.3866
817.201	79.2556
817.683	79.122
818.165	78.9839
818.648	78.8426
819.13	78.7018
819.612	78.5648
820.094	78.4331
820.576	78.3046
821.058	78.1753
821.54	78.0401
822.023	77.8964
822.505	77.7452
822.987	77.5917
823.469	77.4441
823.951	77.3111
824.433	77.1983
824.915	77.1063
825.398	77.03
825.88	76.9596
826.362	76.8833
826.844	76.791
827.326	76.6772
827.808	76.5422
828.29	76.3926
828.772	76.2386
829.254	76.0912
829.737	75.9589
830.219	75.8458
830.701	75.7501
831.183	75.6651
831.665	75.581
832.147	75.4871
832.629	75.375
833.111	75.2411
833.594	75.0876
834.076	74.9231
834.558	74.7609
835.04	74.6164
835.522	74.5031
836.004	74.4294
836.486	74.3956
836.968	74.3939
837.451	74.4102
837.933	74.4272
838.415	74.4288
838.897	74.4047
839.379	74.3515
839.861	74.2739
840.343	74.182
840.825	74.0878
841.308	74.0025
841.79	73.9333
842.272	73.8829
842.754	73.8493
843.236	73.8272
843.718	73.8097
844.2	73.79
844.682	73.7625
845.165	73.7245
845.647	73.6762
846.129	73.6209
846.611	73.5638
847.093	73.5102
847.575	73.4638
848.057	73.4248
848.539	73.3896
849.021	73.3525
849.504	73.3081
849.986	73.2544
850.468	73.1948
850.95	73.1385
851.432	73.0976
851.914	73.0836
852.396	73.1023
852.879	73.1519
853.361	73.2227
853.843	73.3
854.325	73.3682
854.807	73.4161
855.289	73.439
855.771	73.4393
856.253	73.4244
856.736	73.4033
857.218	73.3841
857.7	73.3717
858.182	73.3692
858.664	73.3775
859.146	73.3977
859.628	73.4306
860.11	73.4761
860.592	73.5322
861.075	73.5941
861.557	73.6545
862.039	73.7047
862.521	73.7375
863.003	73.749
863.485	73.7401
863.967	73.7159
864.449	73.6846
864.932	73.6556
865.414	73.6375
865.896	73.6367
866.378	73.6569
866.86	73.6984
867.342	73.7585
867.824	73.8316
868.307	73.9104
868.789	73.987
869.271	74.0545
869.753	74.1091
870.235	74.1505
870.717	74.1814
871.199	74.2067
871.681	74.2304
872.164	74.2546
872.646	74.2784
873.128	74.299
873.61	74.3142
874.092	74.3235
874.574	74.3301
875.056	74.34
875.538	74.3598
876.02	74.394
876.503	74.443
876.985	74.5022
877.467	74.5631
877.949	74.6166
878.431	74.6548
878.913	74.6746
879.395	74.6772
879.878	74.668
880.36	74.6542
880.842	74.6431
881.324	74.6399
881.806	74.6468
882.288	74.663
882.77	74.6854
883.252	74.7092
883.735	74.7292
884.217	74.7413
884.699	74.7428
885.181	74.7335
885.663	74.7153
886.145	74.692
886.627	74.6675
887.109	74.6454
887.592	74.6274
888.074	74.6134
888.556	74.602
889.038	74.5914
889.52	74.58
890.002	74.5675
890.484	74.5548
890.966	74.5428
891.448	74.5325
891.931	74.5238
892.413	74.5153
892.895	74.5049
893.377	74.4896
893.859	74.4663
894.341	74.4324
894.823	74.3861
895.306	74.3271
895.788	74.2566
896.27	74.1778
896.752	74.0951
897.234	74.0132
897.716	73.9359
898.198	73.865
898.68	73.7996
899.163	73.7371
899.645	73.6744
900.127	73.6093
900.609	73.5421
901.091	73.4752
901.573	73.412
902.055	73.3554
902.537	73.3056
903.019	73.2598
903.502	73.2127
903.984	73.1582
904.466	73.0917
904.948	73.0113
905.43	72.9183
905.912	72.8167
906.394	72.7115
906.876	72.6072
907.359	72.5079
907.841	72.4163
908.323	72.3344
908.805	72.2633
909.287	72.2027
909.769	72.15
910.251	72.1005
910.734	72.0477
911.216	71.9852
911.698	71.9092
912.18	71.8201
912.662	71.7231
913.144	71.627
913.626	71.5413
914.108	71.4726
914.591	71.4223
915.073	71.386
915.555	71.355
916.037	71.3196
916.519	71.2719
917.001	71.2082
917.483	71.1292
917.965	71.0387
918.447	70.9412
918.93	70.8409
919.412	70.74
919.894	70.6398
920.376	70.5408
920.858	70.4441
921.34	70.3508
921.822	70.2622
922.305	70.1782
922.787	70.0977
923.269	70.018
923.751	69.9365
924.233	69.8512
924.715	69.7616
925.197	69.6687
925.679	69.5743
926.162	69.4796
926.644	69.3851
927.126	69.2895
927.608	69.1906
928.09	69.0865
928.572	68.9758
929.054	68.8589
929.536	68.7377
930.019	68.615
930.501	68.4943
930.983	68.3786
931.465	68.27
931.947	68.1691
932.429	68.0748
932.911	67.9842
933.393	67.8931
933.875	67.797
934.358	67.6927
934.84	67.5793
935.322	67.4587
935.804	67.3362
936.286	67.2181
936.768	67.1107
937.25	67.0178
937.732	66.9396
938.215	66.8732
938.697	66.8125
939.179	66.7512
939.661	66.6837
940.143	66.6066
940.625	66.5189
941.107	66.422
941.59	66.3183
942.072	66.2111
942.554	66.104
943.036	66.0002
943.518	65.9027
944	65.8135
944.482	65.7334
944.964	65.6615
945.447	65.5953
945.929	65.5318
946.411	65.4673
946.893	65.3994
947.375	65.326
947.857	65.2459
948.339	65.1579
948.821	65.0607
949.303	64.9529
949.786	64.8346
950.268	64.7079
950.75	64.5779
951.232	64.452
951.714	64.3381
952.196	64.2417
952.678	64.1637
953.16	64.0994
953.643	64.0397
954.125	63.9735
954.607	63.8918
955.089	63.7901
955.571	63.67
956.053	63.5377
956.535	63.4015
957.018	63.269
957.5	63.1445
957.982	63.0286
958.464	62.9195
958.946	62.8147
959.428	62.712
959.91	62.6111
960.392	62.5121
960.875	62.415
961.357	62.3185
961.839	62.2202
962.321	62.1173
962.803	62.0078
963.285	61.8918
963.767	61.7712
964.249	61.6491
964.731	61.5281
965.214	61.4096
965.696	61.2927
966.178	61.1755
966.66	61.0565
967.142	60.9358
967.624	60.8162
968.106	60.702
968.588	60.5982
969.071	60.5077
969.553	60.4305
970.035	60.3629
970.517	60.2987
970.999	60.2304
971.481	60.1522
971.963	60.0606
972.446	59.9559
972.928	59.8413
973.41	59.722
973.892	59.6036
974.374	59.4908
974.856	59.3862
975.338	59.2906
975.82	59.2027
976.303	59.1202
976.785	59.041
977.267	58.9634
977.749	58.8877
978.231	58.8154
978.713	58.7498
979.195	58.694
979.677	58.6507
980.159	58.6207
980.642	58.6026
981.124	58.5927
981.606	58.5865
982.088	58.5791
982.57	58.5677
983.052	58.552
983.534	58.5349
984.016	58.5221
984.499	58.5207
984.981	58.5381
985.463	58.5799
985.945	58.6483
986.427	58.7414
986.909	58.8535
987.391	58.9762
987.874	59.1005
988.356	59.2191
988.838	59.3282
989.32	59.4291
989.802	59.5269
990.284	59.6295
990.766	59.7445
991.248	59.8769
991.731	60.028
992.213	60.1952
992.695	60.3741
993.177	60.5598
993.659	60.749
994.141	60.9406
994.623	61.1341
995.105	61.329
995.587	61.5235
996.07	61.7144
996.552	61.8984
997.034	62.074
997.516	62.2424
997.998	62.4075
998.48	62.5738
998.962	62.7438
999.444	62.916
999.927	63.0843
1000.41	63.2403
1000.89	63.3766
1001.37	63.4903
1001.86	63.5847
1002.34	63.6681
1002.82	63.7505
1003.3	63.8396
1003.78	63.9372
1004.27	64.0389
1004.75	64.1357
1005.23	64.2178
1005.71	64.2778
1006.19	64.3131
1006.68	64.3259
1007.16	64.3204
1007.64	64.3013
1008.12	64.2714
1008.61	64.2313
1009.09	64.1801
1009.57	64.1169
1010.05	64.0415
1010.53	63.9544
1011.02	63.8565
1011.5	63.7484
1011.98	63.6303
1012.46	63.5028
1012.94	63.3669
1013.43	63.2249
1013.91	63.0793
1014.39	62.9321
1014.87	62.7833
1015.36	62.6306
1015.84	62.4701
1016.32	62.298
1016.8	62.1126
1017.28	61.9154
1017.76	61.7111
1018.25	61.5052
1018.73	61.3025
1019.21	61.1049
1019.69	60.9115
1020.18	60.7192
1020.66	60.5246
1021.14	60.3257
1021.62	60.1217
1022.1	59.9126
1022.59	59.6975
1023.07	59.4737
1023.55	59.2371
1024.03	58.9839
1024.52	58.7136
1025	58.4299
1025.48	58.1413
1025.96	57.8588
1026.44	57.592
1026.93	57.3466
1027.41	57.1219
1027.89	56.9122
1028.37	56.7093
1028.85	56.5063
1029.34	56.3004
1029.82	56.094
1030.3	55.893
1030.78	55.7036
1031.27	55.5299
1031.75	55.3718
1032.23	55.2253
1032.71	55.0849
1033.19	54.9453
1033.67	54.804
1034.16	54.6616
1034.64	54.5207
1035.12	54.3845
1035.6	54.2555
1036.09	54.1347
1036.57	54.0222
1037.05	53.9169
1037.53	53.8184
1038.02	53.7258
1038.5	53.6385
1038.98	53.5557
1039.46	53.4764
1039.94	53.4001
1040.42	53.3276
1040.91	53.2603
1041.39	53.2002
1041.87	53.1481
1042.35	53.1032
1042.84	53.0626
1043.32	53.0222
1043.8	52.9792
1044.28	52.9338
1044.76	52.8898
1045.25	52.8538
1045.73	52.8323
1046.21	52.8291
1046.69	52.8431
1047.17	52.8684
1047.66	52.8969
1048.14	52.9217
1048.62	52.9405
1049.1	52.9562
1049.59	52.9755
1050.07	53.0059
1050.55	53.0514
1051.03	53.111
1051.51	53.1782
1052	53.2441
1052.48	53.3006
1052.96	53.343
1053.44	53.3714
1053.92	53.3895
1054.41	53.4028
1054.89	53.4164
1055.37	53.4342
1055.85	53.4581
1056.34	53.489
1056.82	53.5267
1057.3	53.5695
1057.78	53.6132
1058.26	53.6516
1058.75	53.6769
1059.23	53.6823
1059.71	53.6649
1060.19	53.6273
1060.67	53.5782
1061.16	53.5292
1061.64	53.4912
1062.12	53.47
1062.6	53.4647
1063.09	53.4682
1063.57	53.4711
1064.05	53.4659
1064.53	53.4505
1065.01	53.4287
1065.5	53.4083
1065.98	53.3972
1066.46	53.3993
1066.94	53.4136
1067.42	53.4344
1067.91	53.4544
1068.39	53.4681
1068.87	53.4733
1069.35	53.4711
1069.84	53.4639
1070.32	53.4533
1070.8	53.4387
1071.28	53.4178
1071.76	53.3889
1072.24	53.3526
1072.73	53.3131
1073.21	53.2774
1073.69	53.2527
1074.17	53.2439
1074.66	53.2521
1075.14	53.2745
1075.62	53.3063
1076.1	53.344
1076.58	53.3868
1077.07	53.4368
1077.55	53.4973
1078.03	53.5706
1078.51	53.6561
1078.99	53.7493
1079.48	53.8441
1079.96	53.9347
1080.44	54.0184
1080.92	54.096
1081.41	54.1711
1081.89	54.2482
1082.37	54.3302
1082.85	54.417
1083.33	54.5055
1083.82	54.5913
1084.3	54.6704
1084.78	54.7411
1085.26	54.8038
1085.74	54.8607
1086.23	54.9144
1086.71	54.9666
1087.19	55.0173
1087.67	55.0662
1088.16	55.1127
1088.64	55.158
1089.12	55.2042
1089.6	55.2546
1090.08	55.3111
1090.57	55.3734
1091.05	55.4378
1091.53	55.4976
1092.01	55.5449
1092.49	55.5729
1092.98	55.5784
1093.46	55.5634
1093.94	55.5348
1094.42	55.5025
1094.9	55.4768
1095.39	55.4651
1095.87	55.4701
1096.35	55.4897
1096.83	55.5176
1097.32	55.5464
1097.8	55.5695
1098.28	55.5833
1098.76	55.588
1099.24	55.5871
1099.73	55.5857
1100.21	55.5894
1100.69	55.6025
1101.17	55.6279
1101.65	55.6662
1102.14	55.716
1102.62	55.7739
1103.1	55.8346
1103.58	55.8913
1104.07	55.9368
1104.55	55.965
1105.03	55.9729
1105.51	55.962
1105.99	55.9386
1106.48	55.9119
1106.96	55.8916
1107.44	55.8854
1107.92	55.8967
1108.4	55.9246
1108.89	55.9647
1109.37	56.0115
1109.85	56.0609
1110.33	56.1105
1110.82	56.1595
1111.3	56.2077
1111.78	56.2532
1112.26	56.2931
1112.74	56.3237
1113.23	56.343
1113.71	56.3521
1114.19	56.356
1114.67	56.3622
1115.15	56.3779
1115.64	56.4078
1116.12	56.4514
1116.6	56.5046
1117.08	56.561
1117.57	56.6155
1118.05	56.6666
1118.53	56.717
1119.01	56.7719
1119.49	56.8362
1119.98	56.9119
1120.46	56.9966
1120.94	57.0844
1121.42	57.1683
1121.9	57.2435
1122.39	57.3085
1122.87	57.3655
1123.35	57.4189
1123.83	57.4729
1124.32	57.53
1124.8	57.5902
1125.28	57.6525
1125.76	57.7162
1126.24	57.7826
1126.72	57.8545
1127.21	57.9358
1127.69	58.0286
1128.17	58.1323
1128.65	58.2426
1129.14	58.3528
1129.62	58.4558
1130.1	58.546
1130.58	58.6218
1131.07	58.6851
1131.55	58.741
1132.03	58.7955
1132.51	58.8544
1132.99	58.9215
1133.47	58.9981
1133.96	59.0836
1134.44	59.1757
1134.92	59.2713
1135.4	59.3671
1135.89	59.4604
1136.37	59.5489
1136.85	59.6313
1137.33	59.7071
1137.81	59.7764
1138.3	59.8398
1138.78	59.8984
1139.26	59.9535
1139.74	60.007
1140.22	60.0613
1140.71	60.1189
1141.19	60.1827
1141.67	60.2543
1142.15	60.3343
1142.63	60.4216
1143.12	60.5138
1143.6	60.6082
1144.08	60.7026
1144.56	60.7961
1145.05	60.889
1145.53	60.9824
1146.01	61.077
1146.49	61.1729
1146.97	61.2692
1147.46	61.3655
1147.94	61.4618
1148.42	61.5602
1148.9	61.6637
1149.38	61.7758
1149.87	61.8982
1150.35	62.0306
1150.83	62.1697
1151.31	62.3109
1151.8	62.4501
1152.28	62.5854
1152.76	62.718
1153.24	62.8508
1153.72	62.9872
1154.21	63.1287
1154.69	63.2742
1155.17	63.4206
1155.65	63.5644
1156.13	63.7037
1156.62	63.8393
1157.1	63.9745
1157.58	64.1129
1158.06	64.2563
1158.55	64.4027
1159.03	64.547
1159.51	64.6824
1159.99	64.8032
1160.47	64.9069
1160.96	64.9958
1161.44	65.0752
1161.92	65.1517
1162.4	65.2304
1162.88	65.3141
1163.37	65.4023
1163.85	65.4935
1164.33	65.5862
1164.81	65.6799
1165.3	65.7752
1165.78	65.8728
1166.26	65.972
1166.74	66.0704
1167.22	66.1641
1167.71	66.2494
1168.19	66.3239
1168.67	66.388
1169.15	66.4439
1169.63	66.4951
1170.12	66.5444
1170.6	66.5929
1171.08	66.6401
1171.56	66.6849
1172.05	66.7269
1172.53	66.7676
1173.01	66.81
1173.49	66.858
1173.97	66.9143
1174.46	66.9794
1174.94	67.0514
1175.42	67.1262
1175.9	67.1999
1176.38	67.2693
1176.87	67.3336
1177.35	67.3931
1177.83	67.449
1178.31	67.5018
1178.8	67.5511
1179.28	67.5958
1179.76	67.6349
1180.24	67.6688
1180.72	67.6992
1181.21	67.7292
1181.69	67.7615
1182.17	67.7975
1182.65	67.8366
1183.13	67.8765
1183.62	67.9144
1184.1	67.9486
1184.58	67.9797
1185.06	68.01
1185.55	68.043
1186.03	68.0811
1186.51	68.1246
1186.99	68.1709
1187.47	68.2149
1187.95	68.2516
1188.44	68.2775
1188.92	68.2921
1189.4	68.2986
1189.88	68.302
1190.37	68.3074
1190.85	68.318
1191.33	68.3335
1191.81	68.3507
1192.29	68.3647
1192.78	68.3714
1193.26	68.3692
1193.74	68.3599
1194.22	68.3486
1194.7	68.3413
1195.19	68.3433
1195.67	68.3569
1196.15	68.3809
1196.63	68.4107
1197.12	68.4401
1197.6	68.4632
1198.08	68.4757
1198.56	68.4763
1199.04	68.4659
1199.53	68.4475
1200.01	68.4246
1200.49	68.4005
1200.97	68.3777
1201.45	68.3575
1201.94	68.3402
1202.42	68.3253
1202.9	68.3114
1203.38	68.2967
1203.87	68.2791
1204.35	68.2573
1204.83	68.231
1205.31	68.2019
1205.79	68.1731
1206.28	68.1481
1206.76	68.1303
1207.24	68.1204
1207.72	68.1168
1208.2	68.1151
1208.69	68.1096
1209.17	68.095
1209.65	68.0688
1210.13	68.0319
1210.62	67.9887
1211.1	67.9457
1211.58	67.9094
1212.06	67.8842
1212.54	67.8715
1213.03	67.8696
1213.51	67.8743
1213.99	67.8808
1214.47	67.8855
1214.95	67.8862
1215.44	67.8829
1215.92	67.8769
1216.4	67.8702
1216.88	67.8645
1217.37	67.8611
1217.85	67.8608
1218.33	67.8634
1218.81	67.8685
1219.29	67.8748
1219.78	67.8802
1220.26	67.8818
1220.74	67.8763
1221.22	67.8606
1221.7	67.8328
1222.19	67.7926
1222.67	67.7421
1223.15	67.6852
1223.63	67.6268
1224.12	67.5719
1224.6	67.5242
1225.08	67.4857
1225.56	67.456
1226.04	67.4325
1226.53	67.4117
1227.01	67.3897
1227.49	67.3633
1227.97	67.3306
1228.45	67.2916
1228.94	67.2475
1229.42	67.2008
1229.9	67.1545
1230.38	67.1107
1230.87	67.0704
1231.35	67.0333
1231.83	66.9975
1232.31	66.9605
1232.79	66.9199
1233.28	66.8744
1233.76	66.8239
1234.24	66.7702
1234.72	66.7157
1235.2	66.6632
1235.69	66.6147
1236.17	66.571
1236.65	66.5312
1237.13	66.4936
1237.61	66.456
1238.1	66.4166
1238.58	66.375
1239.06	66.3317
1239.54	66.2883
1240.03	66.2466
1240.51	66.2081
1240.99	66.1732
1241.47	66.1413
1241.95	66.1112
1242.43	66.081
1242.92	66.0491
1243.4	66.014
1243.88	65.9748
1244.36	65.9309
1244.85	65.8825
1245.33	65.8299
1245.81	65.7744
1246.29	65.7177
1246.78	65.6621
1247.26	65.6101
1247.74	65.5635
1248.22	65.5232
1248.7	65.4886
1249.18	65.4578
1249.67	65.428
1250.15	65.3965
1250.63	65.3616
1251.11	65.3226
1251.6	65.2803
1252.08	65.2357
1252.56	65.1902
1253.04	65.144
1253.52	65.0964
1254.01	65.0456
1254.49	64.9896
1254.97	64.9271
1255.45	64.8578
1255.93	64.783
1256.42	64.7053
1256.9	64.6277
1257.38	64.5532
1257.86	64.484
1258.35	64.4213
1258.83	64.3646
1259.31	64.3123
1259.79	64.2618
1260.27	64.2097
1260.76	64.1528
1261.24	64.0885
1261.72	64.0152
1262.2	63.9334
1262.68	63.8448
1263.17	63.7527
1263.65	63.6607
1264.13	63.572
1264.61	63.4891
1265.1	63.4128
1265.58	63.3433
1266.06	63.2796
1266.54	63.2212
1267.02	63.1671
1267.51	63.1168
1267.99	63.0692
1268.47	63.0231
1268.95	62.9763
1269.43	62.9267
1269.92	62.8722
1270.4	62.812
1270.88	62.747
1271.36	62.6791
1271.85	62.6117
1272.33	62.5482
1272.81	62.4912
1273.29	62.4421
1273.77	62.4007
1274.26	62.3658
1274.74	62.3357
1275.22	62.3083
1275.7	62.2823
1276.18	62.2565
1276.67	62.2301
1277.15	62.2024
1277.63	62.1729
1278.11	62.1409
1278.6	62.1062
1279.08	62.0688
1279.56	62.0294
1280.04	61.9891
1280.52	61.9491
1281.01	61.9105
1281.49	61.8737
1281.97	61.8388
1282.45	61.8051
1282.93	61.7719
1283.42	61.7382
1283.9	61.7033
1284.38	61.667
1284.86	61.629
1285.34	61.5893
1285.83	61.548
1286.31	61.5052
1286.79	61.4613
1287.27	61.4169
1287.76	61.3731
1288.24	61.3312
1288.72	61.2926
1289.2	61.2586
1289.68	61.23
1290.17	61.2072
1290.65	61.1896
1291.13	61.1759
1291.61	61.1646
1292.09	61.1541
1292.58	61.1429
1293.06	61.1299
1293.54	61.1144
1294.02	61.0958
1294.51	61.0739
1294.99	61.0483
1295.47	61.0188
1295.95	60.9853
1296.43	60.9477
1296.92	60.9061
1297.4	60.8612
1297.88	60.8136
1298.36	60.7641
1298.84	60.7137
1299.33	60.6634
1299.81	60.6141
1300.29	60.567
1300.77	60.5226
1301.26	60.4817
1301.74	60.4442
1302.22	60.4096
1302.7	60.3769
1303.18	60.3447
1303.66	60.3119
1304.15	60.2774
1304.63	60.2411
1305.11	60.2035
1305.59	60.1654
1306.08	60.1281
1306.56	60.0925
1307.04	60.059
1307.52	60.0273
1308	59.9963
1308.49	59.9648
1308.97	59.9314
1309.45	59.8953
1309.93	59.856
1310.41	59.8141
1310.9	59.7707
1311.38	59.7277
1311.86	59.6869
1312.34	59.6504
1312.83	59.6192
1313.31	59.5938
1313.79	59.5736
1314.27	59.5572
1314.75	59.5425
1315.24	59.5274
1315.72	59.51
1316.2	59.4889
1316.68	59.4637
1317.16	59.4349
1317.65	59.4041
1318.13	59.3729
1318.61	59.3435
1319.09	59.3172
1319.58	59.2946
1320.06	59.2751
1320.54	59.257
1321.02	59.2376
1321.5	59.2147
1321.99	59.1865
1322.47	59.1531
1322.95	59.1159
1323.43	59.0775
1323.91	59.0408
1324.4	59.0081
1324.88	58.9803
1325.36	58.9567
1325.84	58.9359
1326.33	58.9163
1326.81	58.8969
1327.29	58.8779
1327.77	58.8602
1328.25	58.8448
1328.74	58.8317
1329.22	58.8196
1329.7	58.8063
1330.18	58.7892
1330.66	58.7666
1331.15	58.7382
1331.63	58.7052
1332.11	58.67
1332.59	58.6347
1333.08	58.6006
1333.56	58.5681
1334.04	58.537
1334.52	58.5071
1335	58.4796
1335.49	58.4563
1335.97	58.4396
1336.45	58.4305
1336.93	58.4281
1337.41	58.4289
1337.9	58.4277
1338.38	58.4199
1338.86	58.4028
1339.34	58.3775
1339.83	58.3482
1340.31	58.321
1340.79	58.3015
1341.27	58.2925
1341.75	58.2936
1342.23	58.3008
1342.72	58.309
1343.2	58.3135
1343.68	58.3117
1344.16	58.3037
1344.65	58.2913
1345.13	58.277
1345.61	58.2627
1346.09	58.2491
1346.57	58.2359
1347.06	58.2229
1347.54	58.2101
1348.02	58.1985
1348.5	58.1891
1348.98	58.1821
1349.47	58.1766
1349.95	58.1703
1350.43	58.1604
1350.91	58.1451
1351.4	58.124
1351.88	58.099
1352.36	58.0738
1352.84	58.0518
1353.32	58.0358
1353.81	58.0263
1354.29	58.0218
1354.77	58.0196
1355.25	58.0173
1355.73	58.0128
1356.22	58.0059
1356.7	57.9968
1357.18	57.9861
1357.66	57.9742
1358.14	57.9608
1358.63	57.9456
1359.11	57.9288
1359.59	57.9116
1360.07	57.896
1360.56	57.8843
1361.04	57.8779
1361.52	57.877
1362	57.8796
1362.48	57.8829
1362.97	57.8837
1363.45	57.8797
1363.93	57.8706
1364.41	57.8577
1364.89	57.8436
1365.38	57.8312
1365.86	57.8224
1366.34	57.8179
1366.82	57.8169
1367.31	57.8177
1367.79	57.8183
1368.27	57.8168
1368.75	57.8119
1369.23	57.8031
1369.72	57.7906
1370.2	57.7752
1370.68	57.7578
1371.16	57.7395
1371.64	57.7215
1372.13	57.7044
1372.61	57.6885
1373.09	57.6735
1373.57	57.659
1374.06	57.6443
1374.54	57.6292
1375.02	57.6138
1375.5	57.5985
1375.98	57.5834
1376.47	57.5688
1376.95	57.554
1377.43	57.5384
1377.91	57.5216
1378.39	57.5033
1378.88	57.4846
1379.36	57.4668
1379.84	57.4519
1380.32	57.4415
1380.81	57.436
1381.29	57.4348
1381.77	57.4363
1382.25	57.4383
1382.73	57.439
1383.22	57.4375
1383.7	57.434
1384.18	57.4297
1384.66	57.4261
1385.14	57.4243
1385.63	57.4247
1386.11	57.4267
1386.59	57.4286
1387.07	57.4288
1387.56	57.4255
1388.04	57.4175
1388.52	57.4043
1389	57.3859
1389.48	57.3631
1389.97	57.3367
1390.45	57.3082
1390.93	57.2795
1391.41	57.2529
1391.89	57.2306
1392.38	57.2142
1392.86	57.2041
1393.34	57.199
1393.82	57.1959
1394.31	57.1908
1394.79	57.1804
1395.27	57.1626
1395.75	57.1381
1396.23	57.1101
1396.71	57.0834
1397.2	57.0622
1397.68	57.0488
1398.16	57.0421
1398.64	57.038
1399.13	57.0299
1399.61	57.0119
1400.09	56.9804
1400.57	56.9354
1401.05	56.8809
1401.54	56.8229
1402.02	56.7673
1402.5	56.7177
1402.98	56.675
1403.46	56.637
1403.95	56.6006
1404.43	56.5628
1404.91	56.5227
1405.39	56.4812
1405.88	56.4406
1406.36	56.4028
1406.84	56.3683
1407.32	56.336
1407.8	56.3036
1408.29	56.269
1408.77	56.2311
1409.25	56.1908
1409.73	56.1495
1410.21	56.1092
1410.7	56.0705
1411.18	56.0324
1411.66	55.9932
1412.14	55.9514
1412.62	55.9068
1413.11	55.8608
1413.59	55.8166
1414.07	55.7771
1414.55	55.7441
1415.04	55.717
1415.52	55.6937
1416	55.6711
1416.48	55.6469
1416.96	55.6204
1417.45	55.5925
1417.93	55.5654
1418.41	55.5407
1418.89	55.5191
1419.38	55.4999
1419.86	55.4814
1420.34	55.4622
1420.82	55.4419
1421.3	55.4211
1421.79	55.4006
1422.27	55.3812
1422.75	55.3625
1423.23	55.3436
1423.71	55.3238
1424.2	55.3035
1424.68	55.285
1425.16	55.2712
1425.64	55.2648
1426.12	55.2666
1426.61	55.2746
1427.09	55.2843
1427.57	55.2904
1428.05	55.2883
1428.54	55.2765
1429.02	55.2565
1429.5	55.2325
1429.98	55.2087
1430.46	55.1883
1430.95	55.1717
1431.43	55.1578
1431.91	55.1445
1432.39	55.1311
1432.88	55.1186
1433.36	55.1094
1433.84	55.1057
1434.32	55.1076
1434.8	55.1128
1435.29	55.1164
1435.77	55.113
1436.25	55.0985
1436.73	55.0725
1437.21	55.0384
1437.7	55.0016
1438.18	54.9676
1438.66	54.9393
1439.14	54.9166
1439.62	54.8966
1440.11	54.8757
1440.59	54.8514
1441.07	54.823
1441.55	54.7918
1442.04	54.76
1442.52	54.7294
1443	54.7005
1443.48	54.6724
1443.96	54.6439
1444.45	54.6143
1444.93	54.5837
1445.41	54.5534
1445.89	54.5246
1446.37	54.498
1446.86	54.4732
1447.34	54.4491
1447.82	54.4246
1448.3	54.3999
1448.79	54.376
1449.27	54.3549
1449.75	54.3384
1450.23	54.3268
1450.71	54.319
1451.2	54.3128
1451.68	54.3062
1452.16	54.2985
1452.64	54.2909
1453.12	54.2863
1453.61	54.2878
1454.09	54.2977
1454.57	54.3156
1455.05	54.3393
1455.54	54.3643
1456.02	54.3861
1456.5	54.4009
1456.98	54.4075
1457.46	54.4066
1457.94	54.4008
1458.43	54.3923
1458.91	54.3824
1459.39	54.3713
1459.87	54.3586
1460.36	54.3442
1460.84	54.3287
1461.32	54.3138
1461.8	54.3019
1462.28	54.2952
1462.77	54.2947
1463.25	54.3007
1463.73	54.3122
1464.21	54.3276
1464.69	54.3453
1465.18	54.3638
1465.66	54.3819
1466.14	54.3989
1466.62	54.4142
1467.11	54.4277
1467.59	54.44
1468.07	54.452
1468.55	54.4653
1469.03	54.4819
1469.52	54.5036
1470	54.5316
1470.48	54.5666
1470.96	54.608
1471.44	54.6544
1471.93	54.7038
1472.41	54.7536
1472.89	54.8012
1473.37	54.8443
1473.86	54.8813
1474.34	54.9116
1474.82	54.9357
1475.3	54.9552
1475.78	54.9725
1476.27	54.9903
1476.75	55.0109
1477.23	55.0356
1477.71	55.0642
1478.19	55.0955
1478.68	55.1276
1479.16	55.1586
1479.64	55.1872
1480.12	55.2129
1480.61	55.2356
1481.09	55.2553
1481.57	55.2717
1482.05	55.2844
1482.53	55.2929
1483.02	55.2976
1483.5	55.3003
1483.98	55.3038
1484.46	55.3117
1484.94	55.3268
1485.43	55.3503
1485.91	55.381
1486.39	55.4157
1486.87	55.4504
1487.36	55.4812
1487.84	55.5059
1488.32	55.5242
1488.8	55.5371
1489.28	55.546
1489.77	55.5512
1490.25	55.552
1490.73	55.5466
1491.21	55.5338
1491.69	55.514
1492.18	55.4899
1492.66	55.4663
1493.14	55.4481
1493.62	55.4397
1494.1	55.4422
1494.59	55.4539
1495.07	55.4701
1495.55	55.4847
1496.03	55.4923
1496.52	55.4903
1497	55.4789
1497.48	55.4616
1497.96	55.4428
1498.44	55.4265
1498.93	55.415
1499.41	55.408
1499.89	55.4035
1500.37	55.399
1500.85	55.3922
1501.34	55.3829
1501.82	55.3719
1502.3	55.3617
1502.78	55.3548
1503.27	55.3531
1503.75	55.3573
1504.23	55.3663
1504.71	55.3776
1505.19	55.3877
1505.68	55.3926
1506.16	55.3892
1506.64	55.3755
1507.12	55.3517
1507.6	55.3199
1508.09	55.2835
1508.57	55.246
1509.05	55.2107
1509.53	55.1798
1510.02	55.1538
1510.5	55.1322
1510.98	55.1135
1511.46	55.0959
1511.94	55.0779
1512.42	55.0591
1512.91	55.0398
1513.39	55.0211
1513.87	55.004
1514.35	54.989
1514.84	54.9752
1515.32	54.9612
1515.8	54.9453
1516.28	54.9267
1516.76	54.9056
1517.25	54.884
1517.73	54.8647
1518.21	54.8497
1518.69	54.8396
1519.17	54.8329
1519.66	54.826
1520.14	54.815
1520.62	54.797
1521.1	54.7714
1521.59	54.7412
1522.07	54.7113
1522.55	54.6871
1523.03	54.6717
1523.51	54.6647
1524	54.6625
1524.48	54.6594
1524.96	54.65
1525.44	54.6309
1525.92	54.6021
1526.41	54.567
1526.89	54.5308
1527.37	54.4985
1527.85	54.4725
1528.34	54.4525
1528.82	54.4355
1529.3	54.4181
1529.78	54.3974
1530.26	54.3731
1530.75	54.3471
1531.23	54.3225
1531.71	54.3026
1532.19	54.2889
1532.67	54.2809
1533.16	54.2753
1533.64	54.268
1534.12	54.2549
1534.6	54.2338
1535.09	54.2052
1535.57	54.1714
1536.05	54.1367
1536.53	54.1053
1537.01	54.0805
1537.5	54.0645
1537.98	54.0572
1538.46	54.0566
1538.94	54.0592
1539.42	54.0607
1539.91	54.057
1540.39	54.0461
1540.87	54.028
1541.35	54.0048
1541.84	53.98
1542.32	53.9571
1542.8	53.9384
1543.28	53.9242
1543.76	53.9127
1544.25	53.9007
1544.73	53.8848
1545.21	53.8624
1545.69	53.8333
1546.17	53.7995
1546.66	53.7644
1547.14	53.7321
1547.62	53.7055
1548.1	53.6856
1548.59	53.6714
1549.07	53.6605
1549.55	53.6495
1550.03	53.6363
1550.51	53.6197
1550.99	53.6007
1551.48	53.5811
1551.96	53.5628
1552.44	53.5473
1552.92	53.5344
1553.41	53.523
1553.89	53.5111
1554.37	53.4974
1554.85	53.4814
1555.33	53.4641
1555.82	53.4472
1556.3	53.4328
1556.78	53.4218
1557.26	53.4136
1557.74	53.4061
1558.23	53.3959
1558.71	53.3793
1559.19	53.3543
1559.67	53.3213
1560.16	53.2827
1560.64	53.2429
1561.12	53.2061
1561.6	53.1755
1562.08	53.1523
1562.57	53.1364
1563.05	53.1262
1563.53	53.1194
1564.01	53.1138
1564.49	53.1072
1564.98	53.0984
1565.46	53.0867
1565.94	53.072
1566.42	53.0548
1566.91	53.0354
1567.39	53.0142
1567.87	52.9913
1568.35	52.9667
1568.83	52.9404
1569.32	52.9126
1569.8	52.8838
1570.28	52.8549
1570.76	52.8275
1571.24	52.8031
1571.73	52.7829
1572.21	52.7674
1572.69	52.7561
1573.17	52.7473
1573.65	52.7389
1574.14	52.7286
1574.62	52.7145
1575.1	52.6955
1575.58	52.6718
1576.07	52.6441
1576.55	52.6137
1577.03	52.582
1577.51	52.5504
1577.99	52.5199
1578.48	52.4911
1578.96	52.4649
1579.44	52.4418
1579.92	52.4216
1580.4	52.4038
1580.89	52.3867
1581.37	52.3681
1581.85	52.3461
1582.33	52.3195
1582.82	52.2883
1583.3	52.2535
1583.78	52.2164
1584.26	52.178
1584.74	52.1385
1585.23	52.0968
1585.71	52.0515
1586.19	52.0018
1586.67	51.9481
1587.15	51.8928
1587.64	51.8393
1588.12	51.7917
1588.6	51.7529
1589.08	51.7238
1589.57	51.7031
1590.05	51.6874
1590.53	51.6726
1591.01	51.655
1591.49	51.6318
1591.98	51.6019
1592.46	51.5655
1592.94	51.5235
1593.42	51.4772
1593.9	51.4282
1594.39	51.3779
1594.87	51.3279
1595.35	51.2799
1595.83	51.2351
1596.32	51.1946
1596.8	51.1588
1597.28	51.1279
1597.76	51.1016
1598.24	51.0798
1598.73	51.0624
1599.21	51.049
1599.69	51.0388
1600.17	51.0295
1600.65	51.0182
1601.14	51.0012
1601.62	50.976
1602.1	50.9413
1602.58	50.8987
1603.07	50.8518
1603.55	50.8056
1604.03	50.7651
1604.51	50.7336
1604.99	50.7119
1605.47	50.6979
1605.96	50.6879
1606.44	50.6774
1606.92	50.6627
1607.4	50.6417
1607.89	50.6142
1608.37	50.5814
1608.85	50.546
1609.33	50.5108
1609.81	50.4786
1610.3	50.4513
1610.78	50.43
1611.26	50.4145
1611.74	50.4038
1612.22	50.3959
1612.71	50.3889
1613.19	50.3818
[truncated: 803 more rows]
