# Supplementary material for: Open-channel microfluidics via resonant wireless power transfer
Source: Nat Commun. 2022 Apr 6;13:1869. doi: 10.1038/s41467-022-29405-2 (PMC8987052; doi:10.1038/s41467-022-29405-2)
Supplement: Supplementary file 9 — Source Data [file 41467_2022_29405_MOESM9_ESM.zip › Source Data/Fig3G_RawFTIR_FITCvirus.xlsx]

## Sheet: FITC + Virus
Wavenumber (cm^-1)	Raw Intensity (A.U.)	Device: 17F
649.904	113.019
650.386	112.856
650.868	112.722
651.35	112.623
651.832	112.548
652.315	112.473
652.797	112.375
653.279	112.245
653.761	112.094
654.243	111.952
654.725	111.857
655.207	111.838
655.689	111.907
656.172	112.049
656.654	112.232
657.136	112.42
657.618	112.585
658.1	112.717
658.582	112.817
659.064	112.888
659.547	112.929
660.029	112.936
660.511	112.898
660.993	112.813
661.475	112.692
661.957	112.554
662.439	112.424
662.921	112.322
663.404	112.257
663.886	112.221
664.368	112.204
664.85	112.206
665.332	112.243
665.814	112.356
666.296	112.61
666.778	113.076
667.26	113.783
667.743	114.606
668.225	115.213
668.707	115.29
669.189	114.859
669.671	114.191
670.153	113.525
670.635	112.98
671.117	112.585
671.6	112.33
672.082	112.179
672.564	112.091
673.046	112.025
673.528	111.964
674.01	111.912
674.492	111.893
674.975	111.927
675.457	112.02
675.939	112.154
676.421	112.292
676.903	112.392
677.385	112.433
677.867	112.419
678.349	112.377
678.832	112.336
679.314	112.319
679.796	112.326
680.278	112.342
680.76	112.348
681.242	112.331
681.724	112.296
682.206	112.263
682.688	112.253
683.171	112.277
683.653	112.333
684.135	112.399
684.617	112.451
685.099	112.464
685.581	112.431
686.063	112.355
686.545	112.247
687.028	112.12
687.51	111.985
687.992	111.854
688.474	111.739
688.956	111.656
689.438	111.623
689.92	111.647
690.403	111.722
690.885	111.828
691.367	111.927
691.849	111.985
692.331	111.978
692.813	111.908
693.295	111.797
693.777	111.685
694.26	111.608
694.742	111.589
695.224	111.629
695.706	111.711
696.188	111.81
696.67	111.898
697.152	111.959
697.634	111.982
698.116	111.967
698.599	111.914
699.081	111.825
699.563	111.706
700.045	111.571
700.527	111.441
701.009	111.339
701.491	111.284
701.973	111.28
702.456	111.314
702.938	111.362
703.42	111.393
703.902	111.391
704.384	111.354
704.866	111.3
705.348	111.255
705.83	111.24
706.313	111.262
706.795	111.311
707.277	111.365
707.759	111.4
708.241	111.402
708.723	111.374
709.205	111.331
709.688	111.291
710.17	111.266
710.652	111.258
711.134	111.262
711.616	111.27
712.098	111.278
712.58	111.29
713.062	111.315
713.544	111.36
714.027	111.422
714.509	111.488
714.991	111.539
715.473	111.558
715.955	111.54
716.437	111.494
716.919	111.438
717.402	111.395
717.884	111.382
718.366	111.401
718.848	111.445
719.33	111.497
719.812	111.54
720.294	111.563
720.776	111.562
721.259	111.542
721.741	111.507
722.223	111.468
722.705	111.432
723.187	111.407
723.669	111.4
724.151	111.413
724.633	111.442
725.115	111.473
725.598	111.486
726.08	111.462
726.562	111.393
727.044	111.286
727.526	111.166
728.008	111.064
728.49	111.005
728.972	110.998
729.455	111.032
729.937	111.082
730.419	111.119
730.901	111.13
731.383	111.12
731.865	111.112
732.347	111.136
732.83	111.206
733.312	111.318
733.794	111.443
734.276	111.543
734.758	111.581
735.24	111.545
735.722	111.449
736.204	111.323
736.687	111.205
737.169	111.121
737.651	111.078
738.133	111.063
738.615	111.057
739.097	111.044
739.579	111.016
740.061	110.978
740.543	110.938
741.026	110.9
741.508	110.863
741.99	110.82
742.472	110.767
742.954	110.709
743.436	110.659
743.918	110.637
744.4	110.656
744.883	110.716
745.365	110.799
745.847	110.877
746.329	110.921
746.811	110.915
747.293	110.863
747.775	110.782
748.257	110.699
748.74	110.635
749.222	110.598
749.704	110.586
750.186	110.591
750.668	110.602
751.15	110.617
751.632	110.641
752.114	110.675
752.597	110.716
753.079	110.754
753.561	110.772
754.043	110.757
754.525	110.707
755.007	110.633
755.489	110.558
755.971	110.505
756.454	110.485
756.936	110.498
757.418	110.529
757.9	110.558
758.382	110.571
758.864	110.563
759.346	110.54
759.828	110.515
760.311	110.495
760.793	110.481
761.275	110.466
761.757	110.444
762.239	110.414
762.721	110.386
763.203	110.378
763.685	110.406
764.168	110.477
764.65	110.578
765.132	110.686
765.614	110.773
766.096	110.816
766.578	110.808
767.06	110.762
767.543	110.699
768.025	110.639
768.507	110.595
768.989	110.564
769.471	110.537
769.953	110.503
770.435	110.462
770.917	110.42
771.399	110.394
771.882	110.397
772.364	110.433
772.846	110.493
773.328	110.557
773.81	110.6
774.292	110.603
774.774	110.562
775.256	110.487
775.739	110.394
776.221	110.306
776.703	110.243
777.185	110.213
777.667	110.221
778.149	110.261
778.631	110.324
779.114	110.397
779.596	110.465
780.078	110.515
780.56	110.538
781.042	110.529
781.524	110.493
782.006	110.444
782.488	110.397
782.971	110.367
783.453	110.358
783.935	110.369
784.417	110.39
784.899	110.409
785.381	110.415
785.863	110.41
786.345	110.4
786.827	110.395
787.31	110.408
787.792	110.443
788.274	110.503
788.756	110.58
789.238	110.668
789.72	110.755
790.202	110.832
790.684	110.888
791.167	110.909
791.649	110.888
792.131	110.822
792.613	110.715
793.095	110.585
793.577	110.456
794.059	110.351
794.541	110.283
795.024	110.254
795.506	110.253
795.988	110.26
796.47	110.259
796.952	110.245
797.434	110.223
797.916	110.21
798.398	110.218
798.881	110.253
799.363	110.307
799.845	110.361
800.327	110.394
800.809	110.394
801.291	110.362
801.773	110.31
802.255	110.258
802.737	110.222
803.22	110.209
803.702	110.211
804.184	110.216
804.666	110.211
805.148	110.191
805.63	110.159
806.112	110.127
806.595	110.102
807.077	110.087
807.559	110.076
808.041	110.058
808.523	110.023
809.005	109.968
809.487	109.898
809.969	109.824
810.452	109.759
810.934	109.709
811.416	109.676
811.898	109.652
812.38	109.629
812.862	109.602
813.344	109.57
813.826	109.537
814.309	109.507
814.791	109.485
815.273	109.468
815.755	109.456
816.237	109.446
816.719	109.436
817.201	109.431
817.683	109.432
818.165	109.442
818.648	109.456
819.13	109.466
819.612	109.464
820.094	109.443
820.576	109.405
821.058	109.358
821.54	109.316
822.023	109.29
822.505	109.285
822.987	109.296
823.469	109.311
823.951	109.315
824.433	109.295
824.915	109.247
825.398	109.176
825.88	109.093
826.362	109.013
826.844	108.947
827.326	108.9
827.808	108.873
828.29	108.858
828.772	108.849
829.254	108.837
829.737	108.819
830.219	108.79
830.701	108.752
831.183	108.703
831.665	108.646
832.147	108.58
832.629	108.508
833.111	108.433
833.594	108.359
834.076	108.293
834.558	108.241
835.04	108.206
835.522	108.187
836.004	108.177
836.486	108.166
836.968	108.142
837.451	108.099
837.933	108.034
838.415	107.954
838.897	107.871
839.379	107.797
839.861	107.74
840.343	107.699
840.825	107.667
841.308	107.631
841.79	107.579
842.272	107.511
842.754	107.432
843.236	107.357
843.718	107.303
844.2	107.277
844.682	107.274
845.165	107.279
845.647	107.272
846.129	107.234
846.611	107.159
847.093	107.059
847.575	106.953
848.057	106.868
848.539	106.821
849.021	106.818
849.504	106.853
849.986	106.908
850.468	106.968
850.95	107.019
851.432	107.056
851.914	107.079
852.396	107.091
852.879	107.091
853.361	107.077
853.843	107.044
854.325	106.993
854.807	106.93
855.289	106.869
855.771	106.824
856.253	106.808
856.736	106.825
857.218	106.868
857.7	106.927
858.182	106.986
858.664	107.04
859.146	107.086
859.628	107.132
860.11	107.187
860.592	107.255
861.075	107.336
861.557	107.424
862.039	107.509
862.521	107.579
863.003	107.63
863.485	107.658
863.967	107.668
864.449	107.663
864.932	107.652
865.414	107.643
865.896	107.644
866.378	107.663
866.86	107.705
867.342	107.771
867.824	107.852
868.307	107.936
868.789	108.007
869.271	108.056
869.753	108.082
870.235	108.093
870.717	108.106
871.199	108.138
871.681	108.197
872.164	108.281
872.646	108.375
873.128	108.463
873.61	108.532
874.092	108.579
874.574	108.613
875.056	108.65
875.538	108.703
876.02	108.779
876.503	108.869
876.985	108.958
877.467	109.029
877.949	109.073
878.431	109.089
878.913	109.09
879.395	109.09
879.878	109.099
880.36	109.12
880.842	109.145
881.324	109.163
881.806	109.168
882.288	109.16
882.77	109.149
883.252	109.147
883.735	109.166
884.217	109.21
884.699	109.272
885.181	109.339
885.663	109.396
886.145	109.434
886.627	109.451
887.109	109.453
887.592	109.45
888.074	109.45
888.556	109.457
889.038	109.47
889.52	109.486
890.002	109.499
890.484	109.508
890.966	109.513
891.448	109.519
891.931	109.53
892.413	109.549
892.895	109.578
893.377	109.613
893.859	109.652
894.341	109.688
894.823	109.714
895.306	109.728
895.788	109.728
896.27	109.715
896.752	109.698
897.234	109.684
897.716	109.682
898.198	109.696
898.68	109.724
899.163	109.758
899.645	109.786
900.127	109.797
900.609	109.783
901.091	109.743
901.573	109.682
902.055	109.61
902.537	109.536
903.019	109.47
903.502	109.415
903.984	109.373
904.466	109.343
904.948	109.325
905.43	109.316
905.912	109.313
906.394	109.312
906.876	109.308
907.359	109.297
907.841	109.276
908.323	109.249
908.805	109.223
909.287	109.205
909.769	109.199
910.251	109.204
910.734	109.211
911.216	109.209
911.698	109.188
912.18	109.145
912.662	109.085
913.144	109.019
913.626	108.96
914.108	108.92
914.591	108.9
915.073	108.896
915.555	108.899
916.037	108.897
916.519	108.882
917.001	108.853
917.483	108.811
917.965	108.763
918.447	108.711
918.93	108.663
919.412	108.622
919.894	108.593
920.376	108.576
920.858	108.572
921.34	108.576
921.822	108.577
922.305	108.564
922.787	108.529
923.269	108.469
923.751	108.393
924.233	108.318
924.715	108.262
925.197	108.238
925.679	108.248
926.162	108.278
926.644	108.307
927.126	108.314
927.608	108.284
928.09	108.216
928.572	108.122
929.054	108.019
929.536	107.922
930.019	107.838
930.501	107.767
930.983	107.703
931.465	107.641
931.947	107.584
932.429	107.537
932.911	107.509
933.393	107.503
933.875	107.516
934.358	107.537
934.84	107.551
935.322	107.547
935.804	107.522
936.286	107.483
936.768	107.442
937.25	107.409
937.732	107.388
938.215	107.377
938.697	107.366
939.179	107.346
939.661	107.313
940.143	107.271
940.625	107.225
941.107	107.18
941.59	107.138
942.072	107.094
942.554	107.04
943.036	106.975
943.518	106.903
944	106.838
944.482	106.797
944.964	106.792
945.447	106.825
945.929	106.887
946.411	106.957
946.893	107.017
947.375	107.053
947.857	107.064
948.339	107.059
948.821	107.051
949.303	107.048
949.786	107.052
950.268	107.053
950.75	107.04
951.232	107.003
951.714	106.941
952.196	106.862
952.678	106.782
953.16	106.716
953.643	106.675
954.125	106.658
954.607	106.661
955.089	106.674
955.571	106.688
956.053	106.699
956.535	106.706
957.018	106.712
957.5	106.717
957.982	106.719
958.464	106.718
958.946	106.71
959.428	106.691
959.91	106.659
960.392	106.612
960.875	106.546
961.357	106.459
961.839	106.347
962.321	106.213
962.803	106.066
963.285	105.919
963.767	105.785
964.249	105.679
964.731	105.608
965.214	105.571
965.696	105.56
966.178	105.564
966.66	105.572
967.142	105.574
967.624	105.563
968.106	105.535
968.588	105.489
969.071	105.423
969.553	105.338
970.035	105.24
970.517	105.138
970.999	105.041
971.481	104.959
971.963	104.893
972.446	104.841
972.928	104.788
973.41	104.722
973.892	104.63
974.374	104.509
974.856	104.365
975.338	104.214
975.82	104.07
976.303	103.947
976.785	103.848
977.267	103.771
977.749	103.707
978.231	103.647
978.713	103.584
979.195	103.514
979.677	103.439
980.159	103.358
980.642	103.273
981.124	103.181
981.606	103.085
982.088	102.985
982.57	102.889
983.052	102.802
983.534	102.732
984.016	102.678
984.499	102.637
984.981	102.603
985.463	102.567
985.945	102.525
986.427	102.482
986.909	102.445
987.391	102.423
987.874	102.425
988.356	102.452
988.838	102.5
989.32	102.561
989.802	102.629
990.284	102.697
990.766	102.765
991.248	102.836
991.731	102.912
992.213	102.992
992.695	103.073
993.177	103.152
993.659	103.223
994.141	103.288
994.623	103.352
995.105	103.42
995.587	103.498
996.07	103.59
996.552	103.691
997.034	103.797
997.516	103.899
997.998	103.994
998.48	104.081
998.962	104.163
999.444	104.245
999.927	104.332
1000.41	104.427
1000.89	104.527
1001.37	104.63
1001.86	104.732
1002.34	104.832
1002.82	104.927
1003.3	105.017
1003.78	105.103
1004.27	105.186
1004.75	105.267
1005.23	105.347
1005.71	105.427
1006.19	105.508
1006.68	105.587
1007.16	105.661
1007.64	105.722
1008.12	105.763
1008.61	105.781
1009.09	105.775
1009.57	105.751
1010.05	105.721
1010.53	105.694
1011.02	105.681
1011.5	105.684
1011.98	105.701
1012.46	105.726
1012.94	105.749
1013.43	105.762
1013.91	105.758
1014.39	105.736
1014.87	105.699
1015.36	105.654
1015.84	105.608
1016.32	105.567
1016.8	105.535
1017.28	105.511
1017.76	105.491
1018.25	105.466
1018.73	105.426
1019.21	105.366
1019.69	105.285
1020.18	105.188
1020.66	105.084
1021.14	104.984
1021.62	104.896
1022.1	104.819
1022.59	104.749
1023.07	104.677
1023.55	104.592
1024.03	104.489
1024.52	104.366
1025	104.229
1025.48	104.082
1025.96	103.93
1026.44	103.773
1026.93	103.613
1027.41	103.451
1027.89	103.291
1028.37	103.139
1028.85	103.006
1029.34	102.895
1029.82	102.808
1030.3	102.737
1030.78	102.672
1031.27	102.6
1031.75	102.513
1032.23	102.405
1032.71	102.281
1033.19	102.145
1033.67	102
1034.16	101.849
1034.64	101.688
1035.12	101.515
1035.6	101.33
1036.09	101.136
1036.57	100.941
1037.05	100.752
1037.53	100.575
1038.02	100.41
1038.5	100.256
1038.98	100.109
1039.46	99.9656
1039.94	99.8262
1040.42	99.6923
1040.91	99.5647
1041.39	99.4413
1041.87	99.3164
1042.35	99.1824
1042.84	99.0337
1043.32	98.8704
1043.8	98.6994
1044.28	98.5328
1044.76	98.3829
1045.25	98.2574
1045.73	98.1557
1046.21	98.0691
1046.69	97.9849
1047.17	97.8913
1047.66	97.7824
1048.14	97.6602
1048.62	97.5327
1049.1	97.4104
1049.59	97.3018
1050.07	97.211
1050.55	97.1376
1051.03	97.0788
1051.51	97.0308
1052	96.9905
1052.48	96.9549
1052.96	96.9203
1053.44	96.8813
1053.92	96.832
1054.41	96.7681
1054.89	96.6894
1055.37	96.6009
1055.85	96.5121
1056.34	96.4323
1056.82	96.3678
1057.3	96.3186
1057.78	96.2787
1058.26	96.2394
1058.75	96.1933
1059.23	96.1379
1059.71	96.0766
1060.19	96.0164
1060.67	95.964
1061.16	95.9222
1061.64	95.8888
1062.12	95.8585
1062.6	95.826
1063.09	95.7895
1063.57	95.7513
1064.05	95.7166
1064.53	95.6894
1065.01	95.6699
1065.5	95.6532
1065.98	95.6317
1066.46	95.5993
1066.94	95.5553
1067.42	95.5062
1067.91	95.4634
1068.39	95.439
1068.87	95.4408
1069.35	95.469
1069.84	95.5162
1070.32	95.5711
1070.8	95.6223
1071.28	95.6628
1071.76	95.6908
1072.24	95.7088
1072.73	95.7204
1073.21	95.7279
1073.69	95.7313
1074.17	95.7297
1074.66	95.7235
1075.14	95.7151
1075.62	95.7094
1076.1	95.712
1076.58	95.7262
1077.07	95.7522
1077.55	95.7868
1078.03	95.8248
1078.51	95.8619
1078.99	95.8966
1079.48	95.93
1079.96	95.9655
1080.44	96.0066
1080.92	96.0554
1081.41	96.1126
1081.89	96.1778
1082.37	96.2507
1082.85	96.3313
1083.33	96.4192
1083.82	96.5129
1084.3	96.6085
1084.78	96.7001
1085.26	96.7813
1085.74	96.8476
1086.23	96.8981
1086.71	96.9363
1087.19	96.9681
1087.67	97
1088.16	97.0367
1088.64	97.0799
1089.12	97.1292
1089.6	97.1832
1090.08	97.2407
1090.57	97.3014
1091.05	97.3646
1091.53	97.4282
1092.01	97.4885
1092.49	97.5417
1092.98	97.5852
1093.46	97.6211
1093.94	97.6558
1094.42	97.6992
1094.9	97.7602
1095.39	97.8436
1095.87	97.9467
1096.35	98.0603
1096.83	98.1716
1097.32	98.2688
1097.8	98.3445
1098.28	98.3976
1098.76	98.4316
1099.24	98.4518
1099.73	98.4627
1100.21	98.4677
1100.69	98.4698
1101.17	98.4741
1101.65	98.4881
1102.14	98.5208
1102.62	98.579
1103.1	98.664
1103.58	98.7699
1104.07	98.8845
1104.55	98.9941
1105.03	99.0883
1105.51	99.1639
1105.99	99.2255
1106.48	99.2818
1106.96	99.3406
1107.44	99.4051
1107.92	99.4721
1108.4	99.5355
1108.89	99.5909
1109.37	99.639
1109.85	99.6865
1110.33	99.7434
1110.82	99.8171
1111.3	99.9084
1111.78	100.01
1112.26	100.11
1112.74	100.197
1113.23	100.264
1113.71	100.314
1114.19	100.356
1114.67	100.399
1115.15	100.449
1115.64	100.505
1116.12	100.56
1116.6	100.608
1117.08	100.647
1117.57	100.682
1118.05	100.724
1118.53	100.784
1119.01	100.87
1119.49	100.976
1119.98	101.09
1120.46	101.196
1120.94	101.281
1121.42	101.34
1121.9	101.379
1122.39	101.41
1122.87	101.446
1123.35	101.497
1123.83	101.563
1124.32	101.637
1124.8	101.712
1125.28	101.781
1125.76	101.841
1126.24	101.895
1126.72	101.945
1127.21	101.996
1127.69	102.046
1128.17	102.095
1128.65	102.139
1129.14	102.18
1129.62	102.219
1130.1	102.263
1130.58	102.313
1131.07	102.371
1131.55	102.433
1132.03	102.492
1132.51	102.543
1132.99	102.582
1133.47	102.611
1133.96	102.634
1134.44	102.657
1134.92	102.687
1135.4	102.726
1135.89	102.773
1136.37	102.826
1136.85	102.883
1137.33	102.941
1137.81	102.997
1138.3	103.049
1138.78	103.094
1139.26	103.127
1139.74	103.146
1140.22	103.152
1140.71	103.147
1141.19	103.139
1141.67	103.135
1142.15	103.141
1142.63	103.158
1143.12	103.185
1143.6	103.219
1144.08	103.254
1144.56	103.287
1145.05	103.316
1145.53	103.344
1146.01	103.372
1146.49	103.4
1146.97	103.427
1147.46	103.451
1147.94	103.47
1148.42	103.481
1148.9	103.486
1149.38	103.486
1149.87	103.484
1150.35	103.484
1150.83	103.49
1151.31	103.504
1151.8	103.527
1152.28	103.562
1152.76	103.61
1153.24	103.669
1153.72	103.739
1154.21	103.814
1154.69	103.892
1155.17	103.967
1155.65	104.037
1156.13	104.099
1156.62	104.154
1157.1	104.203
1157.58	104.248
1158.06	104.293
1158.55	104.34
1159.03	104.391
1159.51	104.448
1159.99	104.513
1160.47	104.582
1160.96	104.652
1161.44	104.719
1161.92	104.778
1162.4	104.827
1162.88	104.868
1163.37	104.905
1163.85	104.944
1164.33	104.989
1164.81	105.041
1165.3	105.099
1165.78	105.157
1166.26	105.213
1166.74	105.263
1167.22	105.309
1167.71	105.353
1168.19	105.397
1168.67	105.441
1169.15	105.484
1169.63	105.524
1170.12	105.558
1170.6	105.59
1171.08	105.624
1171.56	105.668
1172.05	105.728
1172.53	105.804
1173.01	105.891
1173.49	105.98
1173.97	106.063
1174.46	106.132
1174.94	106.189
1175.42	106.237
1175.9	106.282
1176.38	106.332
1176.87	106.386
1177.35	106.442
1177.83	106.494
1178.31	106.539
1178.8	106.575
1179.28	106.607
1179.76	106.64
1180.24	106.68
1180.72	106.73
1181.21	106.788
1181.69	106.853
1182.17	106.92
1182.65	106.987
1183.13	107.052
1183.62	107.115
1184.1	107.174
1184.58	107.226
1185.06	107.267
1185.55	107.294
1186.03	107.311
1186.51	107.323
1186.99	107.34
1187.47	107.37
1187.95	107.416
1188.44	107.476
1188.92	107.543
1189.4	107.609
1189.88	107.666
1190.37	107.713
1190.85	107.754
1191.33	107.794
1191.81	107.839
1192.29	107.89
1192.78	107.942
1193.26	107.989
1193.74	108.028
1194.22	108.057
1194.7	108.08
1195.19	108.102
1195.67	108.127
1196.15	108.158
1196.63	108.189
1197.12	108.216
1197.6	108.236
1198.08	108.249
1198.56	108.26
1199.04	108.274
1199.53	108.296
1200.01	108.324
1200.49	108.353
1200.97	108.374
1201.45	108.38
1201.94	108.368
1202.42	108.343
1202.9	108.314
1203.38	108.291
1203.87	108.284
1204.35	108.294
1204.83	108.32
1205.31	108.356
1205.79	108.396
1206.28	108.435
1206.76	108.467
1207.24	108.49
1207.72	108.5
1208.2	108.496
1208.69	108.477
1209.17	108.448
1209.65	108.416
1210.13	108.392
1210.62	108.381
1211.1	108.386
1211.58	108.402
1212.06	108.42
1212.54	108.429
1213.03	108.424
1213.51	108.404
1213.99	108.376
1214.47	108.351
1214.95	108.336
1215.44	108.337
1215.92	108.348
1216.4	108.364
1216.88	108.375
1217.37	108.377
1217.85	108.371
1218.33	108.36
1218.81	108.351
1219.29	108.347
1219.78	108.351
1220.26	108.359
1220.74	108.37
1221.22	108.381
1221.7	108.395
1222.19	108.413
1222.67	108.435
1223.15	108.46
1223.63	108.482
1224.12	108.495
1224.6	108.494
1225.08	108.478
1225.56	108.451
1226.04	108.42
1226.53	108.389
1227.01	108.363
1227.49	108.34
1227.97	108.318
1228.45	108.293
1228.94	108.267
1229.42	108.241
1229.9	108.222
1230.38	108.213
1230.87	108.216
1231.35	108.228
1231.83	108.243
1232.31	108.254
1232.79	108.258
1233.28	108.254
1233.76	108.243
1234.24	108.228
1234.72	108.208
1235.2	108.185
1235.69	108.158
1236.17	108.129
1236.65	108.1
1237.13	108.076
1237.61	108.062
1238.1	108.058
1238.58	108.063
1239.06	108.07
1239.54	108.074
1240.03	108.069
1240.51	108.058
1240.99	108.046
1241.47	108.037
1241.95	108.037
1242.43	108.045
1242.92	108.054
1243.4	108.059
1243.88	108.052
1244.36	108.034
1244.85	108.008
1245.33	107.983
1245.81	107.963
1246.29	107.951
1246.78	107.943
1247.26	107.932
1247.74	107.913
1248.22	107.882
1248.7	107.844
1249.18	107.804
1249.67	107.772
1250.15	107.751
1250.63	107.744
1251.11	107.746
1251.6	107.752
1252.08	107.757
1252.56	107.758
1253.04	107.755
1253.52	107.75
1254.01	107.741
1254.49	107.729
1254.97	107.712
1255.45	107.689
1255.93	107.663
1256.42	107.636
1256.9	107.614
1257.38	107.6
1257.86	107.594
1258.35	107.592
1258.83	107.591
1259.31	107.586
1259.79	107.578
1260.27	107.567
1260.76	107.556
1261.24	107.548
1261.72	107.541
1262.2	107.531
1262.68	107.514
1263.17	107.489
1263.65	107.457
1264.13	107.425
1264.61	107.398
1265.1	107.378
1265.58	107.364
1266.06	107.35
1266.54	107.328
1267.02	107.296
1267.51	107.256
1267.99	107.212
1268.47	107.175
1268.95	107.152
1269.43	107.142
1269.92	107.141
1270.4	107.141
1270.88	107.134
1271.36	107.117
1271.85	107.091
1272.33	107.064
1272.81	107.045
1273.29	107.037
1273.77	107.039
1274.26	107.047
1274.74	107.053
1275.22	107.05
1275.7	107.037
1276.18	107.014
1276.67	106.986
1277.15	106.955
1277.63	106.923
1278.11	106.892
1278.6	106.861
1279.08	106.829
1279.56	106.799
1280.04	106.772
1280.52	106.746
1281.01	106.72
1281.49	106.693
1281.97	106.662
1282.45	106.627
1282.93	106.592
1283.42	106.562
1283.9	106.543
1284.38	106.537
1284.86	106.54
1285.34	106.546
1285.83	106.546
1286.31	106.536
1286.79	106.513
1287.27	106.483
1287.76	106.453
1288.24	106.431
1288.72	106.419
1289.2	106.418
1289.68	106.421
1290.17	106.423
1290.65	106.42
1291.13	106.411
1291.61	106.396
1292.09	106.379
1292.58	106.359
1293.06	106.335
1293.54	106.307
1294.02	106.272
1294.51	106.232
1294.99	106.191
1295.47	106.152
1295.95	106.119
1296.43	106.09
1296.92	106.063
1297.4	106.035
1297.88	106.004
1298.36	105.969
1298.84	105.935
1299.33	105.905
1299.81	105.88
1300.29	105.859
1300.77	105.838
1301.26	105.815
1301.74	105.79
1302.22	105.766
1302.7	105.747
1303.18	105.738
1303.66	105.739
1304.15	105.744
1304.63	105.744
1305.11	105.728
1305.59	105.691
1306.08	105.635
1306.56	105.567
1307.04	105.496
1307.52	105.432
1308	105.376
1308.49	105.325
1308.97	105.272
1309.45	105.213
1309.93	105.145
1310.41	105.075
1310.9	105.008
1311.38	104.951
1311.86	104.904
1312.34	104.866
1312.83	104.829
1313.31	104.787
1313.79	104.738
1314.27	104.684
1314.75	104.632
1315.24	104.584
1315.72	104.543
1316.2	104.507
1316.68	104.469
1317.16	104.425
1317.65	104.374
1318.13	104.319
1318.61	104.262
1319.09	104.208
1319.58	104.156
1320.06	104.102
1320.54	104.041
1321.02	103.968
1321.5	103.882
1321.99	103.788
1322.47	103.692
1322.95	103.601
1323.43	103.517
1323.91	103.44
1324.4	103.367
1324.88	103.296
1325.36	103.227
1325.84	103.162
1326.33	103.104
1326.81	103.052
1327.29	103.001
1327.77	102.944
1328.25	102.871
1328.74	102.777
1329.22	102.665
1329.7	102.543
1330.18	102.422
1330.66	102.313
1331.15	102.22
1331.63	102.139
1332.11	102.065
1332.59	101.99
1333.08	101.908
1333.56	101.823
1334.04	101.738
1334.52	101.66
1335	101.593
1335.49	101.533
1335.97	101.475
1336.45	101.413
1336.93	101.343
1337.41	101.263
1337.9	101.179
1338.38	101.094
1338.86	101.011
1339.34	100.928
1339.83	100.841
1340.31	100.743
1340.79	100.632
1341.27	100.508
1341.75	100.376
1342.23	100.24
1342.72	100.107
1343.2	99.9791
1343.68	99.8552
1344.16	99.7343
1344.65	99.6151
1345.13	99.4975
1345.61	99.3821
1346.09	99.2697
1346.57	99.1604
1347.06	99.0534
1347.54	98.9483
1348.02	98.8459
1348.5	98.7495
1348.98	98.6636
1349.47	98.5925
1349.95	98.5376
1350.43	98.4975
1350.91	98.4678
1351.4	98.4437
1351.88	98.4231
1352.36	98.4079
1352.84	98.4032
1353.32	98.4155
1353.81	98.4488
1354.29	98.5025
1354.77	98.5707
1355.25	98.6451
1355.73	98.7183
1356.22	98.7873
1356.7	98.8541
1357.18	98.9249
1357.66	99.0062
1358.14	99.1023
1358.63	99.2133
1359.11	99.3357
1359.59	99.465
1360.07	99.5974
1360.56	99.7312
1361.04	99.8654
1361.52	99.9976
1362	100.123
1362.48	100.233
1362.97	100.321
1363.45	100.384
1363.93	100.424
1364.41	100.45
1364.89	100.474
1365.38	100.507
1365.86	100.551
1366.34	100.603
1366.82	100.656
1367.31	100.698
1367.79	100.722
1368.27	100.728
1368.75	100.721
1369.23	100.706
1369.72	100.689
1370.2	100.674
1370.68	100.661
1371.16	100.648
1371.64	100.634
1372.13	100.62
1372.61	100.603
1373.09	100.583
1373.57	100.554
1374.06	100.509
1374.54	100.443
1375.02	100.358
1375.5	100.258
1375.98	100.155
1376.47	100.061
1376.95	99.9811
1377.43	99.9162
1377.91	99.8594
1378.39	99.8022
1378.88	99.7384
1379.36	99.6687
1379.84	99.6
1380.32	99.5425
1380.81	99.5037
1381.29	99.4844
1381.77	99.4782
1382.25	99.4744
1382.73	99.4636
1383.22	99.4429
1383.7	99.4177
1384.18	99.3988
1384.66	99.3966
1385.14	99.4158
1385.63	99.4523
1386.11	99.4943
1386.59	99.5278
1387.07	99.5422
1387.56	99.5348
1388.04	99.5111
1388.52	99.4809
1389	99.4531
1389.48	99.4317
1389.97	99.4163
1390.45	99.4047
1390.93	99.3964
1391.41	99.3951
1391.89	99.4073
1392.38	99.4394
1392.86	99.4925
1393.34	99.5604
1393.82	99.63
1394.31	99.6859
1394.79	99.7169
1395.27	99.7205
1395.75	99.7041
1396.23	99.6806
1396.71	99.6629
1397.2	99.658
1397.68	99.6654
1398.16	99.6789
1398.64	99.6897
1399.13	99.692
1399.61	99.6843
1400.09	99.6703
1400.57	99.6554
1401.05	99.6444
1401.54	99.6391
1402.02	99.6393
1402.5	99.6433
1402.98	99.6493
1403.46	99.6561
1403.95	99.662
1404.43	99.6637
1404.91	99.6562
1405.39	99.6343
1405.88	99.5949
1406.36	99.5396
1406.84	99.4752
1407.32	99.4122
1407.8	99.3603
1408.29	99.3255
1408.77	99.3069
1409.25	99.2978
1409.73	99.2883
1410.21	99.2693
1410.7	99.2369
1411.18	99.1924
1411.66	99.142
1412.14	99.0928
1412.62	99.0498
1413.11	99.0147
1413.59	98.9862
1414.07	98.962
1414.55	98.9415
1415.04	98.9265
1415.52	98.9216
1416	98.932
1416.48	98.9615
1416.96	99.0103
1417.45	99.0742
1417.93	99.1442
1418.41	99.2075
1418.89	99.2495
1419.38	99.2579
1419.86	99.2263
1420.34	99.1576
1420.82	99.0631
1421.3	98.9604
1421.79	98.8677
1422.27	98.7995
1422.75	98.7624
1423.23	98.7536
1423.71	98.762
1424.2	98.7726
1424.68	98.7717
1425.16	98.7532
1425.64	98.72
1426.12	98.6821
1426.61	98.6506
1427.09	98.6329
1427.57	98.629
1428.05	98.6323
1428.54	98.6332
1429.02	98.6239
1429.5	98.6017
1429.98	98.5693
1430.46	98.5319
1430.95	98.4934
1431.43	98.4543
1431.91	98.4124
1432.39	98.3663
1432.88	98.3189
1433.36	98.2786
1433.84	98.2565
1434.32	98.261
1434.8	98.2923
1435.29	98.339
1435.77	98.3791
1436.25	98.387
1436.73	98.3439
1437.21	98.2473
1437.7	98.1118
1438.18	97.9624
1438.66	97.8229
1439.14	97.7078
1439.62	97.6192
1440.11	97.5502
1440.59	97.4903
1441.07	97.4314
1441.55	97.3707
1442.04	97.31
1442.52	97.2528
1443	97.2002
1443.48	97.1498
1443.96	97.0977
1444.45	97.0424
1444.93	96.987
1445.41	96.9396
1445.89	96.909
1446.37	96.8994
1446.86	96.9065
1447.34	96.9173
1447.82	96.9149
1448.3	96.8858
1448.79	96.8273
1449.27	96.7485
1449.75	96.6655
1450.23	96.5942
1450.71	96.5419
1451.2	96.506
1451.68	96.4763
1452.16	96.4427
1452.64	96.4027
1453.12	96.3645
1453.61	96.3443
1454.09	96.3583
1454.57	96.4146
1455.05	96.5072
1455.54	96.6149
1456.02	96.7058
1456.5	96.7483
1456.98	96.7234
1457.46	96.6329
1457.94	96.4954
1458.43	96.3352
1458.91	96.1703
1459.39	96.0091
1459.87	95.853
1460.36	95.7035
1460.84	95.5667
1461.32	95.454
1461.8	95.3786
1462.28	95.348
1462.77	95.3598
1463.25	95.3995
1463.73	95.444
1464.21	95.4688
1464.69	95.4566
1465.18	95.4033
1465.66	95.318
1466.14	95.2174
1466.62	95.1172
1467.11	95.0278
1467.59	94.9527
1468.07	94.892
1468.55	94.8455
1469.03	94.8157
1469.52	94.8069
1470	94.8221
1470.48	94.8598
1470.96	94.9115
1471.44	94.9627
1471.93	94.9966
1472.41	95.0001
1472.89	94.9685
1473.37	94.9072
1473.86	94.8273
1474.34	94.7403
1474.82	94.6531
1475.3	94.5667
1475.78	94.4785
1476.27	94.3853
1476.75	94.2867
1477.23	94.1858
1477.71	94.0885
1478.19	94.0003
1478.68	93.924
1479.16	93.8592
1479.64	93.8025
1480.12	93.7497
1480.61	93.6964
1481.09	93.6399
1481.57	93.5789
1482.05	93.5134
1482.53	93.4444
1483.02	93.3742
1483.5	93.3061
1483.98	93.2439
1484.46	93.1911
1484.94	93.1492
1485.43	93.1165
1485.91	93.0886
1486.39	93.0597
1486.87	93.0249
1487.36	92.9819
1487.84	92.9323
1488.32	92.8789
1488.8	92.8242
1489.28	92.767
1489.77	92.702
1490.25	92.6223
1490.73	92.5228
1491.21	92.4044
1491.69	92.2753
1492.18	92.1489
1492.66	92.0399
1493.14	91.9586
1493.62	91.9087
1494.1	91.886
1494.59	91.8805
1495.07	91.879
1495.55	91.8684
1496.03	91.8388
1496.52	91.7842
1497	91.703
1497.48	91.5968
1497.96	91.4689
1498.44	91.324
1498.93	91.1681
1499.41	91.0082
1499.89	90.8513
1500.37	90.7036
1500.85	90.5695
1501.34	90.4513
1501.82	90.3511
1502.3	90.2714
1502.78	90.2171
1503.27	90.1942
1503.75	90.2075
1504.23	90.2573
1504.71	90.3346
1505.19	90.4197
1505.68	90.4838
1506.16	90.4958
1506.64	90.4336
1507.12	90.293
1507.6	90.0892
1508.09	89.8492
1508.57	89.6013
1509.05	89.3669
1509.53	89.158
1510.02	88.9782
1510.5	88.8261
1510.98	88.6975
1511.46	88.5864
1511.94	88.4868
1512.42	88.3922
1512.91	88.2973
1513.39	88.199
1513.87	88.0977
1514.35	87.9966
1514.84	87.9001
1515.32	87.8112
1515.8	87.7291
1516.28	87.6488
1516.76	87.5633
1517.25	87.468
1517.73	87.364
1518.21	87.2596
1518.69	87.1664
1519.17	87.0939
1519.66	87.0436
1520.14	87.0056
1520.62	86.9593
1521.1	86.8806
1521.59	86.7529
1522.07	86.5768
1522.55	86.371
1523.03	86.1638
1523.51	85.9808
1524	85.8354
1524.48	85.7259
1524.96	85.6383
1525.44	85.5523
1525.92	85.4505
1526.41	85.3242
1526.89	85.1761
1527.37	85.0162
1527.85	84.8556
1528.34	84.7014
1528.82	84.5558
1529.3	84.4184
1529.78	84.2903
1530.26	84.1761
1530.75	84.0831
1531.23	84.0167
1531.71	83.9759
1532.19	83.9498
1532.67	83.9185
1533.16	83.8586
1533.64	83.7522
1534.12	83.5962
1534.6	83.4051
1535.09	83.2053
1535.57	83.0248
1536.05	82.8842
1536.53	82.7922
1537.01	82.7466
1537.5	82.7368
1537.98	82.7466
1538.46	82.7577
1538.94	82.7519
1539.42	82.7138
1539.91	82.6327
1540.39	82.5045
1540.87	82.3324
1541.35	82.127
1541.84	81.9043
1542.32	81.6818
1542.8	81.4741
1543.28	81.2884
1543.76	81.1231
1544.25	80.969
1544.73	80.8136
1545.21	80.647
1545.69	80.4662
1546.17	80.2768
1546.66	80.0902
1547.14	79.9176
1547.62	79.7655
1548.1	79.633
1548.59	79.5127
1549.07	79.3945
1549.55	79.2702
1550.03	79.1372
1550.51	78.9993
1550.99	78.8641
1551.48	78.7386
1551.96	78.6261
1552.44	78.5241
1552.92	78.4255
1553.41	78.3219
1553.89	78.2071
1554.37	78.0807
1554.85	77.9489
1555.33	77.8228
1555.82	77.7149
1556.3	77.6348
1556.78	77.5863
1557.26	77.5644
1557.74	77.554
1558.23	77.5295
1558.71	77.4601
1559.19	77.3198
1559.67	77.0999
1560.16	76.8133
1560.64	76.49
1561.12	76.1639
1561.6	75.8625
1562.08	75.601
1562.57	75.382
1563.05	75.1977
1563.53	75.0343
1564.01	74.8771
1564.49	74.7157
1564.98	74.5468
1565.46	74.3748
1565.94	74.208
1566.42	74.054
1566.91	73.9162
1567.39	73.7918
1567.87	73.6732
1568.35	73.55
1568.83	73.4124
1569.32	73.2533
1569.8	73.0708
1570.28	72.8675
1570.76	72.6507
1571.24	72.4306
1571.73	72.2191
1572.21	72.0281
1572.69	71.8677
1573.17	71.7437
1573.65	71.6553
1574.14	71.5941
1574.62	71.5434
1575.1	71.4807
1575.58	71.3835
1576.07	71.2369
1576.55	71.0405
1577.03	70.8087
1577.51	70.5649
1577.99	70.3315
1578.48	70.1236
1578.96	69.9465
1579.44	69.798
1579.92	69.6714
1580.4	69.5592
1580.89	69.4554
1581.37	69.3565
1581.85	69.2612
1582.33	69.1694
1582.82	69.081
1583.3	68.9953
1583.78	68.9111
1584.26	68.8273
1584.74	68.7434
1585.23	68.6597
1585.71	68.5774
1586.19	68.4987
1586.67	68.4259
1587.15	68.3618
1587.64	68.3093
1588.12	68.2708
1588.6	68.2471
1589.08	68.2374
1589.57	68.239
1590.05	68.2479
1590.53	68.2599
1591.01	68.2722
1591.49	68.2838
1591.98	68.2959
1592.46	68.3108
1592.94	68.3311
1593.42	68.3586
1593.9	68.3939
1594.39	68.4365
1594.87	68.4852
1595.35	68.5385
1595.83	68.5952
1596.32	68.6541
1596.8	68.7138
1597.28	68.7735
1597.76	68.8329
1598.24	68.8929
1598.73	68.9555
1599.21	69.0234
1599.69	69.0997
1600.17	69.1859
1600.65	69.2821
1601.14	69.3859
1601.62	69.4937
1602.1	69.6019
1602.58	69.7076
1603.07	69.8102
1603.55	69.9104
1604.03	70.0103
1604.51	70.1122
1604.99	70.2173
1605.47	70.3261
1605.96	70.4378
1606.44	70.5513
1606.92	70.6654
1607.4	70.7795
1607.89	70.8936
1608.37	71.0082
1608.85	71.1238
1609.33	71.2408
1609.81	71.3586
1610.3	71.4759
1610.78	71.5906
1611.26	71.7006
1611.74	71.8049
1612.22	71.9048
1612.71	72.0049
1613.19	72.1118
[truncated: 803 more rows]
