# Supplementary material for: Open-channel microfluidics via resonant wireless power transfer
Source: Nat Commun. 2022 Apr 6;13:1869. doi: 10.1038/s41467-022-29405-2 (PMC8987052; doi:10.1038/s41467-022-29405-2)
Supplement: Supplementary file 9 — Source Data [file 41467_2022_29405_MOESM9_ESM.zip › Source Data/Fig3G_RawFTIR_VirusOnly.xlsx]

## Sheet: Virus Only
Wavenumber (cm^-1)	Raw Intensity (A.U.)	Device: 25F
399.681	0
400.163	0
400.646	0
401.128	0
401.61	0
402.092	0
402.574	0
403.056	0
403.538	0
404.02	0
404.502	0
404.985	0
405.467	0
405.949	0
406.431	0
406.913	0
407.395	0
407.877	0
408.36	0
408.842	0
409.324	0
409.806	0
410.288	0
410.77	0
411.252	0
411.734	0
412.216	0
412.699	0
413.181	0
413.663	0
414.145	0
414.627	0
415.109	0
415.591	0
416.074	0
416.556	0
417.038	0
417.52	0
418.002	0
418.484	0
418.966	0
419.448	0
419.93	0
420.413	0
420.895	0
421.377	0
421.859	0
422.341	0
422.823	0
423.305	0
423.787	0
424.27	0
424.752	0
425.234	0
425.716	0
426.198	0
426.68	0
427.162	0
427.644	0
428.127	0
428.609	0
429.091	0
429.573	0
430.055	0
430.537	0
431.019	0
431.502	0
431.984	0
432.466	0
432.948	0
433.43	0
433.912	0
434.394	0
434.876	0
435.358	0
435.841	0
436.323	0
436.805	0
437.287	0
437.769	0
438.251	0
438.733	0
439.216	0
439.698	0
440.18	0
440.662	0
441.144	0
441.626	0
442.108	0
442.59	0
443.072	0
443.555	0
444.037	0
444.519	0
445.001	0
445.483	0
445.965	0
446.447	0
446.929	0
447.412	0
447.894	0
448.376	0
448.858	0
449.34	0
449.822	0
450.304	0
450.786	0
451.269	0
451.751	0
452.233	0
452.715	0
453.197	0
453.679	0
454.161	0
454.643	0
455.126	0
455.608	0
456.09	0
456.572	0
457.054	0
457.536	0
458.018	0
458.5	0
458.983	0
459.465	0
459.947	0
460.429	0
460.911	0
461.393	0
461.875	0
462.358	0
462.84	0
463.322	0
463.804	0
464.286	0
464.768	0
465.25	0
465.732	0
466.214	0
466.697	0
467.179	0
467.661	0
468.143	0
468.625	0
469.107	0
469.589	0
470.071	0
470.554	0
471.036	0
471.518	0
472	0
472.482	0
472.964	0
473.446	0
473.928	0
474.411	0
474.893	0
475.375	0
475.857	0
476.339	0
476.821	0
477.303	0
477.785	0
478.268	0
478.75	0
479.232	0
479.714	0
480.196	0
480.678	0
481.16	0
481.642	0
482.125	0
482.607	0
483.089	0
483.571	0
484.053	0
484.535	0
485.017	0
485.5	0
485.982	0
486.464	0
486.946	0
487.428	0
487.91	0
488.392	0
488.874	0
489.356	0
489.839	0
490.321	0
490.803	0
491.285	0
491.767	0
492.249	0
492.731	0
493.213	0
493.696	0
494.178	0
494.66	0
495.142	0
495.624	0
496.106	0
496.588	0
497.07	0
497.553	0
498.035	0
498.517	0
498.999	0
499.481	0
499.963	0
500.445	0
500.927	0
501.409	0
501.892	0
502.374	0
502.856	0
503.338	0
503.82	0
504.302	0
504.784	0
505.267	0
505.749	0
506.231	0
506.713	0
507.195	0
507.677	0
508.159	0
508.641	0
509.123	0
509.606	0
510.088	0
510.57	0
511.052	0
511.534	0
512.016	0
512.498	0
512.981	0
513.463	0
513.945	0
514.427	0
514.909	0
515.391	0
515.873	0
516.355	0
516.837	0
517.32	0
517.802	0
518.284	0
518.766	0
519.248	0
519.73	0
520.212	0
520.695	0
521.177	0
521.659	0
522.141	0
522.623	0
523.105	0
523.587	0
524.069	0
524.552	0
525.034	0
525.516	0
525.998	0
526.48	0
526.962	0
527.444	0
527.926	0
528.409	0
528.891	0
529.373	0
529.855	0
530.337	0
530.819	0
531.301	0
531.783	0
532.266	0
532.748	0
533.23	0
533.712	0
534.194	0
534.676	0
535.158	0
535.64	0
536.123	0
536.605	0
537.087	0
537.569	0
538.051	0
538.533	0
539.015	0
539.497	0
539.98	0
540.462	0
540.944	0
541.426	0
541.908	0
542.39	0
542.872	0
543.354	0
543.837	0
544.319	0
544.801	0
545.283	0
545.765	0
546.247	0
546.729	0
547.211	0
547.693	0
548.176	0
548.658	0
549.14	0
549.622	0
550.104	0
550.586	0
551.068	0
551.551	0
552.033	0
552.515	0
552.997	0
553.479	0
553.961	0
554.443	0
554.925	0
555.408	0
555.89	0
556.372	0
556.854	0
557.336	0
557.818	0
558.3	0
558.782	0
559.264	0
559.747	0
560.229	0
560.711	0
561.193	0
561.675	0
562.157	0
562.639	0
563.121	0
563.604	0
564.086	0
564.568	0
565.05	0
565.532	0
566.014	0
566.496	0
566.979	0
567.461	0
567.943	0
568.425	0
568.907	0
569.389	0
569.871	0
570.353	0
570.836	0
571.318	0
571.8	0
572.282	0
572.764	0
573.246	0
573.728	0
574.21	0
574.692	0
575.175	0
575.657	0
576.139	0
576.621	0
577.103	0
577.585	0
578.067	0
578.55	0
579.032	0
579.514	0
579.996	0
580.478	0
580.96	0
581.442	0
581.924	0
582.407	0
582.889	0
583.371	0
583.853	0
584.335	0
584.817	0
585.299	0
585.781	0
586.264	0
586.746	0
587.228	0
587.71	0
588.192	0
588.674	0
589.156	0
589.638	0
590.12	0
590.603	0
591.085	0
591.567	0
592.049	0
592.531	0
593.013	0
593.495	0
593.977	0
594.46	0
594.942	0
595.424	0
595.906	0
596.388	0
596.87	0
597.352	0
597.835	0
598.317	0
598.799	0
599.281	0
599.763	0
600.245	0
600.727	0
601.209	0
601.692	0
602.174	0
602.656	0
603.138	0
603.62	0
604.102	0
604.584	0
605.066	0
605.548	0
606.031	0
606.513	0
606.995	0
607.477	0
607.959	0
608.441	0
608.923	0
609.405	0
609.888	0
610.37	0
610.852	0
611.334	0
611.816	0
612.298	0
612.78	0
613.263	0
613.745	0
614.227	0
614.709	0
615.191	0
615.673	0
616.155	0
616.637	0
617.12	0
617.602	0
618.084	0
618.566	0
619.048	0
619.53	0
620.012	0
620.494	0
620.976	0
621.459	0
621.941	0
622.423	0
622.905	0
623.387	0
623.869	0
624.351	0
624.833	0
625.316	0
625.798	0
626.28	0
626.762	0
627.244	0
627.726	0
628.208	0
628.691	0
629.173	0
629.655	0
630.137	0
630.619	0
631.101	0
631.583	0
632.065	0
632.548	0
633.03	0
633.512	0
633.994	0
634.476	0
634.958	0
635.44	0
635.922	0
636.404	0
636.887	0
637.369	0
637.851	0
638.333	0
638.815	0
639.297	0
639.779	0
640.261	0
640.744	0
641.226	0
641.708	0
642.19	0
642.672	0
643.154	0
643.636	0
644.119	0
644.601	0
645.083	0
645.565	0
646.047	0
646.529	0
647.011	0
647.493	0
647.976	0
648.458	0
648.94	0
649.422	0
649.904	109.532
650.386	109.433
650.868	109.391
651.35	109.413
651.832	109.494
652.315	109.617
652.797	109.758
653.279	109.896
653.761	110.012
654.243	110.093
654.725	110.126
655.207	110.098
655.689	109.997
656.172	109.824
656.654	109.591
657.136	109.328
657.618	109.077
658.1	108.879
658.582	108.766
659.064	108.75
659.547	108.816
660.029	108.931
660.511	109.055
660.993	109.16
661.475	109.24
661.957	109.308
662.439	109.382
662.921	109.474
663.404	109.576
663.886	109.664
664.368	109.705
664.85	109.675
665.332	109.559
665.814	109.356
666.296	109.069
666.778	108.712
667.26	108.32
667.743	107.971
668.225	107.761
668.707	107.738
669.189	107.854
669.671	108.038
670.153	108.243
670.635	108.457
671.117	108.679
671.6	108.901
672.082	109.108
672.564	109.277
673.046	109.391
673.528	109.446
674.01	109.461
674.492	109.464
674.975	109.481
675.457	109.528
675.939	109.597
676.421	109.672
676.903	109.729
677.385	109.755
677.867	109.748
678.349	109.719
678.832	109.681
679.314	109.646
679.796	109.618
680.278	109.596
680.76	109.579
681.242	109.575
681.724	109.59
682.206	109.637
682.688	109.719
683.171	109.83
683.653	109.949
684.135	110.051
684.617	110.113
685.099	110.122
685.581	110.086
686.063	110.024
686.545	109.96
687.028	109.914
687.51	109.898
687.992	109.911
688.474	109.945
688.956	109.987
689.438	110.023
689.92	110.045
690.403	110.045
690.885	110.019
691.367	109.967
691.849	109.898
692.331	109.828
692.813	109.778
693.295	109.77
693.777	109.816
694.26	109.911
694.742	110.038
695.224	110.165
695.706	110.259
696.188	110.297
696.67	110.274
697.152	110.202
697.634	110.107
698.116	110.016
698.599	109.948
699.081	109.908
699.563	109.893
700.045	109.895
700.527	109.91
701.009	109.935
701.491	109.975
701.973	110.031
702.456	110.1
702.938	110.174
703.42	110.24
703.902	110.285
704.384	110.308
704.866	110.314
705.348	110.312
705.83	110.313
706.313	110.32
706.795	110.326
707.277	110.32
707.759	110.292
708.241	110.239
708.723	110.167
709.205	110.09
709.688	110.022
710.17	109.972
710.652	109.943
711.134	109.93
711.616	109.929
712.098	109.939
712.58	109.963
713.062	110.01
713.544	110.079
714.027	110.163
714.509	110.243
714.991	110.295
715.473	110.299
715.955	110.249
716.437	110.159
716.919	110.053
717.402	109.965
717.884	109.917
718.366	109.919
718.848	109.961
719.33	110.024
719.812	110.085
720.294	110.13
720.776	110.158
721.259	110.176
721.741	110.196
722.223	110.223
722.705	110.255
723.187	110.284
723.669	110.296
724.151	110.286
724.633	110.255
725.115	110.212
725.598	110.168
726.08	110.136
726.562	110.12
727.044	110.12
727.526	110.132
728.008	110.15
728.49	110.168
728.972	110.181
729.455	110.184
729.937	110.172
730.419	110.141
730.901	110.094
731.383	110.037
731.865	109.988
732.347	109.966
732.83	109.985
733.312	110.048
733.794	110.143
734.276	110.247
734.758	110.33
735.24	110.37
735.722	110.357
736.204	110.3
736.687	110.219
737.169	110.137
737.651	110.071
738.133	110.025
738.615	109.991
739.097	109.958
739.579	109.918
740.061	109.872
740.543	109.829
741.026	109.802
741.508	109.802
741.99	109.829
742.472	109.874
742.954	109.923
743.436	109.96
743.918	109.978
744.4	109.978
744.883	109.965
745.365	109.95
745.847	109.937
746.329	109.927
746.811	109.916
747.293	109.901
747.775	109.884
748.257	109.872
748.74	109.874
749.222	109.896
749.704	109.939
750.186	109.994
750.668	110.047
751.15	110.084
751.632	110.094
752.115	110.077
752.597	110.04
753.079	109.996
753.561	109.955
754.043	109.922
754.525	109.899
755.007	109.879
755.489	109.86
755.971	109.84
756.454	109.82
756.936	109.808
757.418	109.81
757.9	109.829
758.382	109.863
758.864	109.908
759.346	109.955
759.828	109.998
760.311	110.028
760.793	110.043
761.275	110.038
761.757	110.01
762.239	109.96
762.721	109.89
763.203	109.806
763.685	109.719
764.168	109.641
764.65	109.584
765.132	109.554
765.614	109.551
766.096	109.57
766.578	109.6
767.06	109.63
767.543	109.651
768.025	109.66
768.507	109.661
768.989	109.659
769.471	109.661
769.953	109.671
770.435	109.689
770.917	109.711
771.399	109.728
771.882	109.734
772.364	109.723
772.846	109.693
773.328	109.647
773.81	109.593
774.292	109.541
774.774	109.502
775.256	109.485
775.739	109.495
776.221	109.53
776.703	109.585
777.185	109.647
777.667	109.704
778.149	109.745
778.631	109.764
779.114	109.759
779.596	109.737
780.078	109.704
780.56	109.672
781.042	109.647
781.524	109.636
782.006	109.639
782.488	109.656
782.971	109.684
783.453	109.718
783.935	109.756
784.417	109.793
784.899	109.828
785.381	109.856
785.863	109.876
786.345	109.887
786.827	109.888
787.31	109.88
787.792	109.865
788.274	109.846
788.756	109.825
789.238	109.804
789.72	109.784
790.202	109.767
790.684	109.753
791.167	109.744
791.649	109.741
792.131	109.747
792.613	109.761
793.095	109.784
793.577	109.813
794.059	109.842
794.541	109.867
795.024	109.882
795.506	109.885
795.988	109.875
796.47	109.856
796.952	109.834
797.434	109.814
797.916	109.804
798.398	109.806
798.881	109.819
799.363	109.84
799.845	109.864
800.327	109.884
800.809	109.895
801.291	109.895
801.773	109.885
802.255	109.867
802.737	109.846
803.22	109.826
803.702	109.812
804.184	109.805
804.666	109.802
805.148	109.799
805.63	109.792
806.112	109.774
806.595	109.743
807.077	109.7
807.559	109.649
808.041	109.596
808.523	109.55
809.005	109.514
809.487	109.49
809.97	109.475
810.452	109.462
810.934	109.446
811.416	109.426
811.898	109.405
812.38	109.392
812.862	109.394
813.344	109.417
813.826	109.462
814.309	109.52
814.791	109.576
815.273	109.616
815.755	109.628
816.237	109.608
816.719	109.561
817.201	109.499
817.683	109.436
818.165	109.384
818.648	109.35
819.13	109.334
819.612	109.33
820.094	109.334
820.576	109.341
821.058	109.348
821.54	109.355
822.023	109.361
822.505	109.364
822.987	109.359
823.469	109.34
823.951	109.304
824.433	109.252
824.915	109.189
825.398	109.124
825.88	109.067
826.362	109.025
826.844	108.997
827.326	108.981
827.808	108.969
828.29	108.953
828.772	108.931
829.255	108.904
829.737	108.878
830.219	108.859
830.701	108.85
831.183	108.852
831.665	108.86
832.147	108.867
832.629	108.87
833.111	108.866
833.594	108.858
834.076	108.852
834.558	108.852
835.04	108.861
835.522	108.877
836.004	108.894
836.486	108.907
836.968	108.912
837.451	108.909
837.933	108.904
838.415	108.905
838.897	108.919
839.379	108.953
839.861	109.005
840.343	109.072
840.825	109.143
841.308	109.208
841.79	109.257
842.272	109.281
842.754	109.275
843.236	109.238
843.718	109.174
844.2	109.091
844.682	109.001
845.165	108.916
845.647	108.846
846.129	108.796
846.611	108.762
847.093	108.735
847.575	108.7
848.057	108.646
848.539	108.57
849.021	108.477
849.504	108.381
849.986	108.303
850.468	108.255
850.95	108.243
851.432	108.259
851.914	108.287
852.396	108.306
852.879	108.305
853.361	108.283
853.843	108.252
854.325	108.231
854.807	108.235
855.289	108.273
855.771	108.336
856.253	108.409
856.736	108.469
857.218	108.502
857.7	108.504
858.182	108.486
858.664	108.463
859.146	108.45
859.628	108.451
860.111	108.462
860.592	108.465
861.075	108.445
861.557	108.396
862.039	108.323
862.521	108.246
863.003	108.188
863.485	108.166
863.967	108.187
864.45	108.238
864.932	108.297
865.414	108.338
865.896	108.341
866.378	108.301
866.86	108.225
867.342	108.134
867.824	108.048
868.307	107.984
868.789	107.948
869.271	107.937
869.753	107.943
870.235	107.957
870.717	107.971
871.199	107.985
871.681	107.998
872.164	108.014
872.646	108.033
873.128	108.051
873.61	108.066
874.092	108.071
874.574	108.065
875.056	108.048
875.538	108.024
876.02	107.999
876.503	107.981
876.985	107.974
877.467	107.978
877.949	107.991
878.431	108.004
878.913	108.007
879.395	107.991
879.878	107.95
880.36	107.888
880.842	107.812
881.324	107.74
881.806	107.688
882.288	107.669
882.77	107.686
883.252	107.731
883.735	107.787
884.217	107.831
884.699	107.846
885.181	107.823
885.663	107.763
886.145	107.68
886.627	107.593
887.109	107.52
887.592	107.472
888.074	107.453
888.556	107.458
889.038	107.478
889.52	107.504
890.002	107.527
890.484	107.543
890.966	107.55
891.448	107.548
891.931	107.537
892.413	107.518
892.895	107.492
893.377	107.464
893.859	107.436
894.341	107.411
894.823	107.388
895.306	107.366
895.788	107.34
896.27	107.305
896.752	107.261
897.234	107.21
897.716	107.162
898.198	107.125
898.68	107.105
899.163	107.103
899.645	107.113
900.127	107.125
900.609	107.126
901.091	107.106
901.573	107.066
902.055	107.011
902.537	106.952
903.019	106.901
903.502	106.867
903.984	106.848
904.466	106.84
904.948	106.83
905.43	106.81
905.912	106.773
906.394	106.722
906.876	106.665
907.359	106.612
907.841	106.572
908.323	106.551
908.805	106.544
909.287	106.54
909.769	106.528
910.251	106.497
910.734	106.443
911.216	106.368
911.698	106.285
912.18	106.208
912.662	106.148
913.144	106.112
913.626	106.097
914.108	106.094
914.591	106.091
915.073	106.075
915.555	106.041
916.037	105.988
916.519	105.922
917.001	105.854
917.483	105.79
917.965	105.734
918.447	105.685
918.93	105.636
919.412	105.582
919.894	105.519
920.376	105.447
920.858	105.368
921.34	105.287
921.822	105.211
922.304	105.142
922.787	105.08
923.269	105.023
923.751	104.968
924.233	104.909
924.715	104.844
925.197	104.77
925.679	104.686
926.162	104.594
926.644	104.495
927.126	104.394
927.608	104.295
928.09	104.203
928.572	104.12
929.054	104.048
929.536	103.987
930.019	103.932
930.501	103.88
930.983	103.825
931.465	103.763
931.947	103.691
932.429	103.606
932.911	103.509
933.393	103.401
933.875	103.284
934.358	103.165
934.84	103.05
935.322	102.945
935.804	102.853
936.286	102.773
936.768	102.703
937.25	102.633
937.732	102.556
938.215	102.466
938.697	102.361
939.179	102.243
939.661	102.119
940.143	101.995
940.625	101.874
941.107	101.758
941.59	101.645
942.072	101.535
942.554	101.428
943.036	101.328
943.518	101.237
944	101.158
944.482	101.089
944.964	101.024
945.447	100.954
945.929	100.872
946.411	100.779
946.893	100.679
947.375	100.583
947.857	100.503
948.339	100.445
948.821	100.406
949.303	100.374
949.786	100.334
950.268	100.269
950.75	100.172
951.232	100.047
951.714	99.9065
952.196	99.7653
952.678	99.6369
953.16	99.5277
953.643	99.4361
954.125	99.3559
954.607	99.2806
955.089	99.2076
955.571	99.1394
956.053	99.0807
956.535	99.0346
957.018	98.999
957.5	98.9649
957.982	98.9201
958.464	98.8532
958.946	98.7595
959.428	98.6436
959.91	98.5177
960.392	98.397
960.875	98.2933
961.357	98.2111
961.839	98.1453
962.321	98.0849
962.803	98.0173
963.285	97.9342
963.767	97.8341
964.249	97.7222
964.731	97.6072
965.214	97.4967
965.696	97.3944
966.178	97.2983
966.66	97.2029
967.142	97.1019
967.624	96.9913
968.106	96.8712
968.588	96.7458
969.071	96.621
969.553	96.5028
970.035	96.3949
970.517	96.2984
970.999	96.2118
971.481	96.1328
971.963	96.0587
972.446	95.9878
972.928	95.919
973.41	95.8516
973.892	95.7846
974.374	95.7161
974.856	95.6432
975.338	95.5617
975.82	95.4669
976.303	95.3546
976.785	95.2223
977.267	95.0705
977.749	94.904
978.231	94.7313
978.713	94.5632
979.195	94.4108
979.677	94.2818
980.159	94.1787
980.642	94.098
981.124	94.0313
981.606	93.9685
982.088	93.9011
982.57	93.8256
983.052	93.7441
983.534	93.6621
984.016	93.5864
984.499	93.5207
984.981	93.4639
985.463	93.4103
985.945	93.352
986.427	93.2826
986.909	93.2004
987.391	93.1094
987.874	93.0177
988.356	92.9339
988.838	92.8638
989.32	92.8076
989.802	92.7596
990.284	92.7111
990.766	92.6539
991.248	92.5838
991.731	92.5025
992.213	92.4164
992.695	92.3342
993.177	92.2629
993.659	92.2053
994.141	92.1599
994.623	92.1217
995.105	92.0852
995.587	92.0469
996.07	92.0064
996.552	91.9658
997.034	91.9277
997.516	91.8935
997.998	91.8616
998.48	91.8284
998.962	91.79
999.444	91.7445
999.927	91.6936
1000.41	91.6422
1000.89	91.597
1001.37	91.5632
1001.86	91.5425
1002.34	91.5321
1002.82	91.5257
1003.3	91.516
1003.78	91.4981
1004.27	91.4707
1004.75	91.4374
1005.23	91.404
1005.71	91.3762
1006.19	91.3566
1006.68	91.344
1007.16	91.3337
1007.64	91.32
1008.12	91.2991
1008.61	91.271
1009.09	91.2394
1009.57	91.2104
1010.05	91.1897
1010.53	91.1797
1011.02	91.1783
1011.5	91.1799
1011.98	91.1772
1012.46	91.1643
1012.94	91.1388
1013.43	91.1026
1013.91	91.0613
1014.39	91.0213
1014.87	90.9876
1015.36	90.9625
1015.84	90.9446
1016.32	90.9302
1016.8	90.9147
1017.28	90.8944
1017.76	90.8677
1018.25	90.8352
1018.73	90.7992
1019.21	90.7629
1019.69	90.7299
1020.18	90.7031
1020.66	90.6847
1021.14	90.6757
1021.62	90.6755
1022.1	90.6822
1022.59	90.6924
1023.07	90.7021
1023.55	90.7075
1024.03	90.7061
1024.52	90.698
1025	90.685
1025.48	90.6705
1025.96	90.6579
1026.44	90.6486
1026.93	90.6418
1027.41	90.6344
1027.89	90.6221
1028.37	90.6014
1028.85	90.5709
1029.34	90.5324
1029.82	90.49
1030.3	90.4494
1030.78	90.4158
1031.27	90.3933
1031.75	90.3837
1032.23	90.3872
1032.71	90.4029
1033.19	90.4299
1033.67	90.4668
1034.16	90.5121
1034.64	90.5631
1035.12	90.6152
1035.6	90.6627
1036.09	90.6995
1036.57	90.7209
1037.05	90.7252
1037.53	90.7148
1038.01	90.6956
1038.5	90.6756
1038.98	90.6629
1039.46	90.6632
1039.94	90.6786
1040.42	90.7071
1040.91	90.7438
1041.39	90.7827
1041.87	90.8188
1042.35	90.8497
1042.84	90.8755
1043.32	90.8983
1043.8	90.9209
1044.28	90.9452
1044.76	90.9711
1045.25	90.9973
1045.73	91.0219
1046.21	91.0441
1046.69	91.065
1047.17	91.0884
1047.66	91.119
1048.14	91.1611
1048.62	91.2165
1049.1	91.2833
1049.59	91.356
1050.07	91.4271
1050.55	91.4898
1051.03	91.5399
1051.51	91.5773
1052	91.606
1052.48	91.632
1052.96	91.6612
1053.44	91.6971
1053.92	91.7401
1054.41	91.7879
1054.89	91.8368
1055.37	91.8834
1055.85	91.9257
1056.34	91.9631
1056.82	91.9962
1057.3	92.0252
1057.78	92.0507
1058.26	92.0731
1058.75	92.0939
1059.23	92.1169
1059.71	92.147
1060.19	92.1899
1060.67	92.2492
1061.16	92.3247
1061.64	92.4113
1062.12	92.5005
1062.6	92.5821
1063.09	92.6487
1063.57	92.6972
1064.05	92.7311
1064.53	92.7581
1065.01	92.7877
1065.5	92.828
1065.98	92.8828
1066.46	92.9515
1066.94	93.0304
1067.42	93.1144
1067.91	93.1995
1068.39	93.2831
1068.87	93.364
1069.35	93.4406
1069.84	93.5099
1070.32	93.5674
1070.8	93.6088
1071.28	93.6317
1071.76	93.6378
1072.24	93.6333
1072.73	93.6279
1073.21	93.632
1073.69	93.6534
1074.17	93.6949
1074.66	93.7536
1075.14	93.8222
1075.62	93.8922
1076.1	93.9567
1076.58	94.0129
1077.07	94.0624
1077.55	94.1099
1078.03	94.1609
1078.51	94.2188
1078.99	94.2836
1079.48	94.3513
1079.96	94.4161
1080.44	94.4719
1080.92	94.5151
1081.41	94.5461
1081.89	94.569
1082.37	94.5904
1082.85	94.6169
1083.33	94.6532
1083.82	94.7004
1084.3	94.7559
1084.78	94.8149
1085.26	94.8722
1085.74	94.924
1086.23	94.9697
1086.71	95.0115
1087.19	95.0532
1087.67	95.0987
1088.16	95.1497
1088.64	95.2051
1089.12	95.2615
1089.6	95.3141
1090.08	95.3597
1090.57	95.3975
1091.05	95.4304
1091.53	95.4641
1092.01	95.5052
1092.49	95.5591
1092.98	95.628
1093.46	95.7104
1093.94	95.801
1094.42	95.8924
1094.9	95.9771
1095.39	96.0492
1095.87	96.1051
1096.35	96.1447
1096.83	96.1703
1097.32	96.1861
1097.8	96.1973
1098.28	96.2095
1098.76	96.228
1099.24	96.2577
1099.73	96.3023
1100.21	96.3643
1100.69	96.4442
1101.17	96.5402
1101.65	96.6483
1102.14	96.7623
1102.62	96.875
1103.1	96.9795
1103.58	97.0706
1104.07	97.146
1104.55	97.2069
1105.03	97.2578
1105.51	97.3052
1105.99	97.356
1106.48	97.4155
1106.96	97.4865
1107.44	97.5687
1107.92	97.6591
1108.4	97.7534
1108.89	97.8477
1109.37	97.9392
1109.85	98.0269
1110.33	98.1115
1110.82	98.1941
1111.3	98.276
1111.78	98.3576
1112.26	98.4388
1112.74	98.5195
1113.23	98.6004
1113.71	98.6827
1114.19	98.7689
1114.67	98.8615
1115.15	98.9626
1115.64	99.0728
1116.12	99.1911
1116.6	99.3148
1117.08	99.4398
1117.57	99.5614
1118.05	99.6755
1118.53	99.7793
1119.01	99.8719
1119.49	99.955
1119.98	100.033
1120.46	100.113
1120.94	100.201
1121.42	100.304
1121.9	100.424
1122.39	100.562
1122.87	100.711
1123.35	100.863
1123.83	101.009
1124.32	101.14
1124.8	101.254
1125.28	101.351
1125.76	101.437
1126.24	101.522
1126.72	101.613
1127.21	101.717
1127.69	101.837
1128.17	101.972
1128.65	102.116
1129.14	102.264
1129.62	102.411
1130.1	102.554
1130.58	102.694
1131.07	102.833
1131.55	102.976
1132.03	103.125
1132.51	103.283
1132.99	103.448
1133.47	103.615
1133.96	103.778
1134.44	103.932
1134.92	104.074
1135.4	104.206
1135.89	104.331
1136.37	104.458
1136.85	104.592
1137.33	104.736
1137.81	104.889
1138.3	105.048
1138.78	105.206
1139.26	105.358
1139.74	105.504
1140.22	105.647
1140.71	105.791
1141.19	105.942
1141.67	106.101
1142.15	106.266
1142.63	106.431
1143.12	106.589
1143.6	106.734
1144.08	106.865
1144.56	106.986
1145.05	107.102
1145.53	107.22
1146.01	107.343
1146.49	107.471
1146.97	107.602
1147.46	107.732
1147.94	107.859
1148.42	107.984
1148.9	108.11
1149.38	108.241
1149.87	108.378
1150.35	108.522
1150.83	108.669
1151.31	108.814
1151.8	108.951
1152.28	109.078
1152.76	109.197
1153.24	109.31
1153.72	109.421
1154.21	109.533
1154.69	109.648
1155.17	109.763
1155.65	109.877
1156.13	109.988
1156.62	110.094
1157.1	110.196
1157.58	110.296
1158.06	110.395
1158.55	110.494
1159.03	110.595
1159.51	110.695
1159.99	110.796
1160.47	110.894
1160.96	110.987
1161.44	111.072
1161.92	111.149
1162.4	111.216
1162.88	111.275
1163.37	111.329
1163.85	111.385
1164.33	111.445
1164.81	111.514
1165.3	111.589
1165.78	111.667
1166.26	111.743
1166.74	111.81
1167.22	111.866
1167.71	111.91
1168.19	111.946
1168.67	111.98
1169.15	112.017
1169.63	112.062
1170.12	112.117
1170.6	112.182
1171.08	112.256
1171.56	112.334
1172.05	112.413
1172.53	112.492
1173.01	112.567
1173.49	112.638
1173.97	112.702
1174.46	112.761
1174.94	112.813
1175.42	112.86
1175.9	112.903
1176.38	112.943
1176.87	112.981
1177.35	113.016
1177.83	113.049
1178.31	113.08
1178.8	113.108
1179.28	113.135
1179.76	113.161
1180.24	113.185
1180.72	113.208
1181.21	113.229
1181.69	113.249
1182.17	113.267
1182.65	113.284
1183.13	113.3
1183.62	113.315
1184.1	113.329
1184.58	113.343
1185.06	113.355
1185.55	113.368
1186.03	113.382
1186.51	113.4
1186.99	113.423
1187.47	113.448
1187.95	113.474
1188.44	113.494
1188.92	113.505
1189.4	113.502
1189.88	113.489
1190.37	113.471
1190.85	113.457
1191.33	113.455
1191.81	113.47
1192.29	113.501
1192.78	113.542
1193.26	113.584
1193.74	113.618
1194.22	113.639
1194.7	113.646
1195.19	113.643
1195.67	113.636
1196.15	113.631
1196.63	113.632
1197.12	113.641
1197.6	113.656
1198.08	113.674
1198.56	113.692
1199.04	113.709
1199.53	113.722
1200.01	113.73
1200.49	113.732
1200.97	113.727
1201.45	113.718
1201.94	113.705
1202.42	113.693
1202.9	113.683
1203.38	113.68
1203.87	113.681
1204.35	113.685
1204.83	113.689
1205.31	113.689
1205.79	113.685
1206.28	113.68
1206.76	113.679
1207.24	113.686
1207.72	113.704
1208.2	113.732
1208.69	113.767
1209.17	113.802
1209.65	113.83
1210.13	113.847
1210.62	113.85
1211.1	113.842
1211.58	113.826
1212.06	113.806
1212.54	113.785
1213.03	113.765
1213.51	113.747
1213.99	113.733
1214.47	113.724
1214.95	113.721
1215.44	113.726
1215.92	113.739
1216.4	113.756
1216.88	113.774
1217.37	113.79
1217.85	113.8
1218.33	113.802
1218.81	113.795
1219.29	113.782
1219.78	113.763
1220.26	113.741
1220.74	113.717
1221.22	113.693
1221.7	113.669
1222.19	113.647
1222.67	113.628
1223.15	113.616
1223.63	113.612
1224.12	113.615
1224.6	113.625
1225.08	113.638
1225.56	113.65
1226.04	113.657
1226.53	113.658
1227.01	113.649
1227.49	113.633
1227.97	113.612
1228.45	113.588
1228.94	113.566
1229.42	113.547
1229.9	113.534
1230.38	113.526
1230.87	113.522
1231.35	113.522
1231.83	113.523
1232.31	113.523
1232.79	113.521
1233.28	113.515
1233.76	113.505
1234.24	113.491
1234.72	113.475
1235.2	113.457
1235.69	113.44
1236.17	113.425
1236.65	113.41
1237.13	113.394
1237.61	113.377
1238.1	113.358
1238.58	113.338
1239.06	113.32
1239.54	113.309
1240.03	113.306
1240.51	113.313
1240.99	113.327
1241.47	113.342
1241.95	113.35
1242.43	113.346
1242.92	113.327
1243.4	113.293
1243.88	113.252
1244.36	113.212
1244.85	113.18
1245.33	113.161
1245.81	113.157
1246.29	113.166
1246.78	113.182
1247.26	113.202
1247.74	113.221
1248.22	113.237
1248.7	113.249
1249.18	113.254
1249.67	113.251
1250.15	113.236
1250.63	113.209
1251.11	113.173
1251.6	113.132
1252.08	113.094
1252.56	113.065
1253.04	113.051
1253.52	113.052
1254.01	113.066
1254.49	113.088
1254.97	113.112
1255.45	113.135
1255.93	113.153
1256.42	113.165
1256.9	113.169
1257.38	113.166
1257.86	113.155
1258.35	113.134
1258.83	113.107
1259.31	113.078
1259.79	113.052
1260.27	113.033
1260.76	113.022
1261.24	113.016
1261.72	113.009
1262.2	112.996
1262.68	112.972
1263.17	112.94
1263.65	112.906
1264.13	112.878
1264.61	112.863
1265.1	112.863
1265.58	112.874
1266.06	112.887
1266.54	112.892
1267.02	112.882
1267.51	112.858
1267.99	112.824
1268.47	112.791
1268.95	112.768
1269.43	112.761
1269.92	112.771
1270.4	112.795
1270.88	112.826
1271.36	112.858
1271.85	112.886
1272.33	112.908
1272.81	112.923
1273.29	112.932
1273.77	112.934
1274.26	112.929
1274.74	112.918
1275.22	112.904
1275.7	112.889
1276.18	112.876
1276.67	112.869
1277.15	112.869
1277.63	112.876
1278.11	112.886
1278.6	112.9
1279.08	112.913
1279.56	112.927
1280.04	112.942
1280.52	112.955
1281.01	112.967
1281.49	112.974
1281.97	112.973
1282.45	112.964
1282.93	112.948
1283.42	112.928
1283.9	112.911
1284.38	112.9
1284.86	112.898
1285.34	112.905
1285.83	112.916
1286.31	112.929
1286.79	112.938
1287.27	112.943
1287.76	112.944
1288.24	112.942
1288.72	112.939
1289.2	112.936
1289.68	112.933
1290.17	112.928
1290.65	112.922
1291.13	112.915
1291.61	112.906
1292.09	112.898
1292.58	112.889
1293.06	112.88
1293.54	112.867
1294.02	112.85
1294.51	112.827
1294.99	112.801
1295.47	112.774
1295.95	112.749
1296.43	112.73
1296.92	112.718
1297.4	112.71
1297.88	112.705
1298.36	112.699
1298.84	112.689
1299.33	112.676
1299.81	112.661
1300.29	112.647
1300.77	112.639
1301.26	112.637
1301.74	112.643
1302.22	112.654
1302.7	112.668
1303.18	112.679
1303.66	112.686
1304.15	112.684
1304.63	112.675
1305.11	112.658
1305.59	112.635
1306.08	112.609
1306.56	112.582
1307.04	112.556
1307.52	112.531
1308	112.509
1308.49	112.489
1308.97	112.472
1309.45	112.457
1309.93	112.444
1310.41	112.43
1310.9	112.412
1311.38	112.39
1311.86	112.364
1312.34	112.335
1312.83	112.307
1313.31	112.286
1313.79	112.275
1314.27	112.274
1314.75	112.279
1315.24	112.284
1315.72	112.282
1316.2	112.267
1316.68	112.239
1317.16	112.204
1317.65	112.168
1318.13	112.139
1318.61	112.119
1319.09	112.107
1319.58	112.096
1320.06	112.08
1320.54	112.053
1321.02	112.017
1321.5	111.976
1321.99	111.938
1322.47	111.911
1322.95	111.897
1323.43	111.894
1323.91	111.894
1324.4	111.888
1324.88	111.869
1325.36	111.835
1325.84	111.79
1326.33	111.74
1326.81	111.69
1327.29	111.647
1327.77	111.611
1328.25	111.581
1328.74	111.557
1329.22	111.537
1329.7	111.52
1330.18	111.508
1330.66	111.501
1331.15	111.495
1331.63	111.488
1332.11	111.475
1332.59	111.454
1333.08	111.423
1333.56	111.385
1334.04	111.343
1334.52	111.302
1335	111.262
1335.49	111.223
1335.97	111.185
1336.45	111.143
1336.93	111.097
1337.41	111.046
1337.9	110.99
1338.38	110.93
1338.86	110.865
1339.34	110.797
1339.83	110.728
1340.31	110.659
1340.79	110.593
1341.27	110.532
1341.75	110.476
1342.23	110.421
1342.72	110.364
1343.2	110.296
1343.68	110.217
1344.16	110.124
1344.65	110.025
1345.13	109.924
1345.61	109.83
1346.09	109.747
1346.57	109.673
1347.06	109.602
1347.54	109.526
1348.02	109.439
1348.5	109.338
1348.98	109.226
1349.47	109.107
1349.95	108.989
1350.43	108.875
1350.91	108.766
1351.4	108.664
1351.88	108.566
1352.36	108.472
1352.84	108.385
1353.32	108.307
1353.81	108.243
1354.29	108.191
1354.77	108.15
1355.25	108.117
1355.73	108.087
1356.22	108.06
1356.7	108.036
1357.18	108.017
1357.66	108.008
1358.14	108.009
1358.63	108.018
1359.11	108.033
1359.59	108.051
1360.07	108.07
1360.56	108.091
1361.04	108.118
1361.52	108.154
1362	108.199
1362.48	108.252
1362.97	108.306
[truncated: 5,470 more rows]
