# Supplementary material for: Open-channel microfluidics via resonant wireless power transfer
Source: Nat Commun. 2022 Apr 6;13:1869. doi: 10.1038/s41467-022-29405-2 (PMC8987052; doi:10.1038/s41467-022-29405-2)
Supplement: Supplementary file 9 — Source Data [file 41467_2022_29405_MOESM9_ESM.zip › Source Data/Fig4B_Mixing_DropIntensity_Bargraph.xlsx]

## Sheet: 9.30.20-WirelessMixing
Fluorescent Channel:	Red Fluorescence								Fluorescent Channel:	Red Fluorescence
Video File:	9_30_20_DEPw_Red-1.tif								Video File:	9_30_20_DEPw_Red-1.tif
ROI Location:	Alexa Drop								ROI Location:	GFP Drop									Fractional
																			Red Flor. in GFP drop
Frame	Time (s)	Time (min)	ROI Area (um2)	Mean Intensity (counts)	Min. Intensity (counts)	Max. Intensity (counts)	Normalized Area (counts/um2)		Frame	Time (s)	Time (min)	ROI Area (um2)	Mean Intensity (counts)	Min. Intensity (counts)	Max. Intensity (counts)	Normalized Area (counts/um2)		Time (min)	Normalized to Alexa drop
1	0	0	37600	65192.2	26756	65535	1.73383		1	0	0	37171	14861	1093	26965	0.399802		0	0.230588
2	30	0.5	37600	65064.3	26160	65535	1.73043		2	30	0.5	37171	12651.4	1296	24876	0.340358		0.5	0.196689
3	90	1.5	37600	65320.1	32942	65535	1.73724		3	90	1.5	37171	9501.34	1138	22675	0.255612		1.5	0.147137
4	120	2	37600	65208.4	28843	65535	1.73427		4	120	2	37171	7388.21	1136	20038	0.198763		2	0.114609
5	150	2.5	37600	64764.6	21229	65535	1.72246		5	150	2.5	37171	4743.94	723	16845	0.127625		2.5	0.0740942
6	180	3	37600	64813.5	19995	65535	1.72376		6	180	3	37171	2552.03	492	19304	0.0686565		3	0.0398294
7	210	3.5	37600	65089.4	24735	65535	1.7311		7	210	3.5	37171	3422.2	1346	19797	0.0920665		3.5	0.0531838
8	240	4	37600	64044.4	12655	65535	1.70331		8	240	4	37171	1372.61	374	14278	0.0369269		4	0.0216795
9	270	4.5	37600	64682.7	23931	65535	1.72028		9	270	4.5	37171	2627.7	744	14214	0.0706922		4.5	0.0410933
10	300	5	37600	63436	12406	65535	1.68713		10	300	5	37171	1979.47	377	21950	0.0532531		5	0.0315644
11	330	5.5	37600	65172	24466	65535	1.7333		11	330	5.5	37171	3903.21	1305	25067	0.105007		5.5	0.0605822
12	360	6	37600	64806.5	16140	65535	1.72358		12	360	6	37171	5296.26	1101	28615	0.142484		6	0.0826674
13	390	6.5	37600	64678.5	15804	65535	1.72017		13	390	6.5	37171	3745.36	899	25079	0.10076		6.5	0.0585757
14	420	7	37600	65473.8	27257	65535	1.74132		14	420	7	37171	5717.5	1826	26479	0.153816		7	0.0883329
15	450	7.5	37600	65525.1	43826	65535	1.74269		15	450	7.5	37171	16804.2	4358	45099	0.452077		7.5	0.259414
16	480	8	37600	65527.9	42871	65535	1.74276		16	480	8	37171	24569.5	5982	65535	0.660985		8	0.379274
17	510	8.5	37600	65535	65535	65535	1.74295		17	510	8.5	37171	58492.6	940	65535	1.57361		8.5	0.902841
18	540	9	37600	65535	65535	65535	1.74295		18	540	9	37171	59307.2	1036	65535	1.59552		9	0.915415
19	580	9.66667	37600	65535	65535	65535	1.74295		19	580	9.66667	37171	59959.3	956	65535	1.61307		9.66667	0.925479
20	680	11.3333	37600	38336.4	12847	65535	1.01958		20	680	11.3333	37171	22162	350	65535	0.596216		11.3333	0.584764
21	720	12	37600	37621.5	14624	65535	1.00057		21	720	12	37171	17235.1	268	65535	0.463672		12	0.463406
22	770	12.8333	37600	31199.4	9729	65535	0.82977		22	770	12.8333	37171	9215.75	109	60918	0.247929		12.8333	0.298792
23	810	13.5	37600	31085.8	9090	65535	0.826749		23	810	13.5	37171	8590.67	142	58614	0.231112		13.5	0.279543
24	900	15	37600	26050.5	7118	65535	0.692832		24	900	15	37171	6548.39	12	47927	0.176169		15	0.254274
Fluorescent Channel:	Green Fluorescence								Fluorescent Channel:	Green Fluorescence
Video File:	9_30_20_DEPw_Green-1.tif								Video File:	9_30_20_DEPw_Green-1.tif
ROI Location:	Alexa Drop								ROI Location:	GFP Drop									Fractional
																			Green Flor. in Alexa drop
Frame	Time (s)	Time (min)	ROI Area (um2)	Mean Intensity (counts)	Min. Intensity (counts)	Max. Intensity (counts)	Normalized Area (counts/um2)		Frame	Time (s)	Time (min)	ROI Area (um2)	Mean Intensity (counts)	Min. Intensity (counts)	Max. Intensity (counts)	Normalized Area (counts/um2)		Time (min)	Normalized to GFP drop
1	0	0	33385	3960.48	1600	7996	0.118631		1	0	0	39236	63812.8	11423	65535	1.62638		0	0.0729413
2	30	0.5	33385	3915.88	1437	8577	0.117295		2	30	0.5	39236	64409.2	14443	65535	1.64158		0.5	0.0714521
3	90	1.5	33385	3595.7	1615	9187	0.107704		3	90	1.5	39236	62587.8	11261	65535	1.59516		1.5	0.067519
4	120	2	33385	5348.52	1856	11604	0.160207		4	120	2	39236	64026.2	15112	65535	1.63182		2	0.098177
5	150	2.5	33385	5788.62	2289	50342	0.17339		5	150	2.5	39236	63373.5	13447	65535	1.61519		2.5	0.10735
6	180	3	33385	6577.95	2821	41893	0.197033		6	180	3	39236	64397	14242	65535	1.64127		3	0.120049
7	210	3.5	33385	5795.27	2748	33459	0.173589		7	210	3.5	39236	64293	12855	65535	1.63862		3.5	0.105936
8	240	4	33385	6797.1	1868	49189	0.203598		8	240	4	39236	64770.9	16161	65535	1.6508		4	0.123332
9	270	4.5	33385	10931.4	3366	35904	0.327433		9	270	4.5	39236	64493	12099	65535	1.64372		4.5	0.199202
10	300	5	33385	17563	4959	46302	0.526075		10	300	5	39236	64425.5	17428	65535	1.642		5	0.320387
11	330	5.5	33385	15556.5	4695	34722	0.465973		11	330	5.5	39236	64913.7	15545	65535	1.65444		5.5	0.28165
12	360	6	33385	18320	4769	42303	0.548751		12	360	6	39236	65072.1	14891	65535	1.65848		6	0.330876
13	390	6.5	33385	21342.3	4805	44643	0.639278		13	390	6.5	39236	64853.1	13415	65535	1.6529		6.5	0.386762
14	420	7	33385	15193.6	4214	34152	0.455104		14	420	7	39236	65234.5	16624	65535	1.66262		7	0.273727
15	450	7.5	33385	11114.9	2871	26459	0.33293		15	450	7.5	39236	64943.4	14306	65535	1.6552		7.5	0.201142
16	480	8	33385	3723.82	923	7651	0.111542		16	480	8	39236	59976.5	5849	65535	1.52861		8	0.0729694
17	510	8.5	33385	2410.72	585	5141	0.0722098		17	510	8.5	39236	57081.3	5080	65535	1.45482		8.5	0.0496349
18	540	9	33385	1094.16	162	2677	0.032774		18	540	9	39236	54772.4	4899	65535	1.39597		9	0.0234776
19	580	9.66667	33385	571.628	60	1351	0.0171223		19	580	9.66667	39236	47906.3	2329	65535	1.22098		9.66667	0.0140234
20	680	11.3333	33385	209.733	0	1164	0.00628225		20	680	11.3333	39236	41232.1	2376	65535	1.05087		11.3333	0.00597812
21	720	12	33385	179.734	0	956	0.00538368		21	720	12	39236	38721.7	1480	65535	0.986892		12	0.00545518
22	770	12.8333	33385	231.764	0	1536	0.00694216		22	770	12.8333	39236	33162.4	1597	65535	0.845204		12.8333	0.00821359
23	810	13.5	33385	206.984	0	1321	0.00619991		23	810	13.5	39236	29421.3	1293	65535	0.749855		13.5	0.00826815
24	900	15	33385	234.206	0	1487	0.00701531		24	900	15	39236	24129.7	547	65535	0.614989		15	0.0114072

## Sheet: 9.25.20-MixingData
Fluorescent Channel:	Red Fluorescence								Fluorescent Channel:	Red Fluorescence
Video File:	9_25_20_Mixing19F_SortedRed.tif								Video File:	9_25_20_Mixing19F_SortedRed.tif
ROI Location:	Alexa Drop								ROI Location:	GFP Drop									Fractional
																			Red Flor. in GFP drop
Frame	Time (s)	Time (min)	ROI Area (um2)	Mean Intensity (counts)	Min. Intensity (counts)	Max. Intensity (counts)	Normalized Area (counts/um2)		Frame	Time (s)	Time (min)	ROI Area (um2)	Mean Intensity (counts)	Min. Intensity (counts)	Max. Intensity (counts)	Normalized Area (counts/um2)		Time (min)	Normalized to Alexa drop
1	0	0	7427.28	65326.3	22077	65535	8.79545		1	0	0	6452.56	13866.8	1344	22318	2.14904		0	0.244336
2	30	0.5	7427.28	64971	13644	65535	8.74761		2	30	0.5	6452.56	9632.82	1281	17073	1.49287		0.5	0.17066
3	60	1	7427.28	64861.9	10136	65535	8.73293		3	60	1	6452.56	7798.06	921	14000	1.20852		1	0.138387
4	90	1.5	7427.28	64860.8	12689	65535	8.73277		4	90	1.5	6452.56	7194.9	1298	13121	1.11505		1.5	0.127685
5	150	2.5	7427.28	64698.5	12645	65535	8.71092		5	150	2.5	6452.56	5040.76	841	10681	0.781204		2.5	0.089681
6	180	3	7427.28	64376.5	8813	65535	8.66757		6	180	3	6452.56	6959.01	1895	13160	1.07849		3	0.124428
7	210	3.5	7427.28	64312.4	7373	65535	8.65894		7	210	3.5	6452.56	5874.43	1620	11760	0.910403		3.5	0.10514
8	240	4	7427.28	64568	11939	65535	8.69336		8	240	4	6452.56	10182.3	2995	18106	1.57803		4	0.181521
9	270	4.5	7427.28	64556	11642	65535	8.69174		9	270	4.5	6452.56	9293.64	3408	16855	1.4403		4.5	0.165709
10	300	5	7427.28	64712.7	12411	65535	8.71283		10	300	5	6452.56	14133.4	5184	21910	2.19035		5	0.251394
11	330	5.5	7427.28	64646	12067	65535	8.70385		11	330	5.5	6452.56	13018.4	4943	19129	2.01756		5.5	0.231801
12	360	6	7427.28	65037.6	15082	65535	8.75659		12	360	6	6452.56	17563.3	5279	24638	2.72191		6	0.310842
13	390	6.5	7427.28	65024.9	16095	65535	8.75487		13	390	6.5	6452.56	9367.59	2983	16363	1.45176		6.5	0.165823
14	470	7.83333	7427.28	65353.8	18583	65535	8.79916		14	470	7.83333	6452.56	19024	7398	29549	2.94829		7.83333	0.335065
15	520	8.66667	7427.28	65292.2	15617	65535	8.79086		15	520	8.66667	6452.56	15995.6	6692	26667	2.47896		8.66667	0.281993
16	570	9.5	7427.28	65334.3	15314	65535	8.79652		16	570	9.5	6452.56	35827.7	13619	65535	5.55248		9.5	0.631213
17	630	10.5	7427.28	65152.1	9824	65535	8.77199		17	630	10.5	6452.56	65519.4	48728	65535	10.154		10.5	1.15755
18	680	11.3333	7427.28	64777.2	7182	65535	8.72152		18	680	11.3333	6452.56	64944.2	31949	65535	10.0649		11.3333	1.15403
19	710	11.8333	7427.28	64398.3	6421	65535	8.67051		19	710	11.8333	6452.56	54609.1	19768	65535	8.46318		11.8333	0.976088
20	770	12.8333	7427.28	14765.4	1861	65535	1.98799		20	770	12.8333	6452.56	53303.5	12627	65535	8.26084		12.8333	4.15537
21	830	13.8333	7427.28	10635.4	2023	65535	1.43193		21	830	13.8333	6452.56	39681.3	8699	65535	6.1497		13.8333	4.29468
Fluorescent Channel:	Green Fluorescence								Fluorescent Channel:	Green Fluorescence
Video File:	9_25_20_Mixing19F_SortedGreen.tif								Video File:	9_25_20_Mixing19F_SortedGreen.tif
ROI Location:	Alexa Drop								ROI Location:	GFP Drop									Fractional
																			Green Flor. in Alexa drop
Frame	Time (s)	Time (min)	ROI Area (um2)	Mean Intensity (counts)	Min. Intensity (counts)	Max. Intensity (counts)	Normalized Area (counts/um2)		Frame	Time (s)	Time (min)	ROI Area (um2)	Mean Intensity (counts)	Min. Intensity (counts)	Max. Intensity (counts)	Normalized Area (counts/um2)		Time (min)	Normalized to GFP drop
1	0	0	7295.33	3028.14	193	15084	0.415079		1	0	0	6572.55	64771.8	19352	65535	9.85489		0	0.0421191
2	30	0.5	7295.33	3243.78	312	19140	0.444639		2	30	0.5	6572.55	65165.4	26722	65535	9.91478		0.5	0.044846
3	60	1	7295.33	5197.96	688	17049	0.712505		3	60	1	6572.55	65330	32227	65535	9.93983		1	0.0716818
4	90	1.5	7295.33	4947.48	778	18063	0.678172		4	90	1.5	6572.55	65239.4	31237	65535	9.92605		1.5	0.0683224
5	150	2.5	7295.33	6993.94	1150	21668	0.958688		5	150	2.5	6572.55	65319.8	25913	65535	9.93828		2.5	0.0964641
6	180	3	7295.33	7499.14	1347	19847	1.02794		6	180	3	6572.55	65257.2	28774	65535	9.92875		3	0.103531
7	210	3.5	7295.33	8209.29	1044	17543	1.12528		7	210	3.5	6572.55	65399.8	28962	65535	9.95045		3.5	0.113088
8	240	4	7295.33	5699.98	1202	34967	0.781319		8	240	4	6572.55	65110.2	25030	65535	9.90638		4	0.0788703
9	270	4.5	7295.33	5429.36	811	10971	0.744224		9	270	4.5	6572.55	65367	24497	65535	9.94546		4.5	0.0748305
10	300	5	7295.33	4684.98	633	12190	0.642189		10	300	5	6572.55	64858.1	13501	65535	9.86803		5	0.0650777
11	330	5.5	7295.33	4453.29	592	10744	0.610431		11	330	5.5	6572.55	65262	24891	65535	9.92948		5.5	0.0614766
12	360	6	7295.33	3312.79	694	9945	0.454097		12	360	6	6572.55	64936.2	16423	65535	9.87991		6	0.0459617
13	390	6.5	7295.33	3510.99	669	9644	0.481265		13	390	6.5	6572.55	65128	14651	65535	9.9091		6.5	0.048568
14	470	7.83333	7295.33	3392.01	668	19245	0.464957		14	470	7.83333	6572.55	64538	12067	65535	9.81933		7.83333	0.0473512
15	520	8.66667	7295.33	5315.15	821	16074	0.728568		15	520	8.66667	6572.55	65358	12443	65535	9.94409		8.66667	0.0732665
16	570	9.5	7295.33	7136.05	894	17032	0.978167		16	570	9.5	6572.55	65200.7	10007	65535	9.92016		9.5	0.0986039
17	630	10.5	7295.33	2720.86	0	10219	0.372959		17	630	10.5	6572.55	65114.5	13427	65535	9.90704		10.5	0.0376458
18	680	11.3333	7295.33	1696.6	0	6357	0.23256		18	680	11.3333	6572.55	65098.6	10517	65535	9.90462		11.3333	0.0234799
19	710	11.8333	7295.33	1464.92	0	6603	0.200803		19	710	11.8333	6572.55	64547.2	19549	65535	9.82073		11.8333	0.0204468
20	770	12.8333	7295.33	6438.19	0	22099	0.882509		20	770	12.8333	6572.55	61947.8	10641	65535	9.42523		12.8333	0.0936327
21	830	13.8333	7295.33	7890.4	0	20986	1.08157		21	830	13.8333	6572.55	62472	14944	65535	9.50498		13.8333	0.11379
