# Supplementary material for: Open-channel microfluidics via resonant wireless power transfer
Source: Nat Commun. 2022 Apr 6;13:1869. doi: 10.1038/s41467-022-29405-2 (PMC8987052; doi:10.1038/s41467-022-29405-2)
Supplement: Supplementary file 9 — Source Data [file 41467_2022_29405_MOESM9_ESM.zip › Source Data/FigS2_Breakdown_Datapoints.txt]

Volts	A/cm2
-15	0.0036375
-14.9	0.00316
-14.8	0.00269
-14.7	0.002492
-14.6	0.00228425
-14.5	0.002141
-14.4	0.00179525
-14.3	0.0015795
-14.2	0.00141675
-14.1	0.00115725
-14	0.0011045
-13.9	0.000862
-13.8	0.00081075
-13.7	0.00068625
-13.6	0.000551
-13.5	0.0005295
-13.4	0.0003775
-13.3	0.000415
-13.2	0.0002605
-13.1	0.000283
-13	0.000291
-12.9	0.000163425
-12.8	0.00016705
-12.7	0.00014045
-12.6	0.00016645
-12.5	0.000145
-12.4	6.55E-05
-12.3	0.0001497
-12.2	3.47E-05
-12.1	0.0001235
-12	1.13E-05
-11.9	8.59E-05
-11.8	5.41E-06
-11.7	3.81E-05
-11.6	2.16E-05
-11.5	2.72E-05
-11.4	2.25E-05
-11.3	1.84E-05
-11.2	1.50E-05
-11.1	1.20E-05
-11	1.71E-05
-10.9	3.63E-05
-10.8	1.78E-05
-10.7	1.01E-05
-10.6	4.50E-07
-10.5	6.73E-06
-10.4	5.75E-07
-10.3	5.26E-06
-10.2	1.67E-05
-10.1	1.19E-05
-10	6.11E-06
-9.9	2.64E-06
-9.8	5.13E-07
-9.7	5.33E-06
-9.6	5.93E-06
-9.5	1.03E-06
-9.4	1.44E-06
-9.3	1.46E-06
-9.2	1.63E-07
-9.1	1.11E-06
-9	1.23E-05
-8.9	3.75E-08
-8.8	5.25E-07
-8.7	6.63E-07
-8.6	1.40E-06
-8.5	2.25E-07
-8.4	8.75E-07
-8.3	5.66E-06
-8.2	7.05E-06
-8.1	6.65E-06
-8	2.48E-06
-7.9	2.24E-06
-7.8	9.13E-07
-7.7	5.88E-07
-7.6	1.08E-06
-7.5	3.03E-06
-7.4	5.01E-06
-7.3	5.24E-06
-7.2	1.78E-05
-7.1	4.60E-05
-7	4.59E-05
-6.9	1.83E-06
-6.8	1.08E-06
-6.7	1.66E-06
-6.6	4.19E-06
-6.5	5.55E-06
-6.4	4.20E-06
-6.3	3.75E-06
-6.2	3.10E-05
-6.1	4.24E-05
-6	3.13E-05
-5.9	3.08E-05
-5.8	4.65E-06
-5.7	5.26E-06
-5.6	4.18E-06
-5.5	6.23E-06
-5.4	1.72E-05
-5.3	2.14E-05
-5.2	5.55E-05
-5.1	5.93E-06
-5	3.31E-06
-4.9	1.01E-06
-4.8	7.18E-06
-4.7	1.71E-06
-4.6	8.75E-08
-4.5	5.05E-06
-4.4	1.64E-05
-4.3	8.59E-06
-4.2	4.42E-05
-4.1	5.23E-05
-4	4.38E-07
-3.9	1.63E-06
-3.8	1.20E-06
-3.7	8.50E-07
-3.6	5.00E-08
-3.5	6.38E-07
-3.4	8.25E-07
-3.3	2.55E-06
-3.2	9.25E-07
-3.1	2.90E-06
-3	1.33E-05
-2.9	4.81E-05
-2.8	5.49E-05
-2.7	5.52E-05
-2.6	2.89E-06
-2.5	6.13E-07
-2.4	2.50E-06
-2.3	2.24E-06
-2.2	7.66E-06
-2.1	1.14E-06
-2	2.84E-06
-1.9	3.09E-05
-1.8	3.01E-05
-1.7	2.54E-05
-1.6	3.89E-05
-1.5	2.10E-06
-1.4	4.45E-06
-1.3	5.48E-06
-1.2	3.43E-06
-1.1	8.01E-06
-1	1.31E-06
-0.9	1.00E-06
-0.8	1.43E-06
-0.7	2.40E-06
-0.6	2.41E-06
-0.5	2.63E-06
-0.4	2.09E-06
-0.3	5.31E-06
-0.2	3.53E-06
-0.1	3.51E-05
0	5.37E-05
0.1	9.20E-06
0.2	1.07E-05
0.3	5.65E-05
0.4	2.19E-05
0.5	8.76E-06
0.6	7.14E-06
0.7	1.41E-06
0.8	2.61E-06
0.9	4.45E-06
1	8.68E-06
1.1	2.57E-05
1.2	2.35E-05
1.3	1.55E-05
1.4	7.63E-06
1.5	2.44E-06
1.6	4.55E-06
1.7	4.83E-06
1.8	3.64E-05
1.9	3.66E-05
2	3.18E-05
2.1	1.58E-05
2.2	6.10E-06
2.3	5.10E-06
2.4	3.75E-08
2.5	8.00E-07
2.6	1.00E-07
2.7	1.51E-06
2.8	1.29E-06
2.9	3.44E-05
3	3.37E-05
3.1	3.27E-05
3.2	1.88E-05
3.3	5.53E-06
3.4	4.35E-06
3.5	5.90E-06
3.6	3.81E-06
3.7	4.48E-06
3.8	4.95E-06
3.9	5.24E-06
4	1.00E-06
4.1	2.16E-06
4.2	5.58E-06
4.3	8.19E-06
4.4	1.30E-06
4.5	1.48E-06
4.6	2.08E-06
4.7	3.28E-06
4.8	2.05E-06
4.9	3.39E-06
5	2.43E-05
5.1	1.25E-05
5.2	1.47E-05
5.3	5.50E-06
5.4	1.96E-06
5.5	1.23E-06
5.6	2.69E-06
5.7	5.49E-05
5.8	5.11E-05
5.9	5.73E-05
6	3.93E-05
6.1	4.45E-06
6.2	3.25E-06
6.3	2.69E-06
6.4	2.38E-06
6.5	5.19E-05
6.6	5.51E-05
6.7	5.59E-05
6.8	5.90E-05
6.9	1.64E-05
7	1.15E-05
7.1	1.08E-06
7.2	5.49E-06
7.3	1.50E-05
7.4	1.43E-05
7.5	8.70E-06
7.6	2.38E-05
7.7	1.08E-05
7.8	4.19E-05
7.9	1.15E-05
8	0.000109075
8.1	4.80E-05
8.2	0.0001008
8.3	0.000112875
8.4	0.000116225
8.5	0.0001923
8.6	0.000170875
8.7	0.000114925
8.8	0.000121075
8.9	0.00025775
9	0.0002585
9.1	0.000230325
9.2	0.000309
9.3	0.000331
9.4	0.00053375
9.5	0.0005585
9.6	0.00081075
9.7	0.0009275
9.8	0.00115275
9.9	0.001376
10	0.00161975
10.1	0.002023
10.2	0.0022335
10.3	0.00202075
10.4	0.0023515
10.5	0.0023
10.6	0.002344
10.7	0.0024235
10.8	0.0025825
10.9	0.0031975
11	0.00387
11.1	0.0045775
11.2	0.00552
11.3	0.0063275
11.4	0.0073625
11.5	0.00839
11.6	0.0095125
11.7	0.0107775
11.8	0.011795
11.9	0.0132
12	0.014425
12.1	0.0158775
12.2	0.0172325
12.3	0.0186625
12.4	0.02027
12.5	0.02181
12.6	0.02353
12.7	0.024505
12.8	0.0162225
12.9	0.01881
13	0.021545
13.1	0.02455
13.2	0.0190725
13.3	0.0222225
13.4	0.0256
13.5	0.021915
13.6	0.025675
13.7	0.0233625
13.8	0.02263
13.9	25.025
14	25.025
14.1	25.025
14.2	25.025
14.3	25.025
14.4	25.025
14.5	25.025
14.6	25.025
14.7	25.025
14.8	25.025
14.9	25.025
15	25.025
