# Supplementary material for: Open-channel microfluidics via resonant wireless power transfer
Source: Nat Commun. 2022 Apr 6;13:1869. doi: 10.1038/s41467-022-29405-2 (PMC8987052; doi:10.1038/s41467-022-29405-2)
Supplement: Supplementary file 9 — Source Data [file 41467_2022_29405_MOESM9_ESM.zip › Source Data/FigS3_EvsR_TheoryCurves.xlsx]

## Sheet: Sheet1
	Contact Angle (deg)
R (m)	20	40	60	80	100
1e-09	4.06727e+08	4.59287e+08	5.29793e+08	6.05166e+08	6.7621e+08
2e-09	2.876e+08	3.24765e+08	3.7462e+08	4.27917e+08	4.78153e+08
3e-09	2.34824e+08	2.65169e+08	3.05876e+08	3.49393e+08	3.9041e+08
4e-09	2.03364e+08	2.29643e+08	2.64897e+08	3.02583e+08	3.38105e+08
5e-09	1.81894e+08	2.05399e+08	2.36931e+08	2.70638e+08	3.0241e+08
6e-09	1.66046e+08	1.87503e+08	2.16287e+08	2.47058e+08	2.76062e+08
7e-09	1.53728e+08	1.73594e+08	2.00243e+08	2.28731e+08	2.55583e+08
8e-09	1.438e+08	1.62382e+08	1.8731e+08	2.13958e+08	2.39076e+08
9e-09	1.35576e+08	1.53096e+08	1.76598e+08	2.01722e+08	2.25403e+08
1e-08	1.28618e+08	1.45239e+08	1.67535e+08	1.9137e+08	2.13836e+08
1.1e-08	1.22633e+08	1.3848e+08	1.59739e+08	1.82464e+08	2.03885e+08
1.2e-08	1.17412e+08	1.32585e+08	1.52938e+08	1.74696e+08	1.95205e+08
1.3e-08	1.12806e+08	1.27383e+08	1.46938e+08	1.67843e+08	1.87547e+08
1.4e-08	1.08702e+08	1.2275e+08	1.41593e+08	1.61737e+08	1.80725e+08
1.5e-08	1.05017e+08	1.18587e+08	1.36792e+08	1.56253e+08	1.74597e+08
1.6e-08	1.01682e+08	1.14822e+08	1.32448e+08	1.51291e+08	1.69052e+08
1.7e-08	9.86459e+07	1.11393e+08	1.28494e+08	1.46774e+08	1.64005e+08
1.8e-08	9.58666e+07	1.08255e+08	1.24873e+08	1.42639e+08	1.59384e+08
1.9e-08	9.33097e+07	1.05368e+08	1.21543e+08	1.38835e+08	1.55133e+08
2e-08	9.0947e+07	1.027e+08	1.18465e+08	1.35319e+08	1.51205e+08
2.1e-08	8.87552e+07	1.00225e+08	1.1561e+08	1.32058e+08	1.47561e+08
2.2e-08	8.67146e+07	9.79203e+07	1.12952e+08	1.29022e+08	1.44168e+08
2.3e-08	8.48085e+07	9.57679e+07	1.1047e+08	1.26186e+08	1.41e+08
2.4e-08	8.30229e+07	9.37515e+07	1.08144e+08	1.23529e+08	1.38031e+08
2.5e-08	8.13455e+07	9.18574e+07	1.05959e+08	1.21033e+08	1.35242e+08
2.6e-08	7.97658e+07	9.00736e+07	1.03901e+08	1.18683e+08	1.32616e+08
2.7e-08	7.82747e+07	8.83898e+07	1.01959e+08	1.16464e+08	1.30137e+08
2.8e-08	7.68642e+07	8.67971e+07	1.00122e+08	1.14366e+08	1.27792e+08
2.9e-08	7.55274e+07	8.52874e+07	9.83801e+07	1.12376e+08	1.25569e+08
3e-08	7.42579e+07	8.38539e+07	9.67266e+07	1.10488e+08	1.23458e+08
3.1e-08	7.30504e+07	8.24904e+07	9.51537e+07	1.08691e+08	1.21451e+08
3.2e-08	7.18999e+07	8.11912e+07	9.36551e+07	1.06979e+08	1.19538e+08
3.3e-08	7.08021e+07	7.99516e+07	9.22252e+07	1.05346e+08	1.17713e+08
3.4e-08	6.97532e+07	7.8767e+07	9.08588e+07	1.03785e+08	1.15969e+08
3.5e-08	6.87495e+07	7.76336e+07	8.95514e+07	1.02292e+08	1.143e+08
3.6e-08	6.77879e+07	7.65478e+07	8.82989e+07	1.00861e+08	1.12702e+08
3.7e-08	6.68656e+07	7.55063e+07	8.70975e+07	9.94886e+07	1.11168e+08
3.8e-08	6.59799e+07	7.45062e+07	8.59438e+07	9.81708e+07	1.09696e+08
3.9e-08	6.51285e+07	7.35448e+07	8.48348e+07	9.6904e+07	1.0828e+08
4e-08	6.43092e+07	7.26196e+07	8.37677e+07	9.56851e+07	1.06918e+08
4.1e-08	6.35201e+07	7.17286e+07	8.27398e+07	9.4511e+07	1.05606e+08
4.2e-08	6.27594e+07	7.08695e+07	8.17489e+07	9.33791e+07	1.04341e+08
4.3e-08	6.20253e+07	7.00406e+07	8.07927e+07	9.22869e+07	1.03121e+08
4.4e-08	6.13165e+07	6.92401e+07	7.98693e+07	9.12321e+07	1.01942e+08
4.5e-08	6.06313e+07	6.84664e+07	7.89769e+07	9.02128e+07	1.00803e+08
4.6e-08	5.99687e+07	6.77182e+07	7.81138e+07	8.92268e+07	9.97017e+07
4.7e-08	5.93273e+07	6.69939e+07	7.72783e+07	8.82725e+07	9.86354e+07
4.8e-08	5.8706e+07	6.62923e+07	7.64691e+07	8.73481e+07	9.76025e+07
4.9e-08	5.81039e+07	6.56124e+07	7.56848e+07	8.64522e+07	9.66014e+07
5e-08	5.75199e+07	6.4953e+07	7.49241e+07	8.55833e+07	9.56305e+07
5.1e-08	5.69532e+07	6.4313e+07	7.41859e+07	8.47401e+07	9.46883e+07
5.2e-08	5.64029e+07	6.36916e+07	7.34691e+07	8.39214e+07	9.37735e+07
5.3e-08	5.58683e+07	6.30879e+07	7.27727e+07	8.31259e+07	9.28846e+07
5.4e-08	5.53486e+07	6.2501e+07	7.20957e+07	8.23526e+07	9.20205e+07
5.5e-08	5.48431e+07	6.19302e+07	7.14373e+07	8.16005e+07	9.11801e+07
5.6e-08	5.43512e+07	6.13748e+07	7.07966e+07	8.08687e+07	9.03624e+07
5.7e-08	5.38724e+07	6.0834e+07	7.01728e+07	8.01561e+07	8.95662e+07
5.8e-08	5.34059e+07	6.03073e+07	6.95653e+07	7.94621e+07	8.87907e+07
5.9e-08	5.29514e+07	5.97941e+07	6.89732e+07	7.87859e+07	8.8035e+07
6e-08	5.25083e+07	5.92937e+07	6.8396e+07	7.81265e+07	8.72983e+07
6.1e-08	5.20761e+07	5.88057e+07	6.78331e+07	7.74835e+07	8.65798e+07
6.2e-08	5.16544e+07	5.83295e+07	6.72838e+07	7.68561e+07	8.58788e+07
6.3e-08	5.12428e+07	5.78647e+07	6.67477e+07	7.62437e+07	8.51945e+07
6.4e-08	5.08409e+07	5.74109e+07	6.62242e+07	7.56457e+07	8.45262e+07
6.5e-08	5.04483e+07	5.69675e+07	6.57128e+07	7.50616e+07	8.38735e+07
6.6e-08	5.00647e+07	5.65343e+07	6.5213e+07	7.44907e+07	8.32357e+07
6.7e-08	4.96897e+07	5.61108e+07	6.47245e+07	7.39327e+07	8.26122e+07
6.8e-08	4.93229e+07	5.56967e+07	6.42469e+07	7.33871e+07	8.20025e+07
6.9e-08	4.89642e+07	5.52916e+07	6.37796e+07	7.28534e+07	8.14061e+07
7e-08	4.86132e+07	5.48953e+07	6.33224e+07	7.23311e+07	8.08226e+07
7.1e-08	4.82697e+07	5.45073e+07	6.28749e+07	7.18199e+07	8.02514e+07
7.2e-08	4.79333e+07	5.41275e+07	6.24367e+07	7.13194e+07	7.96921e+07
7.3e-08	4.76038e+07	5.37555e+07	6.20076e+07	7.08293e+07	7.91444e+07
7.4e-08	4.72811e+07	5.3391e+07	6.15872e+07	7.03491e+07	7.86078e+07
7.5e-08	4.69648e+07	5.30339e+07	6.11753e+07	6.98785e+07	7.8082e+07
7.6e-08	4.66548e+07	5.26838e+07	6.07715e+07	6.94173e+07	7.75666e+07
7.7e-08	4.63509e+07	5.23406e+07	6.03755e+07	6.8965e+07	7.70613e+07
7.8e-08	4.60528e+07	5.2004e+07	5.99873e+07	6.85215e+07	7.65657e+07
7.9e-08	4.57604e+07	5.16738e+07	5.96064e+07	6.80864e+07	7.60796e+07
8e-08	4.54735e+07	5.13498e+07	5.92327e+07	6.76596e+07	7.56026e+07
8.1e-08	4.51919e+07	5.10319e+07	5.88659e+07	6.72406e+07	7.51344e+07
8.2e-08	4.49155e+07	5.07197e+07	5.85059e+07	6.68294e+07	7.46749e+07
8.3e-08	4.46441e+07	5.04133e+07	5.81524e+07	6.64256e+07	7.42237e+07
8.4e-08	4.43776e+07	5.01123e+07	5.78052e+07	6.6029e+07	7.37806e+07
8.5e-08	4.41158e+07	4.98167e+07	5.74641e+07	6.56394e+07	7.33453e+07
8.6e-08	4.38585e+07	4.95262e+07	5.71291e+07	6.52567e+07	7.29176e+07
8.7e-08	4.36057e+07	4.92407e+07	5.67998e+07	6.48806e+07	7.24973e+07
8.8e-08	4.33573e+07	4.89601e+07	5.64762e+07	6.45109e+07	7.20842e+07
8.9e-08	4.3113e+07	4.86843e+07	5.6158e+07	6.41474e+07	7.16781e+07
9e-08	4.28728e+07	4.84131e+07	5.58451e+07	6.37901e+07	7.12788e+07
9.1e-08	4.26366e+07	4.81463e+07	5.55374e+07	6.34386e+07	7.08861e+07
9.2e-08	4.24043e+07	4.7884e+07	5.52348e+07	6.30929e+07	7.04998e+07
9.3e-08	4.21757e+07	4.76258e+07	5.4937e+07	6.27527e+07	7.01197e+07
9.4e-08	4.19507e+07	4.73718e+07	5.4644e+07	6.24181e+07	6.97457e+07
9.5e-08	4.17293e+07	4.71218e+07	5.43556e+07	6.20887e+07	6.93777e+07
9.6e-08	4.15114e+07	4.68758e+07	5.40718e+07	6.17645e+07	6.90154e+07
9.7e-08	4.12969e+07	4.66335e+07	5.37924e+07	6.14453e+07	6.86587e+07
9.8e-08	4.10857e+07	4.6395e+07	5.35172e+07	6.1131e+07	6.83075e+07
9.9e-08	4.08776e+07	4.61601e+07	5.32462e+07	6.08214e+07	6.79617e+07
1e-07	4.06727e+07	4.59287e+07	5.29793e+07	6.05166e+07	6.7621e+07
1.01e-07	4.04709e+07	4.57007e+07	5.27164e+07	6.02162e+07	6.72854e+07
1.02e-07	4.0272e+07	4.54762e+07	5.24574e+07	5.99203e+07	6.69548e+07
1.03e-07	4.0076e+07	4.52549e+07	5.22021e+07	5.96287e+07	6.66289e+07
1.04e-07	3.98829e+07	4.50368e+07	5.19505e+07	5.93414e+07	6.63078e+07
1.05e-07	3.96925e+07	4.48218e+07	5.17025e+07	5.90581e+07	6.59913e+07
1.06e-07	3.95049e+07	4.46099e+07	5.14581e+07	5.87789e+07	6.56793e+07
1.07e-07	3.93198e+07	4.44009e+07	5.1217e+07	5.85036e+07	6.53717e+07
1.08e-07	3.91374e+07	4.41949e+07	5.09794e+07	5.82321e+07	6.50683e+07
1.09e-07	3.89574e+07	4.39917e+07	5.0745e+07	5.79644e+07	6.47692e+07
1.1e-07	3.87799e+07	4.37913e+07	5.05138e+07	5.77003e+07	6.44741e+07
1.11e-07	3.86049e+07	4.35936e+07	5.02858e+07	5.74398e+07	6.4183e+07
1.12e-07	3.84321e+07	4.33985e+07	5.00608e+07	5.71828e+07	6.38958e+07
1.13e-07	3.82617e+07	4.32061e+07	4.98388e+07	5.69292e+07	6.36125e+07
1.14e-07	3.80935e+07	4.30162e+07	4.96197e+07	5.6679e+07	6.33329e+07
1.15e-07	3.79275e+07	4.28287e+07	4.94035e+07	5.6432e+07	6.30569e+07
1.16e-07	3.77637e+07	4.26437e+07	4.91901e+07	5.61882e+07	6.27845e+07
1.17e-07	3.7602e+07	4.24611e+07	4.89794e+07	5.59476e+07	6.25156e+07
1.18e-07	3.74423e+07	4.22808e+07	4.87714e+07	5.571e+07	6.22502e+07
1.19e-07	3.72846e+07	4.21028e+07	4.85661e+07	5.54754e+07	6.19881e+07
1.2e-07	3.7129e+07	4.1927e+07	4.83633e+07	5.52438e+07	6.17292e+07
1.21e-07	3.69752e+07	4.17533e+07	4.8163e+07	5.50151e+07	6.14736e+07
1.22e-07	3.68234e+07	4.15819e+07	4.79652e+07	5.47891e+07	6.12212e+07
1.23e-07	3.66734e+07	4.14125e+07	4.77699e+07	5.45659e+07	6.09718e+07
1.24e-07	3.65252e+07	4.12452e+07	4.75768e+07	5.43455e+07	6.07254e+07
1.25e-07	3.63788e+07	4.10799e+07	4.73862e+07	5.41277e+07	6.04821e+07
1.26e-07	3.62342e+07	4.09165e+07	4.71977e+07	5.39124e+07	6.02416e+07
1.27e-07	3.60912e+07	4.07551e+07	4.70116e+07	5.36998e+07	6.00039e+07
1.28e-07	3.595e+07	4.05956e+07	4.68276e+07	5.34896e+07	5.97691e+07
1.29e-07	3.58103e+07	4.0438e+07	4.66457e+07	5.32819e+07	5.9537e+07
1.3e-07	3.56723e+07	4.02821e+07	4.64659e+07	5.30765e+07	5.93075e+07
1.31e-07	3.55359e+07	4.01281e+07	4.62883e+07	5.28736e+07	5.90807e+07
1.32e-07	3.54011e+07	3.99758e+07	4.61126e+07	5.26729e+07	5.88565e+07
1.33e-07	3.52677e+07	3.98252e+07	4.59389e+07	5.24745e+07	5.86348e+07
1.34e-07	3.51359e+07	3.96763e+07	4.57672e+07	5.22783e+07	5.84156e+07
1.35e-07	3.50055e+07	3.95291e+07	4.55973e+07	5.20844e+07	5.81989e+07
1.36e-07	3.48766e+07	3.93835e+07	4.54294e+07	5.18925e+07	5.79845e+07
1.37e-07	3.47491e+07	3.92395e+07	4.52633e+07	5.17028e+07	5.77725e+07
1.38e-07	3.46229e+07	3.90971e+07	4.5099e+07	5.15151e+07	5.75628e+07
1.39e-07	3.44982e+07	3.89562e+07	4.49365e+07	5.13295e+07	5.73554e+07
1.4e-07	3.43747e+07	3.88168e+07	4.47757e+07	5.11458e+07	5.71502e+07
1.41e-07	3.42526e+07	3.86789e+07	4.46166e+07	5.09641e+07	5.69472e+07
1.42e-07	3.41318e+07	3.85425e+07	4.44593e+07	5.07844e+07	5.67463e+07
1.43e-07	3.40122e+07	3.84075e+07	4.43035e+07	5.06065e+07	5.65475e+07
1.44e-07	3.38939e+07	3.82739e+07	4.41494e+07	5.04305e+07	5.63508e+07
1.45e-07	3.37769e+07	3.81417e+07	4.39969e+07	5.02563e+07	5.61562e+07
1.46e-07	3.3661e+07	3.80108e+07	4.3846e+07	5.00839e+07	5.59635e+07
1.47e-07	3.35463e+07	3.78813e+07	4.36966e+07	4.99132e+07	5.57729e+07
1.48e-07	3.34328e+07	3.77531e+07	4.35487e+07	4.97443e+07	5.55841e+07
1.49e-07	3.33204e+07	3.76262e+07	4.34024e+07	4.95771e+07	5.53973e+07
1.5e-07	3.32091e+07	3.75006e+07	4.32574e+07	4.94116e+07	5.52123e+07
1.51e-07	3.3099e+07	3.73762e+07	4.3114e+07	4.92477e+07	5.50292e+07
1.52e-07	3.29899e+07	3.72531e+07	4.29719e+07	4.90854e+07	5.48479e+07
1.53e-07	3.2882e+07	3.71311e+07	4.28312e+07	4.89247e+07	5.46683e+07
1.54e-07	3.2775e+07	3.70104e+07	4.2692e+07	4.87656e+07	5.44906e+07
1.55e-07	3.26691e+07	3.68908e+07	4.2554e+07	4.86081e+07	5.43145e+07
1.56e-07	3.25642e+07	3.67724e+07	4.24174e+07	4.8452e+07	5.41401e+07
1.57e-07	3.24604e+07	3.66551e+07	4.22821e+07	4.82975e+07	5.39674e+07
1.58e-07	3.23575e+07	3.65389e+07	4.21481e+07	4.81444e+07	5.37964e+07
1.59e-07	3.22556e+07	3.64238e+07	4.20153e+07	4.79928e+07	5.36269e+07
1.6e-07	3.21546e+07	3.63098e+07	4.18838e+07	4.78425e+07	5.34591e+07
1.61e-07	3.20546e+07	3.61969e+07	4.17536e+07	4.76937e+07	5.32928e+07
1.62e-07	3.19555e+07	3.6085e+07	4.16245e+07	4.75463e+07	5.31281e+07
1.63e-07	3.18573e+07	3.59741e+07	4.14966e+07	4.74002e+07	5.29649e+07
1.64e-07	3.17601e+07	3.58643e+07	4.13699e+07	4.72555e+07	5.28031e+07
1.65e-07	3.16637e+07	3.57554e+07	4.12444e+07	4.71121e+07	5.26429e+07
1.66e-07	3.15682e+07	3.56476e+07	4.11199e+07	4.697e+07	5.24841e+07
1.67e-07	3.14735e+07	3.55407e+07	4.09966e+07	4.68291e+07	5.23267e+07
1.68e-07	3.13797e+07	3.54347e+07	4.08744e+07	4.66895e+07	5.21707e+07
1.69e-07	3.12867e+07	3.53298e+07	4.07533e+07	4.65512e+07	5.20162e+07
1.7e-07	3.11946e+07	3.52257e+07	4.06333e+07	4.64141e+07	5.18629e+07
1.71e-07	3.11032e+07	3.51225e+07	4.05143e+07	4.62782e+07	5.17111e+07
1.72e-07	3.10127e+07	3.50203e+07	4.03964e+07	4.61434e+07	5.15605e+07
1.73e-07	3.09229e+07	3.49189e+07	4.02794e+07	4.60099e+07	5.14113e+07
1.74e-07	3.08339e+07	3.48184e+07	4.01635e+07	4.58775e+07	5.12633e+07
1.75e-07	3.07457e+07	3.47188e+07	4.00486e+07	4.57462e+07	5.11167e+07
1.76e-07	3.06582e+07	3.462e+07	3.99347e+07	4.56161e+07	5.09712e+07
1.77e-07	3.05715e+07	3.45221e+07	3.98217e+07	4.5487e+07	5.08271e+07
1.78e-07	3.04855e+07	3.4425e+07	3.97097e+07	4.53591e+07	5.06841e+07
1.79e-07	3.04002e+07	3.43287e+07	3.95986e+07	4.52322e+07	5.05423e+07
1.8e-07	3.03157e+07	3.42332e+07	3.94885e+07	4.51064e+07	5.04017e+07
1.81e-07	3.02318e+07	3.41385e+07	3.93792e+07	4.49816e+07	5.02623e+07
1.82e-07	3.01486e+07	3.40446e+07	3.92709e+07	4.48579e+07	5.0124e+07
1.83e-07	3.00662e+07	3.39515e+07	3.91634e+07	4.47351e+07	4.99869e+07
1.84e-07	2.99843e+07	3.38591e+07	3.90569e+07	4.46134e+07	4.98509e+07
1.85e-07	2.99032e+07	3.37674e+07	3.89512e+07	4.44927e+07	4.97159e+07
1.86e-07	2.98227e+07	3.36765e+07	3.88463e+07	4.43729e+07	4.95821e+07
1.87e-07	2.97428e+07	3.35864e+07	3.87423e+07	4.42541e+07	4.94494e+07
1.88e-07	2.96636e+07	3.34969e+07	3.86391e+07	4.41362e+07	4.93177e+07
1.89e-07	2.95851e+07	3.34082e+07	3.85368e+07	4.40193e+07	4.9187e+07
1.9e-07	2.95071e+07	3.33202e+07	3.84352e+07	4.39033e+07	4.90574e+07
1.91e-07	2.94298e+07	3.32328e+07	3.83345e+07	4.37882e+07	4.89288e+07
1.92e-07	2.9353e+07	3.31462e+07	3.82345e+07	4.36741e+07	4.88013e+07
1.93e-07	2.92769e+07	3.30602e+07	3.81354e+07	4.35608e+07	4.86747e+07
1.94e-07	2.92013e+07	3.29749e+07	3.80369e+07	4.34484e+07	4.8549e+07
1.95e-07	2.91263e+07	3.28902e+07	3.79393e+07	4.33368e+07	4.84244e+07
1.96e-07	2.9052e+07	3.28062e+07	3.78424e+07	4.32261e+07	4.83007e+07
1.97e-07	2.89781e+07	3.27228e+07	3.77462e+07	4.31163e+07	4.8178e+07
1.98e-07	2.89049e+07	3.26401e+07	3.76508e+07	4.30072e+07	4.80562e+07
1.99e-07	2.88321e+07	3.2558e+07	3.7556e+07	4.28991e+07	4.79353e+07
2e-07	2.876e+07	3.24765e+07	3.7462e+07	4.27917e+07	4.78153e+07
2.01e-07	2.86883e+07	3.23956e+07	3.73687e+07	4.26851e+07	4.76962e+07
2.02e-07	2.86172e+07	3.23153e+07	3.72761e+07	4.25793e+07	4.7578e+07
2.03e-07	2.85467e+07	3.22356e+07	3.71842e+07	4.24743e+07	4.74606e+07
2.04e-07	2.84766e+07	3.21565e+07	3.70929e+07	4.23701e+07	4.73442e+07
2.05e-07	2.84071e+07	3.2078e+07	3.70024e+07	4.22666e+07	4.72286e+07
2.06e-07	2.8338e+07	3.2e+07	3.69124e+07	4.21639e+07	4.71138e+07
2.07e-07	2.82695e+07	3.19226e+07	3.68232e+07	4.20619e+07	4.69998e+07
2.08e-07	2.82015e+07	3.18458e+07	3.67346e+07	4.19607e+07	4.68867e+07
2.09e-07	2.81339e+07	3.17695e+07	3.66466e+07	4.18602e+07	4.67744e+07
2.1e-07	2.80669e+07	3.16938e+07	3.65592e+07	4.17604e+07	4.66629e+07
2.11e-07	2.80003e+07	3.16186e+07	3.64725e+07	4.16613e+07	4.65522e+07
2.12e-07	2.79341e+07	3.15439e+07	3.63864e+07	4.15629e+07	4.64423e+07
2.13e-07	2.78685e+07	3.14698e+07	3.63008e+07	4.14653e+07	4.63331e+07
2.14e-07	2.78033e+07	3.13962e+07	3.62159e+07	4.13683e+07	4.62248e+07
2.15e-07	2.77386e+07	3.13231e+07	3.61316e+07	4.1272e+07	4.61171e+07
2.16e-07	2.76743e+07	3.12505e+07	3.60479e+07	4.11763e+07	4.60103e+07
2.17e-07	2.76105e+07	3.11784e+07	3.59647e+07	4.10813e+07	4.59041e+07
2.18e-07	2.75471e+07	3.11068e+07	3.58821e+07	4.0987e+07	4.57987e+07
2.19e-07	2.74841e+07	3.10357e+07	3.58001e+07	4.08933e+07	4.5694e+07
2.2e-07	2.74216e+07	3.09651e+07	3.57187e+07	4.08003e+07	4.55901e+07
2.21e-07	2.73594e+07	3.0895e+07	3.56378e+07	4.07078e+07	4.54868e+07
2.22e-07	2.72978e+07	3.08253e+07	3.55574e+07	4.06161e+07	4.53842e+07
2.23e-07	2.72365e+07	3.07561e+07	3.54776e+07	4.05249e+07	4.52824e+07
2.24e-07	2.71756e+07	3.06874e+07	3.53983e+07	4.04343e+07	4.51812e+07
2.25e-07	2.71152e+07	3.06191e+07	3.53196e+07	4.03444e+07	4.50807e+07
2.26e-07	2.70551e+07	3.05513e+07	3.52413e+07	4.0255e+07	4.49808e+07
2.27e-07	2.69954e+07	3.04839e+07	3.51636e+07	4.01663e+07	4.48816e+07
2.28e-07	2.69362e+07	3.0417e+07	3.50864e+07	4.00781e+07	4.47831e+07
2.29e-07	2.68773e+07	3.03505e+07	3.50097e+07	3.99905e+07	4.46852e+07
2.3e-07	2.68188e+07	3.02845e+07	3.49335e+07	3.99034e+07	4.4588e+07
2.31e-07	2.67607e+07	3.02189e+07	3.48578e+07	3.9817e+07	4.44914e+07
2.32e-07	2.6703e+07	3.01537e+07	3.47826e+07	3.97311e+07	4.43954e+07
2.33e-07	2.66456e+07	3.00889e+07	3.47079e+07	3.96457e+07	4.43e+07
2.34e-07	2.65886e+07	3.00245e+07	3.46337e+07	3.95609e+07	4.42052e+07
2.35e-07	2.6532e+07	2.99606e+07	3.45599e+07	3.94767e+07	4.41111e+07
2.36e-07	2.64757e+07	2.9897e+07	3.44866e+07	3.93929e+07	4.40175e+07
2.37e-07	2.64198e+07	2.98339e+07	3.44138e+07	3.93097e+07	4.39246e+07
2.38e-07	2.63642e+07	2.97711e+07	3.43414e+07	3.92271e+07	4.38322e+07
2.39e-07	2.6309e+07	2.97088e+07	3.42695e+07	3.91449e+07	4.37404e+07
2.4e-07	2.62541e+07	2.96468e+07	3.4198e+07	3.90633e+07	4.36492e+07
2.41e-07	2.61996e+07	2.95853e+07	3.4127e+07	3.89821e+07	4.35585e+07
2.42e-07	2.61454e+07	2.95241e+07	3.40564e+07	3.89015e+07	4.34684e+07
2.43e-07	2.60916e+07	2.94633e+07	3.39863e+07	3.88214e+07	4.33789e+07
2.44e-07	2.6038e+07	2.94028e+07	3.39165e+07	3.87418e+07	4.32899e+07
2.45e-07	2.59849e+07	2.93428e+07	3.38473e+07	3.86626e+07	4.32015e+07
2.46e-07	2.5932e+07	2.92831e+07	3.37784e+07	3.85839e+07	4.31136e+07
2.47e-07	2.58794e+07	2.92237e+07	3.37099e+07	3.85058e+07	4.30262e+07
2.48e-07	2.58272e+07	2.91647e+07	3.36419e+07	3.84281e+07	4.29394e+07
2.49e-07	2.57753e+07	2.91061e+07	3.35743e+07	3.83508e+07	4.28531e+07
2.5e-07	2.57237e+07	2.90479e+07	3.35071e+07	3.8274e+07	4.27673e+07
2.51e-07	2.56724e+07	2.89899e+07	3.34403e+07	3.81977e+07	4.2682e+07
2.52e-07	2.56214e+07	2.89324e+07	3.33738e+07	3.81218e+07	4.25972e+07
2.53e-07	2.55707e+07	2.88751e+07	3.33078e+07	3.80464e+07	4.2513e+07
2.54e-07	2.55203e+07	2.88182e+07	3.32422e+07	3.79715e+07	4.24292e+07
2.55e-07	2.54703e+07	2.87617e+07	3.31769e+07	3.78969e+07	4.23459e+07
2.56e-07	2.54205e+07	2.87054e+07	3.31121e+07	3.78228e+07	4.22631e+07
2.57e-07	2.5371e+07	2.86495e+07	3.30476e+07	3.77492e+07	4.21808e+07
2.58e-07	2.53217e+07	2.85939e+07	3.29835e+07	3.7676e+07	4.2099e+07
2.59e-07	2.52728e+07	2.85387e+07	3.29198e+07	3.76032e+07	4.20176e+07
2.6e-07	2.52242e+07	2.84838e+07	3.28564e+07	3.75308e+07	4.19368e+07
2.61e-07	2.51758e+07	2.84291e+07	3.27934e+07	3.74588e+07	4.18563e+07
2.62e-07	2.51277e+07	2.83748e+07	3.27307e+07	3.73873e+07	4.17764e+07
2.63e-07	2.50799e+07	2.83208e+07	3.26685e+07	3.73161e+07	4.16969e+07
2.64e-07	2.50323e+07	2.82672e+07	3.26065e+07	3.72454e+07	4.16178e+07
2.65e-07	2.49851e+07	2.82138e+07	3.25449e+07	3.7175e+07	4.15392e+07
2.66e-07	2.49381e+07	2.81607e+07	3.24837e+07	3.71051e+07	4.14611e+07
2.67e-07	2.48913e+07	2.81079e+07	3.24228e+07	3.70355e+07	4.13834e+07
2.68e-07	2.48448e+07	2.80554e+07	3.23623e+07	3.69664e+07	4.13061e+07
2.69e-07	2.47986e+07	2.80032e+07	3.23021e+07	3.68976e+07	4.12293e+07
2.7e-07	2.47526e+07	2.79513e+07	3.22422e+07	3.68292e+07	4.11528e+07
2.71e-07	2.47069e+07	2.78997e+07	3.21826e+07	3.67612e+07	4.10768e+07
2.72e-07	2.46615e+07	2.78484e+07	3.21234e+07	3.66936e+07	4.10013e+07
2.73e-07	2.46163e+07	2.77973e+07	3.20645e+07	3.66263e+07	4.09261e+07
2.74e-07	2.45713e+07	2.77465e+07	3.2006e+07	3.65594e+07	4.08513e+07
2.75e-07	2.45266e+07	2.7696e+07	3.19477e+07	3.64929e+07	4.0777e+07
2.76e-07	2.44821e+07	2.76458e+07	3.18898e+07	3.64267e+07	4.07031e+07
2.77e-07	2.44379e+07	2.75959e+07	3.18322e+07	3.63609e+07	4.06295e+07
2.78e-07	2.43939e+07	2.75462e+07	3.17749e+07	3.62954e+07	4.05564e+07
2.79e-07	2.43501e+07	2.74968e+07	3.17179e+07	3.62303e+07	4.04836e+07
2.8e-07	2.43066e+07	2.74476e+07	3.16612e+07	3.61656e+07	4.04113e+07
2.81e-07	2.42633e+07	2.73988e+07	3.16048e+07	3.61012e+07	4.03393e+07
2.82e-07	2.42203e+07	2.73501e+07	3.15487e+07	3.60371e+07	4.02677e+07
2.83e-07	2.41774e+07	2.73018e+07	3.14929e+07	3.59734e+07	4.01965e+07
2.84e-07	2.41348e+07	2.72537e+07	3.14374e+07	3.591e+07	4.01257e+07
2.85e-07	2.40924e+07	2.72058e+07	3.13822e+07	3.58469e+07	4.00552e+07
2.86e-07	2.40503e+07	2.71582e+07	3.13273e+07	3.57842e+07	3.99851e+07
2.87e-07	2.40084e+07	2.71108e+07	3.12727e+07	3.57218e+07	3.99154e+07
2.88e-07	2.39666e+07	2.70637e+07	3.12184e+07	3.56597e+07	3.98461e+07
2.89e-07	2.39251e+07	2.70169e+07	3.11643e+07	3.5598e+07	3.97771e+07
2.9e-07	2.38839e+07	2.69703e+07	3.11105e+07	3.55365e+07	3.97084e+07
2.91e-07	2.38428e+07	2.69239e+07	3.1057e+07	3.54754e+07	3.96401e+07
2.92e-07	2.38019e+07	2.68777e+07	3.10038e+07	3.54146e+07	3.95722e+07
2.93e-07	2.37613e+07	2.68318e+07	3.09509e+07	3.53542e+07	3.95046e+07
2.94e-07	2.37208e+07	2.67862e+07	3.08982e+07	3.5294e+07	3.94374e+07
2.95e-07	2.36806e+07	2.67407e+07	3.08458e+07	3.52341e+07	3.93705e+07
2.96e-07	2.36405e+07	2.66955e+07	3.07936e+07	3.51745e+07	3.93039e+07
2.97e-07	2.36007e+07	2.66505e+07	3.07417e+07	3.51153e+07	3.92377e+07
2.98e-07	2.35611e+07	2.66058e+07	3.06901e+07	3.50563e+07	3.91718e+07
2.99e-07	2.35216e+07	2.65612e+07	3.06387e+07	3.49976e+07	3.91062e+07
3e-07	2.34824e+07	2.65169e+07	3.05876e+07	3.49393e+07	3.9041e+07
3.01e-07	2.34434e+07	2.64729e+07	3.05368e+07	3.48812e+07	3.89761e+07
3.02e-07	2.34045e+07	2.6429e+07	3.04862e+07	3.48234e+07	3.89115e+07
3.03e-07	2.33659e+07	2.63853e+07	3.04358e+07	3.47659e+07	3.88472e+07
3.04e-07	2.33274e+07	2.63419e+07	3.03857e+07	3.47086e+07	3.87833e+07
3.05e-07	2.32891e+07	2.62987e+07	3.03359e+07	3.46517e+07	3.87197e+07
3.06e-07	2.32511e+07	2.62557e+07	3.02863e+07	3.4595e+07	3.86564e+07
3.07e-07	2.32132e+07	2.62129e+07	3.02369e+07	3.45386e+07	3.85933e+07
3.08e-07	2.31754e+07	2.61703e+07	3.01878e+07	3.44825e+07	3.85306e+07
3.09e-07	2.31379e+07	2.61279e+07	3.01389e+07	3.44267e+07	3.84682e+07
3.1e-07	2.31006e+07	2.60857e+07	3.00902e+07	3.43711e+07	3.84061e+07
3.11e-07	2.30634e+07	2.60438e+07	3.00418e+07	3.43158e+07	3.83444e+07
3.12e-07	2.30264e+07	2.6002e+07	2.99936e+07	3.42608e+07	3.82829e+07
3.13e-07	2.29896e+07	2.59604e+07	2.99457e+07	3.4206e+07	3.82216e+07
3.14e-07	2.2953e+07	2.59191e+07	2.9898e+07	3.41515e+07	3.81607e+07
3.15e-07	2.29165e+07	2.58779e+07	2.98505e+07	3.40972e+07	3.81001e+07
3.16e-07	2.28802e+07	2.58369e+07	2.98032e+07	3.40432e+07	3.80398e+07
3.17e-07	2.28441e+07	2.57961e+07	2.97562e+07	3.39895e+07	3.79797e+07
3.18e-07	2.28081e+07	2.57555e+07	2.97093e+07	3.3936e+07	3.792e+07
3.19e-07	2.27724e+07	2.57151e+07	2.96627e+07	3.38828e+07	3.78605e+07
3.2e-07	2.27367e+07	2.56749e+07	2.96163e+07	3.38298e+07	3.78013e+07
3.21e-07	2.27013e+07	2.56349e+07	2.95702e+07	3.3777e+07	3.77424e+07
3.22e-07	2.2666e+07	2.55951e+07	2.95242e+07	3.37246e+07	3.76837e+07
3.23e-07	2.26309e+07	2.55554e+07	2.94785e+07	3.36723e+07	3.76253e+07
3.24e-07	2.2596e+07	2.55159e+07	2.9433e+07	3.36203e+07	3.75672e+07
3.25e-07	2.25612e+07	2.54767e+07	2.93876e+07	3.35685e+07	3.75094e+07
3.26e-07	2.25265e+07	2.54375e+07	2.93425e+07	3.3517e+07	3.74518e+07
3.27e-07	2.24921e+07	2.53986e+07	2.92976e+07	3.34657e+07	3.73945e+07
3.28e-07	2.24578e+07	2.53599e+07	2.92529e+07	3.34147e+07	3.73375e+07
3.29e-07	2.24236e+07	2.53213e+07	2.92084e+07	3.33639e+07	3.72807e+07
3.3e-07	2.23896e+07	2.52829e+07	2.91642e+07	3.33133e+07	3.72241e+07
3.31e-07	2.23558e+07	2.52447e+07	2.91201e+07	3.32629e+07	3.71679e+07
3.32e-07	2.23221e+07	2.52066e+07	2.90762e+07	3.32128e+07	3.71118e+07
3.33e-07	2.22885e+07	2.51688e+07	2.90325e+07	3.31629e+07	3.70561e+07
3.34e-07	2.22551e+07	2.51311e+07	2.8989e+07	3.31132e+07	3.70006e+07
3.35e-07	2.22219e+07	2.50935e+07	2.89457e+07	3.30637e+07	3.69453e+07
3.36e-07	2.21888e+07	2.50562e+07	2.89026e+07	3.30145e+07	3.68903e+07
3.37e-07	2.21558e+07	2.50189e+07	2.88597e+07	3.29655e+07	3.68355e+07
3.38e-07	2.21231e+07	2.49819e+07	2.8817e+07	3.29167e+07	3.6781e+07
3.39e-07	2.20904e+07	2.4945e+07	2.87744e+07	3.28681e+07	3.67267e+07
3.4e-07	2.20579e+07	2.49083e+07	2.87321e+07	3.28197e+07	3.66726e+07
3.41e-07	2.20255e+07	2.48718e+07	2.86899e+07	3.27716e+07	3.66188e+07
3.42e-07	2.19933e+07	2.48354e+07	2.86479e+07	3.27236e+07	3.65652e+07
3.43e-07	2.19612e+07	2.47992e+07	2.86061e+07	3.26759e+07	3.65119e+07
3.44e-07	2.19293e+07	2.47631e+07	2.85645e+07	3.26283e+07	3.64588e+07
3.45e-07	2.18975e+07	2.47272e+07	2.85231e+07	3.2581e+07	3.64059e+07
3.46e-07	2.18658e+07	2.46914e+07	2.84819e+07	3.25339e+07	3.63533e+07
3.47e-07	2.18343e+07	2.46558e+07	2.84408e+07	3.2487e+07	3.63009e+07
3.48e-07	2.18029e+07	2.46204e+07	2.83999e+07	3.24403e+07	3.62487e+07
3.49e-07	2.17716e+07	2.45851e+07	2.83592e+07	3.23938e+07	3.61967e+07
3.5e-07	2.17405e+07	2.45499e+07	2.83186e+07	3.23475e+07	3.61449e+07
3.51e-07	2.17095e+07	2.45149e+07	2.82783e+07	3.23013e+07	3.60934e+07
3.52e-07	2.16786e+07	2.44801e+07	2.82381e+07	3.22554e+07	3.60421e+07
3.53e-07	2.16479e+07	2.44454e+07	2.81981e+07	3.22097e+07	3.5991e+07
3.54e-07	2.16173e+07	2.44108e+07	2.81582e+07	3.21642e+07	3.59402e+07
3.55e-07	2.15868e+07	2.43764e+07	2.81185e+07	3.21189e+07	3.58895e+07
3.56e-07	2.15565e+07	2.43422e+07	2.8079e+07	3.20737e+07	3.58391e+07
3.57e-07	2.15263e+07	2.4308e+07	2.80396e+07	3.20288e+07	3.57888e+07
3.58e-07	2.14962e+07	2.42741e+07	2.80004e+07	3.1984e+07	3.57388e+07
3.59e-07	2.14662e+07	2.42402e+07	2.79614e+07	3.19394e+07	3.5689e+07
3.6e-07	2.14364e+07	2.42065e+07	2.79226e+07	3.1895e+07	3.56394e+07
3.61e-07	2.14067e+07	2.4173e+07	2.78839e+07	3.18508e+07	3.559e+07
3.62e-07	2.13771e+07	2.41396e+07	2.78453e+07	3.18068e+07	3.55408e+07
3.63e-07	2.13476e+07	2.41063e+07	2.78069e+07	3.1763e+07	3.54918e+07
3.64e-07	2.13183e+07	2.40732e+07	2.77687e+07	3.17193e+07	3.5443e+07
3.65e-07	2.12891e+07	2.40402e+07	2.77306e+07	3.16758e+07	3.53944e+07
3.66e-07	2.126e+07	2.40073e+07	2.76927e+07	3.16325e+07	3.53461e+07
3.67e-07	2.1231e+07	2.39746e+07	2.7655e+07	3.15894e+07	3.52979e+07
3.68e-07	2.12021e+07	2.3942e+07	2.76174e+07	3.15464e+07	3.52499e+07
3.69e-07	2.11734e+07	2.39095e+07	2.75799e+07	3.15037e+07	3.52021e+07
3.7e-07	2.11447e+07	2.38772e+07	2.75426e+07	3.14611e+07	3.51545e+07
3.71e-07	2.11162e+07	2.3845e+07	2.75055e+07	3.14186e+07	3.51071e+07
3.72e-07	2.10878e+07	2.38129e+07	2.74685e+07	3.13764e+07	3.50599e+07
3.73e-07	2.10595e+07	2.3781e+07	2.74317e+07	3.13343e+07	3.50128e+07
3.74e-07	2.10314e+07	2.37492e+07	2.7395e+07	3.12924e+07	3.4966e+07
3.75e-07	2.10033e+07	2.37175e+07	2.73584e+07	3.12506e+07	3.49193e+07
3.76e-07	2.09754e+07	2.36859e+07	2.7322e+07	3.1209e+07	3.48729e+07
3.77e-07	2.09475e+07	2.36545e+07	2.72857e+07	3.11676e+07	3.48266e+07
3.78e-07	2.09198e+07	2.36232e+07	2.72496e+07	3.11264e+07	3.47805e+07
3.79e-07	2.08922e+07	2.3592e+07	2.72137e+07	3.10853e+07	3.47346e+07
3.8e-07	2.08647e+07	2.35609e+07	2.71778e+07	3.10443e+07	3.46888e+07
3.81e-07	2.08373e+07	2.353e+07	2.71421e+07	3.10036e+07	3.46433e+07
3.82e-07	2.081e+07	2.34992e+07	2.71066e+07	3.0963e+07	3.45979e+07
3.83e-07	2.07828e+07	2.34685e+07	2.70712e+07	3.09225e+07	3.45527e+07
3.84e-07	2.07557e+07	2.34379e+07	2.70359e+07	3.08822e+07	3.45077e+07
3.85e-07	2.07287e+07	2.34074e+07	2.70008e+07	3.08421e+07	3.44629e+07
3.86e-07	2.07019e+07	2.33771e+07	2.69658e+07	3.08021e+07	3.44182e+07
3.87e-07	2.06751e+07	2.33469e+07	2.69309e+07	3.07623e+07	3.43737e+07
3.88e-07	2.06485e+07	2.33168e+07	2.68962e+07	3.07226e+07	3.43294e+07
3.89e-07	2.06219e+07	2.32868e+07	2.68616e+07	3.06831e+07	3.42852e+07
3.9e-07	2.05954e+07	2.32569e+07	2.68271e+07	3.06438e+07	3.42412e+07
3.91e-07	2.05691e+07	2.32271e+07	2.67928e+07	3.06045e+07	3.41974e+07
3.92e-07	2.05428e+07	2.31975e+07	2.67586e+07	3.05655e+07	3.41538e+07
3.93e-07	2.05167e+07	2.3168e+07	2.67245e+07	3.05266e+07	3.41103e+07
3.94e-07	2.04906e+07	2.31385e+07	2.66906e+07	3.04878e+07	3.4067e+07
3.95e-07	2.04647e+07	2.31092e+07	2.66568e+07	3.04492e+07	3.40238e+07
3.96e-07	2.04388e+07	2.308e+07	2.66231e+07	3.04107e+07	3.39808e+07
3.97e-07	2.04131e+07	2.30509e+07	2.65896e+07	3.03724e+07	3.3938e+07
3.98e-07	2.03874e+07	2.3022e+07	2.65561e+07	3.03342e+07	3.38953e+07
3.99e-07	2.03618e+07	2.29931e+07	2.65228e+07	3.02962e+07	3.38528e+07
4e-07	2.03364e+07	2.29643e+07	2.64897e+07	3.02583e+07	3.38105e+07
4.01e-07	2.0311e+07	2.29357e+07	2.64566e+07	3.02205e+07	3.37683e+07
4.02e-07	2.02857e+07	2.29071e+07	2.64237e+07	3.01829e+07	3.37263e+07
4.03e-07	2.02605e+07	2.28787e+07	2.63909e+07	3.01454e+07	3.36844e+07
4.04e-07	2.02354e+07	2.28504e+07	2.63582e+07	3.01081e+07	3.36427e+07
4.05e-07	2.02104e+07	2.28221e+07	2.63256e+07	3.00709e+07	3.36011e+07
4.06e-07	2.01855e+07	2.2794e+07	2.62932e+07	3.00339e+07	3.35597e+07
4.07e-07	2.01607e+07	2.2766e+07	2.62609e+07	2.99969e+07	3.35185e+07
4.08e-07	2.0136e+07	2.27381e+07	2.62287e+07	2.99602e+07	3.34774e+07
4.09e-07	2.01114e+07	2.27103e+07	2.61966e+07	2.99235e+07	3.34364e+07
4.1e-07	2.00868e+07	2.26826e+07	2.61646e+07	2.9887e+07	3.33956e+07
4.11e-07	2.00624e+07	2.26549e+07	2.61328e+07	2.98506e+07	3.3355e+07
4.12e-07	2.0038e+07	2.26274e+07	2.6101e+07	2.98144e+07	3.33145e+07
4.13e-07	2.00137e+07	2.26e+07	2.60694e+07	2.97783e+07	3.32741e+07
4.14e-07	1.99896e+07	2.25727e+07	2.60379e+07	2.97423e+07	3.32339e+07
4.15e-07	1.99655e+07	2.25455e+07	2.60065e+07	2.97064e+07	3.31938e+07
4.16e-07	1.99414e+07	2.25184e+07	2.59753e+07	2.96707e+07	3.31539e+07
4.17e-07	1.99175e+07	2.24914e+07	2.59441e+07	2.96351e+07	3.31141e+07
4.18e-07	1.98937e+07	2.24645e+07	2.5913e+07	2.95996e+07	3.30745e+07
4.19e-07	1.98699e+07	2.24376e+07	2.58821e+07	2.95643e+07	3.3035e+07
4.2e-07	1.98463e+07	2.24109e+07	2.58513e+07	2.95291e+07	3.29957e+07
4.21e-07	1.98227e+07	2.23843e+07	2.58205e+07	2.9494e+07	3.29565e+07
4.22e-07	1.97992e+07	2.23577e+07	2.57899e+07	2.9459e+07	3.29174e+07
4.23e-07	1.97758e+07	2.23313e+07	2.57594e+07	2.94242e+07	3.28785e+07
4.24e-07	1.97524e+07	2.23049e+07	2.5729e+07	2.93894e+07	3.28397e+07
4.25e-07	1.97292e+07	2.22787e+07	2.56987e+07	2.93548e+07	3.2801e+07
4.26e-07	1.9706e+07	2.22525e+07	2.56686e+07	2.93204e+07	3.27625e+07
4.27e-07	1.96829e+07	2.22264e+07	2.56385e+07	2.9286e+07	3.27241e+07
4.28e-07	1.96599e+07	2.22005e+07	2.56085e+07	2.92518e+07	3.26858e+07
4.29e-07	1.9637e+07	2.21746e+07	2.55787e+07	2.92177e+07	3.26477e+07
4.3e-07	1.96141e+07	2.21488e+07	2.55489e+07	2.91837e+07	3.26097e+07
4.31e-07	1.95914e+07	2.21231e+07	2.55192e+07	2.91498e+07	3.25719e+07
4.32e-07	1.95687e+07	2.20974e+07	2.54897e+07	2.9116e+07	3.25342e+07
4.33e-07	1.95461e+07	2.20719e+07	2.54602e+07	2.90824e+07	3.24966e+07
4.34e-07	1.95235e+07	2.20465e+07	2.54309e+07	2.90489e+07	3.24591e+07
4.35e-07	1.95011e+07	2.20211e+07	2.54016e+07	2.90155e+07	3.24218e+07
4.36e-07	1.94787e+07	2.19959e+07	2.53725e+07	2.89822e+07	3.23846e+07
4.37e-07	1.94564e+07	2.19707e+07	2.53434e+07	2.8949e+07	3.23475e+07
4.38e-07	1.94342e+07	2.19456e+07	2.53145e+07	2.89159e+07	3.23106e+07
4.39e-07	1.9412e+07	2.19206e+07	2.52857e+07	2.8883e+07	3.22737e+07
4.4e-07	1.939e+07	2.18956e+07	2.52569e+07	2.88501e+07	3.2237e+07
4.41e-07	1.9368e+07	2.18708e+07	2.52283e+07	2.88174e+07	3.22005e+07
4.42e-07	1.9346e+07	2.1846e+07	2.51997e+07	2.87848e+07	3.2164e+07
4.43e-07	1.93242e+07	2.18214e+07	2.51712e+07	2.87523e+07	3.21277e+07
4.44e-07	1.93024e+07	2.17968e+07	2.51429e+07	2.87199e+07	3.20915e+07
4.45e-07	1.92807e+07	2.17723e+07	2.51146e+07	2.86876e+07	3.20554e+07
4.46e-07	1.92591e+07	2.17479e+07	2.50864e+07	2.86554e+07	3.20195e+07
4.47e-07	1.92375e+07	2.17235e+07	2.50584e+07	2.86234e+07	3.19836e+07
4.48e-07	1.92161e+07	2.16993e+07	2.50304e+07	2.85914e+07	3.19479e+07
4.49e-07	1.91946e+07	2.16751e+07	2.50025e+07	2.85595e+07	3.19123e+07
4.5e-07	1.91733e+07	2.1651e+07	2.49747e+07	2.85278e+07	3.18768e+07
4.51e-07	1.9152e+07	2.1627e+07	2.4947e+07	2.84961e+07	3.18415e+07
4.52e-07	1.91308e+07	2.1603e+07	2.49194e+07	2.84646e+07	3.18062e+07
4.53e-07	1.91097e+07	2.15792e+07	2.48919e+07	2.84332e+07	3.17711e+07
4.54e-07	1.90887e+07	2.15554e+07	2.48644e+07	2.84018e+07	3.17361e+07
4.55e-07	1.90677e+07	2.15317e+07	2.48371e+07	2.83706e+07	3.17012e+07
4.56e-07	1.90468e+07	2.15081e+07	2.48098e+07	2.83395e+07	3.16664e+07
4.57e-07	1.90259e+07	2.14845e+07	2.47827e+07	2.83085e+07	3.16318e+07
4.58e-07	1.90051e+07	2.14611e+07	2.47556e+07	2.82775e+07	3.15972e+07
4.59e-07	1.89844e+07	2.14377e+07	2.47286e+07	2.82467e+07	3.15628e+07
4.6e-07	1.89638e+07	2.14144e+07	2.47017e+07	2.8216e+07	3.15285e+07
4.61e-07	1.89432e+07	2.13911e+07	2.46749e+07	2.81854e+07	3.14942e+07
4.62e-07	1.89227e+07	2.1368e+07	2.46482e+07	2.81549e+07	3.14601e+07
4.63e-07	1.89022e+07	2.13449e+07	2.46216e+07	2.81244e+07	3.14261e+07
4.64e-07	1.88818e+07	2.13219e+07	2.4595e+07	2.80941e+07	3.13923e+07
4.65e-07	1.88615e+07	2.12989e+07	2.45686e+07	2.80639e+07	3.13585e+07
4.66e-07	1.88413e+07	2.12761e+07	2.45422e+07	2.80338e+07	3.13248e+07
4.67e-07	1.88211e+07	2.12533e+07	2.45159e+07	2.80037e+07	3.12913e+07
4.68e-07	1.8801e+07	2.12305e+07	2.44897e+07	2.79738e+07	3.12578e+07
4.69e-07	1.87809e+07	2.12079e+07	2.44636e+07	2.7944e+07	3.12245e+07
4.7e-07	1.87609e+07	2.11853e+07	2.44375e+07	2.79142e+07	3.11912e+07
4.71e-07	1.8741e+07	2.11628e+07	2.44116e+07	2.78846e+07	3.11581e+07
4.72e-07	1.87211e+07	2.11404e+07	2.43857e+07	2.7855e+07	3.11251e+07
4.73e-07	1.87013e+07	2.1118e+07	2.43599e+07	2.78255e+07	3.10922e+07
4.74e-07	1.86816e+07	2.10957e+07	2.43342e+07	2.77962e+07	3.10594e+07
4.75e-07	1.86619e+07	2.10735e+07	2.43086e+07	2.77669e+07	3.10266e+07
4.76e-07	1.86423e+07	2.10514e+07	2.4283e+07	2.77377e+07	3.0994e+07
4.77e-07	1.86228e+07	2.10293e+07	2.42576e+07	2.77086e+07	3.09615e+07
4.78e-07	1.86033e+07	2.10073e+07	2.42322e+07	2.76796e+07	3.09291e+07
4.79e-07	1.85838e+07	2.09854e+07	2.42069e+07	2.76507e+07	3.08968e+07
4.8e-07	1.85645e+07	2.09635e+07	2.41816e+07	2.76219e+07	3.08646e+07
4.81e-07	1.85452e+07	2.09417e+07	2.41565e+07	2.75932e+07	3.08325e+07
4.82e-07	1.85259e+07	2.09199e+07	2.41314e+07	2.75645e+07	3.08005e+07
4.83e-07	1.85067e+07	2.08983e+07	2.41064e+07	2.7536e+07	3.07686e+07
4.84e-07	1.84876e+07	2.08767e+07	2.40815e+07	2.75075e+07	3.07368e+07
4.85e-07	1.84685e+07	2.08551e+07	2.40567e+07	2.74792e+07	3.07051e+07
4.86e-07	1.84495e+07	2.08337e+07	2.40319e+07	2.74509e+07	3.06735e+07
4.87e-07	1.84306e+07	2.08123e+07	2.40072e+07	2.74227e+07	3.0642e+07
4.88e-07	1.84117e+07	2.07909e+07	2.39826e+07	2.73946e+07	3.06106e+07
4.89e-07	1.83928e+07	2.07697e+07	2.39581e+07	2.73665e+07	3.05793e+07
4.9e-07	1.83741e+07	2.07485e+07	2.39336e+07	2.73386e+07	3.05481e+07
4.91e-07	1.83553e+07	2.07273e+07	2.39092e+07	2.73107e+07	3.05169e+07
4.92e-07	1.83367e+07	2.07062e+07	2.38849e+07	2.7283e+07	3.04859e+07
4.93e-07	1.83181e+07	2.06852e+07	2.38607e+07	2.72553e+07	3.0455e+07
4.94e-07	1.82995e+07	2.06643e+07	2.38365e+07	2.72277e+07	3.04241e+07
4.95e-07	1.8281e+07	2.06434e+07	2.38124e+07	2.72002e+07	3.03934e+07
4.96e-07	1.82626e+07	2.06226e+07	2.37884e+07	2.71727e+07	3.03627e+07
4.97e-07	1.82442e+07	2.06018e+07	2.37645e+07	2.71454e+07	3.03322e+07
4.98e-07	1.82259e+07	2.05811e+07	2.37406e+07	2.71181e+07	3.03017e+07
4.99e-07	1.82076e+07	2.05605e+07	2.37168e+07	2.70909e+07	3.02713e+07
5e-07	1.81894e+07	2.05399e+07	2.36931e+07	2.70638e+07	3.0241e+07
5.01e-07	1.81712e+07	2.05194e+07	2.36694e+07	2.70368e+07	3.02108e+07
5.02e-07	1.81531e+07	2.0499e+07	2.36458e+07	2.70099e+07	3.01807e+07
5.03e-07	1.81351e+07	2.04786e+07	2.36223e+07	2.6983e+07	3.01507e+07
5.04e-07	1.81171e+07	2.04583e+07	2.35989e+07	2.69562e+07	3.01208e+07
5.05e-07	1.80991e+07	2.0438e+07	2.35755e+07	2.69295e+07	3.00909e+07
5.06e-07	1.80812e+07	2.04178e+07	2.35522e+07	2.69029e+07	3.00612e+07
5.07e-07	1.80634e+07	2.03976e+07	2.35289e+07	2.68763e+07	3.00315e+07
5.08e-07	1.80456e+07	2.03776e+07	2.35058e+07	2.68499e+07	3.0002e+07
5.09e-07	1.80279e+07	2.03575e+07	2.34827e+07	2.68235e+07	2.99725e+07
5.1e-07	1.80102e+07	2.03376e+07	2.34596e+07	2.67972e+07	2.99431e+07
5.11e-07	1.79926e+07	2.03177e+07	2.34367e+07	2.67709e+07	2.99138e+07
5.12e-07	1.7975e+07	2.02978e+07	2.34138e+07	2.67448e+07	2.98845e+07
5.13e-07	1.79575e+07	2.0278e+07	2.33909e+07	2.67187e+07	2.98554e+07
5.14e-07	1.794e+07	2.02583e+07	2.33682e+07	2.66927e+07	2.98263e+07
5.15e-07	1.79225e+07	2.02386e+07	2.33455e+07	2.66668e+07	2.97974e+07
5.16e-07	1.79052e+07	2.0219e+07	2.33228e+07	2.66409e+07	2.97685e+07
5.17e-07	1.78878e+07	2.01994e+07	2.33003e+07	2.66152e+07	2.97397e+07
5.18e-07	1.78706e+07	2.01799e+07	2.32778e+07	2.65894e+07	2.9711e+07
5.19e-07	1.78533e+07	2.01605e+07	2.32553e+07	2.65638e+07	2.96823e+07
5.2e-07	1.78362e+07	2.01411e+07	2.3233e+07	2.65383e+07	2.96538e+07
5.21e-07	1.7819e+07	2.01217e+07	2.32107e+07	2.65128e+07	2.96253e+07
5.22e-07	1.7802e+07	2.01024e+07	2.31884e+07	2.64874e+07	2.95969e+07
5.23e-07	1.77849e+07	2.00832e+07	2.31662e+07	2.6462e+07	2.95686e+07
5.24e-07	1.7768e+07	2.0064e+07	2.31441e+07	2.64368e+07	2.95404e+07
5.25e-07	1.7751e+07	2.00449e+07	2.31221e+07	2.64116e+07	2.95122e+07
5.26e-07	1.77342e+07	2.00259e+07	2.31001e+07	2.63865e+07	2.94842e+07
5.27e-07	1.77173e+07	2.00068e+07	2.30782e+07	2.63614e+07	2.94562e+07
5.28e-07	1.77005e+07	1.99879e+07	2.30563e+07	2.63365e+07	2.94283e+07
5.29e-07	1.76838e+07	1.9969e+07	2.30345e+07	2.63115e+07	2.94004e+07
5.3e-07	1.76671e+07	1.99501e+07	2.30127e+07	2.62867e+07	2.93727e+07
5.31e-07	1.76505e+07	1.99314e+07	2.29911e+07	2.6262e+07	2.9345e+07
5.32e-07	1.76339e+07	1.99126e+07	2.29695e+07	2.62373e+07	2.93174e+07
5.33e-07	1.76173e+07	1.98939e+07	2.29479e+07	2.62126e+07	2.92899e+07
5.34e-07	1.76008e+07	1.98753e+07	2.29264e+07	2.61881e+07	2.92625e+07
5.35e-07	1.75844e+07	1.98567e+07	2.2905e+07	2.61636e+07	2.92351e+07
5.36e-07	1.75679e+07	1.98382e+07	2.28836e+07	2.61392e+07	2.92078e+07
5.37e-07	1.75516e+07	1.98197e+07	2.28623e+07	2.61148e+07	2.91806e+07
5.38e-07	1.75353e+07	1.98013e+07	2.2841e+07	2.60905e+07	2.91535e+07
5.39e-07	1.7519e+07	1.97829e+07	2.28198e+07	2.60663e+07	2.91264e+07
5.4e-07	1.75028e+07	1.97646e+07	2.27987e+07	2.60422e+07	2.90994e+07
5.41e-07	1.74866e+07	1.97463e+07	2.27776e+07	2.60181e+07	2.90725e+07
5.42e-07	1.74704e+07	1.97281e+07	2.27566e+07	2.59941e+07	2.90457e+07
5.43e-07	1.74543e+07	1.97099e+07	2.27356e+07	2.59701e+07	2.90189e+07
5.44e-07	1.74383e+07	1.96918e+07	2.27147e+07	2.59463e+07	2.89923e+07
5.45e-07	1.74223e+07	1.96737e+07	2.26939e+07	2.59224e+07	2.89657e+07
5.46e-07	1.74063e+07	1.96557e+07	2.26731e+07	2.58987e+07	2.89391e+07
5.47e-07	1.73904e+07	1.96377e+07	2.26523e+07	2.5875e+07	2.89127e+07
5.48e-07	1.73745e+07	1.96198e+07	2.26316e+07	2.58514e+07	2.88863e+07
5.49e-07	1.73587e+07	1.96019e+07	2.2611e+07	2.58278e+07	2.88599e+07
5.5e-07	1.73429e+07	1.95841e+07	2.25905e+07	2.58043e+07	2.88337e+07
5.51e-07	1.73272e+07	1.95663e+07	2.257e+07	2.57809e+07	2.88075e+07
5.52e-07	1.73115e+07	1.95485e+07	2.25495e+07	2.57576e+07	2.87814e+07
5.53e-07	1.72958e+07	1.95309e+07	2.25291e+07	2.57343e+07	2.87554e+07
5.54e-07	1.72802e+07	1.95132e+07	2.25088e+07	2.5711e+07	2.87294e+07
5.55e-07	1.72646e+07	1.94956e+07	2.24885e+07	2.56878e+07	2.87035e+07
5.56e-07	1.72491e+07	1.94781e+07	2.24682e+07	2.56647e+07	2.86777e+07
5.57e-07	1.72336e+07	1.94606e+07	2.24481e+07	2.56417e+07	2.86519e+07
5.58e-07	1.72181e+07	1.94432e+07	2.24279e+07	2.56187e+07	2.86263e+07
5.59e-07	1.72027e+07	1.94258e+07	2.24079e+07	2.55958e+07	2.86006e+07
5.6e-07	1.71874e+07	1.94084e+07	2.23879e+07	2.55729e+07	2.85751e+07
5.61e-07	1.7172e+07	1.93911e+07	2.23679e+07	2.55501e+07	2.85496e+07
5.62e-07	1.71568e+07	1.93738e+07	2.2348e+07	2.55274e+07	2.85242e+07
5.63e-07	1.71415e+07	1.93566e+07	2.23281e+07	2.55047e+07	2.84989e+07
5.64e-07	1.71263e+07	1.93395e+07	2.23083e+07	2.54821e+07	2.84736e+07
5.65e-07	1.71111e+07	1.93223e+07	2.22886e+07	2.54595e+07	2.84484e+07
5.66e-07	1.7096e+07	1.93053e+07	2.22689e+07	2.5437e+07	2.84232e+07
5.67e-07	1.70809e+07	1.92882e+07	2.22492e+07	2.54146e+07	2.83982e+07
5.68e-07	1.70659e+07	1.92712e+07	2.22296e+07	2.53922e+07	2.83731e+07
5.69e-07	1.70509e+07	1.92543e+07	2.22101e+07	2.53699e+07	2.83482e+07
5.7e-07	1.70359e+07	1.92374e+07	2.21906e+07	2.53476e+07	2.83233e+07
5.71e-07	1.7021e+07	1.92206e+07	2.21712e+07	2.53254e+07	2.82985e+07
5.72e-07	1.70061e+07	1.92037e+07	2.21518e+07	2.53032e+07	2.82738e+07
5.73e-07	1.69913e+07	1.9187e+07	2.21324e+07	2.52812e+07	2.82491e+07
5.74e-07	1.69765e+07	1.91703e+07	2.21131e+07	2.52591e+07	2.82245e+07
5.75e-07	1.69617e+07	1.91536e+07	2.20939e+07	2.52371e+07	2.81999e+07
5.76e-07	1.6947e+07	1.9137e+07	2.20747e+07	2.52152e+07	2.81754e+07
5.77e-07	1.69323e+07	1.91204e+07	2.20556e+07	2.51934e+07	2.8151e+07
5.78e-07	1.69176e+07	1.91038e+07	2.20365e+07	2.51716e+07	2.81266e+07
5.79e-07	1.6903e+07	1.90873e+07	2.20175e+07	2.51498e+07	2.81023e+07
5.8e-07	1.68884e+07	1.90708e+07	2.19985e+07	2.51281e+07	2.80781e+07
5.81e-07	1.68739e+07	1.90544e+07	2.19795e+07	2.51065e+07	2.80539e+07
5.82e-07	1.68594e+07	1.90381e+07	2.19606e+07	2.50849e+07	2.80298e+07
5.83e-07	1.68449e+07	1.90217e+07	2.19418e+07	2.50634e+07	2.80058e+07
5.84e-07	1.68305e+07	1.90054e+07	2.1923e+07	2.50419e+07	2.79818e+07
5.85e-07	1.68161e+07	1.89892e+07	2.19043e+07	2.50205e+07	2.79578e+07
5.86e-07	1.68018e+07	1.8973e+07	2.18856e+07	2.49992e+07	2.7934e+07
5.87e-07	1.67874e+07	1.89568e+07	2.18669e+07	2.49779e+07	2.79102e+07
5.88e-07	1.67732e+07	1.89407e+07	2.18483e+07	2.49566e+07	2.78864e+07
5.89e-07	1.67589e+07	1.89246e+07	2.18298e+07	2.49354e+07	2.78627e+07
5.9e-07	1.67447e+07	1.89085e+07	2.18112e+07	2.49143e+07	2.78391e+07
5.91e-07	1.67305e+07	1.88925e+07	2.17928e+07	2.48932e+07	2.78156e+07
5.92e-07	1.67164e+07	1.88766e+07	2.17744e+07	2.48722e+07	2.77921e+07
5.93e-07	1.67023e+07	1.88606e+07	2.1756e+07	2.48512e+07	2.77686e+07
5.94e-07	1.66882e+07	1.88448e+07	2.17377e+07	2.48302e+07	2.77452e+07
5.95e-07	1.66742e+07	1.88289e+07	2.17194e+07	2.48094e+07	2.77219e+07
5.96e-07	1.66602e+07	1.88131e+07	2.17012e+07	2.47885e+07	2.76986e+07
5.97e-07	1.66462e+07	1.87974e+07	2.1683e+07	2.47678e+07	2.76754e+07
5.98e-07	1.66323e+07	1.87816e+07	2.16649e+07	2.47471e+07	2.76523e+07
5.99e-07	1.66184e+07	1.8766e+07	2.16468e+07	2.47264e+07	2.76292e+07
6e-07	1.66046e+07	1.87503e+07	2.16287e+07	2.47058e+07	2.76062e+07
6.01e-07	1.65908e+07	1.87347e+07	2.16107e+07	2.46852e+07	2.75832e+07
6.02e-07	1.6577e+07	1.87191e+07	2.15928e+07	2.46647e+07	2.75603e+07
6.03e-07	1.65632e+07	1.87036e+07	2.15748e+07	2.46442e+07	2.75374e+07
6.04e-07	1.65495e+07	1.86881e+07	2.1557e+07	2.46238e+07	2.75146e+07
6.05e-07	1.65358e+07	1.86727e+07	2.15392e+07	2.46035e+07	2.74918e+07
6.06e-07	1.65222e+07	1.86573e+07	2.15214e+07	2.45832e+07	2.74692e+07
6.07e-07	1.65086e+07	1.86419e+07	2.15036e+07	2.45629e+07	2.74465e+07
6.08e-07	1.6495e+07	1.86265e+07	2.1486e+07	2.45427e+07	2.74239e+07
6.09e-07	1.64814e+07	1.86112e+07	2.14683e+07	2.45225e+07	2.74014e+07
6.1e-07	1.64679e+07	1.8596e+07	2.14507e+07	2.45024e+07	2.73789e+07
6.11e-07	1.64544e+07	1.85808e+07	2.14331e+07	2.44824e+07	2.73565e+07
6.12e-07	1.6441e+07	1.85656e+07	2.14156e+07	2.44624e+07	2.73342e+07
6.13e-07	1.64276e+07	1.85504e+07	2.13981e+07	2.44424e+07	2.73119e+07
6.14e-07	1.64142e+07	1.85353e+07	2.13807e+07	2.44225e+07	2.72896e+07
6.15e-07	1.64008e+07	1.85202e+07	2.13633e+07	2.44026e+07	2.72674e+07
6.16e-07	1.63875e+07	1.85052e+07	2.1346e+07	2.43828e+07	2.72453e+07
6.17e-07	1.63742e+07	1.84902e+07	2.13287e+07	2.4363e+07	2.72232e+07
6.18e-07	1.6361e+07	1.84752e+07	2.13114e+07	2.43433e+07	2.72012e+07
6.19e-07	1.63478e+07	1.84603e+07	2.12942e+07	2.43237e+07	2.71792e+07
6.2e-07	1.63346e+07	1.84454e+07	2.1277e+07	2.4304e+07	2.71572e+07
6.21e-07	1.63214e+07	1.84305e+07	2.12599e+07	2.42845e+07	2.71354e+07
6.22e-07	1.63083e+07	1.84157e+07	2.12428e+07	2.42649e+07	2.71136e+07
6.23e-07	1.62952e+07	1.84009e+07	2.12257e+07	2.42454e+07	2.70918e+07
6.24e-07	1.62821e+07	1.83862e+07	2.12087e+07	2.4226e+07	2.70701e+07
6.25e-07	1.62691e+07	1.83715e+07	2.11917e+07	2.42066e+07	2.70484e+07
6.26e-07	1.62561e+07	1.83568e+07	2.11748e+07	2.41873e+07	2.70268e+07
6.27e-07	1.62431e+07	1.83421e+07	2.11579e+07	2.4168e+07	2.70052e+07
6.28e-07	1.62302e+07	1.83275e+07	2.11411e+07	2.41487e+07	2.69837e+07
6.29e-07	1.62173e+07	1.8313e+07	2.11242e+07	2.41295e+07	2.69623e+07
6.3e-07	1.62044e+07	1.82984e+07	2.11075e+07	2.41104e+07	2.69409e+07
6.31e-07	1.61916e+07	1.82839e+07	2.10907e+07	2.40913e+07	2.69195e+07
6.32e-07	1.61787e+07	1.82694e+07	2.1074e+07	2.40722e+07	2.68982e+07
6.33e-07	1.6166e+07	1.8255e+07	2.10574e+07	2.40532e+07	2.68769e+07
6.34e-07	1.61532e+07	1.82406e+07	2.10408e+07	2.40342e+07	2.68557e+07
6.35e-07	1.61405e+07	1.82262e+07	2.10242e+07	2.40153e+07	2.68346e+07
6.36e-07	1.61278e+07	1.82119e+07	2.10077e+07	2.39964e+07	2.68135e+07
6.37e-07	1.61151e+07	1.81976e+07	2.09912e+07	2.39775e+07	2.67924e+07
6.38e-07	1.61025e+07	1.81833e+07	2.09747e+07	2.39587e+07	2.67714e+07
6.39e-07	1.60899e+07	1.81691e+07	2.09583e+07	2.394e+07	2.67505e+07
6.4e-07	1.60773e+07	1.81549e+07	2.09419e+07	2.39213e+07	2.67295e+07
6.41e-07	1.60648e+07	1.81407e+07	2.09256e+07	2.39026e+07	2.67087e+07
6.42e-07	1.60522e+07	1.81266e+07	2.09093e+07	2.3884e+07	2.66879e+07
6.43e-07	1.60398e+07	1.81125e+07	2.0893e+07	2.38654e+07	2.66671e+07
6.44e-07	1.60273e+07	1.80984e+07	2.08768e+07	2.38469e+07	2.66464e+07
6.45e-07	1.60149e+07	1.80844e+07	2.08606e+07	2.38284e+07	2.66257e+07
6.46e-07	1.60025e+07	1.80704e+07	2.08444e+07	2.38099e+07	2.66051e+07
6.47e-07	1.59901e+07	1.80564e+07	2.08283e+07	2.37915e+07	2.65846e+07
6.48e-07	1.59778e+07	1.80425e+07	2.08122e+07	2.37731e+07	2.6564e+07
6.49e-07	1.59654e+07	1.80286e+07	2.07962e+07	2.37548e+07	2.65436e+07
6.5e-07	1.59532e+07	1.80147e+07	2.07802e+07	2.37365e+07	2.65231e+07
6.51e-07	1.59409e+07	1.80009e+07	2.07642e+07	2.37183e+07	2.65028e+07
6.52e-07	1.59287e+07	1.79871e+07	2.07483e+07	2.37001e+07	2.64824e+07
6.53e-07	1.59165e+07	1.79733e+07	2.07324e+07	2.3682e+07	2.64621e+07
6.54e-07	1.59043e+07	1.79595e+07	2.07166e+07	2.36638e+07	2.64419e+07
6.55e-07	1.58922e+07	1.79458e+07	2.07007e+07	2.36458e+07	2.64217e+07
6.56e-07	1.588e+07	1.79321e+07	2.0685e+07	2.36277e+07	2.64016e+07
6.57e-07	1.58679e+07	1.79185e+07	2.06692e+07	2.36098e+07	2.63815e+07
6.58e-07	1.58559e+07	1.79049e+07	2.06535e+07	2.35918e+07	2.63614e+07
6.59e-07	1.58438e+07	1.78913e+07	2.06378e+07	2.35739e+07	2.63414e+07
6.6e-07	1.58318e+07	1.78777e+07	2.06222e+07	2.3556e+07	2.63214e+07
6.61e-07	1.58199e+07	1.78642e+07	2.06066e+07	2.35382e+07	2.63015e+07
6.62e-07	1.58079e+07	1.78507e+07	2.0591e+07	2.35204e+07	2.62816e+07
6.63e-07	1.5796e+07	1.78372e+07	2.05755e+07	2.35027e+07	2.62618e+07
6.64e-07	1.57841e+07	1.78238e+07	2.056e+07	2.3485e+07	2.6242e+07
6.65e-07	1.57722e+07	1.78104e+07	2.05445e+07	2.34673e+07	2.62223e+07
6.66e-07	1.57604e+07	1.7797e+07	2.05291e+07	2.34497e+07	2.62026e+07
6.67e-07	1.57485e+07	1.77837e+07	2.05137e+07	2.34321e+07	2.6183e+07
6.68e-07	1.57368e+07	1.77703e+07	2.04983e+07	2.34146e+07	2.61633e+07
6.69e-07	1.5725e+07	1.77571e+07	2.0483e+07	2.33971e+07	2.61438e+07
6.7e-07	1.57132e+07	1.77438e+07	2.04677e+07	2.33796e+07	2.61243e+07
6.71e-07	1.57015e+07	1.77306e+07	2.04524e+07	2.33622e+07	2.61048e+07
6.72e-07	1.56898e+07	1.77174e+07	2.04372e+07	2.33448e+07	2.60854e+07
6.73e-07	1.56782e+07	1.77042e+07	2.0422e+07	2.33274e+07	2.6066e+07
6.74e-07	1.56666e+07	1.76911e+07	2.04069e+07	2.33101e+07	2.60466e+07
6.75e-07	1.56549e+07	1.7678e+07	2.03918e+07	2.32928e+07	2.60273e+07
6.76e-07	1.56434e+07	1.76649e+07	2.03767e+07	2.32756e+07	2.60081e+07
6.77e-07	1.56318e+07	1.76518e+07	2.03616e+07	2.32584e+07	2.59889e+07
6.78e-07	1.56203e+07	1.76388e+07	2.03466e+07	2.32412e+07	2.59697e+07
6.79e-07	1.56088e+07	1.76258e+07	2.03316e+07	2.32241e+07	2.59506e+07
6.8e-07	1.55973e+07	1.76128e+07	2.03166e+07	2.3207e+07	2.59315e+07
6.81e-07	1.55858e+07	1.75999e+07	2.03017e+07	2.319e+07	2.59124e+07
6.82e-07	1.55744e+07	1.7587e+07	2.02868e+07	2.3173e+07	2.58934e+07
6.83e-07	1.5563e+07	1.75741e+07	2.0272e+07	2.3156e+07	2.58745e+07
6.84e-07	1.55516e+07	1.75613e+07	2.02572e+07	2.31391e+07	2.58555e+07
6.85e-07	1.55403e+07	1.75484e+07	2.02424e+07	2.31222e+07	2.58367e+07
6.86e-07	1.55289e+07	1.75357e+07	2.02276e+07	2.31053e+07	2.58178e+07
6.87e-07	1.55176e+07	1.75229e+07	2.02129e+07	2.30885e+07	2.5799e+07
6.88e-07	1.55063e+07	1.75101e+07	2.01982e+07	2.30717e+07	2.57803e+07
6.89e-07	1.54951e+07	1.74974e+07	2.01835e+07	2.3055e+07	2.57615e+07
6.9e-07	1.54838e+07	1.74848e+07	2.01689e+07	2.30383e+07	2.57429e+07
6.91e-07	1.54726e+07	1.74721e+07	2.01543e+07	2.30216e+07	2.57242e+07
6.92e-07	1.54615e+07	1.74595e+07	2.01397e+07	2.30049e+07	2.57056e+07
6.93e-07	1.54503e+07	1.74469e+07	2.01252e+07	2.29883e+07	2.56871e+07
6.94e-07	1.54392e+07	1.74343e+07	2.01107e+07	2.29718e+07	2.56686e+07
6.95e-07	1.5428e+07	1.74217e+07	2.00962e+07	2.29552e+07	2.56501e+07
6.96e-07	1.5417e+07	1.74092e+07	2.00818e+07	2.29387e+07	2.56317e+07
6.97e-07	1.54059e+07	1.73967e+07	2.00674e+07	2.29223e+07	2.56133e+07
6.98e-07	1.53949e+07	1.73843e+07	2.0053e+07	2.29059e+07	2.55949e+07
6.99e-07	1.53838e+07	1.73718e+07	2.00386e+07	2.28895e+07	2.55766e+07
7e-07	1.53728e+07	1.73594e+07	2.00243e+07	2.28731e+07	2.55583e+07
7.01e-07	1.53619e+07	1.7347e+07	2.001e+07	2.28568e+07	2.55401e+07
7.02e-07	1.53509e+07	1.73347e+07	1.99958e+07	2.28405e+07	2.55219e+07
7.03e-07	1.534e+07	1.73223e+07	1.99815e+07	2.28243e+07	2.55037e+07
7.04e-07	1.53291e+07	1.731e+07	1.99673e+07	2.2808e+07	2.54856e+07
7.05e-07	1.53182e+07	1.72977e+07	1.99532e+07	2.27919e+07	2.54675e+07
7.06e-07	1.53074e+07	1.72855e+07	1.9939e+07	2.27757e+07	2.54495e+07
7.07e-07	1.52966e+07	1.72733e+07	1.99249e+07	2.27596e+07	2.54315e+07
7.08e-07	1.52857e+07	1.72611e+07	1.99109e+07	2.27435e+07	2.54135e+07
7.09e-07	1.5275e+07	1.72489e+07	1.98968e+07	2.27275e+07	2.53956e+07
7.1e-07	1.52642e+07	1.72367e+07	1.98828e+07	2.27115e+07	2.53777e+07
7.11e-07	1.52535e+07	1.72246e+07	1.98688e+07	2.26955e+07	2.53599e+07
7.12e-07	1.52428e+07	1.72125e+07	1.98548e+07	2.26795e+07	2.5342e+07
7.13e-07	1.52321e+07	1.72004e+07	1.98409e+07	2.26636e+07	2.53243e+07
7.14e-07	1.52214e+07	1.71884e+07	1.9827e+07	2.26478e+07	2.53065e+07
7.15e-07	1.52107e+07	1.71764e+07	1.98131e+07	2.26319e+07	2.52888e+07
7.16e-07	1.52001e+07	1.71644e+07	1.97993e+07	2.26161e+07	2.52712e+07
7.17e-07	1.51895e+07	1.71524e+07	1.97855e+07	2.26003e+07	2.52535e+07
7.18e-07	1.51789e+07	1.71404e+07	1.97717e+07	2.25846e+07	2.52359e+07
7.19e-07	1.51684e+07	1.71285e+07	1.9758e+07	2.25689e+07	2.52184e+07
7.2e-07	1.51578e+07	1.71166e+07	1.97442e+07	2.25532e+07	2.52009e+07
7.21e-07	1.51473e+07	1.71047e+07	1.97305e+07	2.25375e+07	2.51834e+07
7.22e-07	1.51368e+07	1.70929e+07	1.97169e+07	2.25219e+07	2.51659e+07
7.23e-07	1.51264e+07	1.70811e+07	1.97032e+07	2.25064e+07	2.51485e+07
7.24e-07	1.51159e+07	1.70693e+07	1.96896e+07	2.24908e+07	2.51311e+07
7.25e-07	1.51055e+07	1.70575e+07	1.9676e+07	2.24753e+07	2.51138e+07
7.26e-07	1.50951e+07	1.70457e+07	1.96625e+07	2.24598e+07	2.50965e+07
7.27e-07	1.50847e+07	1.7034e+07	1.96489e+07	2.24443e+07	2.50792e+07
7.28e-07	1.50743e+07	1.70223e+07	1.96354e+07	2.24289e+07	2.5062e+07
7.29e-07	1.5064e+07	1.70106e+07	1.9622e+07	2.24135e+07	2.50448e+07
7.3e-07	1.50537e+07	1.6999e+07	1.96085e+07	2.23982e+07	2.50277e+07
7.31e-07	1.50434e+07	1.69873e+07	1.95951e+07	2.23829e+07	2.50105e+07
7.32e-07	1.50331e+07	1.69757e+07	1.95817e+07	2.23676e+07	2.49934e+07
7.33e-07	1.50228e+07	1.69641e+07	1.95684e+07	2.23523e+07	2.49764e+07
7.34e-07	1.50126e+07	1.69526e+07	1.9555e+07	2.23371e+07	2.49594e+07
7.35e-07	1.50024e+07	1.69411e+07	1.95417e+07	2.23219e+07	2.49424e+07
7.36e-07	1.49922e+07	1.69295e+07	1.95284e+07	2.23067e+07	2.49254e+07
7.37e-07	1.4982e+07	1.6918e+07	1.95152e+07	2.22916e+07	2.49085e+07
7.38e-07	1.49718e+07	1.69066e+07	1.9502e+07	2.22765e+07	2.48916e+07
7.39e-07	1.49617e+07	1.68951e+07	1.94888e+07	2.22614e+07	2.48748e+07
7.4e-07	1.49516e+07	1.68837e+07	1.94756e+07	2.22463e+07	2.4858e+07
7.41e-07	1.49415e+07	1.68723e+07	1.94624e+07	2.22313e+07	2.48412e+07
7.42e-07	1.49314e+07	1.6861e+07	1.94493e+07	2.22163e+07	2.48244e+07
7.43e-07	1.49214e+07	1.68496e+07	1.94362e+07	2.22014e+07	2.48077e+07
7.44e-07	1.49113e+07	1.68383e+07	1.94232e+07	2.21864e+07	2.47911e+07
7.45e-07	1.49013e+07	1.6827e+07	1.94101e+07	2.21716e+07	2.47744e+07
7.46e-07	1.48913e+07	1.68157e+07	1.93971e+07	2.21567e+07	2.47578e+07
7.47e-07	1.48814e+07	1.68044e+07	1.93841e+07	2.21419e+07	2.47412e+07
7.48e-07	1.48714e+07	1.67932e+07	1.93712e+07	2.2127e+07	2.47247e+07
7.49e-07	1.48615e+07	1.6782e+07	1.93582e+07	2.21123e+07	2.47082e+07
7.5e-07	1.48516e+07	1.67708e+07	1.93453e+07	2.20975e+07	2.46917e+07
7.51e-07	1.48417e+07	1.67596e+07	1.93324e+07	2.20828e+07	2.46753e+07
7.52e-07	1.48318e+07	1.67485e+07	1.93196e+07	2.20681e+07	2.46588e+07
7.53e-07	1.4822e+07	1.67373e+07	1.93067e+07	2.20535e+07	2.46425e+07
7.54e-07	1.48121e+07	1.67262e+07	1.92939e+07	2.20388e+07	2.46261e+07
7.55e-07	1.48023e+07	1.67152e+07	1.92812e+07	2.20242e+07	2.46098e+07
7.56e-07	1.47925e+07	1.67041e+07	1.92684e+07	2.20097e+07	2.45935e+07
7.57e-07	1.47828e+07	1.66931e+07	1.92557e+07	2.19951e+07	2.45773e+07
7.58e-07	1.4773e+07	1.6682e+07	1.9243e+07	2.19806e+07	2.45611e+07
7.59e-07	1.47633e+07	1.66711e+07	1.92303e+07	2.19661e+07	2.45449e+07
7.6e-07	1.47536e+07	1.66601e+07	1.92176e+07	2.19517e+07	2.45287e+07
7.61e-07	1.47439e+07	1.66491e+07	1.9205e+07	2.19372e+07	2.45126e+07
7.62e-07	1.47342e+07	1.66382e+07	1.91924e+07	2.19228e+07	2.44965e+07
7.63e-07	1.47245e+07	1.66273e+07	1.91798e+07	2.19085e+07	2.44804e+07
7.64e-07	1.47149e+07	1.66164e+07	1.91672e+07	2.18941e+07	2.44644e+07
7.65e-07	1.47053e+07	1.66056e+07	1.91547e+07	2.18798e+07	2.44484e+07
7.66e-07	1.46957e+07	1.65947e+07	1.91422e+07	2.18655e+07	2.44325e+07
7.67e-07	1.46861e+07	1.65839e+07	1.91297e+07	2.18513e+07	2.44165e+07
7.68e-07	1.46765e+07	1.65731e+07	1.91173e+07	2.1837e+07	2.44006e+07
7.69e-07	1.4667e+07	1.65623e+07	1.91048e+07	2.18228e+07	2.43848e+07
7.7e-07	1.46574e+07	1.65515e+07	1.90924e+07	2.18087e+07	2.43689e+07
7.71e-07	1.46479e+07	1.65408e+07	1.908e+07	2.17945e+07	2.43531e+07
7.72e-07	1.46384e+07	1.65301e+07	1.90677e+07	2.17804e+07	2.43373e+07
7.73e-07	1.4629e+07	1.65194e+07	1.90553e+07	2.17663e+07	2.43216e+07
7.74e-07	1.46195e+07	1.65087e+07	1.9043e+07	2.17522e+07	2.43059e+07
7.75e-07	1.46101e+07	1.64981e+07	1.90307e+07	2.17382e+07	2.42902e+07
7.76e-07	1.46007e+07	1.64874e+07	1.90185e+07	2.17242e+07	2.42745e+07
7.77e-07	1.45913e+07	1.64768e+07	1.90062e+07	2.17102e+07	2.42589e+07
7.78e-07	1.45819e+07	1.64662e+07	1.8994e+07	2.16962e+07	2.42433e+07
7.79e-07	1.45725e+07	1.64557e+07	1.89818e+07	2.16823e+07	2.42277e+07
7.8e-07	1.45632e+07	1.64451e+07	1.89696e+07	2.16684e+07	2.42122e+07
7.81e-07	1.45538e+07	1.64346e+07	1.89575e+07	2.16545e+07	2.41967e+07
7.82e-07	1.45445e+07	1.64241e+07	1.89454e+07	2.16407e+07	2.41812e+07
7.83e-07	1.45352e+07	1.64136e+07	1.89333e+07	2.16269e+07	2.41658e+07
7.84e-07	1.4526e+07	1.64031e+07	1.89212e+07	2.16131e+07	2.41504e+07
7.85e-07	1.45167e+07	1.63927e+07	1.89091e+07	2.15993e+07	2.4135e+07
7.86e-07	1.45075e+07	1.63822e+07	1.88971e+07	2.15855e+07	2.41196e+07
7.87e-07	1.44983e+07	1.63718e+07	1.88851e+07	2.15718e+07	2.41043e+07
7.88e-07	1.44891e+07	1.63614e+07	1.88731e+07	2.15581e+07	2.4089e+07
7.89e-07	1.44799e+07	1.6351e+07	1.88611e+07	2.15445e+07	2.40737e+07
7.9e-07	1.44707e+07	1.63407e+07	1.88492e+07	2.15308e+07	2.40585e+07
7.91e-07	1.44616e+07	1.63304e+07	1.88373e+07	2.15172e+07	2.40433e+07
7.92e-07	1.44524e+07	1.632e+07	1.88254e+07	2.15036e+07	2.40281e+07
7.93e-07	1.44433e+07	1.63098e+07	1.88135e+07	2.14901e+07	2.40129e+07
7.94e-07	1.44342e+07	1.62995e+07	1.88017e+07	2.14765e+07	2.39978e+07
7.95e-07	1.44251e+07	1.62892e+07	1.87898e+07	2.1463e+07	2.39827e+07
7.96e-07	1.44161e+07	1.6279e+07	1.8778e+07	2.14495e+07	2.39676e+07
7.97e-07	1.4407e+07	1.62688e+07	1.87662e+07	2.14361e+07	2.39526e+07
7.98e-07	1.4398e+07	1.62586e+07	1.87545e+07	2.14226e+07	2.39376e+07
7.99e-07	1.4389e+07	1.62484e+07	1.87427e+07	2.14092e+07	2.39226e+07
8e-07	1.438e+07	1.62382e+07	1.8731e+07	2.13958e+07	2.39076e+07
8.01e-07	1.4371e+07	1.62281e+07	1.87193e+07	2.13825e+07	2.38927e+07
8.02e-07	1.4362e+07	1.6218e+07	1.87077e+07	2.13691e+07	2.38778e+07
8.03e-07	1.43531e+07	1.62079e+07	1.8696e+07	2.13558e+07	2.38629e+07
8.04e-07	1.43442e+07	1.61978e+07	1.86844e+07	2.13425e+07	2.38481e+07
8.05e-07	1.43353e+07	1.61877e+07	1.86728e+07	2.13293e+07	2.38333e+07
8.06e-07	1.43264e+07	1.61777e+07	1.86612e+07	2.1316e+07	2.38185e+07
8.07e-07	1.43175e+07	1.61677e+07	1.86496e+07	2.13028e+07	2.38037e+07
8.08e-07	1.43086e+07	1.61577e+07	1.86381e+07	2.12897e+07	2.3789e+07
8.09e-07	1.42998e+07	1.61477e+07	1.86265e+07	2.12765e+07	2.37743e+07
8.1e-07	1.42909e+07	1.61377e+07	1.8615e+07	2.12634e+07	2.37596e+07
8.11e-07	1.42821e+07	1.61277e+07	1.86036e+07	2.12502e+07	2.37449e+07
8.12e-07	1.42733e+07	1.61178e+07	1.85921e+07	2.12371e+07	2.37303e+07
8.13e-07	1.42646e+07	1.61079e+07	1.85807e+07	2.12241e+07	2.37157e+07
8.14e-07	1.42558e+07	1.6098e+07	1.85692e+07	2.1211e+07	2.37011e+07
8.15e-07	1.4247e+07	1.60881e+07	1.85578e+07	2.1198e+07	2.36866e+07
8.16e-07	1.42383e+07	1.60783e+07	1.85465e+07	2.1185e+07	2.36721e+07
8.17e-07	1.42296e+07	1.60684e+07	1.85351e+07	2.11721e+07	2.36576e+07
8.18e-07	1.42209e+07	1.60586e+07	1.85238e+07	2.11591e+07	2.36431e+07
8.19e-07	1.42122e+07	1.60488e+07	1.85125e+07	2.11462e+07	2.36287e+07
8.2e-07	1.42035e+07	1.6039e+07	1.85012e+07	2.11333e+07	2.36143e+07
8.21e-07	1.41949e+07	1.60292e+07	1.84899e+07	2.11204e+07	2.35999e+07
8.22e-07	1.41862e+07	1.60195e+07	1.84787e+07	2.11076e+07	2.35855e+07
8.23e-07	1.41776e+07	1.60097e+07	1.84674e+07	2.10947e+07	2.35712e+07
8.24e-07	1.4169e+07	1.6e+07	1.84562e+07	2.10819e+07	2.35569e+07
8.25e-07	1.41604e+07	1.59903e+07	1.8445e+07	2.10692e+07	2.35426e+07
8.26e-07	1.41519e+07	1.59806e+07	1.84339e+07	2.10564e+07	2.35284e+07
8.27e-07	1.41433e+07	1.5971e+07	1.84227e+07	2.10437e+07	2.35141e+07
8.28e-07	1.41348e+07	1.59613e+07	1.84116e+07	2.1031e+07	2.34999e+07
8.29e-07	1.41262e+07	1.59517e+07	1.84005e+07	2.10183e+07	2.34857e+07
8.3e-07	1.41177e+07	1.59421e+07	1.83894e+07	2.10056e+07	2.34716e+07
8.31e-07	1.41092e+07	1.59325e+07	1.83783e+07	2.0993e+07	2.34575e+07
8.32e-07	1.41007e+07	1.59229e+07	1.83673e+07	2.09803e+07	2.34434e+07
8.33e-07	1.40923e+07	1.59133e+07	1.83562e+07	2.09677e+07	2.34293e+07
8.34e-07	1.40838e+07	1.59038e+07	1.83452e+07	2.09552e+07	2.34152e+07
8.35e-07	1.40754e+07	1.58943e+07	1.83343e+07	2.09426e+07	2.34012e+07
8.36e-07	1.4067e+07	1.58848e+07	1.83233e+07	2.09301e+07	2.33872e+07
8.37e-07	1.40586e+07	1.58753e+07	1.83123e+07	2.09176e+07	2.33732e+07
8.38e-07	1.40502e+07	1.58658e+07	1.83014e+07	2.09051e+07	2.33593e+07
8.39e-07	1.40418e+07	1.58563e+07	1.82905e+07	2.08926e+07	2.33454e+07
8.4e-07	1.40334e+07	1.58469e+07	1.82796e+07	2.08802e+07	2.33315e+07
8.41e-07	1.40251e+07	1.58375e+07	1.82687e+07	2.08678e+07	2.33176e+07
8.42e-07	1.40167e+07	1.58281e+07	1.82579e+07	2.08554e+07	2.33037e+07
8.43e-07	1.40084e+07	1.58187e+07	1.8247e+07	2.0843e+07	2.32899e+07
8.44e-07	1.40001e+07	1.58093e+07	1.82362e+07	2.08307e+07	2.32761e+07
8.45e-07	1.39918e+07	1.57999e+07	1.82254e+07	2.08183e+07	2.32623e+07
8.46e-07	1.39836e+07	1.57906e+07	1.82147e+07	2.0806e+07	2.32486e+07
8.47e-07	1.39753e+07	1.57813e+07	1.82039e+07	2.07937e+07	2.32349e+07
8.48e-07	1.39671e+07	1.5772e+07	1.81932e+07	2.07815e+07	2.32211e+07
8.49e-07	1.39588e+07	1.57627e+07	1.81825e+07	2.07692e+07	2.32075e+07
8.5e-07	1.39506e+07	1.57534e+07	1.81718e+07	2.0757e+07	2.31938e+07
8.51e-07	1.39424e+07	1.57442e+07	1.81611e+07	2.07448e+07	2.31802e+07
8.52e-07	1.39342e+07	1.57349e+07	1.81504e+07	2.07326e+07	2.31666e+07
8.53e-07	1.39261e+07	1.57257e+07	1.81398e+07	2.07205e+07	2.3153e+07
8.54e-07	1.39179e+07	1.57165e+07	1.81292e+07	2.07083e+07	2.31394e+07
8.55e-07	1.39098e+07	1.57073e+07	1.81185e+07	2.06962e+07	2.31259e+07
8.56e-07	1.39017e+07	1.56981e+07	1.8108e+07	2.06841e+07	2.31124e+07
8.57e-07	1.38935e+07	1.56889e+07	1.80974e+07	2.06721e+07	2.30989e+07
8.58e-07	1.38854e+07	1.56798e+07	1.80868e+07	2.066e+07	2.30854e+07
8.59e-07	1.38774e+07	1.56707e+07	1.80763e+07	2.0648e+07	2.3072e+07
8.6e-07	1.38693e+07	1.56616e+07	1.80658e+07	2.0636e+07	2.30586e+07
8.61e-07	1.38612e+07	1.56525e+07	1.80553e+07	2.0624e+07	2.30452e+07
8.62e-07	1.38532e+07	1.56434e+07	1.80448e+07	2.0612e+07	2.30318e+07
8.63e-07	1.38452e+07	1.56343e+07	1.80344e+07	2.06001e+07	2.30185e+07
8.64e-07	1.38371e+07	1.56253e+07	1.80239e+07	2.05882e+07	2.30051e+07
8.65e-07	1.38291e+07	1.56162e+07	1.80135e+07	2.05762e+07	2.29918e+07
8.66e-07	1.38212e+07	1.56072e+07	1.80031e+07	2.05644e+07	2.29786e+07
8.67e-07	1.38132e+07	1.55982e+07	1.79927e+07	2.05525e+07	2.29653e+07
8.68e-07	1.38052e+07	1.55892e+07	1.79824e+07	2.05407e+07	2.29521e+07
8.69e-07	1.37973e+07	1.55802e+07	1.7972e+07	2.05288e+07	2.29389e+07
8.7e-07	1.37893e+07	1.55713e+07	1.79617e+07	2.0517e+07	2.29257e+07
8.71e-07	1.37814e+07	1.55623e+07	1.79514e+07	2.05053e+07	2.29125e+07
8.72e-07	1.37735e+07	1.55534e+07	1.79411e+07	2.04935e+07	2.28994e+07
8.73e-07	1.37656e+07	1.55445e+07	1.79308e+07	2.04818e+07	2.28862e+07
8.74e-07	1.37578e+07	1.55356e+07	1.79205e+07	2.047e+07	2.28731e+07
8.75e-07	1.37499e+07	1.55267e+07	1.79103e+07	2.04583e+07	2.28601e+07
8.76e-07	1.3742e+07	1.55179e+07	1.79001e+07	2.04467e+07	2.2847e+07
8.77e-07	1.37342e+07	1.5509e+07	1.78898e+07	2.0435e+07	2.2834e+07
8.78e-07	1.37264e+07	1.55002e+07	1.78797e+07	2.04233e+07	2.2821e+07
8.79e-07	1.37186e+07	1.54914e+07	1.78695e+07	2.04117e+07	2.2808e+07
8.8e-07	1.37108e+07	1.54826e+07	1.78593e+07	2.04001e+07	2.2795e+07
8.81e-07	1.3703e+07	1.54738e+07	1.78492e+07	2.03885e+07	2.27821e+07
8.82e-07	1.36952e+07	1.5465e+07	1.78391e+07	2.0377e+07	2.27692e+07
8.83e-07	1.36875e+07	1.54562e+07	1.7829e+07	2.03654e+07	2.27563e+07
8.84e-07	1.36797e+07	1.54475e+07	1.78189e+07	2.03539e+07	2.27434e+07
8.85e-07	1.3672e+07	1.54388e+07	1.78088e+07	2.03424e+07	2.27306e+07
8.86e-07	1.36643e+07	1.543e+07	1.77988e+07	2.03309e+07	2.27177e+07
8.87e-07	1.36566e+07	1.54213e+07	1.77887e+07	2.03195e+07	2.27049e+07
8.88e-07	1.36489e+07	1.54127e+07	1.77787e+07	2.0308e+07	2.26921e+07
8.89e-07	1.36412e+07	1.5404e+07	1.77687e+07	2.02966e+07	2.26794e+07
8.9e-07	1.36335e+07	1.53953e+07	1.77587e+07	2.02852e+07	2.26666e+07
8.91e-07	1.36259e+07	1.53867e+07	1.77487e+07	2.02738e+07	2.26539e+07
8.92e-07	1.36182e+07	1.53781e+07	1.77388e+07	2.02624e+07	2.26412e+07
8.93e-07	1.36106e+07	1.53694e+07	1.77289e+07	2.02511e+07	2.26285e+07
8.94e-07	1.3603e+07	1.53608e+07	1.77189e+07	2.02398e+07	2.26158e+07
8.95e-07	1.35954e+07	1.53523e+07	1.7709e+07	2.02285e+07	2.26032e+07
8.96e-07	1.35878e+07	1.53437e+07	1.76992e+07	2.02172e+07	2.25906e+07
8.97e-07	1.35802e+07	1.53351e+07	1.76893e+07	2.02059e+07	2.2578e+07
8.98e-07	1.35727e+07	1.53266e+07	1.76794e+07	2.01946e+07	2.25654e+07
8.99e-07	1.35651e+07	1.53181e+07	1.76696e+07	2.01834e+07	2.25529e+07
9e-07	1.35576e+07	1.53096e+07	1.76598e+07	2.01722e+07	2.25403e+07
9.01e-07	1.35501e+07	1.53011e+07	1.765e+07	2.0161e+07	2.25278e+07
9.02e-07	1.35425e+07	1.52926e+07	1.76402e+07	2.01498e+07	2.25153e+07
9.03e-07	1.3535e+07	1.52841e+07	1.76304e+07	2.01387e+07	2.25029e+07
9.04e-07	1.35276e+07	1.52757e+07	1.76207e+07	2.01275e+07	2.24904e+07
9.05e-07	1.35201e+07	1.52672e+07	1.76109e+07	2.01164e+07	2.2478e+07
9.06e-07	1.35126e+07	1.52588e+07	1.76012e+07	2.01053e+07	2.24656e+07
9.07e-07	1.35052e+07	1.52504e+07	1.75915e+07	2.00942e+07	2.24532e+07
9.08e-07	1.34977e+07	1.5242e+07	1.75818e+07	2.00831e+07	2.24408e+07
9.09e-07	1.34903e+07	1.52336e+07	1.75721e+07	2.00721e+07	2.24285e+07
9.1e-07	1.34829e+07	1.52252e+07	1.75625e+07	2.0061e+07	2.24161e+07
9.11e-07	1.34755e+07	1.52169e+07	1.75528e+07	2.005e+07	2.24038e+07
9.12e-07	1.34681e+07	1.52085e+07	1.75432e+07	2.0039e+07	2.23916e+07
9.13e-07	1.34607e+07	1.52002e+07	1.75336e+07	2.00281e+07	2.23793e+07
9.14e-07	1.34533e+07	1.51919e+07	1.7524e+07	2.00171e+07	2.2367e+07
9.15e-07	1.3446e+07	1.51836e+07	1.75144e+07	2.00062e+07	2.23548e+07
9.16e-07	1.34386e+07	1.51753e+07	1.75049e+07	1.99952e+07	2.23426e+07
9.17e-07	1.34313e+07	1.5167e+07	1.74953e+07	1.99843e+07	2.23304e+07
9.18e-07	1.3424e+07	1.51587e+07	1.74858e+07	1.99734e+07	2.23183e+07
9.19e-07	1.34167e+07	1.51505e+07	1.74763e+07	1.99626e+07	2.23061e+07
9.2e-07	1.34094e+07	1.51422e+07	1.74668e+07	1.99517e+07	2.2294e+07
9.21e-07	1.34021e+07	1.5134e+07	1.74573e+07	1.99409e+07	2.22819e+07
9.22e-07	1.33949e+07	1.51258e+07	1.74478e+07	1.99301e+07	2.22698e+07
9.23e-07	1.33876e+07	1.51176e+07	1.74384e+07	1.99193e+07	2.22577e+07
9.24e-07	1.33803e+07	1.51094e+07	1.74289e+07	1.99085e+07	2.22457e+07
9.25e-07	1.33731e+07	1.51013e+07	1.74195e+07	1.98977e+07	2.22336e+07
9.26e-07	1.33659e+07	1.50931e+07	1.74101e+07	1.9887e+07	2.22216e+07
9.27e-07	1.33587e+07	1.5085e+07	1.74007e+07	1.98762e+07	2.22096e+07
9.28e-07	1.33515e+07	1.50768e+07	1.73913e+07	1.98655e+07	2.21977e+07
9.29e-07	1.33443e+07	1.50687e+07	1.7382e+07	1.98548e+07	2.21857e+07
9.3e-07	1.33371e+07	1.50606e+07	1.73726e+07	1.98442e+07	2.21738e+07
9.31e-07	1.333e+07	1.50525e+07	1.73633e+07	1.98335e+07	2.21619e+07
9.32e-07	1.33228e+07	1.50444e+07	1.7354e+07	1.98229e+07	2.215e+07
9.33e-07	1.33157e+07	1.50364e+07	1.73447e+07	1.98122e+07	2.21381e+07
9.34e-07	1.33085e+07	1.50283e+07	1.73354e+07	1.98016e+07	2.21263e+07
9.35e-07	1.33014e+07	1.50203e+07	1.73261e+07	1.9791e+07	2.21144e+07
9.36e-07	1.32943e+07	1.50123e+07	1.73168e+07	1.97805e+07	2.21026e+07
9.37e-07	1.32872e+07	1.50042e+07	1.73076e+07	1.97699e+07	2.20908e+07
9.38e-07	1.32801e+07	1.49962e+07	1.72984e+07	1.97594e+07	2.2079e+07
9.39e-07	1.3273e+07	1.49883e+07	1.72891e+07	1.97488e+07	2.20673e+07
9.4e-07	1.3266e+07	1.49803e+07	1.728e+07	1.97383e+07	2.20555e+07
9.41e-07	1.32589e+07	1.49723e+07	1.72708e+07	1.97278e+07	2.20438e+07
9.42e-07	1.32519e+07	1.49644e+07	1.72616e+07	1.97174e+07	2.20321e+07
9.43e-07	1.32449e+07	1.49564e+07	1.72524e+07	1.97069e+07	2.20204e+07
9.44e-07	1.32378e+07	1.49485e+07	1.72433e+07	1.96965e+07	2.20088e+07
9.45e-07	1.32308e+07	1.49406e+07	1.72342e+07	1.9686e+07	2.19971e+07
9.46e-07	1.32238e+07	1.49327e+07	1.72251e+07	1.96756e+07	2.19855e+07
9.47e-07	1.32169e+07	1.49248e+07	1.7216e+07	1.96652e+07	2.19739e+07
9.48e-07	1.32099e+07	1.49169e+07	1.72069e+07	1.96549e+07	2.19623e+07
9.49e-07	1.32029e+07	1.49091e+07	1.71978e+07	1.96445e+07	2.19507e+07
9.5e-07	1.3196e+07	1.49012e+07	1.71888e+07	1.96342e+07	2.19391e+07
9.51e-07	1.3189e+07	1.48934e+07	1.71797e+07	1.96238e+07	2.19276e+07
9.52e-07	1.31821e+07	1.48856e+07	1.71707e+07	1.96135e+07	2.19161e+07
9.53e-07	1.31752e+07	1.48778e+07	1.71617e+07	1.96032e+07	2.19046e+07
9.54e-07	1.31683e+07	1.487e+07	1.71527e+07	1.9593e+07	2.18931e+07
9.55e-07	1.31614e+07	1.48622e+07	1.71437e+07	1.95827e+07	2.18816e+07
9.56e-07	1.31545e+07	1.48544e+07	1.71347e+07	1.95725e+07	2.18702e+07
9.57e-07	1.31476e+07	1.48466e+07	1.71258e+07	1.95622e+07	2.18588e+07
9.58e-07	1.31408e+07	1.48389e+07	1.71168e+07	1.9552e+07	2.18474e+07
9.59e-07	1.31339e+07	1.48311e+07	1.71079e+07	1.95418e+07	2.1836e+07
9.6e-07	1.31271e+07	1.48234e+07	1.7099e+07	1.95316e+07	2.18246e+07
9.61e-07	1.31202e+07	1.48157e+07	1.70901e+07	1.95215e+07	2.18132e+07
9.62e-07	1.31134e+07	1.4808e+07	1.70812e+07	1.95113e+07	2.18019e+07
9.63e-07	1.31066e+07	1.48003e+07	1.70723e+07	1.95012e+07	2.17906e+07
9.64e-07	1.30998e+07	1.47926e+07	1.70635e+07	1.94911e+07	2.17793e+07
9.65e-07	1.3093e+07	1.4785e+07	1.70546e+07	1.9481e+07	2.1768e+07
9.66e-07	1.30862e+07	1.47773e+07	1.70458e+07	1.94709e+07	2.17567e+07
9.67e-07	1.30795e+07	1.47697e+07	1.7037e+07	1.94608e+07	2.17454e+07
9.68e-07	1.30727e+07	1.4762e+07	1.70282e+07	1.94508e+07	2.17342e+07
9.69e-07	1.3066e+07	1.47544e+07	1.70194e+07	1.94407e+07	2.1723e+07
9.7e-07	1.30592e+07	1.47468e+07	1.70106e+07	1.94307e+07	2.17118e+07
9.71e-07	1.30525e+07	1.47392e+07	1.70019e+07	1.94207e+07	2.17006e+07
9.72e-07	1.30458e+07	1.47316e+07	1.69931e+07	1.94107e+07	2.16894e+07
9.73e-07	1.30391e+07	1.47241e+07	1.69844e+07	1.94007e+07	2.16783e+07
9.74e-07	1.30324e+07	1.47165e+07	1.69757e+07	1.93908e+07	2.16672e+07
9.75e-07	1.30257e+07	1.4709e+07	1.6967e+07	1.93808e+07	2.16561e+07
9.76e-07	1.3019e+07	1.47014e+07	1.69583e+07	1.93709e+07	2.1645e+07
9.77e-07	1.30124e+07	1.46939e+07	1.69496e+07	1.9361e+07	2.16339e+07
9.78e-07	1.30057e+07	1.46864e+07	1.69409e+07	1.93511e+07	2.16228e+07
9.79e-07	1.29991e+07	1.46789e+07	1.69323e+07	1.93412e+07	2.16118e+07
9.8e-07	1.29924e+07	1.46714e+07	1.69236e+07	1.93313e+07	2.16007e+07
9.81e-07	1.29858e+07	1.46639e+07	1.6915e+07	1.93215e+07	2.15897e+07
9.82e-07	1.29792e+07	1.46564e+07	1.69064e+07	1.93116e+07	2.15787e+07
9.83e-07	1.29726e+07	1.4649e+07	1.68978e+07	1.93018e+07	2.15677e+07
9.84e-07	1.2966e+07	1.46415e+07	1.68892e+07	1.9292e+07	2.15568e+07
9.85e-07	1.29594e+07	1.46341e+07	1.68806e+07	1.92822e+07	2.15458e+07
9.86e-07	1.29528e+07	1.46267e+07	1.68721e+07	1.92724e+07	2.15349e+07
9.87e-07	1.29463e+07	1.46193e+07	1.68635e+07	1.92626e+07	2.1524e+07
9.88e-07	1.29397e+07	1.46119e+07	1.6855e+07	1.92529e+07	2.15131e+07
9.89e-07	1.29332e+07	1.46045e+07	1.68464e+07	1.92431e+07	2.15022e+07
9.9e-07	1.29266e+07	1.45971e+07	1.68379e+07	1.92334e+07	2.14914e+07
9.91e-07	1.29201e+07	1.45897e+07	1.68294e+07	1.92237e+07	2.14805e+07
9.92e-07	1.29136e+07	1.45824e+07	1.6821e+07	1.9214e+07	2.14697e+07
9.93e-07	1.29071e+07	1.4575e+07	1.68125e+07	1.92043e+07	2.14589e+07
9.94e-07	1.29006e+07	1.45677e+07	1.6804e+07	1.91947e+07	2.14481e+07
9.95e-07	1.28941e+07	1.45604e+07	1.67956e+07	1.9185e+07	2.14373e+07
9.96e-07	1.28876e+07	1.45531e+07	1.67871e+07	1.91754e+07	2.14265e+07
9.97e-07	1.28812e+07	1.45458e+07	1.67787e+07	1.91658e+07	2.14158e+07
9.98e-07	1.28747e+07	1.45385e+07	1.67703e+07	1.91562e+07	2.14051e+07
9.99e-07	1.28683e+07	1.45312e+07	1.67619e+07	1.91466e+07	2.13943e+07
1e-06	1.28618e+07	1.45239e+07	1.67535e+07	1.9137e+07	2.13836e+07
1.001e-06	1.28554e+07	1.45167e+07	1.67452e+07	1.91275e+07	2.1373e+07
1.002e-06	1.2849e+07	1.45094e+07	1.67368e+07	1.91179e+07	2.13623e+07
1.003e-06	1.28426e+07	1.45022e+07	1.67285e+07	1.91084e+07	2.13516e+07
1.004e-06	1.28362e+07	1.4495e+07	1.67201e+07	1.90989e+07	2.1341e+07
1.005e-06	1.28298e+07	1.44878e+07	1.67118e+07	1.90894e+07	2.13304e+07
1.006e-06	1.28234e+07	1.44805e+07	1.67035e+07	1.90799e+07	2.13198e+07
1.007e-06	1.28171e+07	1.44734e+07	1.66952e+07	1.90704e+07	2.13092e+07
1.008e-06	1.28107e+07	1.44662e+07	1.66869e+07	1.90609e+07	2.12986e+07
1.009e-06	1.28044e+07	1.4459e+07	1.66786e+07	1.90515e+07	2.12881e+07
1.01e-06	1.2798e+07	1.44518e+07	1.66704e+07	1.9042e+07	2.12775e+07
1.011e-06	1.27917e+07	1.44447e+07	1.66621e+07	1.90326e+07	2.1267e+07
1.012e-06	1.27854e+07	1.44376e+07	1.66539e+07	1.90232e+07	2.12565e+07
1.013e-06	1.27791e+07	1.44304e+07	1.66457e+07	1.90138e+07	2.1246e+07
1.014e-06	1.27727e+07	1.44233e+07	1.66375e+07	1.90044e+07	2.12355e+07
1.015e-06	1.27665e+07	1.44162e+07	1.66293e+07	1.89951e+07	2.1225e+07
1.016e-06	1.27602e+07	1.44091e+07	1.66211e+07	1.89857e+07	2.12146e+07
1.017e-06	1.27539e+07	1.4402e+07	1.66129e+07	1.89764e+07	2.12042e+07
1.018e-06	1.27476e+07	1.43949e+07	1.66048e+07	1.89671e+07	2.11937e+07
1.019e-06	1.27414e+07	1.43879e+07	1.65966e+07	1.89578e+07	2.11833e+07
1.02e-06	1.27351e+07	1.43808e+07	1.65885e+07	1.89485e+07	2.1173e+07
1.021e-06	1.27289e+07	1.43738e+07	1.65803e+07	1.89392e+07	2.11626e+07
1.022e-06	1.27227e+07	1.43668e+07	1.65722e+07	1.89299e+07	2.11522e+07
1.023e-06	1.27164e+07	1.43597e+07	1.65641e+07	1.89207e+07	2.11419e+07
1.024e-06	1.27102e+07	1.43527e+07	1.6556e+07	1.89114e+07	2.11316e+07
1.025e-06	1.2704e+07	1.43457e+07	1.6548e+07	1.89022e+07	2.11213e+07
1.026e-06	1.26978e+07	1.43387e+07	1.65399e+07	1.8893e+07	2.1111e+07
1.027e-06	1.26917e+07	1.43317e+07	1.65318e+07	1.88838e+07	2.11007e+07
1.028e-06	1.26855e+07	1.43248e+07	1.65238e+07	1.88746e+07	2.10904e+07
1.029e-06	1.26793e+07	1.43178e+07	1.65158e+07	1.88654e+07	2.10802e+07
1.03e-06	1.26732e+07	1.43108e+07	1.65077e+07	1.88563e+07	2.10699e+07
1.031e-06	1.2667e+07	1.43039e+07	1.64997e+07	1.88471e+07	2.10597e+07
1.032e-06	1.26609e+07	1.4297e+07	1.64917e+07	1.8838e+07	2.10495e+07
1.033e-06	1.26547e+07	1.42901e+07	1.64838e+07	1.88289e+07	2.10393e+07
1.034e-06	1.26486e+07	1.42831e+07	1.64758e+07	1.88198e+07	2.10291e+07
1.035e-06	1.26425e+07	1.42762e+07	1.64678e+07	1.88107e+07	2.1019e+07
1.036e-06	1.26364e+07	1.42693e+07	1.64599e+07	1.88016e+07	2.10088e+07
1.037e-06	1.26303e+07	1.42625e+07	1.64519e+07	1.87925e+07	2.09987e+07
1.038e-06	1.26242e+07	1.42556e+07	1.6444e+07	1.87835e+07	2.09886e+07
1.039e-06	1.26181e+07	1.42487e+07	1.64361e+07	1.87744e+07	2.09785e+07
1.04e-06	1.26121e+07	1.42419e+07	1.64282e+07	1.87654e+07	2.09684e+07
1.041e-06	1.2606e+07	1.4235e+07	1.64203e+07	1.87564e+07	2.09583e+07
1.042e-06	1.26e+07	1.42282e+07	1.64124e+07	1.87474e+07	2.09482e+07
1.043e-06	1.25939e+07	1.42214e+07	1.64045e+07	1.87384e+07	2.09382e+07
1.044e-06	1.25879e+07	1.42146e+07	1.63967e+07	1.87294e+07	2.09282e+07
1.045e-06	1.25819e+07	1.42078e+07	1.63888e+07	1.87204e+07	2.09182e+07
1.046e-06	1.25759e+07	1.4201e+07	1.6381e+07	1.87115e+07	2.09082e+07
1.047e-06	1.25698e+07	1.41942e+07	1.63732e+07	1.87026e+07	2.08982e+07
1.048e-06	1.25638e+07	1.41874e+07	1.63654e+07	1.86936e+07	2.08882e+07
1.049e-06	1.25579e+07	1.41807e+07	1.63576e+07	1.86847e+07	2.08782e+07
1.05e-06	1.25519e+07	1.41739e+07	1.63498e+07	1.86758e+07	2.08683e+07
1.051e-06	1.25459e+07	1.41672e+07	1.6342e+07	1.86669e+07	2.08584e+07
1.052e-06	1.25399e+07	1.41604e+07	1.63342e+07	1.86581e+07	2.08484e+07
1.053e-06	1.2534e+07	1.41537e+07	1.63265e+07	1.86492e+07	2.08385e+07
1.054e-06	1.2528e+07	1.4147e+07	1.63187e+07	1.86403e+07	2.08287e+07
1.055e-06	1.25221e+07	1.41403e+07	1.6311e+07	1.86315e+07	2.08188e+07
1.056e-06	1.25162e+07	1.41336e+07	1.63033e+07	1.86227e+07	2.08089e+07
1.057e-06	1.25102e+07	1.41269e+07	1.62955e+07	1.86139e+07	2.07991e+07
1.058e-06	1.25043e+07	1.41202e+07	1.62878e+07	1.86051e+07	2.07892e+07
1.059e-06	1.24984e+07	1.41135e+07	1.62802e+07	1.85963e+07	2.07794e+07
1.06e-06	1.24925e+07	1.41069e+07	1.62725e+07	1.85875e+07	2.07696e+07
1.061e-06	1.24866e+07	1.41002e+07	1.62648e+07	1.85788e+07	2.07598e+07
1.062e-06	1.24808e+07	1.40936e+07	1.62571e+07	1.857e+07	2.07501e+07
1.063e-06	1.24749e+07	1.4087e+07	1.62495e+07	1.85613e+07	2.07403e+07
1.064e-06	1.2469e+07	1.40803e+07	1.62419e+07	1.85525e+07	2.07305e+07
1.065e-06	1.24632e+07	1.40737e+07	1.62342e+07	1.85438e+07	2.07208e+07
1.066e-06	1.24573e+07	1.40671e+07	1.62266e+07	1.85351e+07	2.07111e+07
1.067e-06	1.24515e+07	1.40605e+07	1.6219e+07	1.85264e+07	2.07014e+07
1.068e-06	1.24457e+07	1.40539e+07	1.62114e+07	1.85178e+07	2.06917e+07
1.069e-06	1.24398e+07	1.40474e+07	1.62038e+07	1.85091e+07	2.0682e+07
1.07e-06	1.2434e+07	1.40408e+07	1.61963e+07	1.85005e+07	2.06723e+07
1.071e-06	1.24282e+07	1.40343e+07	1.61887e+07	1.84918e+07	2.06627e+07
1.072e-06	1.24224e+07	1.40277e+07	1.61811e+07	1.84832e+07	2.0653e+07
1.073e-06	1.24166e+07	1.40212e+07	1.61736e+07	1.84746e+07	2.06434e+07
1.074e-06	1.24108e+07	1.40146e+07	1.61661e+07	1.8466e+07	2.06338e+07
1.075e-06	1.24051e+07	1.40081e+07	1.61585e+07	1.84574e+07	2.06242e+07
1.076e-06	1.23993e+07	1.40016e+07	1.6151e+07	1.84488e+07	2.06146e+07
1.077e-06	1.23935e+07	1.39951e+07	1.61435e+07	1.84402e+07	2.06051e+07
1.078e-06	1.23878e+07	1.39886e+07	1.6136e+07	1.84317e+07	2.05955e+07
1.079e-06	1.23821e+07	1.39821e+07	1.61286e+07	1.84231e+07	2.05859e+07
1.08e-06	1.23763e+07	1.39757e+07	1.61211e+07	1.84146e+07	2.05764e+07
1.081e-06	1.23706e+07	1.39692e+07	1.61136e+07	1.84061e+07	2.05669e+07
1.082e-06	1.23649e+07	1.39627e+07	1.61062e+07	1.83976e+07	2.05574e+07
1.083e-06	1.23592e+07	1.39563e+07	1.60988e+07	1.83891e+07	2.05479e+07
1.084e-06	1.23535e+07	1.39498e+07	1.60913e+07	1.83806e+07	2.05384e+07
1.085e-06	1.23478e+07	1.39434e+07	1.60839e+07	1.83721e+07	2.05289e+07
1.086e-06	1.23421e+07	1.3937e+07	1.60765e+07	1.83637e+07	2.05195e+07
1.087e-06	1.23364e+07	1.39306e+07	1.60691e+07	1.83552e+07	2.05101e+07
1.088e-06	1.23307e+07	1.39242e+07	1.60617e+07	1.83468e+07	2.05006e+07
1.089e-06	1.23251e+07	1.39178e+07	1.60543e+07	1.83384e+07	2.04912e+07
1.09e-06	1.23194e+07	1.39114e+07	1.6047e+07	1.83299e+07	2.04818e+07
1.091e-06	1.23138e+07	1.3905e+07	1.60396e+07	1.83215e+07	2.04724e+07
1.092e-06	1.23081e+07	1.38987e+07	1.60323e+07	1.83131e+07	2.0463e+07
1.093e-06	1.23025e+07	1.38923e+07	1.60249e+07	1.83048e+07	2.04537e+07
1.094e-06	1.22969e+07	1.38859e+07	1.60176e+07	1.82964e+07	2.04443e+07
1.095e-06	1.22913e+07	1.38796e+07	1.60103e+07	1.8288e+07	2.0435e+07
1.096e-06	1.22856e+07	1.38733e+07	1.6003e+07	1.82797e+07	2.04257e+07
1.097e-06	1.228e+07	1.38669e+07	1.59957e+07	1.82714e+07	2.04164e+07
1.098e-06	1.22745e+07	1.38606e+07	1.59884e+07	1.8263e+07	2.04071e+07
1.099e-06	1.22689e+07	1.38543e+07	1.59811e+07	1.82547e+07	2.03978e+07
1.1e-06	1.22633e+07	1.3848e+07	1.59739e+07	1.82464e+07	2.03885e+07
1.101e-06	1.22577e+07	1.38417e+07	1.59666e+07	1.82381e+07	2.03792e+07
1.102e-06	1.22522e+07	1.38354e+07	1.59594e+07	1.82299e+07	2.037e+07
1.103e-06	1.22466e+07	1.38292e+07	1.59521e+07	1.82216e+07	2.03608e+07
1.104e-06	1.22411e+07	1.38229e+07	1.59449e+07	1.82133e+07	2.03515e+07
1.105e-06	1.22355e+07	1.38167e+07	1.59377e+07	1.82051e+07	2.03423e+07
1.106e-06	1.223e+07	1.38104e+07	1.59305e+07	1.81969e+07	2.03331e+07
1.107e-06	1.22245e+07	1.38042e+07	1.59233e+07	1.81886e+07	2.03239e+07
1.108e-06	1.22189e+07	1.37979e+07	1.59161e+07	1.81804e+07	2.03148e+07
1.109e-06	1.22134e+07	1.37917e+07	1.59089e+07	1.81722e+07	2.03056e+07
1.11e-06	1.22079e+07	1.37855e+07	1.59018e+07	1.81641e+07	2.02965e+07
1.111e-06	1.22024e+07	1.37793e+07	1.58946e+07	1.81559e+07	2.02873e+07
1.112e-06	1.21969e+07	1.37731e+07	1.58874e+07	1.81477e+07	2.02782e+07
1.113e-06	1.21915e+07	1.37669e+07	1.58803e+07	1.81396e+07	2.02691e+07
1.114e-06	1.2186e+07	1.37607e+07	1.58732e+07	1.81314e+07	2.026e+07
1.115e-06	1.21805e+07	1.37546e+07	1.58661e+07	1.81233e+07	2.02509e+07
1.116e-06	1.21751e+07	1.37484e+07	1.58589e+07	1.81152e+07	2.02418e+07
1.117e-06	1.21696e+07	1.37422e+07	1.58518e+07	1.8107e+07	2.02328e+07
1.118e-06	1.21642e+07	1.37361e+07	1.58448e+07	1.80989e+07	2.02237e+07
1.119e-06	1.21587e+07	1.373e+07	1.58377e+07	1.80909e+07	2.02147e+07
1.12e-06	1.21533e+07	1.37238e+07	1.58306e+07	1.80828e+07	2.02056e+07
1.121e-06	1.21479e+07	1.37177e+07	1.58235e+07	1.80747e+07	2.01966e+07
1.122e-06	1.21425e+07	1.37116e+07	1.58165e+07	1.80667e+07	2.01876e+07
1.123e-06	1.21371e+07	1.37055e+07	1.58094e+07	1.80586e+07	2.01786e+07
1.124e-06	1.21317e+07	1.36994e+07	1.58024e+07	1.80506e+07	2.01697e+07
1.125e-06	1.21263e+07	1.36933e+07	1.57954e+07	1.80426e+07	2.01607e+07
1.126e-06	1.21209e+07	1.36872e+07	1.57884e+07	1.80345e+07	2.01517e+07
1.127e-06	1.21155e+07	1.36811e+07	1.57814e+07	1.80265e+07	2.01428e+07
1.128e-06	1.21101e+07	1.36751e+07	1.57744e+07	1.80185e+07	2.01339e+07
1.129e-06	1.21048e+07	1.3669e+07	1.57674e+07	1.80106e+07	2.01249e+07
1.13e-06	1.20994e+07	1.3663e+07	1.57604e+07	1.80026e+07	2.0116e+07
1.131e-06	1.20941e+07	1.36569e+07	1.57534e+07	1.79946e+07	2.01071e+07
1.132e-06	1.20887e+07	1.36509e+07	1.57465e+07	1.79867e+07	2.00983e+07
1.133e-06	1.20834e+07	1.36449e+07	1.57395e+07	1.79787e+07	2.00894e+07
1.134e-06	1.20781e+07	1.36388e+07	1.57326e+07	1.79708e+07	2.00805e+07
1.135e-06	1.20727e+07	1.36328e+07	1.57256e+07	1.79629e+07	2.00717e+07
1.136e-06	1.20674e+07	1.36268e+07	1.57187e+07	1.7955e+07	2.00628e+07
1.137e-06	1.20621e+07	1.36208e+07	1.57118e+07	1.79471e+07	2.0054e+07
1.138e-06	1.20568e+07	1.36149e+07	1.57049e+07	1.79392e+07	2.00452e+07
1.139e-06	1.20515e+07	1.36089e+07	1.5698e+07	1.79313e+07	2.00364e+07
1.14e-06	1.20462e+07	1.36029e+07	1.56911e+07	1.79235e+07	2.00276e+07
1.141e-06	1.20409e+07	1.35969e+07	1.56842e+07	1.79156e+07	2.00188e+07
1.142e-06	1.20357e+07	1.3591e+07	1.56774e+07	1.79078e+07	2.00101e+07
1.143e-06	1.20304e+07	1.3585e+07	1.56705e+07	1.78999e+07	2.00013e+07
1.144e-06	1.20251e+07	1.35791e+07	1.56637e+07	1.78921e+07	1.99926e+07
1.145e-06	1.20199e+07	1.35732e+07	1.56568e+07	1.78843e+07	1.99838e+07
1.146e-06	1.20146e+07	1.35672e+07	1.565e+07	1.78765e+07	1.99751e+07
1.147e-06	1.20094e+07	1.35613e+07	1.56432e+07	1.78687e+07	1.99664e+07
1.148e-06	1.20042e+07	1.35554e+07	1.56364e+07	1.78609e+07	1.99577e+07
1.149e-06	1.1999e+07	1.35495e+07	1.56295e+07	1.78531e+07	1.9949e+07
1.15e-06	1.19937e+07	1.35436e+07	1.56228e+07	1.78454e+07	1.99403e+07
1.151e-06	1.19885e+07	1.35377e+07	1.5616e+07	1.78376e+07	1.99317e+07
1.152e-06	1.19833e+07	1.35319e+07	1.56092e+07	1.78299e+07	1.9923e+07
1.153e-06	1.19781e+07	1.3526e+07	1.56024e+07	1.78221e+07	1.99144e+07
1.154e-06	1.19729e+07	1.35201e+07	1.55957e+07	1.78144e+07	1.99058e+07
1.155e-06	1.19677e+07	1.35143e+07	1.55889e+07	1.78067e+07	1.98971e+07
1.156e-06	1.19626e+07	1.35084e+07	1.55822e+07	1.7799e+07	1.98885e+07
1.157e-06	1.19574e+07	1.35026e+07	1.55754e+07	1.77913e+07	1.98799e+07
1.158e-06	1.19522e+07	1.34968e+07	1.55687e+07	1.77836e+07	1.98713e+07
1.159e-06	1.19471e+07	1.34909e+07	1.5562e+07	1.77759e+07	1.98628e+07
1.16e-06	1.19419e+07	1.34851e+07	1.55553e+07	1.77683e+07	1.98542e+07
1.161e-06	1.19368e+07	1.34793e+07	1.55486e+07	1.77606e+07	1.98457e+07
1.162e-06	1.19316e+07	1.34735e+07	1.55419e+07	1.7753e+07	1.98371e+07
1.163e-06	1.19265e+07	1.34677e+07	1.55352e+07	1.77453e+07	1.98286e+07
1.164e-06	1.19214e+07	1.34619e+07	1.55285e+07	1.77377e+07	1.98201e+07
1.165e-06	1.19163e+07	1.34562e+07	1.55218e+07	1.77301e+07	1.98116e+07
1.166e-06	1.19112e+07	1.34504e+07	1.55152e+07	1.77225e+07	1.98031e+07
1.167e-06	1.19061e+07	1.34446e+07	1.55085e+07	1.77149e+07	1.97946e+07
1.168e-06	1.1901e+07	1.34389e+07	1.55019e+07	1.77073e+07	1.97861e+07
1.169e-06	1.18959e+07	1.34331e+07	1.54953e+07	1.76997e+07	1.97776e+07
1.17e-06	1.18908e+07	1.34274e+07	1.54886e+07	1.76922e+07	1.97692e+07
1.171e-06	1.18857e+07	1.34216e+07	1.5482e+07	1.76846e+07	1.97607e+07
1.172e-06	1.18806e+07	1.34159e+07	1.54754e+07	1.76771e+07	1.97523e+07
1.173e-06	1.18756e+07	1.34102e+07	1.54688e+07	1.76695e+07	1.97439e+07
1.174e-06	1.18705e+07	1.34045e+07	1.54622e+07	1.7662e+07	1.97355e+07
1.175e-06	1.18655e+07	1.33988e+07	1.54557e+07	1.76545e+07	1.97271e+07
1.176e-06	1.18604e+07	1.33931e+07	1.54491e+07	1.7647e+07	1.97187e+07
1.177e-06	1.18554e+07	1.33874e+07	1.54425e+07	1.76395e+07	1.97103e+07
1.178e-06	1.18503e+07	1.33817e+07	1.5436e+07	1.7632e+07	1.97019e+07
1.179e-06	1.18453e+07	1.3376e+07	1.54294e+07	1.76245e+07	1.96936e+07
1.18e-06	1.18403e+07	1.33704e+07	1.54229e+07	1.76171e+07	1.96852e+07
1.181e-06	1.18353e+07	1.33647e+07	1.54163e+07	1.76096e+07	1.96769e+07
1.182e-06	1.18303e+07	1.3359e+07	1.54098e+07	1.76021e+07	1.96686e+07
1.183e-06	1.18253e+07	1.33534e+07	1.54033e+07	1.75947e+07	1.96603e+07
1.184e-06	1.18203e+07	1.33478e+07	1.53968e+07	1.75873e+07	1.9652e+07
1.185e-06	1.18153e+07	1.33421e+07	1.53903e+07	1.75798e+07	1.96437e+07
1.186e-06	1.18103e+07	1.33365e+07	1.53838e+07	1.75724e+07	1.96354e+07
1.187e-06	1.18053e+07	1.33309e+07	1.53773e+07	1.7565e+07	1.96271e+07
1.188e-06	1.18004e+07	1.33253e+07	1.53709e+07	1.75576e+07	1.96188e+07
1.189e-06	1.17954e+07	1.33197e+07	1.53644e+07	1.75502e+07	1.96106e+07
1.19e-06	1.17904e+07	1.33141e+07	1.53579e+07	1.75429e+07	1.96023e+07
1.191e-06	1.17855e+07	1.33085e+07	1.53515e+07	1.75355e+07	1.95941e+07
1.192e-06	1.17805e+07	1.33029e+07	1.53451e+07	1.75282e+07	1.95859e+07
1.193e-06	1.17756e+07	1.32973e+07	1.53386e+07	1.75208e+07	1.95777e+07
1.194e-06	1.17707e+07	1.32917e+07	1.53322e+07	1.75135e+07	1.95695e+07
1.195e-06	1.17657e+07	1.32862e+07	1.53258e+07	1.75061e+07	1.95613e+07
1.196e-06	1.17608e+07	1.32806e+07	1.53194e+07	1.74988e+07	1.95531e+07
1.197e-06	1.17559e+07	1.32751e+07	1.5313e+07	1.74915e+07	1.95449e+07
1.198e-06	1.1751e+07	1.32695e+07	1.53066e+07	1.74842e+07	1.95368e+07
1.199e-06	1.17461e+07	1.3264e+07	1.53002e+07	1.74769e+07	1.95286e+07
1.2e-06	1.17412e+07	1.32585e+07	1.52938e+07	1.74696e+07	1.95205e+07
1.201e-06	1.17363e+07	1.32529e+07	1.52874e+07	1.74624e+07	1.95124e+07
1.202e-06	1.17314e+07	1.32474e+07	1.52811e+07	1.74551e+07	1.95043e+07
1.203e-06	1.17266e+07	1.32419e+07	1.52747e+07	1.74478e+07	1.94961e+07
1.204e-06	1.17217e+07	1.32364e+07	1.52684e+07	1.74406e+07	1.9488e+07
1.205e-06	1.17168e+07	1.32309e+07	1.52621e+07	1.74333e+07	1.948e+07
1.206e-06	1.1712e+07	1.32254e+07	1.52557e+07	1.74261e+07	1.94719e+07
1.207e-06	1.17071e+07	1.322e+07	1.52494e+07	1.74189e+07	1.94638e+07
1.208e-06	1.17023e+07	1.32145e+07	1.52431e+07	1.74117e+07	1.94558e+07
1.209e-06	1.16974e+07	1.3209e+07	1.52368e+07	1.74045e+07	1.94477e+07
1.21e-06	1.16926e+07	1.32036e+07	1.52305e+07	1.73973e+07	1.94397e+07
1.211e-06	1.16878e+07	1.31981e+07	1.52242e+07	1.73901e+07	1.94316e+07
1.212e-06	1.16829e+07	1.31927e+07	1.52179e+07	1.73829e+07	1.94236e+07
1.213e-06	1.16781e+07	1.31872e+07	1.52116e+07	1.73758e+07	1.94156e+07
1.214e-06	1.16733e+07	1.31818e+07	1.52054e+07	1.73686e+07	1.94076e+07
1.215e-06	1.16685e+07	1.31764e+07	1.51991e+07	1.73615e+07	1.93996e+07
1.216e-06	1.16637e+07	1.3171e+07	1.51929e+07	1.73543e+07	1.93917e+07
1.217e-06	1.16589e+07	1.31655e+07	1.51866e+07	1.73472e+07	1.93837e+07
1.218e-06	1.16541e+07	1.31601e+07	1.51804e+07	1.73401e+07	1.93757e+07
1.219e-06	1.16493e+07	1.31547e+07	1.51742e+07	1.73329e+07	1.93678e+07
1.22e-06	1.16446e+07	1.31493e+07	1.51679e+07	1.73258e+07	1.93598e+07
1.221e-06	1.16398e+07	1.3144e+07	1.51617e+07	1.73187e+07	1.93519e+07
1.222e-06	1.1635e+07	1.31386e+07	1.51555e+07	1.73117e+07	1.9344e+07
1.223e-06	1.16303e+07	1.31332e+07	1.51493e+07	1.73046e+07	1.93361e+07
1.224e-06	1.16255e+07	1.31278e+07	1.51431e+07	1.72975e+07	1.93282e+07
1.225e-06	1.16208e+07	1.31225e+07	1.5137e+07	1.72904e+07	1.93203e+07
1.226e-06	1.1616e+07	1.31171e+07	1.51308e+07	1.72834e+07	1.93124e+07
1.227e-06	1.16113e+07	1.31118e+07	1.51246e+07	1.72763e+07	1.93045e+07
1.228e-06	1.16066e+07	1.31064e+07	1.51184e+07	1.72693e+07	1.92967e+07
1.229e-06	1.16019e+07	1.31011e+07	1.51123e+07	1.72623e+07	1.92888e+07
1.23e-06	1.15971e+07	1.30958e+07	1.51062e+07	1.72553e+07	1.9281e+07
1.231e-06	1.15924e+07	1.30905e+07	1.51e+07	1.72483e+07	1.92731e+07
1.232e-06	1.15877e+07	1.30851e+07	1.50939e+07	1.72413e+07	1.92653e+07
1.233e-06	1.1583e+07	1.30798e+07	1.50878e+07	1.72343e+07	1.92575e+07
1.234e-06	1.15783e+07	1.30745e+07	1.50816e+07	1.72273e+07	1.92497e+07
1.235e-06	1.15736e+07	1.30692e+07	1.50755e+07	1.72203e+07	1.92419e+07
1.236e-06	1.1569e+07	1.3064e+07	1.50694e+07	1.72133e+07	1.92341e+07
1.237e-06	1.15643e+07	1.30587e+07	1.50634e+07	1.72064e+07	1.92263e+07
1.238e-06	1.15596e+07	1.30534e+07	1.50573e+07	1.71994e+07	1.92186e+07
1.239e-06	1.15549e+07	1.30481e+07	1.50512e+07	1.71925e+07	1.92108e+07
1.24e-06	1.15503e+07	1.30429e+07	1.50451e+07	1.71855e+07	1.92031e+07
1.241e-06	1.15456e+07	1.30376e+07	1.50391e+07	1.71786e+07	1.91953e+07
1.242e-06	1.1541e+07	1.30324e+07	1.5033e+07	1.71717e+07	1.91876e+07
1.243e-06	1.15363e+07	1.30271e+07	1.5027e+07	1.71648e+07	1.91799e+07
1.244e-06	1.15317e+07	1.30219e+07	1.50209e+07	1.71579e+07	1.91722e+07
1.245e-06	1.15271e+07	1.30167e+07	1.50149e+07	1.7151e+07	1.91645e+07
1.246e-06	1.15224e+07	1.30114e+07	1.50088e+07	1.71441e+07	1.91568e+07
1.247e-06	1.15178e+07	1.30062e+07	1.50028e+07	1.71372e+07	1.91491e+07
1.248e-06	1.15132e+07	1.3001e+07	1.49968e+07	1.71304e+07	1.91414e+07
1.249e-06	1.15086e+07	1.29958e+07	1.49908e+07	1.71235e+07	1.91338e+07
1.25e-06	1.1504e+07	1.29906e+07	1.49848e+07	1.71167e+07	1.91261e+07
1.251e-06	1.14994e+07	1.29854e+07	1.49788e+07	1.71098e+07	1.91185e+07
1.252e-06	1.14948e+07	1.29802e+07	1.49728e+07	1.7103e+07	1.91108e+07
1.253e-06	1.14902e+07	1.2975e+07	1.49669e+07	1.70962e+07	1.91032e+07
1.254e-06	1.14856e+07	1.29699e+07	1.49609e+07	1.70893e+07	1.90956e+07
1.255e-06	1.1481e+07	1.29647e+07	1.49549e+07	1.70825e+07	1.9088e+07
1.256e-06	1.14765e+07	1.29595e+07	1.4949e+07	1.70757e+07	1.90804e+07
1.257e-06	1.14719e+07	1.29544e+07	1.4943e+07	1.70689e+07	1.90728e+07
1.258e-06	1.14673e+07	1.29492e+07	1.49371e+07	1.70622e+07	1.90652e+07
1.259e-06	1.14628e+07	1.29441e+07	1.49312e+07	1.70554e+07	1.90576e+07
1.26e-06	1.14582e+07	1.29389e+07	1.49252e+07	1.70486e+07	1.90501e+07
1.261e-06	1.14537e+07	1.29338e+07	1.49193e+07	1.70418e+07	1.90425e+07
1.262e-06	1.14492e+07	1.29287e+07	1.49134e+07	1.70351e+07	1.9035e+07
1.263e-06	1.14446e+07	1.29236e+07	1.49075e+07	1.70283e+07	1.90274e+07
1.264e-06	1.14401e+07	1.29185e+07	1.49016e+07	1.70216e+07	1.90199e+07
1.265e-06	1.14356e+07	1.29133e+07	1.48957e+07	1.70149e+07	1.90124e+07
1.266e-06	1.14311e+07	1.29082e+07	1.48898e+07	1.70082e+07	1.90049e+07
1.267e-06	1.14265e+07	1.29031e+07	1.48839e+07	1.70014e+07	1.89974e+07
1.268e-06	1.1422e+07	1.28981e+07	1.48781e+07	1.69947e+07	1.89899e+07
1.269e-06	1.14175e+07	1.2893e+07	1.48722e+07	1.6988e+07	1.89824e+07
1.27e-06	1.1413e+07	1.28879e+07	1.48664e+07	1.69814e+07	1.89749e+07
1.271e-06	1.14086e+07	1.28828e+07	1.48605e+07	1.69747e+07	1.89674e+07
1.272e-06	1.14041e+07	1.28778e+07	1.48547e+07	1.6968e+07	1.896e+07
1.273e-06	1.13996e+07	1.28727e+07	1.48488e+07	1.69613e+07	1.89525e+07
1.274e-06	1.13951e+07	1.28677e+07	1.4843e+07	1.69547e+07	1.89451e+07
1.275e-06	1.13906e+07	1.28626e+07	1.48372e+07	1.6948e+07	1.89377e+07
1.276e-06	1.13862e+07	1.28576e+07	1.48314e+07	1.69414e+07	1.89302e+07
1.277e-06	1.13817e+07	1.28525e+07	1.48256e+07	1.69347e+07	1.89228e+07
1.278e-06	1.13773e+07	1.28475e+07	1.48198e+07	1.69281e+07	1.89154e+07
1.279e-06	1.13728e+07	1.28425e+07	1.4814e+07	1.69215e+07	1.8908e+07
1.28e-06	1.13684e+07	1.28375e+07	1.48082e+07	1.69149e+07	1.89006e+07
1.281e-06	1.13639e+07	1.28324e+07	1.48024e+07	1.69083e+07	1.88933e+07
1.282e-06	1.13595e+07	1.28274e+07	1.47966e+07	1.69017e+07	1.88859e+07
1.283e-06	1.13551e+07	1.28224e+07	1.47908e+07	1.68951e+07	1.88785e+07
1.284e-06	1.13507e+07	1.28174e+07	1.47851e+07	1.68885e+07	1.88712e+07
1.285e-06	1.13462e+07	1.28125e+07	1.47793e+07	1.6882e+07	1.88638e+07
1.286e-06	1.13418e+07	1.28075e+07	1.47736e+07	1.68754e+07	1.88565e+07
1.287e-06	1.13374e+07	1.28025e+07	1.47678e+07	1.68688e+07	1.88492e+07
1.288e-06	1.1333e+07	1.27975e+07	1.47621e+07	1.68623e+07	1.88419e+07
1.289e-06	1.13286e+07	1.27926e+07	1.47564e+07	1.68557e+07	1.88345e+07
1.29e-06	1.13242e+07	1.27876e+07	1.47507e+07	1.68492e+07	1.88272e+07
1.291e-06	1.13198e+07	1.27826e+07	1.4745e+07	1.68427e+07	1.88199e+07
1.292e-06	1.13155e+07	1.27777e+07	1.47392e+07	1.68362e+07	1.88127e+07
1.293e-06	1.13111e+07	1.27728e+07	1.47335e+07	1.68296e+07	1.88054e+07
1.294e-06	1.13067e+07	1.27678e+07	1.47278e+07	1.68231e+07	1.87981e+07
1.295e-06	1.13023e+07	1.27629e+07	1.47222e+07	1.68166e+07	1.87909e+07
1.296e-06	1.1298e+07	1.2758e+07	1.47165e+07	1.68102e+07	1.87836e+07
1.297e-06	1.12936e+07	1.2753e+07	1.47108e+07	1.68037e+07	1.87764e+07
1.298e-06	1.12893e+07	1.27481e+07	1.47051e+07	1.67972e+07	1.87691e+07
1.299e-06	1.12849e+07	1.27432e+07	1.46995e+07	1.67907e+07	1.87619e+07
1.3e-06	1.12806e+07	1.27383e+07	1.46938e+07	1.67843e+07	1.87547e+07
1.301e-06	1.12763e+07	1.27334e+07	1.46882e+07	1.67778e+07	1.87475e+07
1.302e-06	1.12719e+07	1.27285e+07	1.46825e+07	1.67714e+07	1.87403e+07
1.303e-06	1.12676e+07	1.27237e+07	1.46769e+07	1.67649e+07	1.87331e+07
1.304e-06	1.12633e+07	1.27188e+07	1.46713e+07	1.67585e+07	1.87259e+07
1.305e-06	1.1259e+07	1.27139e+07	1.46656e+07	1.67521e+07	1.87187e+07
1.306e-06	1.12546e+07	1.2709e+07	1.466e+07	1.67457e+07	1.87116e+07
1.307e-06	1.12503e+07	1.27042e+07	1.46544e+07	1.67393e+07	1.87044e+07
1.308e-06	1.1246e+07	1.26993e+07	1.46488e+07	1.67329e+07	1.86972e+07
1.309e-06	1.12417e+07	1.26945e+07	1.46432e+07	1.67265e+07	1.86901e+07
1.31e-06	1.12374e+07	1.26896e+07	1.46376e+07	1.67201e+07	1.8683e+07
1.311e-06	1.12332e+07	1.26848e+07	1.4632e+07	1.67137e+07	1.86758e+07
1.312e-06	1.12289e+07	1.26799e+07	1.46265e+07	1.67073e+07	1.86687e+07
1.313e-06	1.12246e+07	1.26751e+07	1.46209e+07	1.6701e+07	1.86616e+07
1.314e-06	1.12203e+07	1.26703e+07	1.46153e+07	1.66946e+07	1.86545e+07
1.315e-06	1.12161e+07	1.26655e+07	1.46098e+07	1.66883e+07	1.86474e+07
1.316e-06	1.12118e+07	1.26607e+07	1.46042e+07	1.66819e+07	1.86403e+07
1.317e-06	1.12075e+07	1.26558e+07	1.45987e+07	1.66756e+07	1.86333e+07
1.318e-06	1.12033e+07	1.2651e+07	1.45931e+07	1.66693e+07	1.86262e+07
1.319e-06	1.1199e+07	1.26462e+07	1.45876e+07	1.66629e+07	1.86191e+07
1.32e-06	1.11948e+07	1.26415e+07	1.45821e+07	1.66566e+07	1.86121e+07
1.321e-06	1.11906e+07	1.26367e+07	1.45766e+07	1.66503e+07	1.8605e+07
1.322e-06	1.11863e+07	1.26319e+07	1.4571e+07	1.6644e+07	1.8598e+07
1.323e-06	1.11821e+07	1.26271e+07	1.45655e+07	1.66377e+07	1.8591e+07
1.324e-06	1.11779e+07	1.26223e+07	1.456e+07	1.66315e+07	1.85839e+07
1.325e-06	1.11737e+07	1.26176e+07	1.45545e+07	1.66252e+07	1.85769e+07
1.326e-06	1.11694e+07	1.26128e+07	1.45491e+07	1.66189e+07	1.85699e+07
1.327e-06	1.11652e+07	1.26081e+07	1.45436e+07	1.66126e+07	1.85629e+07
1.328e-06	1.1161e+07	1.26033e+07	1.45381e+07	1.66064e+07	1.85559e+07
1.329e-06	1.11568e+07	1.25986e+07	1.45326e+07	1.66001e+07	1.85489e+07
1.33e-06	1.11526e+07	1.25938e+07	1.45272e+07	1.65939e+07	1.8542e+07
1.331e-06	1.11484e+07	1.25891e+07	1.45217e+07	1.65877e+07	1.8535e+07
1.332e-06	1.11443e+07	1.25844e+07	1.45162e+07	1.65814e+07	1.8528e+07
1.333e-06	1.11401e+07	1.25797e+07	1.45108e+07	1.65752e+07	1.85211e+07
1.334e-06	1.11359e+07	1.25749e+07	1.45054e+07	1.6569e+07	1.85141e+07
1.335e-06	1.11317e+07	1.25702e+07	1.44999e+07	1.65628e+07	1.85072e+07
1.336e-06	1.11276e+07	1.25655e+07	1.44945e+07	1.65566e+07	1.85003e+07
1.337e-06	1.11234e+07	1.25608e+07	1.44891e+07	1.65504e+07	1.84934e+07
1.338e-06	1.11192e+07	1.25561e+07	1.44837e+07	1.65442e+07	1.84865e+07
1.339e-06	1.11151e+07	1.25514e+07	1.44783e+07	1.6538e+07	1.84795e+07
1.34e-06	1.11109e+07	1.25468e+07	1.44728e+07	1.65319e+07	1.84726e+07
1.341e-06	1.11068e+07	1.25421e+07	1.44675e+07	1.65257e+07	1.84658e+07
1.342e-06	1.11027e+07	1.25374e+07	1.44621e+07	1.65195e+07	1.84589e+07
1.343e-06	1.10985e+07	1.25327e+07	1.44567e+07	1.65134e+07	1.8452e+07
1.344e-06	1.10944e+07	1.25281e+07	1.44513e+07	1.65072e+07	1.84451e+07
1.345e-06	1.10903e+07	1.25234e+07	1.44459e+07	1.65011e+07	1.84383e+07
1.346e-06	1.10862e+07	1.25188e+07	1.44406e+07	1.6495e+07	1.84314e+07
1.347e-06	1.1082e+07	1.25141e+07	1.44352e+07	1.64889e+07	1.84246e+07
1.348e-06	1.10779e+07	1.25095e+07	1.44298e+07	1.64827e+07	1.84178e+07
1.349e-06	1.10738e+07	1.25048e+07	1.44245e+07	1.64766e+07	1.84109e+07
1.35e-06	1.10697e+07	1.25002e+07	1.44191e+07	1.64705e+07	1.84041e+07
1.351e-06	1.10656e+07	1.24956e+07	1.44138e+07	1.64644e+07	1.83973e+07
1.352e-06	1.10615e+07	1.2491e+07	1.44085e+07	1.64583e+07	1.83905e+07
1.353e-06	1.10574e+07	1.24863e+07	1.44032e+07	1.64523e+07	1.83837e+07
1.354e-06	1.10534e+07	1.24817e+07	1.43978e+07	1.64462e+07	1.83769e+07
1.355e-06	1.10493e+07	1.24771e+07	1.43925e+07	1.64401e+07	1.83701e+07
1.356e-06	1.10452e+07	1.24725e+07	1.43872e+07	1.6434e+07	1.83633e+07
1.357e-06	1.10411e+07	1.24679e+07	1.43819e+07	1.6428e+07	1.83566e+07
1.358e-06	1.10371e+07	1.24633e+07	1.43766e+07	1.64219e+07	1.83498e+07
1.359e-06	1.1033e+07	1.24587e+07	1.43713e+07	1.64159e+07	1.83431e+07
1.36e-06	1.10289e+07	1.24542e+07	1.4366e+07	1.64099e+07	1.83363e+07
1.361e-06	1.10249e+07	1.24496e+07	1.43608e+07	1.64038e+07	1.83296e+07
1.362e-06	1.10208e+07	1.2445e+07	1.43555e+07	1.63978e+07	1.83228e+07
1.363e-06	1.10168e+07	1.24404e+07	1.43502e+07	1.63918e+07	1.83161e+07
1.364e-06	1.10128e+07	1.24359e+07	1.4345e+07	1.63858e+07	1.83094e+07
1.365e-06	1.10087e+07	1.24313e+07	1.43397e+07	1.63798e+07	1.83027e+07
1.366e-06	1.10047e+07	1.24268e+07	1.43345e+07	1.63738e+07	1.8296e+07
1.367e-06	1.10007e+07	1.24222e+07	1.43292e+07	1.63678e+07	1.82893e+07
1.368e-06	1.09966e+07	1.24177e+07	1.4324e+07	1.63618e+07	1.82826e+07
1.369e-06	1.09926e+07	1.24132e+07	1.43187e+07	1.63558e+07	1.82759e+07
1.37e-06	1.09886e+07	1.24086e+07	1.43135e+07	1.63499e+07	1.82693e+07
1.371e-06	1.09846e+07	1.24041e+07	1.43083e+07	1.63439e+07	1.82626e+07
1.372e-06	1.09806e+07	1.23996e+07	1.43031e+07	1.63379e+07	1.8256e+07
1.373e-06	1.09766e+07	1.23951e+07	1.42979e+07	1.6332e+07	1.82493e+07
1.374e-06	1.09726e+07	1.23906e+07	1.42927e+07	1.6326e+07	1.82427e+07
1.375e-06	1.09686e+07	1.2386e+07	1.42875e+07	1.63201e+07	1.8236e+07
1.376e-06	1.09646e+07	1.23815e+07	1.42823e+07	1.63142e+07	1.82294e+07
1.377e-06	1.09607e+07	1.2377e+07	1.42771e+07	1.63082e+07	1.82228e+07
1.378e-06	1.09567e+07	1.23726e+07	1.42719e+07	1.63023e+07	1.82162e+07
1.379e-06	1.09527e+07	1.23681e+07	1.42667e+07	1.62964e+07	1.82096e+07
1.38e-06	1.09487e+07	1.23636e+07	1.42616e+07	1.62905e+07	1.8203e+07
1.381e-06	1.09448e+07	1.23591e+07	1.42564e+07	1.62846e+07	1.81964e+07
1.382e-06	1.09408e+07	1.23546e+07	1.42512e+07	1.62787e+07	1.81898e+07
1.383e-06	1.09369e+07	1.23502e+07	1.42461e+07	1.62728e+07	1.81832e+07
1.384e-06	1.09329e+07	1.23457e+07	1.42409e+07	1.6267e+07	1.81766e+07
1.385e-06	1.0929e+07	1.23412e+07	1.42358e+07	1.62611e+07	1.81701e+07
1.386e-06	1.0925e+07	1.23368e+07	1.42307e+07	1.62552e+07	1.81635e+07
1.387e-06	1.09211e+07	1.23323e+07	1.42255e+07	1.62494e+07	1.8157e+07
1.388e-06	1.09171e+07	1.23279e+07	1.42204e+07	1.62435e+07	1.81504e+07
1.389e-06	1.09132e+07	1.23235e+07	1.42153e+07	1.62376e+07	1.81439e+07
1.39e-06	1.09093e+07	1.2319e+07	1.42102e+07	1.62318e+07	1.81374e+07
1.391e-06	1.09054e+07	1.23146e+07	1.42051e+07	1.6226e+07	1.81308e+07
1.392e-06	1.09014e+07	1.23102e+07	1.42e+07	1.62201e+07	1.81243e+07
1.393e-06	1.08975e+07	1.23058e+07	1.41949e+07	1.62143e+07	1.81178e+07
1.394e-06	1.08936e+07	1.23013e+07	1.41898e+07	1.62085e+07	1.81113e+07
1.395e-06	1.08897e+07	1.22969e+07	1.41847e+07	1.62027e+07	1.81048e+07
1.396e-06	1.08858e+07	1.22925e+07	1.41796e+07	1.61969e+07	1.80983e+07
1.397e-06	1.08819e+07	1.22881e+07	1.41745e+07	1.61911e+07	1.80919e+07
1.398e-06	1.0878e+07	1.22837e+07	1.41694e+07	1.61853e+07	1.80854e+07
1.399e-06	1.08741e+07	1.22793e+07	1.41644e+07	1.61795e+07	1.80789e+07
1.4e-06	1.08702e+07	1.2275e+07	1.41593e+07	1.61737e+07	1.80725e+07
1.401e-06	1.08664e+07	1.22706e+07	1.41543e+07	1.6168e+07	1.8066e+07
1.402e-06	1.08625e+07	1.22662e+07	1.41492e+07	1.61622e+07	1.80596e+07
1.403e-06	1.08586e+07	1.22618e+07	1.41442e+07	1.61564e+07	1.80531e+07
1.404e-06	1.08547e+07	1.22575e+07	1.41391e+07	1.61507e+07	1.80467e+07
1.405e-06	1.08509e+07	1.22531e+07	1.41341e+07	1.61449e+07	1.80403e+07
1.406e-06	1.0847e+07	1.22487e+07	1.41291e+07	1.61392e+07	1.80339e+07
1.407e-06	1.08432e+07	1.22444e+07	1.41241e+07	1.61334e+07	1.80275e+07
1.408e-06	1.08393e+07	1.224e+07	1.4119e+07	1.61277e+07	1.80211e+07
1.409e-06	1.08355e+07	1.22357e+07	1.4114e+07	1.6122e+07	1.80147e+07
1.41e-06	1.08316e+07	1.22314e+07	1.4109e+07	1.61163e+07	1.80083e+07
1.411e-06	1.08278e+07	1.2227e+07	1.4104e+07	1.61106e+07	1.80019e+07
1.412e-06	1.0824e+07	1.22227e+07	1.4099e+07	1.61049e+07	1.79955e+07
1.413e-06	1.08201e+07	1.22184e+07	1.4094e+07	1.60992e+07	1.79891e+07
1.414e-06	1.08163e+07	1.2214e+07	1.40891e+07	1.60935e+07	1.79828e+07
1.415e-06	1.08125e+07	1.22097e+07	1.40841e+07	1.60878e+07	1.79764e+07
1.416e-06	1.08087e+07	1.22054e+07	1.40791e+07	1.60821e+07	1.79701e+07
1.417e-06	1.08048e+07	1.22011e+07	1.40741e+07	1.60764e+07	1.79637e+07
1.418e-06	1.0801e+07	1.21968e+07	1.40692e+07	1.60707e+07	1.79574e+07
1.419e-06	1.07972e+07	1.21925e+07	1.40642e+07	1.60651e+07	1.79511e+07
1.42e-06	1.07934e+07	1.21882e+07	1.40593e+07	1.60594e+07	1.79447e+07
1.421e-06	1.07896e+07	1.21839e+07	1.40543e+07	1.60538e+07	1.79384e+07
1.422e-06	1.07858e+07	1.21796e+07	1.40494e+07	1.60481e+07	1.79321e+07
1.423e-06	1.0782e+07	1.21754e+07	1.40444e+07	1.60425e+07	1.79258e+07
1.424e-06	1.07783e+07	1.21711e+07	1.40395e+07	1.60369e+07	1.79195e+07
1.425e-06	1.07745e+07	1.21668e+07	1.40346e+07	1.60312e+07	1.79132e+07
1.426e-06	1.07707e+07	1.21625e+07	1.40296e+07	1.60256e+07	1.7907e+07
1.427e-06	1.07669e+07	1.21583e+07	1.40247e+07	1.602e+07	1.79007e+07
1.428e-06	1.07631e+07	1.2154e+07	1.40198e+07	1.60144e+07	1.78944e+07
1.429e-06	1.07594e+07	1.21498e+07	1.40149e+07	1.60088e+07	1.78882e+07
1.43e-06	1.07556e+07	1.21455e+07	1.401e+07	1.60032e+07	1.78819e+07
1.431e-06	1.07519e+07	1.21413e+07	1.40051e+07	1.59976e+07	1.78756e+07
1.432e-06	1.07481e+07	1.2137e+07	1.40002e+07	1.5992e+07	1.78694e+07
1.433e-06	1.07444e+07	1.21328e+07	1.39953e+07	1.59864e+07	1.78632e+07
1.434e-06	1.07406e+07	1.21286e+07	1.39905e+07	1.59808e+07	1.78569e+07
1.435e-06	1.07369e+07	1.21243e+07	1.39856e+07	1.59753e+07	1.78507e+07
1.436e-06	1.07331e+07	1.21201e+07	1.39807e+07	1.59697e+07	1.78445e+07
1.437e-06	1.07294e+07	1.21159e+07	1.39758e+07	1.59642e+07	1.78383e+07
1.438e-06	1.07257e+07	1.21117e+07	1.3971e+07	1.59586e+07	1.78321e+07
1.439e-06	1.07219e+07	1.21075e+07	1.39661e+07	1.59531e+07	1.78259e+07
1.44e-06	1.07182e+07	1.21033e+07	1.39613e+07	1.59475e+07	1.78197e+07
1.441e-06	1.07145e+07	1.20991e+07	1.39564e+07	1.5942e+07	1.78135e+07
1.442e-06	1.07108e+07	1.20949e+07	1.39516e+07	1.59365e+07	1.78073e+07
1.443e-06	1.07071e+07	1.20907e+07	1.39468e+07	1.59309e+07	1.78012e+07
1.444e-06	1.07034e+07	1.20865e+07	1.39419e+07	1.59254e+07	1.7795e+07
1.445e-06	1.06996e+07	1.20823e+07	1.39371e+07	1.59199e+07	1.77888e+07
1.446e-06	1.06959e+07	1.20781e+07	1.39323e+07	1.59144e+07	1.77827e+07
1.447e-06	1.06922e+07	1.2074e+07	1.39275e+07	1.59089e+07	1.77765e+07
1.448e-06	1.06886e+07	1.20698e+07	1.39227e+07	1.59034e+07	1.77704e+07
1.449e-06	1.06849e+07	1.20656e+07	1.39179e+07	1.58979e+07	1.77643e+07
1.45e-06	1.06812e+07	1.20615e+07	1.39131e+07	1.58924e+07	1.77581e+07
1.451e-06	1.06775e+07	1.20573e+07	1.39083e+07	1.58869e+07	1.7752e+07
1.452e-06	1.06738e+07	1.20532e+07	1.39035e+07	1.58815e+07	1.77459e+07
1.453e-06	1.06702e+07	1.2049e+07	1.38987e+07	1.5876e+07	1.77398e+07
1.454e-06	1.06665e+07	1.20449e+07	1.38939e+07	1.58706e+07	1.77337e+07
1.455e-06	1.06628e+07	1.20407e+07	1.38891e+07	1.58651e+07	1.77276e+07
1.456e-06	1.06592e+07	1.20366e+07	1.38844e+07	1.58596e+07	1.77215e+07
1.457e-06	1.06555e+07	1.20325e+07	1.38796e+07	1.58542e+07	1.77154e+07
1.458e-06	1.06518e+07	1.20283e+07	1.38748e+07	1.58488e+07	1.77094e+07
1.459e-06	1.06482e+07	1.20242e+07	1.38701e+07	1.58433e+07	1.77033e+07
1.46e-06	1.06445e+07	1.20201e+07	1.38653e+07	1.58379e+07	1.76972e+07
1.461e-06	1.06409e+07	1.2016e+07	1.38606e+07	1.58325e+07	1.76912e+07
1.462e-06	1.06373e+07	1.20119e+07	1.38558e+07	1.58271e+07	1.76851e+07
1.463e-06	1.06336e+07	1.20078e+07	1.38511e+07	1.58217e+07	1.76791e+07
1.464e-06	1.063e+07	1.20037e+07	1.38464e+07	1.58163e+07	1.7673e+07
1.465e-06	1.06264e+07	1.19996e+07	1.38416e+07	1.58109e+07	1.7667e+07
1.466e-06	1.06227e+07	1.19955e+07	1.38369e+07	1.58055e+07	1.7661e+07
1.467e-06	1.06191e+07	1.19914e+07	1.38322e+07	1.58001e+07	1.7655e+07
1.468e-06	1.06155e+07	1.19873e+07	1.38275e+07	1.57947e+07	1.76489e+07
1.469e-06	1.06119e+07	1.19832e+07	1.38228e+07	1.57893e+07	1.76429e+07
1.47e-06	1.06083e+07	1.19791e+07	1.38181e+07	1.57839e+07	1.76369e+07
1.471e-06	1.06047e+07	1.19751e+07	1.38134e+07	1.57786e+07	1.76309e+07
1.472e-06	1.06011e+07	1.1971e+07	1.38087e+07	1.57732e+07	1.76249e+07
1.473e-06	1.05975e+07	1.19669e+07	1.3804e+07	1.57679e+07	1.7619e+07
1.474e-06	1.05939e+07	1.19629e+07	1.37993e+07	1.57625e+07	1.7613e+07
1.475e-06	1.05903e+07	1.19588e+07	1.37946e+07	1.57572e+07	1.7607e+07
1.476e-06	1.05867e+07	1.19548e+07	1.379e+07	1.57518e+07	1.7601e+07
1.477e-06	1.05831e+07	1.19507e+07	1.37853e+07	1.57465e+07	1.75951e+07
1.478e-06	1.05795e+07	1.19467e+07	1.37806e+07	1.57412e+07	1.75891e+07
1.479e-06	1.05759e+07	1.19426e+07	1.3776e+07	1.57358e+07	1.75832e+07
1.48e-06	1.05724e+07	1.19386e+07	1.37713e+07	1.57305e+07	1.75772e+07
1.481e-06	1.05688e+07	1.19346e+07	1.37667e+07	1.57252e+07	1.75713e+07
1.482e-06	1.05652e+07	1.19305e+07	1.3762e+07	1.57199e+07	1.75654e+07
1.483e-06	1.05617e+07	1.19265e+07	1.37574e+07	1.57146e+07	1.75595e+07
1.484e-06	1.05581e+07	1.19225e+07	1.37527e+07	1.57093e+07	1.75535e+07
1.485e-06	1.05546e+07	1.19185e+07	1.37481e+07	1.5704e+07	1.75476e+07
1.486e-06	1.0551e+07	1.19145e+07	1.37435e+07	1.56987e+07	1.75417e+07
1.487e-06	1.05475e+07	1.19105e+07	1.37389e+07	1.56935e+07	1.75358e+07
1.488e-06	1.05439e+07	1.19065e+07	1.37343e+07	1.56882e+07	1.75299e+07
1.489e-06	1.05404e+07	1.19025e+07	1.37296e+07	1.56829e+07	1.7524e+07
1.49e-06	1.05368e+07	1.18985e+07	1.3725e+07	1.56777e+07	1.75182e+07
1.491e-06	1.05333e+07	1.18945e+07	1.37204e+07	1.56724e+07	1.75123e+07
1.492e-06	1.05298e+07	1.18905e+07	1.37158e+07	1.56671e+07	1.75064e+07
1.493e-06	1.05262e+07	1.18865e+07	1.37112e+07	1.56619e+07	1.75005e+07
1.494e-06	1.05227e+07	1.18825e+07	1.37066e+07	1.56567e+07	1.74947e+07
1.495e-06	1.05192e+07	1.18785e+07	1.37021e+07	1.56514e+07	1.74888e+07
1.496e-06	1.05157e+07	1.18746e+07	1.36975e+07	1.56462e+07	1.7483e+07
1.497e-06	1.05122e+07	1.18706e+07	1.36929e+07	1.5641e+07	1.74772e+07
1.498e-06	1.05087e+07	1.18666e+07	1.36883e+07	1.56357e+07	1.74713e+07
1.499e-06	1.05052e+07	1.18627e+07	1.36838e+07	1.56305e+07	1.74655e+07
1.5e-06	1.05017e+07	1.18587e+07	1.36792e+07	1.56253e+07	1.74597e+07
1.501e-06	1.04982e+07	1.18548e+07	1.36746e+07	1.56201e+07	1.74538e+07
1.502e-06	1.04947e+07	1.18508e+07	1.36701e+07	1.56149e+07	1.7448e+07
1.503e-06	1.04912e+07	1.18469e+07	1.36655e+07	1.56097e+07	1.74422e+07
1.504e-06	1.04877e+07	1.1843e+07	1.3661e+07	1.56045e+07	1.74364e+07
1.505e-06	1.04842e+07	1.1839e+07	1.36565e+07	1.55993e+07	1.74306e+07
1.506e-06	1.04807e+07	1.18351e+07	1.36519e+07	1.55942e+07	1.74249e+07
1.507e-06	1.04772e+07	1.18312e+07	1.36474e+07	1.5589e+07	1.74191e+07
1.508e-06	1.04738e+07	1.18272e+07	1.36429e+07	1.55838e+07	1.74133e+07
1.509e-06	1.04703e+07	1.18233e+07	1.36383e+07	1.55786e+07	1.74075e+07
1.51e-06	1.04668e+07	1.18194e+07	1.36338e+07	1.55735e+07	1.74018e+07
1.511e-06	1.04634e+07	1.18155e+07	1.36293e+07	1.55683e+07	1.7396e+07
1.512e-06	1.04599e+07	1.18116e+07	1.36248e+07	1.55632e+07	1.73902e+07
1.513e-06	1.04564e+07	1.18077e+07	1.36203e+07	1.5558e+07	1.73845e+07
1.514e-06	1.0453e+07	1.18038e+07	1.36158e+07	1.55529e+07	1.73788e+07
1.515e-06	1.04495e+07	1.17999e+07	1.36113e+07	1.55478e+07	1.7373e+07
1.516e-06	1.04461e+07	1.1796e+07	1.36068e+07	1.55426e+07	1.73673e+07
1.517e-06	1.04426e+07	1.17921e+07	1.36023e+07	1.55375e+07	1.73616e+07
1.518e-06	1.04392e+07	1.17882e+07	1.35979e+07	1.55324e+07	1.73558e+07
1.519e-06	1.04358e+07	1.17843e+07	1.35934e+07	1.55273e+07	1.73501e+07
1.52e-06	1.04323e+07	1.17805e+07	1.35889e+07	1.55222e+07	1.73444e+07
1.521e-06	1.04289e+07	1.17766e+07	1.35844e+07	1.55171e+07	1.73387e+07
1.522e-06	1.04255e+07	1.17727e+07	1.358e+07	1.5512e+07	1.7333e+07
1.523e-06	1.04221e+07	1.17689e+07	1.35755e+07	1.55069e+07	1.73273e+07
1.524e-06	1.04186e+07	1.1765e+07	1.35711e+07	1.55018e+07	1.73216e+07
1.525e-06	1.04152e+07	1.17611e+07	1.35666e+07	1.54967e+07	1.7316e+07
1.526e-06	1.04118e+07	1.17573e+07	1.35622e+07	1.54916e+07	1.73103e+07
1.527e-06	1.04084e+07	1.17534e+07	1.35577e+07	1.54866e+07	1.73046e+07
1.528e-06	1.0405e+07	1.17496e+07	1.35533e+07	1.54815e+07	1.7299e+07
1.529e-06	1.04016e+07	1.17457e+07	1.35489e+07	1.54764e+07	1.72933e+07
1.53e-06	1.03982e+07	1.17419e+07	1.35444e+07	1.54714e+07	1.72876e+07
1.531e-06	1.03948e+07	1.17381e+07	1.354e+07	1.54663e+07	1.7282e+07
1.532e-06	1.03914e+07	1.17342e+07	1.35356e+07	1.54613e+07	1.72764e+07
1.533e-06	1.0388e+07	1.17304e+07	1.35312e+07	1.54562e+07	1.72707e+07
1.534e-06	1.03846e+07	1.17266e+07	1.35268e+07	1.54512e+07	1.72651e+07
1.535e-06	1.03812e+07	1.17228e+07	1.35224e+07	1.54461e+07	1.72595e+07
1.536e-06	1.03779e+07	1.17189e+07	1.35179e+07	1.54411e+07	1.72538e+07
1.537e-06	1.03745e+07	1.17151e+07	1.35136e+07	1.54361e+07	1.72482e+07
1.538e-06	1.03711e+07	1.17113e+07	1.35092e+07	1.54311e+07	1.72426e+07
1.539e-06	1.03677e+07	1.17075e+07	1.35048e+07	1.54261e+07	1.7237e+07
1.54e-06	1.03644e+07	1.17037e+07	1.35004e+07	1.5421e+07	1.72314e+07
1.541e-06	1.0361e+07	1.16999e+07	1.3496e+07	1.5416e+07	1.72258e+07
1.542e-06	1.03576e+07	1.16961e+07	1.34916e+07	1.5411e+07	1.72202e+07
1.543e-06	1.03543e+07	1.16923e+07	1.34873e+07	1.5406e+07	1.72147e+07
1.544e-06	1.03509e+07	1.16885e+07	1.34829e+07	1.54011e+07	1.72091e+07
1.545e-06	1.03476e+07	1.16848e+07	1.34785e+07	1.53961e+07	1.72035e+07
1.546e-06	1.03442e+07	1.1681e+07	1.34742e+07	1.53911e+07	1.7198e+07
1.547e-06	1.03409e+07	1.16772e+07	1.34698e+07	1.53861e+07	1.71924e+07
1.548e-06	1.03376e+07	1.16734e+07	1.34655e+07	1.53811e+07	1.71868e+07
1.549e-06	1.03342e+07	1.16697e+07	1.34611e+07	1.53762e+07	1.71813e+07
1.55e-06	1.03309e+07	1.16659e+07	1.34568e+07	1.53712e+07	1.71758e+07
1.551e-06	1.03276e+07	1.16621e+07	1.34524e+07	1.53663e+07	1.71702e+07
1.552e-06	1.03242e+07	1.16584e+07	1.34481e+07	1.53613e+07	1.71647e+07
1.553e-06	1.03209e+07	1.16546e+07	1.34438e+07	1.53564e+07	1.71592e+07
1.554e-06	1.03176e+07	1.16509e+07	1.34394e+07	1.53514e+07	1.71536e+07
1.555e-06	1.03143e+07	1.16471e+07	1.34351e+07	1.53465e+07	1.71481e+07
1.556e-06	1.03109e+07	1.16434e+07	1.34308e+07	1.53416e+07	1.71426e+07
1.557e-06	1.03076e+07	1.16396e+07	1.34265e+07	1.53366e+07	1.71371e+07
1.558e-06	1.03043e+07	1.16359e+07	1.34222e+07	1.53317e+07	1.71316e+07
1.559e-06	1.0301e+07	1.16322e+07	1.34179e+07	1.53268e+07	1.71261e+07
1.56e-06	1.02977e+07	1.16284e+07	1.34136e+07	1.53219e+07	1.71206e+07
1.561e-06	1.02944e+07	1.16247e+07	1.34093e+07	1.5317e+07	1.71151e+07
1.562e-06	1.02911e+07	1.1621e+07	1.3405e+07	1.53121e+07	1.71096e+07
1.563e-06	1.02878e+07	1.16173e+07	1.34007e+07	1.53072e+07	1.71042e+07
1.564e-06	1.02845e+07	1.16136e+07	1.33964e+07	1.53023e+07	1.70987e+07
1.565e-06	1.02813e+07	1.16099e+07	1.33921e+07	1.52974e+07	1.70932e+07
1.566e-06	1.0278e+07	1.16061e+07	1.33878e+07	1.52925e+07	1.70878e+07
1.567e-06	1.02747e+07	1.16024e+07	1.33836e+07	1.52876e+07	1.70823e+07
1.568e-06	1.02714e+07	1.15987e+07	1.33793e+07	1.52827e+07	1.70769e+07
1.569e-06	1.02681e+07	1.1595e+07	1.3375e+07	1.52779e+07	1.70714e+07
1.57e-06	1.02649e+07	1.15914e+07	1.33708e+07	1.5273e+07	1.7066e+07
1.571e-06	1.02616e+07	1.15877e+07	1.33665e+07	1.52681e+07	1.70606e+07
1.572e-06	1.02583e+07	1.1584e+07	1.33623e+07	1.52633e+07	1.70551e+07
1.573e-06	1.02551e+07	1.15803e+07	1.3358e+07	1.52584e+07	1.70497e+07
1.574e-06	1.02518e+07	1.15766e+07	1.33538e+07	1.52536e+07	1.70443e+07
1.575e-06	1.02486e+07	1.15729e+07	1.33495e+07	1.52487e+07	1.70389e+07
1.576e-06	1.02453e+07	1.15693e+07	1.33453e+07	1.52439e+07	1.70335e+07
1.577e-06	1.02421e+07	1.15656e+07	1.33411e+07	1.52391e+07	1.70281e+07
1.578e-06	1.02388e+07	1.15619e+07	1.33368e+07	1.52342e+07	1.70227e+07
1.579e-06	1.02356e+07	1.15583e+07	1.33326e+07	1.52294e+07	1.70173e+07
1.58e-06	1.02323e+07	1.15546e+07	1.33284e+07	1.52246e+07	1.70119e+07
1.581e-06	1.02291e+07	1.1551e+07	1.33242e+07	1.52198e+07	1.70065e+07
1.582e-06	1.02259e+07	1.15473e+07	1.332e+07	1.5215e+07	1.70012e+07
1.583e-06	1.02226e+07	1.15437e+07	1.33158e+07	1.52102e+07	1.69958e+07
1.584e-06	1.02194e+07	1.154e+07	1.33116e+07	1.52054e+07	1.69904e+07
1.585e-06	1.02162e+07	1.15364e+07	1.33074e+07	1.52006e+07	1.69851e+07
1.586e-06	1.0213e+07	1.15327e+07	1.33032e+07	1.51958e+07	1.69797e+07
1.587e-06	1.02097e+07	1.15291e+07	1.3299e+07	1.5191e+07	1.69743e+07
1.588e-06	1.02065e+07	1.15255e+07	1.32948e+07	1.51862e+07	1.6969e+07
1.589e-06	1.02033e+07	1.15218e+07	1.32906e+07	1.51814e+07	1.69637e+07
1.59e-06	1.02001e+07	1.15182e+07	1.32864e+07	1.51766e+07	1.69583e+07
1.591e-06	1.01969e+07	1.15146e+07	1.32822e+07	1.51719e+07	1.6953e+07
1.592e-06	1.01937e+07	1.1511e+07	1.32781e+07	1.51671e+07	1.69477e+07
1.593e-06	1.01905e+07	1.15074e+07	1.32739e+07	1.51623e+07	1.69424e+07
1.594e-06	1.01873e+07	1.15038e+07	1.32697e+07	1.51576e+07	1.6937e+07
1.595e-06	1.01841e+07	1.15002e+07	1.32656e+07	1.51528e+07	1.69317e+07
1.596e-06	1.01809e+07	1.14966e+07	1.32614e+07	1.51481e+07	1.69264e+07
1.597e-06	1.01777e+07	1.1493e+07	1.32573e+07	1.51433e+07	1.69211e+07
1.598e-06	1.01745e+07	1.14894e+07	1.32531e+07	1.51386e+07	1.69158e+07
1.599e-06	1.01714e+07	1.14858e+07	1.3249e+07	1.51339e+07	1.69105e+07
1.6e-06	1.01682e+07	1.14822e+07	1.32448e+07	1.51291e+07	1.69052e+07
1.601e-06	1.0165e+07	1.14786e+07	1.32407e+07	1.51244e+07	1.69e+07
1.602e-06	1.01618e+07	1.1475e+07	1.32366e+07	1.51197e+07	1.68947e+07
1.603e-06	1.01587e+07	1.14714e+07	1.32324e+07	1.5115e+07	1.68894e+07
1.604e-06	1.01555e+07	1.14678e+07	1.32283e+07	1.51103e+07	1.68842e+07
1.605e-06	1.01523e+07	1.14643e+07	1.32242e+07	1.51056e+07	1.68789e+07
1.606e-06	1.01492e+07	1.14607e+07	1.32201e+07	1.51009e+07	1.68736e+07
1.607e-06	1.0146e+07	1.14571e+07	1.3216e+07	1.50962e+07	1.68684e+07
1.608e-06	1.01429e+07	1.14536e+07	1.32118e+07	1.50915e+07	1.68631e+07
1.609e-06	1.01397e+07	1.145e+07	1.32077e+07	1.50868e+07	1.68579e+07
1.61e-06	1.01366e+07	1.14465e+07	1.32036e+07	1.50821e+07	1.68527e+07
1.611e-06	1.01334e+07	1.14429e+07	1.31995e+07	1.50774e+07	1.68474e+07
1.612e-06	1.01303e+07	1.14394e+07	1.31954e+07	1.50727e+07	1.68422e+07
1.613e-06	1.01271e+07	1.14358e+07	1.31914e+07	1.5068e+07	1.6837e+07
1.614e-06	1.0124e+07	1.14323e+07	1.31873e+07	1.50634e+07	1.68318e+07
1.615e-06	1.01209e+07	1.14287e+07	1.31832e+07	1.50587e+07	1.68266e+07
1.616e-06	1.01177e+07	1.14252e+07	1.31791e+07	1.50541e+07	1.68214e+07
1.617e-06	1.01146e+07	1.14217e+07	1.3175e+07	1.50494e+07	1.68161e+07
1.618e-06	1.01115e+07	1.14181e+07	1.3171e+07	1.50447e+07	1.6811e+07
1.619e-06	1.01083e+07	1.14146e+07	1.31669e+07	1.50401e+07	1.68058e+07
1.62e-06	1.01052e+07	1.14111e+07	1.31628e+07	1.50355e+07	1.68006e+07
1.621e-06	1.01021e+07	1.14076e+07	1.31588e+07	1.50308e+07	1.67954e+07
1.622e-06	1.0099e+07	1.1404e+07	1.31547e+07	1.50262e+07	1.67902e+07
1.623e-06	1.00959e+07	1.14005e+07	1.31506e+07	1.50216e+07	1.6785e+07
1.624e-06	1.00928e+07	1.1397e+07	1.31466e+07	1.50169e+07	1.67799e+07
1.625e-06	1.00897e+07	1.13935e+07	1.31426e+07	1.50123e+07	1.67747e+07
1.626e-06	1.00866e+07	1.139e+07	1.31385e+07	1.50077e+07	1.67695e+07
1.627e-06	1.00835e+07	1.13865e+07	1.31345e+07	1.50031e+07	1.67644e+07
1.628e-06	1.00804e+07	1.1383e+07	1.31304e+07	1.49985e+07	1.67592e+07
1.629e-06	1.00773e+07	1.13795e+07	1.31264e+07	1.49939e+07	1.67541e+07
1.63e-06	1.00742e+07	1.1376e+07	1.31224e+07	1.49893e+07	1.6749e+07
1.631e-06	1.00711e+07	1.13725e+07	1.31184e+07	1.49847e+07	1.67438e+07
1.632e-06	1.0068e+07	1.1369e+07	1.31143e+07	1.49801e+07	1.67387e+07
1.633e-06	1.00649e+07	1.13656e+07	1.31103e+07	1.49755e+07	1.67336e+07
1.634e-06	1.00618e+07	1.13621e+07	1.31063e+07	1.49709e+07	1.67284e+07
1.635e-06	1.00588e+07	1.13586e+07	1.31023e+07	1.49663e+07	1.67233e+07
1.636e-06	1.00557e+07	1.13551e+07	1.30983e+07	1.49618e+07	1.67182e+07
1.637e-06	1.00526e+07	1.13517e+07	1.30943e+07	1.49572e+07	1.67131e+07
1.638e-06	1.00495e+07	1.13482e+07	1.30903e+07	1.49526e+07	1.6708e+07
1.639e-06	1.00465e+07	1.13447e+07	1.30863e+07	1.49481e+07	1.67029e+07
1.64e-06	1.00434e+07	1.13413e+07	1.30823e+07	1.49435e+07	1.66978e+07
1.641e-06	1.00404e+07	1.13378e+07	1.30783e+07	1.49389e+07	1.66927e+07
1.642e-06	1.00373e+07	1.13344e+07	1.30743e+07	1.49344e+07	1.66876e+07
1.643e-06	1.00342e+07	1.13309e+07	1.30704e+07	1.49299e+07	1.66826e+07
1.644e-06	1.00312e+07	1.13275e+07	1.30664e+07	1.49253e+07	1.66775e+07
1.645e-06	1.00281e+07	1.1324e+07	1.30624e+07	1.49208e+07	1.66724e+07
1.646e-06	1.00251e+07	1.13206e+07	1.30584e+07	1.49162e+07	1.66674e+07
1.647e-06	1.00221e+07	1.13172e+07	1.30545e+07	1.49117e+07	1.66623e+07
1.648e-06	1.0019e+07	1.13137e+07	1.30505e+07	1.49072e+07	1.66572e+07
1.649e-06	1.0016e+07	1.13103e+07	1.30466e+07	1.49027e+07	1.66522e+07
1.65e-06	1.00129e+07	1.13069e+07	1.30426e+07	1.48981e+07	1.66471e+07
1.651e-06	1.00099e+07	1.13034e+07	1.30387e+07	1.48936e+07	1.66421e+07
1.652e-06	1.00069e+07	1.13e+07	1.30347e+07	1.48891e+07	1.66371e+07
1.653e-06	1.00038e+07	1.12966e+07	1.30308e+07	1.48846e+07	1.6632e+07
1.654e-06	1.00008e+07	1.12932e+07	1.30268e+07	1.48801e+07	1.6627e+07
1.655e-06	9.9978e+06	1.12898e+07	1.30229e+07	1.48756e+07	1.6622e+07
1.656e-06	9.99478e+06	1.12864e+07	1.3019e+07	1.48711e+07	1.6617e+07
1.657e-06	9.99176e+06	1.1283e+07	1.3015e+07	1.48666e+07	1.66119e+07
1.658e-06	9.98875e+06	1.12795e+07	1.30111e+07	1.48622e+07	1.66069e+07
1.659e-06	9.98574e+06	1.12761e+07	1.30072e+07	1.48577e+07	1.66019e+07
1.66e-06	9.98273e+06	1.12728e+07	1.30033e+07	1.48532e+07	1.65969e+07
1.661e-06	9.97972e+06	1.12694e+07	1.29993e+07	1.48487e+07	1.65919e+07
1.662e-06	9.97672e+06	1.1266e+07	1.29954e+07	1.48443e+07	1.65869e+07
1.663e-06	9.97372e+06	1.12626e+07	1.29915e+07	1.48398e+07	1.65819e+07
1.664e-06	9.97072e+06	1.12592e+07	1.29876e+07	1.48353e+07	1.6577e+07
1.665e-06	9.96773e+06	1.12558e+07	1.29837e+07	1.48309e+07	1.6572e+07
1.666e-06	9.96474e+06	1.12524e+07	1.29798e+07	1.48264e+07	1.6567e+07
1.667e-06	9.96175e+06	1.12491e+07	1.29759e+07	1.4822e+07	1.6562e+07
1.668e-06	9.95876e+06	1.12457e+07	1.2972e+07	1.48175e+07	1.65571e+07
1.669e-06	9.95578e+06	1.12423e+07	1.29682e+07	1.48131e+07	1.65521e+07
1.67e-06	9.9528e+06	1.1239e+07	1.29643e+07	1.48087e+07	1.65472e+07
1.671e-06	9.94982e+06	1.12356e+07	1.29604e+07	1.48042e+07	1.65422e+07
1.672e-06	9.94684e+06	1.12322e+07	1.29565e+07	1.47998e+07	1.65373e+07
1.673e-06	9.94387e+06	1.12289e+07	1.29526e+07	1.47954e+07	1.65323e+07
1.674e-06	9.9409e+06	1.12255e+07	1.29488e+07	1.4791e+07	1.65274e+07
1.675e-06	9.93793e+06	1.12222e+07	1.29449e+07	1.47865e+07	1.65224e+07
1.676e-06	9.93497e+06	1.12188e+07	1.2941e+07	1.47821e+07	1.65175e+07
1.677e-06	9.932e+06	1.12155e+07	1.29372e+07	1.47777e+07	1.65126e+07
1.678e-06	9.92904e+06	1.12121e+07	1.29333e+07	1.47733e+07	1.65077e+07
1.679e-06	9.92609e+06	1.12088e+07	1.29295e+07	1.47689e+07	1.65027e+07
1.68e-06	9.92313e+06	1.12055e+07	1.29256e+07	1.47645e+07	1.64978e+07
1.681e-06	9.92018e+06	1.12021e+07	1.29218e+07	1.47601e+07	1.64929e+07
1.682e-06	9.91723e+06	1.11988e+07	1.29179e+07	1.47557e+07	1.6488e+07
1.683e-06	9.91428e+06	1.11955e+07	1.29141e+07	1.47514e+07	1.64831e+07
1.684e-06	9.91134e+06	1.11921e+07	1.29103e+07	1.4747e+07	1.64782e+07
1.685e-06	9.9084e+06	1.11888e+07	1.29064e+07	1.47426e+07	1.64733e+07
1.686e-06	9.90546e+06	1.11855e+07	1.29026e+07	1.47382e+07	1.64685e+07
1.687e-06	9.90252e+06	1.11822e+07	1.28988e+07	1.47339e+07	1.64636e+07
1.688e-06	9.89959e+06	1.11789e+07	1.2895e+07	1.47295e+07	1.64587e+07
1.689e-06	9.89666e+06	1.11756e+07	1.28911e+07	1.47251e+07	1.64538e+07
1.69e-06	9.89373e+06	1.11723e+07	1.28873e+07	1.47208e+07	1.6449e+07
1.691e-06	9.8908e+06	1.11689e+07	1.28835e+07	1.47164e+07	1.64441e+07
1.692e-06	9.88788e+06	1.11656e+07	1.28797e+07	1.47121e+07	1.64392e+07
1.693e-06	9.88496e+06	1.11623e+07	1.28759e+07	1.47077e+07	1.64344e+07
1.694e-06	9.88204e+06	1.11591e+07	1.28721e+07	1.47034e+07	1.64295e+07
1.695e-06	9.87913e+06	1.11558e+07	1.28683e+07	1.46991e+07	1.64247e+07
1.696e-06	9.87621e+06	1.11525e+07	1.28645e+07	1.46947e+07	1.64198e+07
1.697e-06	9.8733e+06	1.11492e+07	1.28607e+07	1.46904e+07	1.6415e+07
1.698e-06	9.87039e+06	1.11459e+07	1.28569e+07	1.46861e+07	1.64102e+07
1.699e-06	9.86749e+06	1.11426e+07	1.28532e+07	1.46817e+07	1.64053e+07
1.7e-06	9.86459e+06	1.11393e+07	1.28494e+07	1.46774e+07	1.64005e+07
1.701e-06	9.86169e+06	1.11361e+07	1.28456e+07	1.46731e+07	1.63957e+07
1.702e-06	9.85879e+06	1.11328e+07	1.28418e+07	1.46688e+07	1.63909e+07
1.703e-06	9.85589e+06	1.11295e+07	1.28381e+07	1.46645e+07	1.6386e+07
1.704e-06	9.853e+06	1.11263e+07	1.28343e+07	1.46602e+07	1.63812e+07
1.705e-06	9.85011e+06	1.1123e+07	1.28305e+07	1.46559e+07	1.63764e+07
1.706e-06	9.84722e+06	1.11197e+07	1.28268e+07	1.46516e+07	1.63716e+07
1.707e-06	9.84434e+06	1.11165e+07	1.2823e+07	1.46473e+07	1.63668e+07
1.708e-06	9.84146e+06	1.11132e+07	1.28192e+07	1.4643e+07	1.6362e+07
1.709e-06	9.83858e+06	1.111e+07	1.28155e+07	1.46387e+07	1.63573e+07
1.71e-06	9.8357e+06	1.11067e+07	1.28117e+07	1.46344e+07	1.63525e+07
1.711e-06	9.83283e+06	1.11035e+07	1.2808e+07	1.46302e+07	1.63477e+07
1.712e-06	9.82995e+06	1.11002e+07	1.28043e+07	1.46259e+07	1.63429e+07
1.713e-06	9.82708e+06	1.1097e+07	1.28005e+07	1.46216e+07	1.63382e+07
1.714e-06	9.82422e+06	1.10938e+07	1.27968e+07	1.46174e+07	1.63334e+07
1.715e-06	9.82135e+06	1.10905e+07	1.27931e+07	1.46131e+07	1.63286e+07
1.716e-06	9.81849e+06	1.10873e+07	1.27893e+07	1.46088e+07	1.63239e+07
1.717e-06	9.81563e+06	1.10841e+07	1.27856e+07	1.46046e+07	1.63191e+07
1.718e-06	9.81277e+06	1.10808e+07	1.27819e+07	1.46003e+07	1.63144e+07
1.719e-06	9.80992e+06	1.10776e+07	1.27782e+07	1.45961e+07	1.63096e+07
1.72e-06	9.80707e+06	1.10744e+07	1.27745e+07	1.45918e+07	1.63049e+07
1.721e-06	9.80422e+06	1.10712e+07	1.27707e+07	1.45876e+07	1.63001e+07
1.722e-06	9.80137e+06	1.1068e+07	1.2767e+07	1.45834e+07	1.62954e+07
1.723e-06	9.79853e+06	1.10647e+07	1.27633e+07	1.45791e+07	1.62907e+07
1.724e-06	9.79568e+06	1.10615e+07	1.27596e+07	1.45749e+07	1.62859e+07
1.725e-06	9.79284e+06	1.10583e+07	1.27559e+07	1.45707e+07	1.62812e+07
1.726e-06	9.79001e+06	1.10551e+07	1.27522e+07	1.45665e+07	1.62765e+07
1.727e-06	9.78717e+06	1.10519e+07	1.27485e+07	1.45622e+07	1.62718e+07
1.728e-06	9.78434e+06	1.10487e+07	1.27448e+07	1.4558e+07	1.62671e+07
1.729e-06	9.78151e+06	1.10455e+07	1.27412e+07	1.45538e+07	1.62624e+07
1.73e-06	9.77868e+06	1.10423e+07	1.27375e+07	1.45496e+07	1.62577e+07
1.731e-06	9.77586e+06	1.10391e+07	1.27338e+07	1.45454e+07	1.6253e+07
1.732e-06	9.77303e+06	1.1036e+07	1.27301e+07	1.45412e+07	1.62483e+07
1.733e-06	9.77021e+06	1.10328e+07	1.27264e+07	1.4537e+07	1.62436e+07
1.734e-06	9.7674e+06	1.10296e+07	1.27228e+07	1.45328e+07	1.62389e+07
1.735e-06	9.76458e+06	1.10264e+07	1.27191e+07	1.45286e+07	1.62342e+07
1.736e-06	9.76177e+06	1.10232e+07	1.27154e+07	1.45244e+07	1.62296e+07
1.737e-06	9.75896e+06	1.10201e+07	1.27118e+07	1.45203e+07	1.62249e+07
1.738e-06	9.75615e+06	1.10169e+07	1.27081e+07	1.45161e+07	1.62202e+07
1.739e-06	9.75334e+06	1.10137e+07	1.27045e+07	1.45119e+07	1.62156e+07
1.74e-06	9.75054e+06	1.10106e+07	1.27008e+07	1.45077e+07	1.62109e+07
1.741e-06	9.74774e+06	1.10074e+07	1.26972e+07	1.45036e+07	1.62062e+07
1.742e-06	9.74494e+06	1.10042e+07	1.26935e+07	1.44994e+07	1.62016e+07
1.743e-06	9.74215e+06	1.10011e+07	1.26899e+07	1.44952e+07	1.61969e+07
1.744e-06	9.73935e+06	1.09979e+07	1.26862e+07	1.44911e+07	1.61923e+07
1.745e-06	9.73656e+06	1.09948e+07	1.26826e+07	1.44869e+07	1.61877e+07
1.746e-06	9.73377e+06	1.09916e+07	1.2679e+07	1.44828e+07	1.6183e+07
1.747e-06	9.73099e+06	1.09885e+07	1.26754e+07	1.44786e+07	1.61784e+07
1.748e-06	9.7282e+06	1.09853e+07	1.26717e+07	1.44745e+07	1.61738e+07
1.749e-06	9.72542e+06	1.09822e+07	1.26681e+07	1.44704e+07	1.61691e+07
1.75e-06	9.72264e+06	1.09791e+07	1.26645e+07	1.44662e+07	1.61645e+07
1.751e-06	9.71987e+06	1.09759e+07	1.26609e+07	1.44621e+07	1.61599e+07
1.752e-06	9.71709e+06	1.09728e+07	1.26573e+07	1.4458e+07	1.61553e+07
1.753e-06	9.71432e+06	1.09697e+07	1.26536e+07	1.44538e+07	1.61507e+07
1.754e-06	9.71155e+06	1.09665e+07	1.265e+07	1.44497e+07	1.61461e+07
1.755e-06	9.70878e+06	1.09634e+07	1.26464e+07	1.44456e+07	1.61415e+07
1.756e-06	9.70602e+06	1.09603e+07	1.26428e+07	1.44415e+07	1.61369e+07
1.757e-06	9.70326e+06	1.09572e+07	1.26392e+07	1.44374e+07	1.61323e+07
1.758e-06	9.7005e+06	1.0954e+07	1.26356e+07	1.44333e+07	1.61277e+07
1.759e-06	9.69774e+06	1.09509e+07	1.2632e+07	1.44292e+07	1.61231e+07
1.76e-06	9.69498e+06	1.09478e+07	1.26285e+07	1.44251e+07	1.61185e+07
1.761e-06	9.69223e+06	1.09447e+07	1.26249e+07	1.4421e+07	1.61139e+07
1.762e-06	9.68948e+06	1.09416e+07	1.26213e+07	1.44169e+07	1.61094e+07
1.763e-06	9.68673e+06	1.09385e+07	1.26177e+07	1.44128e+07	1.61048e+07
1.764e-06	9.68398e+06	1.09354e+07	1.26141e+07	1.44087e+07	1.61002e+07
1.765e-06	9.68124e+06	1.09323e+07	1.26106e+07	1.44046e+07	1.60957e+07
1.766e-06	9.6785e+06	1.09292e+07	1.2607e+07	1.44005e+07	1.60911e+07
1.767e-06	9.67576e+06	1.09261e+07	1.26034e+07	1.43965e+07	1.60866e+07
1.768e-06	9.67302e+06	1.0923e+07	1.25998e+07	1.43924e+07	1.6082e+07
1.769e-06	9.67029e+06	1.09199e+07	1.25963e+07	1.43883e+07	1.60775e+07
1.77e-06	9.66756e+06	1.09169e+07	1.25927e+07	1.43843e+07	1.60729e+07
1.771e-06	9.66483e+06	1.09138e+07	1.25892e+07	1.43802e+07	1.60684e+07
1.772e-06	9.6621e+06	1.09107e+07	1.25856e+07	1.43761e+07	1.60639e+07
1.773e-06	9.65937e+06	1.09076e+07	1.25821e+07	1.43721e+07	1.60593e+07
1.774e-06	9.65665e+06	1.09045e+07	1.25785e+07	1.4368e+07	1.60548e+07
1.775e-06	9.65393e+06	1.09015e+07	1.2575e+07	1.4364e+07	1.60503e+07
1.776e-06	9.65121e+06	1.08984e+07	1.25714e+07	1.43599e+07	1.60458e+07
1.777e-06	9.6485e+06	1.08953e+07	1.25679e+07	1.43559e+07	1.60412e+07
1.778e-06	9.64578e+06	1.08923e+07	1.25644e+07	1.43519e+07	1.60367e+07
1.779e-06	9.64307e+06	1.08892e+07	1.25608e+07	1.43478e+07	1.60322e+07
1.78e-06	9.64036e+06	1.08861e+07	1.25573e+07	1.43438e+07	1.60277e+07
1.781e-06	9.63766e+06	1.08831e+07	1.25538e+07	1.43398e+07	1.60232e+07
1.782e-06	9.63495e+06	1.088e+07	1.25503e+07	1.43357e+07	1.60187e+07
1.783e-06	9.63225e+06	1.0877e+07	1.25467e+07	1.43317e+07	1.60142e+07
1.784e-06	9.62955e+06	1.08739e+07	1.25432e+07	1.43277e+07	1.60097e+07
1.785e-06	9.62685e+06	1.08709e+07	1.25397e+07	1.43237e+07	1.60053e+07
1.786e-06	9.62416e+06	1.08678e+07	1.25362e+07	1.43197e+07	1.60008e+07
1.787e-06	9.62146e+06	1.08648e+07	1.25327e+07	1.43157e+07	1.59963e+07
1.788e-06	9.61877e+06	1.08618e+07	1.25292e+07	1.43117e+07	1.59918e+07
1.789e-06	9.61608e+06	1.08587e+07	1.25257e+07	1.43077e+07	1.59873e+07
1.79e-06	9.6134e+06	1.08557e+07	1.25222e+07	1.43037e+07	1.59829e+07
1.791e-06	9.61071e+06	1.08527e+07	1.25187e+07	1.42997e+07	1.59784e+07
1.792e-06	9.60803e+06	1.08496e+07	1.25152e+07	1.42957e+07	1.5974e+07
1.793e-06	9.60535e+06	1.08466e+07	1.25117e+07	1.42917e+07	1.59695e+07
1.794e-06	9.60267e+06	1.08436e+07	1.25082e+07	1.42877e+07	1.59651e+07
1.795e-06	9.6e+06	1.08406e+07	1.25047e+07	1.42837e+07	1.59606e+07
1.796e-06	9.59732e+06	1.08375e+07	1.25012e+07	1.42798e+07	1.59562e+07
1.797e-06	9.59465e+06	1.08345e+07	1.24978e+07	1.42758e+07	1.59517e+07
1.798e-06	9.59199e+06	1.08315e+07	1.24943e+07	1.42718e+07	1.59473e+07
1.799e-06	9.58932e+06	1.08285e+07	1.24908e+07	1.42679e+07	1.59429e+07
1.8e-06	9.58666e+06	1.08255e+07	1.24873e+07	1.42639e+07	1.59384e+07
1.801e-06	9.58399e+06	1.08225e+07	1.24839e+07	1.42599e+07	1.5934e+07
1.802e-06	9.58133e+06	1.08195e+07	1.24804e+07	1.4256e+07	1.59296e+07
1.803e-06	9.57868e+06	1.08165e+07	1.2477e+07	1.4252e+07	1.59252e+07
1.804e-06	9.57602e+06	1.08135e+07	1.24735e+07	1.42481e+07	1.59207e+07
1.805e-06	9.57337e+06	1.08105e+07	1.247e+07	1.42441e+07	1.59163e+07
1.806e-06	9.57072e+06	1.08075e+07	1.24666e+07	1.42402e+07	1.59119e+07
1.807e-06	9.56807e+06	1.08045e+07	1.24631e+07	1.42362e+07	1.59075e+07
1.808e-06	9.56542e+06	1.08015e+07	1.24597e+07	1.42323e+07	1.59031e+07
1.809e-06	9.56278e+06	1.07985e+07	1.24562e+07	1.42284e+07	1.58987e+07
1.81e-06	9.56014e+06	1.07955e+07	1.24528e+07	1.42244e+07	1.58943e+07
1.811e-06	9.5575e+06	1.07926e+07	1.24494e+07	1.42205e+07	1.58899e+07
1.812e-06	9.55486e+06	1.07896e+07	1.24459e+07	1.42166e+07	1.58856e+07
1.813e-06	9.55222e+06	1.07866e+07	1.24425e+07	1.42127e+07	1.58812e+07
1.814e-06	9.54959e+06	1.07836e+07	1.24391e+07	1.42087e+07	1.58768e+07
1.815e-06	9.54696e+06	1.07807e+07	1.24356e+07	1.42048e+07	1.58724e+07
1.816e-06	9.54433e+06	1.07777e+07	1.24322e+07	1.42009e+07	1.58681e+07
1.817e-06	9.5417e+06	1.07747e+07	1.24288e+07	1.4197e+07	1.58637e+07
1.818e-06	9.53908e+06	1.07718e+07	1.24254e+07	1.41931e+07	1.58593e+07
1.819e-06	9.53646e+06	1.07688e+07	1.2422e+07	1.41892e+07	1.5855e+07
1.82e-06	9.53384e+06	1.07658e+07	1.24185e+07	1.41853e+07	1.58506e+07
1.821e-06	9.53122e+06	1.07629e+07	1.24151e+07	1.41814e+07	1.58463e+07
1.822e-06	9.5286e+06	1.07599e+07	1.24117e+07	1.41775e+07	1.58419e+07
1.823e-06	9.52599e+06	1.0757e+07	1.24083e+07	1.41736e+07	1.58376e+07
1.824e-06	9.52338e+06	1.0754e+07	1.24049e+07	1.41697e+07	1.58332e+07
1.825e-06	9.52077e+06	1.07511e+07	1.24015e+07	1.41659e+07	1.58289e+07
1.826e-06	9.51816e+06	1.07481e+07	1.23981e+07	1.4162e+07	1.58245e+07
1.827e-06	9.51555e+06	1.07452e+07	1.23947e+07	1.41581e+07	1.58202e+07
1.828e-06	9.51295e+06	1.07423e+07	1.23913e+07	1.41542e+07	1.58159e+07
1.829e-06	9.51035e+06	1.07393e+07	1.2388e+07	1.41504e+07	1.58116e+07
1.83e-06	9.50775e+06	1.07364e+07	1.23846e+07	1.41465e+07	1.58072e+07
1.831e-06	9.50515e+06	1.07335e+07	1.23812e+07	1.41426e+07	1.58029e+07
1.832e-06	9.50256e+06	1.07305e+07	1.23778e+07	1.41388e+07	1.57986e+07
1.833e-06	9.49997e+06	1.07276e+07	1.23744e+07	1.41349e+07	1.57943e+07
1.834e-06	9.49738e+06	1.07247e+07	1.23711e+07	1.41311e+07	1.579e+07
1.835e-06	9.49479e+06	1.07218e+07	1.23677e+07	1.41272e+07	1.57857e+07
1.836e-06	9.4922e+06	1.07188e+07	1.23643e+07	1.41234e+07	1.57814e+07
1.837e-06	9.48962e+06	1.07159e+07	1.2361e+07	1.41195e+07	1.57771e+07
1.838e-06	9.48704e+06	1.0713e+07	1.23576e+07	1.41157e+07	1.57728e+07
1.839e-06	9.48446e+06	1.07101e+07	1.23542e+07	1.41118e+07	1.57685e+07
1.84e-06	9.48188e+06	1.07072e+07	1.23509e+07	1.4108e+07	1.57642e+07
1.841e-06	9.4793e+06	1.07043e+07	1.23475e+07	1.41042e+07	1.57599e+07
1.842e-06	9.47673e+06	1.07014e+07	1.23442e+07	1.41003e+07	1.57557e+07
1.843e-06	9.47416e+06	1.06985e+07	1.23408e+07	1.40965e+07	1.57514e+07
1.844e-06	9.47159e+06	1.06956e+07	1.23375e+07	1.40927e+07	1.57471e+07
1.845e-06	9.46902e+06	1.06927e+07	1.23341e+07	1.40889e+07	1.57429e+07
1.846e-06	9.46646e+06	1.06898e+07	1.23308e+07	1.4085e+07	1.57386e+07
1.847e-06	9.4639e+06	1.06869e+07	1.23274e+07	1.40812e+07	1.57343e+07
1.848e-06	9.46133e+06	1.0684e+07	1.23241e+07	1.40774e+07	1.57301e+07
1.849e-06	9.45878e+06	1.06811e+07	1.23208e+07	1.40736e+07	1.57258e+07
1.85e-06	9.45622e+06	1.06782e+07	1.23174e+07	1.40698e+07	1.57216e+07
1.851e-06	9.45366e+06	1.06753e+07	1.23141e+07	1.4066e+07	1.57173e+07
1.852e-06	9.45111e+06	1.06724e+07	1.23108e+07	1.40622e+07	1.57131e+07
1.853e-06	9.44856e+06	1.06696e+07	1.23075e+07	1.40584e+07	1.57088e+07
1.854e-06	9.44601e+06	1.06667e+07	1.23041e+07	1.40546e+07	1.57046e+07
1.855e-06	9.44347e+06	1.06638e+07	1.23008e+07	1.40508e+07	1.57004e+07
1.856e-06	9.44092e+06	1.06609e+07	1.22975e+07	1.40471e+07	1.56961e+07
1.857e-06	9.43838e+06	1.06581e+07	1.22942e+07	1.40433e+07	1.56919e+07
1.858e-06	9.43584e+06	1.06552e+07	1.22909e+07	1.40395e+07	1.56877e+07
1.859e-06	9.4333e+06	1.06523e+07	1.22876e+07	1.40357e+07	1.56835e+07
1.86e-06	9.43076e+06	1.06495e+07	1.22843e+07	1.40319e+07	1.56792e+07
1.861e-06	9.42823e+06	1.06466e+07	1.2281e+07	1.40282e+07	1.5675e+07
1.862e-06	9.4257e+06	1.06437e+07	1.22777e+07	1.40244e+07	1.56708e+07
1.863e-06	9.42317e+06	1.06409e+07	1.22744e+07	1.40206e+07	1.56666e+07
1.864e-06	9.42064e+06	1.0638e+07	1.22711e+07	1.40169e+07	1.56624e+07
1.865e-06	9.41811e+06	1.06352e+07	1.22678e+07	1.40131e+07	1.56582e+07
1.866e-06	9.41559e+06	1.06323e+07	1.22645e+07	1.40094e+07	1.5654e+07
1.867e-06	9.41307e+06	1.06295e+07	1.22612e+07	1.40056e+07	1.56498e+07
1.868e-06	9.41055e+06	1.06266e+07	1.2258e+07	1.40019e+07	1.56456e+07
1.869e-06	9.40803e+06	1.06238e+07	1.22547e+07	1.39981e+07	1.56414e+07
1.87e-06	9.40551e+06	1.06209e+07	1.22514e+07	1.39944e+07	1.56373e+07
1.871e-06	9.403e+06	1.06181e+07	1.22481e+07	1.39906e+07	1.56331e+07
1.872e-06	9.40049e+06	1.06153e+07	1.22449e+07	1.39869e+07	1.56289e+07
1.873e-06	9.39798e+06	1.06124e+07	1.22416e+07	1.39832e+07	1.56247e+07
1.874e-06	9.39547e+06	1.06096e+07	1.22383e+07	1.39794e+07	1.56206e+07
1.875e-06	9.39297e+06	1.06068e+07	1.22351e+07	1.39757e+07	1.56164e+07
1.876e-06	9.39046e+06	1.06039e+07	1.22318e+07	1.3972e+07	1.56122e+07
1.877e-06	9.38796e+06	1.06011e+07	1.22285e+07	1.39683e+07	1.56081e+07
1.878e-06	9.38546e+06	1.05983e+07	1.22253e+07	1.39645e+07	1.56039e+07
1.879e-06	9.38296e+06	1.05955e+07	1.2222e+07	1.39608e+07	1.55998e+07
1.88e-06	9.38047e+06	1.05927e+07	1.22188e+07	1.39571e+07	1.55956e+07
1.881e-06	9.37797e+06	1.05898e+07	1.22155e+07	1.39534e+07	1.55915e+07
1.882e-06	9.37548e+06	1.0587e+07	1.22123e+07	1.39497e+07	1.55873e+07
1.883e-06	9.37299e+06	1.05842e+07	1.2209e+07	1.3946e+07	1.55832e+07
1.884e-06	9.3705e+06	1.05814e+07	1.22058e+07	1.39423e+07	1.55791e+07
1.885e-06	9.36802e+06	1.05786e+07	1.22026e+07	1.39386e+07	1.55749e+07
1.886e-06	9.36553e+06	1.05758e+07	1.21993e+07	1.39349e+07	1.55708e+07
1.887e-06	9.36305e+06	1.0573e+07	1.21961e+07	1.39312e+07	1.55667e+07
1.888e-06	9.36057e+06	1.05702e+07	1.21929e+07	1.39275e+07	1.55625e+07
1.889e-06	9.35809e+06	1.05674e+07	1.21896e+07	1.39238e+07	1.55584e+07
1.89e-06	9.35562e+06	1.05646e+07	1.21864e+07	1.39201e+07	1.55543e+07
1.891e-06	9.35314e+06	1.05618e+07	1.21832e+07	1.39165e+07	1.55502e+07
1.892e-06	9.35067e+06	1.0559e+07	1.218e+07	1.39128e+07	1.55461e+07
1.893e-06	9.3482e+06	1.05562e+07	1.21767e+07	1.39091e+07	1.5542e+07
1.894e-06	9.34573e+06	1.05534e+07	1.21735e+07	1.39054e+07	1.55379e+07
1.895e-06	9.34327e+06	1.05507e+07	1.21703e+07	1.39018e+07	1.55338e+07
1.896e-06	9.3408e+06	1.05479e+07	1.21671e+07	1.38981e+07	1.55297e+07
1.897e-06	9.33834e+06	1.05451e+07	1.21639e+07	1.38944e+07	1.55256e+07
1.898e-06	9.33588e+06	1.05423e+07	1.21607e+07	1.38908e+07	1.55215e+07
1.899e-06	9.33342e+06	1.05395e+07	1.21575e+07	1.38871e+07	1.55174e+07
1.9e-06	9.33097e+06	1.05368e+07	1.21543e+07	1.38835e+07	1.55133e+07
1.901e-06	9.32851e+06	1.0534e+07	1.21511e+07	1.38798e+07	1.55092e+07
1.902e-06	9.32606e+06	1.05312e+07	1.21479e+07	1.38761e+07	1.55052e+07
1.903e-06	9.32361e+06	1.05285e+07	1.21447e+07	1.38725e+07	1.55011e+07
1.904e-06	9.32116e+06	1.05257e+07	1.21415e+07	1.38689e+07	1.5497e+07
1.905e-06	9.31871e+06	1.05229e+07	1.21383e+07	1.38652e+07	1.54929e+07
1.906e-06	9.31627e+06	1.05202e+07	1.21351e+07	1.38616e+07	1.54889e+07
1.907e-06	9.31382e+06	1.05174e+07	1.2132e+07	1.38579e+07	1.54848e+07
1.908e-06	9.31138e+06	1.05146e+07	1.21288e+07	1.38543e+07	1.54808e+07
1.909e-06	9.30894e+06	1.05119e+07	1.21256e+07	1.38507e+07	1.54767e+07
1.91e-06	9.30651e+06	1.05091e+07	1.21224e+07	1.38471e+07	1.54727e+07
1.911e-06	9.30407e+06	1.05064e+07	1.21193e+07	1.38434e+07	1.54686e+07
1.912e-06	9.30164e+06	1.05036e+07	1.21161e+07	1.38398e+07	1.54646e+07
1.913e-06	9.29921e+06	1.05009e+07	1.21129e+07	1.38362e+07	1.54605e+07
1.914e-06	9.29678e+06	1.04982e+07	1.21098e+07	1.38326e+07	1.54565e+07
1.915e-06	9.29435e+06	1.04954e+07	1.21066e+07	1.3829e+07	1.54524e+07
1.916e-06	9.29192e+06	1.04927e+07	1.21034e+07	1.38254e+07	1.54484e+07
1.917e-06	9.2895e+06	1.04899e+07	1.21003e+07	1.38218e+07	1.54444e+07
1.918e-06	9.28708e+06	1.04872e+07	1.20971e+07	1.38182e+07	1.54404e+07
1.919e-06	9.28466e+06	1.04845e+07	1.2094e+07	1.38146e+07	1.54363e+07
1.92e-06	9.28224e+06	1.04817e+07	1.20908e+07	1.3811e+07	1.54323e+07
1.921e-06	9.27982e+06	1.0479e+07	1.20877e+07	1.38074e+07	1.54283e+07
1.922e-06	9.27741e+06	1.04763e+07	1.20845e+07	1.38038e+07	1.54243e+07
1.923e-06	9.275e+06	1.04736e+07	1.20814e+07	1.38002e+07	1.54203e+07
1.924e-06	9.27259e+06	1.04708e+07	1.20782e+07	1.37966e+07	1.54163e+07
1.925e-06	9.27018e+06	1.04681e+07	1.20751e+07	1.3793e+07	1.54123e+07
1.926e-06	9.26777e+06	1.04654e+07	1.2072e+07	1.37894e+07	1.54083e+07
1.927e-06	9.26536e+06	1.04627e+07	1.20688e+07	1.37858e+07	1.54043e+07
1.928e-06	9.26296e+06	1.046e+07	1.20657e+07	1.37823e+07	1.54003e+07
1.929e-06	9.26056e+06	1.04573e+07	1.20626e+07	1.37787e+07	1.53963e+07
1.93e-06	9.25816e+06	1.04546e+07	1.20595e+07	1.37751e+07	1.53923e+07
1.931e-06	9.25576e+06	1.04518e+07	1.20563e+07	1.37716e+07	1.53883e+07
1.932e-06	9.25337e+06	1.04491e+07	1.20532e+07	1.3768e+07	1.53843e+07
1.933e-06	9.25097e+06	1.04464e+07	1.20501e+07	1.37644e+07	1.53803e+07
1.934e-06	9.24858e+06	1.04437e+07	1.2047e+07	1.37609e+07	1.53764e+07
1.935e-06	9.24619e+06	1.0441e+07	1.20439e+07	1.37573e+07	1.53724e+07
1.936e-06	9.2438e+06	1.04383e+07	1.20408e+07	1.37538e+07	1.53684e+07
1.937e-06	9.24142e+06	1.04356e+07	1.20376e+07	1.37502e+07	1.53644e+07
1.938e-06	9.23903e+06	1.04329e+07	1.20345e+07	1.37467e+07	1.53605e+07
1.939e-06	9.23665e+06	1.04303e+07	1.20314e+07	1.37431e+07	1.53565e+07
1.94e-06	9.23427e+06	1.04276e+07	1.20283e+07	1.37396e+07	1.53526e+07
1.941e-06	9.23189e+06	1.04249e+07	1.20252e+07	1.3736e+07	1.53486e+07
1.942e-06	9.22951e+06	1.04222e+07	1.20221e+07	1.37325e+07	1.53446e+07
1.943e-06	9.22714e+06	1.04195e+07	1.2019e+07	1.3729e+07	1.53407e+07
1.944e-06	9.22476e+06	1.04168e+07	1.2016e+07	1.37254e+07	1.53368e+07
1.945e-06	9.22239e+06	1.04142e+07	1.20129e+07	1.37219e+07	1.53328e+07
1.946e-06	9.22002e+06	1.04115e+07	1.20098e+07	1.37184e+07	1.53289e+07
1.947e-06	9.21765e+06	1.04088e+07	1.20067e+07	1.37149e+07	1.53249e+07
1.948e-06	9.21529e+06	1.04061e+07	1.20036e+07	1.37113e+07	1.5321e+07
1.949e-06	9.21292e+06	1.04035e+07	1.20005e+07	1.37078e+07	1.53171e+07
1.95e-06	9.21056e+06	1.04008e+07	1.19975e+07	1.37043e+07	1.53131e+07
1.951e-06	9.2082e+06	1.03981e+07	1.19944e+07	1.37008e+07	1.53092e+07
1.952e-06	9.20584e+06	1.03955e+07	1.19913e+07	1.36973e+07	1.53053e+07
1.953e-06	9.20348e+06	1.03928e+07	1.19882e+07	1.36938e+07	1.53014e+07
1.954e-06	9.20113e+06	1.03901e+07	1.19852e+07	1.36903e+07	1.52975e+07
1.955e-06	9.19877e+06	1.03875e+07	1.19821e+07	1.36868e+07	1.52935e+07
1.956e-06	9.19642e+06	1.03848e+07	1.1979e+07	1.36833e+07	1.52896e+07
1.957e-06	9.19407e+06	1.03822e+07	1.1976e+07	1.36798e+07	1.52857e+07
1.958e-06	9.19172e+06	1.03795e+07	1.19729e+07	1.36763e+07	1.52818e+07
1.959e-06	9.18938e+06	1.03769e+07	1.19699e+07	1.36728e+07	1.52779e+07
1.96e-06	9.18703e+06	1.03742e+07	1.19668e+07	1.36693e+07	1.5274e+07
1.961e-06	9.18469e+06	1.03716e+07	1.19638e+07	1.36658e+07	1.52701e+07
1.962e-06	9.18235e+06	1.03689e+07	1.19607e+07	1.36623e+07	1.52662e+07
1.963e-06	9.18001e+06	1.03663e+07	1.19577e+07	1.36588e+07	1.52624e+07
1.964e-06	9.17767e+06	1.03637e+07	1.19546e+07	1.36554e+07	1.52585e+07
1.965e-06	9.17534e+06	1.0361e+07	1.19516e+07	1.36519e+07	1.52546e+07
1.966e-06	9.173e+06	1.03584e+07	1.19485e+07	1.36484e+07	1.52507e+07
1.967e-06	9.17067e+06	1.03558e+07	1.19455e+07	1.3645e+07	1.52468e+07
1.968e-06	9.16834e+06	1.03531e+07	1.19425e+07	1.36415e+07	1.5243e+07
1.969e-06	9.16601e+06	1.03505e+07	1.19394e+07	1.3638e+07	1.52391e+07
1.97e-06	9.16369e+06	1.03479e+07	1.19364e+07	1.36346e+07	1.52352e+07
1.971e-06	9.16136e+06	1.03452e+07	1.19334e+07	1.36311e+07	1.52313e+07
1.972e-06	9.15904e+06	1.03426e+07	1.19303e+07	1.36276e+07	1.52275e+07
1.973e-06	9.15672e+06	1.034e+07	1.19273e+07	1.36242e+07	1.52236e+07
1.974e-06	9.1544e+06	1.03374e+07	1.19243e+07	1.36207e+07	1.52198e+07
1.975e-06	9.15208e+06	1.03348e+07	1.19213e+07	1.36173e+07	1.52159e+07
1.976e-06	9.14976e+06	1.03321e+07	1.19183e+07	1.36138e+07	1.52121e+07
1.977e-06	9.14745e+06	1.03295e+07	1.19152e+07	1.36104e+07	1.52082e+07
1.978e-06	9.14514e+06	1.03269e+07	1.19122e+07	1.3607e+07	1.52044e+07
1.979e-06	9.14283e+06	1.03243e+07	1.19092e+07	1.36035e+07	1.52005e+07
1.98e-06	9.14052e+06	1.03217e+07	1.19062e+07	1.36001e+07	1.51967e+07
1.981e-06	9.13821e+06	1.03191e+07	1.19032e+07	1.35967e+07	1.51929e+07
1.982e-06	9.1359e+06	1.03165e+07	1.19002e+07	1.35932e+07	1.5189e+07
1.983e-06	9.1336e+06	1.03139e+07	1.18972e+07	1.35898e+07	1.51852e+07
1.984e-06	9.1313e+06	1.03113e+07	1.18942e+07	1.35864e+07	1.51814e+07
1.985e-06	9.129e+06	1.03087e+07	1.18912e+07	1.35829e+07	1.51775e+07
1.986e-06	9.1267e+06	1.03061e+07	1.18882e+07	1.35795e+07	1.51737e+07
1.987e-06	9.1244e+06	1.03035e+07	1.18852e+07	1.35761e+07	1.51699e+07
1.988e-06	9.12211e+06	1.03009e+07	1.18822e+07	1.35727e+07	1.51661e+07
1.989e-06	9.11981e+06	1.02983e+07	1.18793e+07	1.35693e+07	1.51623e+07
1.99e-06	9.11752e+06	1.02957e+07	1.18763e+07	1.35659e+07	1.51585e+07
1.991e-06	9.11523e+06	1.02932e+07	1.18733e+07	1.35625e+07	1.51547e+07
1.992e-06	9.11294e+06	1.02906e+07	1.18703e+07	1.35591e+07	1.51508e+07
1.993e-06	9.11066e+06	1.0288e+07	1.18673e+07	1.35557e+07	1.5147e+07
1.994e-06	9.10837e+06	1.02854e+07	1.18643e+07	1.35523e+07	1.51432e+07
1.995e-06	9.10609e+06	1.02828e+07	1.18614e+07	1.35489e+07	1.51395e+07
1.996e-06	9.10381e+06	1.02803e+07	1.18584e+07	1.35455e+07	1.51357e+07
1.997e-06	9.10153e+06	1.02777e+07	1.18554e+07	1.35421e+07	1.51319e+07
1.998e-06	9.09925e+06	1.02751e+07	1.18525e+07	1.35387e+07	1.51281e+07
[truncated: 33,002 more rows]
