# Supplementary material for: Open-channel microfluidics via resonant wireless power transfer
Source: Nat Commun. 2022 Apr 6;13:1869. doi: 10.1038/s41467-022-29405-2 (PMC8987052; doi:10.1038/s41467-022-29405-2)
Supplement: Supplementary file 9 — Source Data [file 41467_2022_29405_MOESM9_ESM.zip › Source Data/FigS7_ZvsT_Experimental_Data.xlsx]

## Sheet: Sheet1
Slice (s)	Length (um)
1	684
5	684
10	684
15	684
20	684
25	684
30	684
35	726.9
40	737
45	824
50	838.6
55	838.6
60	872.7
65	894.9
70	912.8
75	930.7
80	939
85	943.7
90	943.7
95	952.1
100	965.9
105	987.7
110	995.4
115	1003.2
120	1008.9
125	1016.4
130	1025.5
135	1025.5
140	1034.1
145	1034.1
150	1037.2
155	1045.8
160	1054.1
165	1054.1
170	1058.8
175	1061.9
180	1064.5
185	1066.1
190	1066.1
195	1066.1
200	1071.8
205	1084.5
210	1084.5
215	1088.9
220	1094.9
225	1100.5
230	1105.6
235	1115.2
240	1115.2
245	1121.2
250	1121.2
255	1123.8
260	1130.1
265	1146.5
270	1160.5
275	1160.5
280	1163.6
285	1167.5
290	1169.1
295	1172.5
300	1174.3
