# Supplementary material for: Open-channel microfluidics via resonant wireless power transfer
Source: Nat Commun. 2022 Apr 6;13:1869. doi: 10.1038/s41467-022-29405-2 (PMC8987052; doi:10.1038/s41467-022-29405-2)
Supplement: Supplementary file 9 — Source Data [file 41467_2022_29405_MOESM9_ESM.zip › Source Data/FigS7_ZvsT_Experimental_Formatted_Data.xlsx]

## Sheet: Sheet1
Slice (s)	Time (min)	Length (um)	Distance from capillary (um)	Distance from capillary (m)	Fluid Velocity (um/s)		Average Fluid Velocity (m/s) during actuation
1	0.0166667	684	0	0	0		1.6883e-06
5	0.0833333	684	0	0	0
10	0.166667	684	0	0	0
15	0.25	684	0	0	0
20	0.333333	684	0	0	0
25	0.416667	684	0	0	0
30	0.5	684	0	0	0
35	0.583333	726.9	42.9	4.29e-05	0
40	0.666667	737	53	5.3e-05	2.02e-06
45	0.75	824	140	0.00014	1.74e-05
50	0.833333	838.6	154.6	0.0001546	2.92e-06
55	0.916667	838.6	154.6	0.0001546	0
60	1	872.7	188.7	0.0001887	6.82e-06
65	1.08333	894.9	210.9	0.0002109	4.44e-06
70	1.16667	912.8	228.8	0.0002288	3.58e-06
75	1.25	930.7	246.7	0.0002467	3.58e-06
80	1.33333	939	255	0.000255	1.66e-06
85	1.41667	943.7	259.7	0.0002597	9.4e-07
90	1.5	943.7	259.7	0.0002597	0
95	1.58333	952.1	268.1	0.0002681	1.68e-06
100	1.66667	965.9	281.9	0.0002819	2.76e-06
105	1.75	987.7	303.7	0.0003037	4.36e-06
110	1.83333	995.4	311.4	0.0003114	1.54e-06
115	1.91667	1003.2	319.2	0.0003192	1.56e-06
120	2	1008.9	324.9	0.0003249	1.14e-06
125	2.08333	1016.4	332.4	0.0003324	1.5e-06
130	2.16667	1025.5	341.5	0.0003415	1.82e-06
135	2.25	1025.5	341.5	0.0003415	0
140	2.33333	1034.1	350.1	0.0003501	1.72e-06
145	2.41667	1034.1	350.1	0.0003501	0
150	2.5	1037.2	353.2	0.0003532	6.2e-07
155	2.58333	1045.8	361.8	0.0003618	1.72e-06
160	2.66667	1054.1	370.1	0.0003701	1.66e-06
165	2.75	1054.1	370.1	0.0003701	0
170	2.83333	1058.8	374.8	0.0003748	9.4e-07
175	2.91667	1061.9	377.9	0.0003779	6.2e-07
180	3	1064.5	380.5	0.0003805	5.2e-07
185	3.08333	1066.1	382.1	0.0003821	3.2e-07
190	3.16667	1066.1	382.1	0.0003821	0
195	3.25	1066.1	382.1	0.0003821	0
200	3.33333	1071.8	387.8	0.0003878	1.14e-06
205	3.41667	1084.5	400.5	0.0004005	2.54e-06
210	3.5	1084.5	400.5	0.0004005	0
215	3.58333	1088.9	404.9	0.0004049	8.8e-07
220	3.66667	1094.9	410.9	0.0004109	1.2e-06
225	3.75	1100.5	416.5	0.0004165	1.12e-06
230	3.83333	1105.6	421.6	0.0004216	1.02e-06
235	3.91667	1115.2	431.2	0.0004312	1.92e-06
240	4	1115.2	431.2	0.0004312	0
245	4.08333	1121.2	437.2	0.0004372	1.2e-06
250	4.16667	1121.2	437.2	0.0004372	0
255	4.25	1123.8	439.8	0.0004398	5.2e-07
260	4.33333	1130.1	446.1	0.0004461	1.26e-06
265	4.41667	1146.5	462.5	0.0004625	3.28e-06
270	4.5	1160.5	476.5	0.0004765	2.8e-06
275	4.58333	1160.5	476.5	0.0004765	0
280	4.66667	1163.6	479.6	0.0004796	6.2e-07
285	4.75	1167.5	483.5	0.0004835	7.8e-07
290	4.83333	1169.1	485.1	0.0004851	3.2e-07
295	4.91667	1172.5	488.5	0.0004885	6.8e-07
300	5	1174.3	490.3	0.0004903	3.6e-07
