# Supplementary material for: Open-channel microfluidics via resonant wireless power transfer
Source: Nat Commun. 2022 Apr 6;13:1869. doi: 10.1038/s41467-022-29405-2 (PMC8987052; doi:10.1038/s41467-022-29405-2)
Supplement: Supplementary file 9 — Source Data [file 41467_2022_29405_MOESM9_ESM.zip › Source Data/FigS7_ZvsT_NonlinearLeastSquares_TheoryCurves.xlsx]

## Sheet: Sheet1
Fitted Parameters	Re = 1.3596e-6	Re = 1.6035e-6
	tau = 50 Pa	tau = 42.394 Pa
Time (min)	Solution 1: z (mm)	Solution 2: z (mm)
0.5	0	0
0.504505	0.0162559	0.0162561
0.509009	0.0229894	0.0229896
0.513514	0.0281561	0.0281564
0.518018	0.0325119	0.0325122
0.522523	0.0363494	0.0363497
0.527027	0.0398188	0.0398191
0.531532	0.0430092	0.0430096
0.536036	0.0459788	0.0459792
0.540541	0.0487678	0.0487683
0.545045	0.0514058	0.0514063
0.54955	0.0539149	0.0539154
0.554054	0.0563123	0.0563128
0.558559	0.0586117	0.0586122
0.563063	0.0608242	0.0608247
0.567568	0.062959	0.0629596
0.572072	0.0650238	0.0650244
0.576577	0.067025	0.0670256
0.581081	0.0689681	0.0689688
0.585586	0.070858	0.0708587
0.59009	0.0726988	0.0726995
0.594595	0.0744941	0.0744948
0.599099	0.0762472	0.0762478
0.603604	0.0779608	0.0779615
0.608108	0.0796376	0.0796383
0.612613	0.0812797	0.0812805
0.617117	0.0828894	0.0828901
0.621622	0.0844684	0.0844691
0.626126	0.0860184	0.0860192
0.630631	0.087541	0.0875417
0.635135	0.0890375	0.0890383
0.63964	0.0905093	0.0905101
0.644144	0.0919575	0.0919584
0.648649	0.0933833	0.0933842
0.653153	0.0947877	0.0947885
0.657658	0.0961715	0.0961724
0.662162	0.0975357	0.0975366
0.666667	0.0988811	0.098882
0.671171	0.100208	0.100209
0.675676	0.101518	0.101519
0.68018	0.102812	0.102813
0.684685	0.104089	0.10409
0.689189	0.105351	0.105352
0.693694	0.106597	0.106598
0.698198	0.10783	0.107831
0.702703	0.109048	0.109049
0.707207	0.110253	0.110254
0.711712	0.111445	0.111446
0.716216	0.112625	0.112626
0.720721	0.113792	0.113793
0.725225	0.114947	0.114948
0.72973	0.116091	0.116092
0.734234	0.117223	0.117224
0.738739	0.118345	0.118346
0.743243	0.119456	0.119457
0.747748	0.120557	0.120558
0.752252	0.121648	0.121649
0.756757	0.12273	0.122731
0.761261	0.123802	0.123803
0.765766	0.124864	0.124865
0.77027	0.125918	0.125919
0.774775	0.126963	0.126964
0.779279	0.127999	0.128001
0.783784	0.129028	0.129029
0.788288	0.130048	0.130049
0.792793	0.13106	0.131061
0.797297	0.132064	0.132065
0.801802	0.133061	0.133062
0.806306	0.13405	0.134051
0.810811	0.135032	0.135033
0.815315	0.136007	0.136008
0.81982	0.136975	0.136976
0.824324	0.137936	0.137938
0.828829	0.138891	0.138892
0.833333	0.139839	0.13984
0.837838	0.140781	0.140782
0.842342	0.141716	0.141717
0.846847	0.142645	0.142647
0.851351	0.143569	0.14357
0.855856	0.144486	0.144487
0.86036	0.145398	0.145399
0.864865	0.146304	0.146305
0.869369	0.147204	0.147205
0.873874	0.148099	0.1481
0.878378	0.148988	0.14899
0.882883	0.149872	0.149874
0.887387	0.150751	0.150753
0.891892	0.151625	0.151627
0.896396	0.152494	0.152496
0.900901	0.153358	0.15336
0.905405	0.154217	0.154219
0.90991	0.155072	0.155073
0.914414	0.155922	0.155923
0.918919	0.156767	0.156768
0.923423	0.157607	0.157609
0.927928	0.158443	0.158445
0.932432	0.159275	0.159277
0.936937	0.160103	0.160104
0.941441	0.160926	0.160927
0.945946	0.161745	0.161746
0.95045	0.162559	0.162561
0.954955	0.16337	0.163372
0.959459	0.164177	0.164179
0.963964	0.16498	0.164981
0.968468	0.165779	0.16578
0.972973	0.166574	0.166575
0.977477	0.167365	0.167367
0.981982	0.168153	0.168154
0.986486	0.168937	0.168938
0.990991	0.169717	0.169719
0.995495	0.170494	0.170495
1	0.171267	0.171269
1.0045	0.172037	0.172038
1.00901	0.172803	0.172805
1.01351	0.173566	0.173568
1.01802	0.174326	0.174327
1.02252	0.175082	0.175083
1.02703	0.175835	0.175837
1.03153	0.176585	0.176586
1.03604	0.177331	0.177333
1.04054	0.178075	0.178077
1.04505	0.178815	0.178817
1.04955	0.179553	0.179554
1.05405	0.180287	0.180289
1.05856	0.181019	0.18102
1.06306	0.181747	0.181749
1.06757	0.182473	0.182474
1.07207	0.183195	0.183197
1.07658	0.183915	0.183917
1.08108	0.184632	0.184634
1.08559	0.185346	0.185348
1.09009	0.186058	0.18606
1.09459	0.186767	0.186768
1.0991	0.187473	0.187474
1.1036	0.188176	0.188178
1.10811	0.188877	0.188879
1.11261	0.189575	0.189577
1.11712	0.190271	0.190273
1.12162	0.190964	0.190966
1.12613	0.191655	0.191657
1.13063	0.192343	0.192345
1.13514	0.193029	0.19303
1.13964	0.193712	0.193714
1.14414	0.194393	0.194395
1.14865	0.195071	0.195073
1.15315	0.195748	0.195749
1.15766	0.196421	0.196423
1.16216	0.197093	0.197095
1.16667	0.197762	0.197764
1.17117	0.198429	0.198431
1.17568	0.199094	0.199096
1.18018	0.199756	0.199758
1.18468	0.200417	0.200419
1.18919	0.201075	0.201077
1.19369	0.201731	0.201733
1.1982	0.202385	0.202387
1.2027	0.203037	0.203039
1.20721	0.203686	0.203688
1.21171	0.204334	0.204336
1.21622	0.20498	0.204982
1.22072	0.205623	0.205625
1.22523	0.206265	0.206267
1.22973	0.206904	0.206906
1.23423	0.207542	0.207544
1.23874	0.208178	0.20818
1.24324	0.208811	0.208813
1.24775	0.209443	0.209445
1.25225	0.210073	0.210075
1.25676	0.210701	0.210703
1.26126	0.211327	0.211329
1.26577	0.211952	0.211954
1.27027	0.212574	0.212576
1.27477	0.213195	0.213197
1.27928	0.213814	0.213816
1.28378	0.214431	0.214433
1.28829	0.215046	0.215048
1.29279	0.21566	0.215661
1.2973	0.216271	0.216273
1.3018	0.216881	0.216883
1.30631	0.21749	0.217492
1.31081	0.218096	0.218098
1.31532	0.218701	0.218703
1.31982	0.219305	0.219307
1.32432	0.219906	0.219908
1.32883	0.220506	0.220508
1.33333	0.221105	0.221107
1.33784	0.221702	0.221704
1.34234	0.222297	0.222299
1.34685	0.22289	0.222892
1.35135	0.223482	0.223484
1.35586	0.224073	0.224075
1.36036	0.224662	0.224664
1.36486	0.225249	0.225251
1.36937	0.225835	0.225837
1.37387	0.226419	0.226421
1.37838	0.227002	0.227004
1.38288	0.227583	0.227585
1.38739	0.228163	0.228165
1.39189	0.228741	0.228744
1.3964	0.229318	0.22932
1.4009	0.229894	0.229896
1.40541	0.230468	0.23047
1.40991	0.23104	0.231043
1.41441	0.231612	0.231614
1.41892	0.232181	0.232183
1.42342	0.23275	0.232752
1.42793	0.233317	0.233319
1.43243	0.233882	0.233884
1.43694	0.234447	0.234449
1.44144	0.23501	0.235012
1.44595	0.235571	0.235573
1.45045	0.236131	0.236133
1.45495	0.23669	0.236692
1.45946	0.237248	0.23725
1.46396	0.237804	0.237806
1.46847	0.238359	0.238361
1.47297	0.238913	0.238915
1.47748	0.239465	0.239467
1.48198	0.240016	0.240018
1.48649	0.240566	0.240568
1.49099	0.241115	0.241117
1.4955	0.241662	0.241664
1.5	0.242208	0.24221
1.5045	0.242753	0.242755
1.50901	0.243297	0.243299
1.51351	0.243839	0.243841
1.51802	0.24438	0.244383
1.52252	0.244921	0.244923
1.52703	0.245459	0.245462
1.53153	0.245997	0.245999
1.53604	0.246534	0.246536
1.54054	0.247069	0.247071
1.54505	0.247603	0.247605
1.54955	0.248136	0.248139
1.55405	0.248668	0.24867
1.55856	0.249199	0.249201
1.56306	0.249729	0.249731
1.56757	0.250257	0.250259
1.57207	0.250785	0.250787
1.57658	0.251311	0.251313
1.58108	0.251836	0.251838
1.58559	0.25236	0.252362
1.59009	0.252883	0.252885
1.59459	0.253405	0.253407
1.5991	0.253926	0.253928
1.6036	0.254446	0.254448
1.60811	0.254965	0.254967
1.61261	0.255482	0.255485
1.61712	0.255999	0.256001
1.62162	0.256515	0.256517
1.62613	0.257029	0.257031
1.63063	0.257543	0.257545
1.63514	0.258055	0.258058
1.63964	0.258567	0.258569
1.64414	0.259077	0.25908
1.64865	0.259587	0.259589
1.65315	0.260095	0.260098
1.65766	0.260603	0.260605
1.66216	0.261109	0.261112
1.66667	0.261615	0.261617
1.67117	0.262119	0.262122
1.67568	0.262623	0.262625
1.68018	0.263126	0.263128
1.68468	0.263627	0.26363
1.68919	0.264128	0.26413
1.69369	0.264628	0.26463
1.6982	0.265127	0.265129
1.7027	0.265624	0.265627
1.70721	0.266121	0.266124
1.71171	0.266617	0.26662
1.71622	0.267112	0.267115
1.72072	0.267607	0.267609
1.72523	0.2681	0.268102
1.72973	0.268592	0.268595
1.73423	0.269084	0.269086
1.73874	0.269574	0.269577
1.74324	0.270064	0.270067
1.74775	0.270553	0.270555
1.75225	0.271041	0.271043
1.75676	0.271528	0.27153
1.76126	0.272014	0.272016
1.76577	0.272499	0.272502
1.77027	0.272984	0.272986
1.77477	0.273467	0.27347
1.77928	0.27395	0.273953
1.78378	0.274432	0.274434
1.78829	0.274913	0.274916
1.79279	0.275393	0.275396
1.7973	0.275873	0.275875
1.8018	0.276351	0.276354
1.80631	0.276829	0.276831
1.81081	0.277306	0.277308
1.81532	0.277782	0.277784
1.81982	0.278257	0.27826
1.82432	0.278731	0.278734
1.82883	0.279205	0.279208
1.83333	0.279678	0.27968
1.83784	0.28015	0.280152
1.84234	0.280621	0.280624
1.84685	0.281092	0.281094
1.85135	0.281561	0.281564
1.85586	0.28203	0.282033
1.86036	0.282498	0.282501
1.86486	0.282966	0.282968
1.86937	0.283432	0.283435
1.87387	0.283898	0.2839
1.87838	0.284363	0.284366
1.88288	0.284827	0.28483
1.88739	0.285291	0.285293
1.89189	0.285754	0.285756
1.8964	0.286216	0.286218
1.9009	0.286677	0.286679
1.90541	0.287137	0.28714
1.90991	0.287597	0.2876
1.91441	0.288056	0.288059
1.91892	0.288514	0.288517
1.92342	0.288972	0.288975
1.92793	0.289429	0.289432
1.93243	0.289885	0.289888
1.93694	0.290341	0.290343
1.94144	0.290795	0.290798
1.94595	0.291249	0.291252
1.95045	0.291703	0.291705
1.95495	0.292155	0.292158
1.95946	0.292607	0.29261
1.96396	0.293058	0.293061
1.96847	0.293509	0.293511
1.97297	0.293959	0.293961
1.97748	0.294408	0.29441
1.98198	0.294856	0.294859
1.98649	0.295304	0.295307
1.99099	0.295751	0.295754
1.9955	0.296197	0.2962
2	0.296643	0.296646
2.0045	0.297088	0.297091
2.00901	0.297533	0.297535
2.01351	0.297976	0.297979
2.01802	0.29842	0.298422
2.02252	0.298862	0.298865
2.02703	0.299304	0.299306
2.03153	0.299745	0.299748
2.03604	0.300185	0.300188
2.04054	0.300625	0.300628
2.04505	0.301064	0.301067
2.04955	0.301503	0.301506
2.05405	0.301941	0.301944
2.05856	0.302378	0.302381
2.06306	0.302815	0.302817
2.06757	0.303251	0.303254
2.07207	0.303686	0.303689
2.07658	0.304121	0.304124
2.08108	0.304555	0.304558
2.08559	0.304989	0.304991
2.09009	0.305422	0.305424
2.09459	0.305854	0.305857
2.0991	0.306286	0.306288
2.1036	0.306717	0.306719
2.10811	0.307147	0.30715
2.11261	0.307577	0.30758
2.11712	0.308006	0.308009
2.12162	0.308435	0.308438
2.12613	0.308863	0.308866
2.13063	0.309291	0.309293
2.13514	0.309717	0.30972
2.13964	0.310144	0.310147
2.14414	0.310569	0.310572
2.14865	0.310995	0.310997
2.15315	0.311419	0.311422
2.15766	0.311843	0.311846
2.16216	0.312267	0.312269
2.16667	0.312689	0.312692
2.17117	0.313112	0.313114
2.17568	0.313533	0.313536
2.18018	0.313955	0.313957
2.18468	0.314375	0.314378
2.18919	0.314795	0.314798
2.19369	0.315215	0.315217
2.1982	0.315633	0.315636
2.2027	0.316052	0.316055
2.20721	0.31647	0.316472
2.21171	0.316887	0.31689
2.21622	0.317303	0.317306
2.22072	0.31772	0.317722
2.22523	0.318135	0.318138
2.22973	0.31855	0.318553
2.23423	0.318965	0.318968
2.23874	0.319379	0.319382
2.24324	0.319792	0.319795
2.24775	0.320205	0.320208
2.25225	0.320617	0.32062
2.25676	0.321029	0.321032
2.26126	0.321441	0.321443
2.26577	0.321851	0.321854
2.27027	0.322262	0.322265
2.27477	0.322671	0.322674
2.27928	0.323081	0.323083
2.28378	0.323489	0.323492
2.28829	0.323897	0.3239
2.29279	0.324305	0.324308
2.2973	0.324712	0.324715
2.3018	0.325119	0.325122
2.30631	0.325525	0.325528
2.31081	0.325931	0.325934
2.31532	0.326336	0.326339
2.31982	0.326741	0.326743
2.32432	0.327145	0.327148
2.32883	0.327548	0.327551
2.33333	0.327951	0.327954
2.33784	0.328354	0.328357
2.34234	0.328756	0.328759
2.34685	0.329158	0.329161
2.35135	0.329559	0.329562
2.35586	0.32996	0.329963
2.36036	0.33036	0.330363
2.36486	0.33076	0.330763
2.36937	0.331159	0.331162
2.37387	0.331558	0.331561
2.37838	0.331956	0.331959
2.38288	0.332354	0.332357
2.38739	0.332751	0.332754
2.39189	0.333148	0.333151
2.3964	0.333544	0.333547
2.4009	0.33394	0.333943
2.40541	0.334336	0.334339
2.40991	0.33473	0.334733
2.41441	0.335125	0.335128
2.41892	0.335519	0.335522
2.42342	0.335913	0.335916
2.42793	0.336306	0.336309
2.43243	0.336698	0.336701
2.43694	0.337091	0.337094
2.44144	0.337482	0.337485
2.44595	0.337874	0.337877
2.45045	0.338264	0.338267
2.45495	0.338655	0.338658
2.45946	0.339045	0.339048
2.46396	0.339434	0.339437
2.46847	0.339823	0.339826
2.47297	0.340212	0.340215
2.47748	0.3406	0.340603
2.48198	0.340988	0.340991
2.48649	0.341375	0.341378
2.49099	0.341762	0.341765
2.4955	0.342148	0.342151
2.5	0.342534	0.342537
2.5045	0.34292	0.342923
2.50901	0.343305	0.343308
2.51351	0.343689	0.343692
2.51802	0.344074	0.344077
2.52252	0.344457	0.34446
2.52703	0.344841	0.344844
2.53153	0.345224	0.345227
2.53604	0.345606	0.345609
2.54054	0.345988	0.345991
2.54505	0.34637	0.346373
2.54955	0.346751	0.346754
2.55405	0.347132	0.347135
2.55856	0.347512	0.347516
2.56306	0.347892	0.347896
2.56757	0.348272	0.348275
2.57207	0.348651	0.348654
2.57658	0.34903	0.349033
2.58108	0.349408	0.349412
2.58559	0.349786	0.349789
2.59009	0.350164	0.350167
2.59459	0.350541	0.350544
2.5991	0.350918	0.350921
2.6036	0.351294	0.351297
2.60811	0.35167	0.351673
2.61261	0.352045	0.352049
2.61712	0.352421	0.352424
2.62162	0.352795	0.352798
2.62613	0.35317	0.353173
2.63063	0.353544	0.353547
2.63514	0.353917	0.35392
2.63964	0.35429	0.354293
2.64414	0.354663	0.354666
2.64865	0.355035	0.355038
2.65315	0.355407	0.35541
2.65766	0.355779	0.355782
2.66216	0.35615	0.356153
2.66667	0.356521	0.356524
2.67117	0.356891	0.356894
2.67568	0.357261	0.357264
2.68018	0.357631	0.357634
2.68468	0.358	0.358003
2.68919	0.358369	0.358372
2.69369	0.358738	0.358741
2.6982	0.359106	0.359109
2.7027	0.359473	0.359477
2.70721	0.359841	0.359844
2.71171	0.360208	0.360211
2.71622	0.360574	0.360578
2.72072	0.360941	0.360944
2.72523	0.361307	0.36131
2.72973	0.361672	0.361675
2.73423	0.362037	0.36204
2.73874	0.362402	0.362405
2.74324	0.362766	0.36277
2.74775	0.36313	0.363134
2.75225	0.363494	0.363497
2.75676	0.363857	0.363861
2.76126	0.36422	0.364224
2.76577	0.364583	0.364586
2.77027	0.364945	0.364948
2.77477	0.365307	0.36531
2.77928	0.365669	0.365672
2.78378	0.36603	0.366033
2.78829	0.36639	0.366394
2.79279	0.366751	0.366754
2.7973	0.367111	0.367114
2.8018	0.367471	0.367474
2.80631	0.36783	0.367833
2.81081	0.368189	0.368192
2.81532	0.368548	0.368551
2.81982	0.368906	0.368909
2.82432	0.369264	0.369267
2.82883	0.369622	0.369625
2.83333	0.369979	0.369982
2.83784	0.370336	0.370339
2.84234	0.370693	0.370696
2.84685	0.371049	0.371052
2.85135	0.371405	0.371408
2.85586	0.37176	0.371764
2.86036	0.372116	0.372119
2.86486	0.372471	0.372474
2.86937	0.372825	0.372828
2.87387	0.373179	0.373183
2.87838	0.373533	0.373537
2.88288	0.373887	0.37389
2.88739	0.37424	0.374243
2.89189	0.374593	0.374596
2.8964	0.374945	0.374949
2.9009	0.375298	0.375301
2.90541	0.37565	0.375653
2.90991	0.376001	0.376005
2.91441	0.376352	0.376356
2.91892	0.376703	0.376707
2.92342	0.377054	0.377057
2.92793	0.377404	0.377408
2.93243	0.377754	0.377758
2.93694	0.378104	0.378107
2.94144	0.378453	0.378456
2.94595	0.378802	0.378805
2.95045	0.379151	0.379154
2.95495	0.379499	0.379502
2.95946	0.379847	0.37985
2.96396	0.380195	0.380198
2.96847	0.380542	0.380545
2.97297	0.380889	0.380892
2.97748	0.381236	0.381239
2.98198	0.381582	0.381586
2.98649	0.381928	0.381932
2.99099	0.382274	0.382278
2.9955	0.38262	0.382623
3	0.382965	0.382968
3.0045	0.38331	0.383313
3.00901	0.383654	0.383658
3.01351	0.383998	0.384002
3.01802	0.384342	0.384346
3.02252	0.384686	0.384689
3.02703	0.385029	0.385033
3.03153	0.385372	0.385376
3.03604	0.385715	0.385718
3.04054	0.386057	0.386061
3.04505	0.386399	0.386403
3.04955	0.386741	0.386745
3.05405	0.387083	0.387086
3.05856	0.387424	0.387427
3.06306	0.387765	0.387768
3.06757	0.388105	0.388109
3.07207	0.388446	0.388449
3.07658	0.388786	0.388789
3.08108	0.389125	0.389129
3.08559	0.389465	0.389468
3.09009	0.389804	0.389807
3.09459	0.390143	0.390146
3.0991	0.390481	0.390485
3.1036	0.39082	0.390823
3.10811	0.391157	0.391161
3.11261	0.391495	0.391499
3.11712	0.391832	0.391836
3.12162	0.39217	0.392173
3.12613	0.392506	0.39251
3.13063	0.392843	0.392846
3.13514	0.393179	0.393182
3.13964	0.393515	0.393518
3.14414	0.39385	0.393854
3.14865	0.394186	0.394189
3.15315	0.394521	0.394524
3.15766	0.394856	0.394859
3.16216	0.39519	0.395194
3.16667	0.395524	0.395528
3.17117	0.395858	0.395862
3.17568	0.396192	0.396195
3.18018	0.396525	0.396529
3.18468	0.396858	0.396862
3.18919	0.397191	0.397195
3.19369	0.397524	0.397527
3.1982	0.397856	0.397859
3.2027	0.398188	0.398191
3.20721	0.398519	0.398523
3.21171	0.398851	0.398854
3.21622	0.399182	0.399186
3.22072	0.399513	0.399516
3.22523	0.399843	0.399847
3.22973	0.400174	0.400177
3.23423	0.400504	0.400507
3.23874	0.400834	0.400837
3.24324	0.401163	0.401167
3.24775	0.401492	0.401496
3.25225	0.401821	0.401825
3.25676	0.40215	0.402154
3.26126	0.402478	0.402482
3.26577	0.402807	0.40281
3.27027	0.403134	0.403138
3.27477	0.403462	0.403466
3.27928	0.403789	0.403793
3.28378	0.404116	0.40412
3.28829	0.404443	0.404447
3.29279	0.40477	0.404773
3.2973	0.405096	0.4051
3.3018	0.405422	0.405426
3.30631	0.405748	0.405752
3.31081	0.406073	0.406077
3.31532	0.406399	0.406402
3.31982	0.406724	0.406727
3.32432	0.407048	0.407052
3.32883	0.407373	0.407377
3.33333	0.407697	0.407701
3.33784	0.408021	0.408025
3.34234	0.408345	0.408348
3.34685	0.408668	0.408672
3.35135	0.408991	0.408995
3.35586	0.409314	0.409318
3.36036	0.409637	0.409641
3.36486	0.409959	0.409963
3.36937	0.410282	0.410285
3.37387	0.410604	0.410607
3.37838	0.410925	0.410929
3.38288	0.411247	0.41125
3.38739	0.411568	0.411571
3.39189	0.411889	0.411892
3.3964	0.412209	0.412213
3.4009	0.41253	0.412533
3.40541	0.41285	0.412854
3.40991	0.41317	0.413174
3.41441	0.413489	0.413493
3.41892	0.413809	0.413813
3.42342	0.414128	0.414132
3.42793	0.414447	0.414451
3.43243	0.414766	0.414769
3.43694	0.415084	0.415088
3.44144	0.415402	0.415406
3.44595	0.41572	0.415724
3.45045	0.416038	0.416042
3.45495	0.416355	0.416359
3.45946	0.416673	0.416676
3.46396	0.41699	0.416993
3.46847	0.417306	0.41731
3.47297	0.417623	0.417627
3.47748	0.417939	0.417943
3.48198	0.418255	0.418259
3.48649	0.418571	0.418575
3.49099	0.418886	0.41889
3.4955	0.419202	0.419206
3.5	0.419517	0.419521
3.5045	0.419832	0.419835
3.50901	0.420146	0.42015
3.51351	0.420461	0.420464
3.51802	0.420775	0.420779
3.52252	0.421089	0.421092
3.52703	0.421402	0.421406
3.53153	0.421716	0.42172
3.53604	0.422029	0.422033
3.54054	0.422342	0.422346
3.54505	0.422655	0.422658
3.54955	0.422967	0.422971
3.55405	0.423279	0.423283
3.55856	0.423591	0.423595
3.56306	0.423903	0.423907
3.56757	0.424215	0.424219
3.57207	0.424526	0.42453
3.57658	0.424837	0.424841
3.58108	0.425148	0.425152
3.58559	0.425459	0.425463
3.59009	0.425769	0.425773
3.59459	0.42608	0.426083
3.5991	0.42639	0.426393
3.6036	0.426699	0.426703
3.60811	0.427009	0.427013
3.61261	0.427318	0.427322
3.61712	0.427627	0.427631
3.62162	0.427936	0.42794
3.62613	0.428245	0.428249
3.63063	0.428553	0.428557
3.63514	0.428861	0.428865
3.63964	0.429169	0.429173
3.64414	0.429477	0.429481
3.64865	0.429785	0.429789
3.65315	0.430092	0.430096
3.65766	0.430399	0.430403
3.66216	0.430706	0.43071
3.66667	0.431013	0.431016
3.67117	0.431319	0.431323
3.67568	0.431625	0.431629
3.68018	0.431931	0.431935
3.68468	0.432237	0.432241
3.68919	0.432543	0.432547
3.69369	0.432848	0.432852
3.6982	0.433153	0.433157
3.7027	0.433458	0.433462
3.70721	0.433763	0.433767
3.71171	0.434067	0.434071
3.71622	0.434372	0.434376
3.72072	0.434676	0.43468
3.72523	0.43498	0.434983
3.72973	0.435283	0.435287
3.73423	0.435587	0.435591
3.73874	0.43589	0.435894
3.74324	0.436193	0.436197
3.74775	0.436496	0.4365
3.75225	0.436798	0.436802
3.75676	0.437101	0.437105
3.76126	0.437403	0.437407
3.76577	0.437705	0.437709
3.77027	0.438007	0.438011
3.77477	0.438308	0.438312
3.77928	0.438609	0.438613
3.78378	0.438911	0.438915
3.78829	0.439212	0.439215
3.79279	0.439512	0.439516
3.7973	0.439813	0.439817
3.8018	0.440113	0.440117
3.80631	0.440413	0.440417
3.81081	0.440713	0.440717
3.81532	0.441013	0.441017
3.81982	0.441312	0.441316
3.82432	0.441612	0.441616
3.82883	0.441911	0.441915
3.83333	0.44221	0.442214
3.83784	0.442508	0.442512
3.84234	0.442807	0.442811
3.84685	0.443105	0.443109
3.85135	0.443403	0.443407
3.85586	0.443701	0.443705
3.86036	0.443999	0.444003
3.86486	0.444296	0.4443
3.86937	0.444594	0.444598
3.87387	0.444891	0.444895
3.87838	0.445187	0.445191
3.88288	0.445484	0.445488
3.88739	0.445781	0.445785
3.89189	0.446077	0.446081
3.8964	0.446373	0.446377
3.9009	0.446669	0.446673
3.90541	0.446965	0.446969
3.90991	0.44726	0.447264
3.91441	0.447556	0.44756
3.91892	0.447851	0.447855
3.92342	0.448146	0.44815
3.92793	0.44844	0.448444
3.93243	0.448735	0.448739
3.93694	0.449029	0.449033
3.94144	0.449323	0.449327
3.94595	0.449617	0.449621
3.95045	0.449911	0.449915
3.95495	0.450205	0.450209
3.95946	0.450498	0.450502
3.96396	0.450791	0.450795
3.96847	0.451084	0.451088
3.97297	0.451377	0.451381
3.97748	0.45167	0.451674
3.98198	0.451962	0.451966
3.98649	0.452254	0.452258
3.99099	0.452546	0.452551
3.9955	0.452838	0.452842
4	0.45313	0.453134
4.0045	0.453422	0.453426
4.00901	0.453713	0.453717
4.01351	0.454004	0.454008
4.01802	0.454295	0.454299
4.02252	0.454586	0.45459
4.02703	0.454876	0.45488
4.03153	0.455167	0.455171
4.03604	0.455457	0.455461
4.04054	0.455747	0.455751
4.04505	0.456037	0.456041
4.04955	0.456326	0.45633
4.05405	0.456616	0.45662
4.05856	0.456905	0.456909
4.06306	0.457194	0.457198
4.06757	0.457483	0.457487
4.07207	0.457772	0.457776
4.07658	0.45806	0.458064
4.08108	0.458349	0.458353
4.08559	0.458637	0.458641
4.09009	0.458925	0.458929
4.09459	0.459213	0.459217
4.0991	0.4595	0.459504
4.1036	0.459788	0.459792
4.10811	0.460075	0.460079
4.11261	0.460362	0.460366
4.11712	0.460649	0.460653
4.12162	0.460936	0.46094
4.12613	0.461222	0.461226
4.13063	0.461509	0.461513
4.13514	0.461795	0.461799
4.13964	0.462081	0.462085
4.14414	0.462367	0.462371
4.14865	0.462652	0.462657
4.15315	0.462938	0.462942
4.15766	0.463223	0.463227
4.16216	0.463508	0.463513
4.16667	0.463793	0.463798
4.17117	0.464078	0.464082
4.17568	0.464363	0.464367
4.18018	0.464647	0.464651
4.18468	0.464932	0.464936
4.18919	0.465216	0.46522
4.19369	0.4655	0.465504
4.1982	0.465783	0.465787
4.2027	0.466067	0.466071
4.20721	0.46635	0.466354
4.21171	0.466634	0.466638
4.21622	0.466917	0.466921
4.22072	0.467199	0.467204
4.22523	0.467482	0.467486
4.22973	0.467765	0.467769
4.23423	0.468047	0.468051
4.23874	0.468329	0.468334
4.24324	0.468611	0.468616
4.24775	0.468893	0.468897
4.25225	0.469175	0.469179
4.25676	0.469456	0.469461
4.26126	0.469738	0.469742
4.26577	0.470019	0.470023
4.27027	0.4703	0.470304
4.27477	0.470581	0.470585
4.27928	0.470862	0.470866
4.28378	0.471142	0.471146
4.28829	0.471423	0.471427
4.29279	0.471703	0.471707
4.2973	0.471983	0.471987
4.3018	0.472263	0.472267
4.30631	0.472542	0.472547
4.31081	0.472822	0.472826
4.31532	0.473101	0.473105
4.31982	0.47338	0.473385
4.32432	0.473659	0.473664
4.32883	0.473938	0.473943
4.33333	0.474217	0.474221
4.33784	0.474496	0.4745
4.34234	0.474774	0.474778
4.34685	0.475052	0.475056
4.35135	0.47533	0.475334
4.35586	0.475608	0.475612
4.36036	0.475886	0.47589
4.36486	0.476163	0.476168
4.36937	0.476441	0.476445
4.37387	0.476718	0.476722
4.37838	0.476995	0.476999
4.38288	0.477272	0.477276
4.38739	0.477549	0.477553
4.39189	0.477825	0.47783
4.3964	0.478102	0.478106
4.4009	0.478378	0.478382
4.40541	0.478654	0.478658
4.40991	0.47893	0.478934
4.41441	0.479206	0.47921
4.41892	0.479482	0.479486
4.42342	0.479757	0.479761
4.42793	0.480032	0.480037
4.43243	0.480308	0.480312
4.43694	0.480583	0.480587
4.44144	0.480857	0.480862
4.44595	0.481132	0.481136
4.45045	0.481407	0.481411
4.45495	0.481681	0.481685
4.45946	0.481955	0.48196
4.46396	0.482229	0.482234
4.46847	0.482503	0.482508
4.47297	0.482777	0.482781
4.47748	0.483051	0.483055
4.48198	0.483324	0.483328
4.48649	0.483597	0.483602
4.49099	0.483871	0.483875
4.4955	0.484144	0.484148
4.5	0.484416	0.484421
4.5045	0.484689	0.484693
4.50901	0.484962	0.484966
4.51351	0.485234	0.485238
4.51802	0.485506	0.485511
4.52252	0.485778	0.485783
4.52703	0.48605	0.486055
4.53153	0.486322	0.486326
4.53604	0.486594	0.486598
4.54054	0.486865	0.486869
4.54505	0.487136	0.487141
4.54955	0.487407	0.487412
4.55405	0.487678	0.487683
4.55856	0.487949	0.487954
4.56306	0.48822	0.488224
4.56757	0.488491	0.488495
4.57207	0.488761	0.488765
4.57658	0.489031	0.489036
4.58108	0.489301	0.489306
4.58559	0.489571	0.489576
4.59009	0.489841	0.489846
4.59459	0.490111	0.490115
4.5991	0.49038	0.490385
4.6036	0.49065	0.490654
4.60811	0.490919	0.490923
4.61261	0.491188	0.491192
4.61712	0.491457	0.491461
4.62162	0.491726	0.49173
4.62613	0.491994	0.491999
4.63063	0.492263	0.492267
4.63514	0.492531	0.492536
4.63964	0.492799	0.492804
4.64414	0.493067	0.493072
4.64865	0.493335	0.49334
4.65315	0.493603	0.493607
4.65766	0.493871	0.493875
4.66216	0.494138	0.494143
4.66667	0.494405	0.49441
4.67117	0.494673	0.494677
4.67568	0.49494	0.494944
4.68018	0.495206	0.495211
4.68468	0.495473	0.495478
4.68919	0.49574	0.495744
4.69369	0.496006	0.496011
4.6982	0.496273	0.496277
4.7027	0.496539	0.496543
4.70721	0.496805	0.496809
4.71171	0.497071	0.497075
4.71622	0.497336	0.497341
4.72072	0.497602	0.497606
4.72523	0.497867	0.497872
4.72973	0.498133	0.498137
4.73423	0.498398	0.498402
4.73874	0.498663	0.498667
4.74324	0.498928	0.498932
4.74775	0.499193	0.499197
4.75225	0.499457	0.499462
4.75676	0.499722	0.499726
4.76126	0.499986	0.499991
4.76577	0.50025	0.500255
4.77027	0.500514	0.500519
4.77477	0.500778	0.500783
4.77928	0.501042	0.501046
4.78378	0.501306	0.50131
4.78829	0.501569	0.501574
4.79279	0.501832	0.501837
4.7973	0.502096	0.5021
4.8018	0.502359	0.502363
4.80631	0.502622	0.502626
4.81081	0.502885	0.502889
4.81532	0.503147	0.503152
4.81982	0.50341	0.503414
4.82432	0.503672	0.503677
4.82883	0.503934	0.503939
4.83333	0.504197	0.504201
4.83784	0.504459	0.504463
4.84234	0.50472	0.504725
4.84685	0.504982	0.504987
4.85135	0.505244	0.505248
4.85586	0.505505	0.50551
4.86036	0.505766	0.505771
4.86486	0.506028	0.506032
4.86937	0.506289	0.506293
4.87387	0.50655	0.506554
4.87838	0.50681	0.506815
4.88288	0.507071	0.507076
4.88739	0.507331	0.507336
4.89189	0.507592	0.507596
4.8964	0.507852	0.507857
4.9009	0.508112	0.508117
4.90541	0.508372	0.508377
4.90991	0.508632	0.508637
4.91441	0.508892	0.508896
4.91892	0.509151	0.509156
4.92342	0.509411	0.509415
4.92793	0.50967	0.509675
4.93243	0.509929	0.509934
4.93694	0.510188	0.510193
4.94144	0.510447	0.510452
4.94595	0.510706	0.510711
4.95045	0.510965	0.510969
4.95495	0.511223	0.511228
4.95946	0.511481	0.511486
4.96396	0.51174	0.511744
4.96847	0.511998	0.512002
4.97297	0.512256	0.51226
4.97748	0.512514	0.512518
4.98198	0.512771	0.512776
4.98649	0.513029	0.513034
4.99099	0.513287	0.513291
4.9955	0.513544	0.513549
5	0.513801	0.513806
