# Supplementary material for: Open-channel microfluidics via resonant wireless power transfer
Source: Nat Commun. 2022 Apr 6;13:1869. doi: 10.1038/s41467-022-29405-2 (PMC8987052; doi:10.1038/s41467-022-29405-2)
Supplement: Supplementary file 9 — Source Data [file 41467_2022_29405_MOESM9_ESM.zip › Source Data/FigS8_CMF_TheoryCurves.xlsx]

## Sheet: Sheet1
Frequency (Hz)	re{CMF} - DI	re{CMF} - PBS
10	0.928571	-0.490066
10.0254	0.928571	-0.490066
10.0508	0.928571	-0.490066
10.0763	0.928571	-0.490066
10.1018	0.928571	-0.490066
10.1275	0.928571	-0.490066
10.1531	0.928571	-0.490066
10.1789	0.928571	-0.490066
10.2047	0.928571	-0.490066
10.2306	0.928571	-0.490066
10.2565	0.928571	-0.490066
10.2826	0.928571	-0.490066
10.3086	0.928571	-0.490066
10.3348	0.928571	-0.490066
10.361	0.928571	-0.490066
10.3873	0.928571	-0.490066
10.4136	0.928571	-0.490066
10.44	0.928571	-0.490066
10.4665	0.928571	-0.490066
10.4931	0.928571	-0.490066
10.5197	0.928571	-0.490066
10.5464	0.928571	-0.490066
10.5731	0.928571	-0.490066
10.5999	0.928571	-0.490066
10.6268	0.928571	-0.490066
10.6538	0.928571	-0.490066
10.6808	0.928571	-0.490066
10.7079	0.928571	-0.490066
10.735	0.928571	-0.490066
10.7623	0.928571	-0.490066
10.7895	0.928571	-0.490066
10.8169	0.928571	-0.490066
10.8443	0.928571	-0.490066
10.8719	0.928571	-0.490066
10.8994	0.928571	-0.490066
10.9271	0.928571	-0.490066
10.9548	0.928571	-0.490066
10.9826	0.928571	-0.490066
11.0104	0.928571	-0.490066
11.0384	0.928571	-0.490066
11.0663	0.928571	-0.490066
11.0944	0.928571	-0.490066
11.1226	0.928571	-0.490066
11.1508	0.928571	-0.490066
11.179	0.928571	-0.490066
11.2074	0.928571	-0.490066
11.2358	0.928571	-0.490066
11.2643	0.928571	-0.490066
11.2929	0.928571	-0.490066
11.3215	0.928571	-0.490066
11.3503	0.928571	-0.490066
11.379	0.928571	-0.490066
11.4079	0.928571	-0.490066
11.4368	0.928571	-0.490066
11.4658	0.928571	-0.490066
11.4949	0.928571	-0.490066
11.5241	0.928571	-0.490066
11.5533	0.928571	-0.490066
11.5826	0.928571	-0.490066
11.612	0.928571	-0.490066
11.6414	0.928571	-0.490066
11.671	0.928571	-0.490066
11.7006	0.928571	-0.490066
11.7302	0.928571	-0.490066
11.76	0.928571	-0.490066
11.7898	0.928571	-0.490066
11.8197	0.928571	-0.490066
11.8497	0.928571	-0.490066
11.8798	0.928571	-0.490066
11.9099	0.928571	-0.490066
11.9401	0.928571	-0.490066
11.9704	0.928571	-0.490066
12.0007	0.928571	-0.490066
12.0312	0.928571	-0.490066
12.0617	0.928571	-0.490066
12.0923	0.928571	-0.490066
12.123	0.928571	-0.490066
12.1537	0.928571	-0.490066
12.1845	0.928571	-0.490066
12.2154	0.928571	-0.490066
12.2464	0.928571	-0.490066
12.2775	0.928571	-0.490066
12.3086	0.928571	-0.490066
12.3398	0.928571	-0.490066
12.3711	0.928571	-0.490066
12.4025	0.928571	-0.490066
12.434	0.928571	-0.490066
12.4655	0.928571	-0.490066
12.4971	0.928571	-0.490066
12.5288	0.928571	-0.490066
12.5606	0.928571	-0.490066
12.5924	0.928571	-0.490066
12.6244	0.928571	-0.490066
12.6564	0.928571	-0.490066
12.6885	0.928571	-0.490066
12.7207	0.928571	-0.490066
12.7529	0.928571	-0.490066
12.7853	0.928571	-0.490066
12.8177	0.928571	-0.490066
12.8502	0.928571	-0.490066
12.8828	0.928571	-0.490066
12.9155	0.928571	-0.490066
12.9483	0.928571	-0.490066
12.9811	0.928571	-0.490066
13.014	0.928571	-0.490066
13.047	0.928571	-0.490066
13.0801	0.928571	-0.490066
13.1133	0.928571	-0.490066
13.1466	0.928571	-0.490066
13.1799	0.928571	-0.490066
13.2133	0.928571	-0.490066
13.2468	0.928571	-0.490066
13.2804	0.928571	-0.490066
13.3141	0.928571	-0.490066
13.3479	0.928571	-0.490066
13.3817	0.928571	-0.490066
13.4157	0.928571	-0.490066
13.4497	0.928571	-0.490066
13.4838	0.928571	-0.490066
13.518	0.928571	-0.490066
13.5523	0.928571	-0.490066
13.5867	0.928571	-0.490066
13.6211	0.928571	-0.490066
13.6557	0.928571	-0.490066
13.6903	0.928571	-0.490066
13.725	0.928571	-0.490066
13.7599	0.928571	-0.490066
13.7948	0.928571	-0.490066
13.8297	0.928571	-0.490066
13.8648	0.928571	-0.490066
13.9	0.928571	-0.490066
13.9352	0.928571	-0.490066
13.9706	0.928571	-0.490066
14.006	0.928571	-0.490066
14.0415	0.928571	-0.490066
14.0772	0.928571	-0.490066
14.1129	0.928571	-0.490066
14.1487	0.928571	-0.490066
14.1845	0.928571	-0.490066
14.2205	0.928571	-0.490066
14.2566	0.928571	-0.490066
14.2927	0.928571	-0.490066
14.329	0.928571	-0.490066
14.3653	0.928571	-0.490066
14.4018	0.928571	-0.490066
14.4383	0.928571	-0.490066
14.4749	0.928571	-0.490066
14.5116	0.928571	-0.490066
14.5484	0.928571	-0.490066
14.5853	0.928571	-0.490066
14.6223	0.928571	-0.490066
14.6594	0.928571	-0.490066
14.6966	0.928571	-0.490066
14.7339	0.928571	-0.490066
14.7712	0.928571	-0.490066
14.8087	0.928571	-0.490066
14.8463	0.928571	-0.490066
14.8839	0.928571	-0.490066
14.9217	0.928571	-0.490066
14.9595	0.928571	-0.490066
14.9975	0.928571	-0.490066
15.0355	0.928571	-0.490066
15.0736	0.928571	-0.490066
15.1119	0.928571	-0.490066
15.1502	0.928571	-0.490066
15.1886	0.928571	-0.490066
15.2271	0.928571	-0.490066
15.2658	0.928571	-0.490066
15.3045	0.928571	-0.490066
15.3433	0.928571	-0.490066
15.3822	0.928571	-0.490066
15.4212	0.928571	-0.490066
15.4603	0.928571	-0.490066
15.4995	0.928571	-0.490066
15.5389	0.928571	-0.490066
15.5783	0.928571	-0.490066
15.6178	0.928571	-0.490066
15.6574	0.928571	-0.490066
15.6971	0.928571	-0.490066
15.7369	0.928571	-0.490066
15.7768	0.928571	-0.490066
15.8168	0.928571	-0.490066
15.857	0.928571	-0.490066
15.8972	0.928571	-0.490066
15.9375	0.928571	-0.490066
15.9779	0.928571	-0.490066
16.0184	0.928571	-0.490066
16.0591	0.928571	-0.490066
16.0998	0.928571	-0.490066
16.1406	0.928571	-0.490066
16.1816	0.928571	-0.490066
16.2226	0.928571	-0.490066
16.2638	0.928571	-0.490066
16.305	0.928571	-0.490066
16.3464	0.928571	-0.490066
16.3878	0.928571	-0.490066
16.4294	0.928571	-0.490066
16.4711	0.928571	-0.490066
16.5128	0.928571	-0.490066
16.5547	0.928571	-0.490066
16.5967	0.928571	-0.490066
16.6388	0.928571	-0.490066
16.681	0.928571	-0.490066
16.7233	0.928571	-0.490066
16.7657	0.928571	-0.490066
16.8083	0.928571	-0.490066
16.8509	0.928571	-0.490066
16.8936	0.928571	-0.490066
16.9365	0.928571	-0.490066
16.9794	0.928571	-0.490066
17.0225	0.928571	-0.490066
17.0657	0.928571	-0.490066
17.1089	0.928571	-0.490066
17.1523	0.928571	-0.490066
17.1958	0.928571	-0.490066
17.2395	0.928571	-0.490066
17.2832	0.928571	-0.490066
17.327	0.928571	-0.490066
17.371	0.928571	-0.490066
17.415	0.928571	-0.490066
17.4592	0.928571	-0.490066
17.5035	0.928571	-0.490066
17.5479	0.928571	-0.490066
17.5924	0.928571	-0.490066
17.637	0.928571	-0.490066
17.6817	0.928571	-0.490066
17.7266	0.928571	-0.490066
17.7715	0.928571	-0.490066
17.8166	0.928571	-0.490066
17.8618	0.928571	-0.490066
17.9071	0.928571	-0.490066
17.9525	0.928571	-0.490066
17.9981	0.928571	-0.490066
18.0437	0.928571	-0.490066
18.0895	0.928571	-0.490066
18.1353	0.928571	-0.490066
18.1813	0.928571	-0.490066
18.2275	0.928571	-0.490066
18.2737	0.928571	-0.490066
18.32	0.928571	-0.490066
18.3665	0.928571	-0.490066
18.4131	0.928571	-0.490066
18.4598	0.928571	-0.490066
18.5066	0.928571	-0.490066
18.5535	0.928571	-0.490066
18.6006	0.928571	-0.490066
18.6478	0.928571	-0.490066
18.6951	0.928571	-0.490066
18.7425	0.928571	-0.490066
18.79	0.928571	-0.490066
18.8377	0.928571	-0.490066
18.8855	0.928571	-0.490066
18.9334	0.928571	-0.490066
18.9814	0.928571	-0.490066
19.0295	0.928571	-0.490066
19.0778	0.928571	-0.490066
19.1262	0.928571	-0.490066
19.1747	0.928571	-0.490066
19.2233	0.928571	-0.490066
19.2721	0.928571	-0.490066
19.321	0.928571	-0.490066
19.37	0.928571	-0.490066
19.4191	0.928571	-0.490066
19.4683	0.928571	-0.490066
19.5177	0.928571	-0.490066
19.5672	0.928571	-0.490066
19.6168	0.928571	-0.490066
19.6666	0.928571	-0.490066
19.7165	0.928571	-0.490066
19.7665	0.928571	-0.490066
19.8166	0.928571	-0.490066
19.8669	0.928571	-0.490066
19.9173	0.928571	-0.490066
19.9678	0.928571	-0.490066
20.0184	0.928571	-0.490066
20.0692	0.928571	-0.490066
20.1201	0.928571	-0.490066
20.1711	0.928571	-0.490066
20.2223	0.928571	-0.490066
20.2736	0.928571	-0.490066
20.325	0.928571	-0.490066
20.3766	0.928571	-0.490066
20.4282	0.928571	-0.490066
20.4801	0.928571	-0.490066
20.532	0.928571	-0.490066
20.5841	0.928571	-0.490066
20.6363	0.928571	-0.490066
20.6886	0.928571	-0.490066
20.7411	0.928571	-0.490066
20.7937	0.928571	-0.490066
20.8464	0.928571	-0.490066
20.8993	0.928571	-0.490066
20.9523	0.928571	-0.490066
21.0055	0.928571	-0.490066
21.0587	0.928571	-0.490066
21.1121	0.928571	-0.490066
21.1657	0.928571	-0.490066
21.2194	0.928571	-0.490066
21.2732	0.928571	-0.490066
21.3272	0.928571	-0.490066
21.3812	0.928571	-0.490066
21.4355	0.928571	-0.490066
21.4898	0.928571	-0.490066
21.5443	0.928571	-0.490066
21.599	0.928571	-0.490066
21.6538	0.928571	-0.490066
21.7087	0.928571	-0.490066
21.7638	0.928571	-0.490066
21.819	0.928571	-0.490066
21.8743	0.928571	-0.490066
21.9298	0.928571	-0.490066
21.9854	0.928571	-0.490066
22.0412	0.928571	-0.490066
22.0971	0.928571	-0.490066
22.1531	0.928571	-0.490066
22.2093	0.928571	-0.490066
22.2656	0.928571	-0.490066
22.3221	0.928571	-0.490066
22.3787	0.928571	-0.490066
22.4355	0.928571	-0.490066
22.4924	0.928571	-0.490066
22.5494	0.928571	-0.490066
22.6066	0.928571	-0.490066
22.6639	0.928571	-0.490066
22.7214	0.928571	-0.490066
22.7791	0.928571	-0.490066
22.8368	0.928571	-0.490066
22.8948	0.928571	-0.490066
22.9528	0.928571	-0.490066
23.011	0.928571	-0.490066
23.0694	0.928571	-0.490066
23.1279	0.928571	-0.490066
23.1866	0.928571	-0.490066
23.2454	0.928571	-0.490066
23.3043	0.928571	-0.490066
23.3634	0.928571	-0.490066
23.4227	0.928571	-0.490066
23.4821	0.928571	-0.490066
23.5417	0.928571	-0.490066
23.6014	0.928571	-0.490066
23.6612	0.928571	-0.490066
23.7212	0.928571	-0.490066
23.7814	0.928571	-0.490066
23.8417	0.928571	-0.490066
23.9022	0.928571	-0.490066
23.9628	0.928571	-0.490066
24.0236	0.928571	-0.490066
24.0845	0.928571	-0.490066
24.1456	0.928571	-0.490066
24.2069	0.928571	-0.490066
24.2683	0.928571	-0.490066
24.3298	0.928571	-0.490066
24.3915	0.928571	-0.490066
24.4534	0.928571	-0.490066
24.5154	0.928571	-0.490066
24.5776	0.928571	-0.490066
24.6399	0.928571	-0.490066
24.7024	0.928571	-0.490066
24.7651	0.928571	-0.490066
24.8279	0.928571	-0.490066
24.8908	0.928571	-0.490066
24.954	0.928571	-0.490066
25.0173	0.928571	-0.490066
25.0807	0.928571	-0.490066
25.1443	0.928571	-0.490066
25.2081	0.928571	-0.490066
25.272	0.928571	-0.490066
25.3361	0.928571	-0.490066
25.4004	0.928571	-0.490066
25.4648	0.928571	-0.490066
25.5294	0.928571	-0.490066
25.5942	0.928571	-0.490066
25.6591	0.928571	-0.490066
25.7242	0.928571	-0.490066
25.7894	0.928571	-0.490066
25.8548	0.928571	-0.490066
25.9204	0.928571	-0.490066
25.9861	0.928571	-0.490066
26.052	0.928571	-0.490066
26.1181	0.928571	-0.490066
26.1844	0.928571	-0.490066
26.2508	0.928571	-0.490066
26.3173	0.928571	-0.490066
26.3841	0.928571	-0.490066
26.451	0.928571	-0.490066
26.5181	0.928571	-0.490066
26.5854	0.928571	-0.490066
26.6528	0.928571	-0.490066
26.7204	0.928571	-0.490066
26.7882	0.928571	-0.490066
26.8561	0.928571	-0.490066
26.9242	0.928571	-0.490066
26.9925	0.928571	-0.490066
27.061	0.928571	-0.490066
27.1296	0.928571	-0.490066
27.1984	0.928571	-0.490066
27.2674	0.928571	-0.490066
27.3365	0.928571	-0.490066
27.4059	0.928571	-0.490066
27.4754	0.928571	-0.490066
27.5451	0.928571	-0.490066
27.6149	0.928571	-0.490066
27.685	0.928571	-0.490066
27.7552	0.928571	-0.490066
27.8256	0.928571	-0.490066
27.8962	0.928571	-0.490066
27.9669	0.928571	-0.490066
28.0379	0.928571	-0.490066
28.109	0.928571	-0.490066
28.1803	0.928571	-0.490066
28.2517	0.928571	-0.490066
28.3234	0.928571	-0.490066
28.3952	0.928571	-0.490066
28.4672	0.928571	-0.490066
28.5394	0.928571	-0.490066
28.6118	0.928571	-0.490066
28.6844	0.928571	-0.490066
28.7572	0.928571	-0.490066
28.8301	0.928571	-0.490066
28.9032	0.928571	-0.490066
28.9765	0.928571	-0.490066
29.05	0.928571	-0.490066
29.1237	0.928571	-0.490066
29.1976	0.928571	-0.490066
29.2716	0.928571	-0.490066
29.3459	0.928571	-0.490066
29.4203	0.928571	-0.490066
29.4949	0.928571	-0.490066
29.5697	0.928571	-0.490066
29.6447	0.928571	-0.490066
29.7199	0.928571	-0.490066
29.7953	0.928571	-0.490066
29.8708	0.928571	-0.490066
29.9466	0.928571	-0.490066
30.0226	0.928571	-0.490066
30.0987	0.928571	-0.490066
30.175	0.928571	-0.490066
30.2516	0.928571	-0.490066
30.3283	0.928571	-0.490066
30.4052	0.928571	-0.490066
30.4823	0.928571	-0.490066
30.5597	0.928571	-0.490066
30.6372	0.928571	-0.490066
30.7149	0.928571	-0.490066
30.7928	0.928571	-0.490066
30.8709	0.928571	-0.490066
30.9492	0.928571	-0.490066
31.0277	0.928571	-0.490066
31.1064	0.928571	-0.490066
31.1853	0.928571	-0.490066
31.2644	0.928571	-0.490066
31.3437	0.928571	-0.490066
31.4232	0.928571	-0.490066
31.5028	0.928571	-0.490066
31.5828	0.928571	-0.490066
31.6629	0.928571	-0.490066
31.7432	0.928571	-0.490066
31.8237	0.928571	-0.490066
31.9044	0.928571	-0.490066
31.9853	0.928571	-0.490066
32.0664	0.928571	-0.490066
32.1478	0.928571	-0.490066
32.2293	0.928571	-0.490066
32.311	0.928571	-0.490066
32.393	0.928571	-0.490066
32.4751	0.928571	-0.490066
32.5575	0.928571	-0.490066
32.6401	0.928571	-0.490066
32.7229	0.928571	-0.490066
32.8059	0.928571	-0.490066
32.8891	0.928571	-0.490066
32.9725	0.928571	-0.490066
33.0561	0.928571	-0.490066
33.14	0.928571	-0.490066
33.224	0.928571	-0.490066
33.3083	0.928571	-0.490066
33.3928	0.928571	-0.490066
33.4775	0.928571	-0.490066
33.5624	0.928571	-0.490066
33.6475	0.928571	-0.490066
33.7328	0.928571	-0.490066
33.8184	0.928571	-0.490066
33.9042	0.928571	-0.490066
33.9902	0.928571	-0.490066
34.0764	0.928571	-0.490066
34.1628	0.928571	-0.490066
34.2494	0.928571	-0.490066
34.3363	0.928571	-0.490066
34.4234	0.928571	-0.490066
34.5107	0.928571	-0.490066
34.5982	0.928571	-0.490066
34.686	0.928571	-0.490066
34.774	0.928571	-0.490066
34.8622	0.928571	-0.490066
34.9506	0.928571	-0.490066
35.0392	0.928571	-0.490066
35.1281	0.928571	-0.490066
35.2172	0.928571	-0.490066
35.3065	0.928571	-0.490066
35.3961	0.928571	-0.490066
35.4858	0.928571	-0.490066
35.5758	0.928571	-0.490066
35.6661	0.928571	-0.490066
35.7565	0.928571	-0.490066
35.8472	0.928571	-0.490066
35.9381	0.928571	-0.490066
36.0293	0.928571	-0.490066
36.1207	0.928571	-0.490066
36.2123	0.928571	-0.490066
36.3041	0.928571	-0.490066
36.3962	0.928571	-0.490066
36.4885	0.928571	-0.490066
36.5811	0.928571	-0.490066
36.6738	0.928571	-0.490066
36.7669	0.928571	-0.490066
36.8601	0.928571	-0.490066
36.9536	0.928571	-0.490066
37.0473	0.928571	-0.490066
37.1413	0.928571	-0.490066
37.2355	0.928571	-0.490066
37.3299	0.928571	-0.490066
37.4246	0.928571	-0.490066
37.5195	0.928571	-0.490066
37.6147	0.928571	-0.490066
37.7101	0.928571	-0.490066
37.8057	0.928571	-0.490066
37.9016	0.928571	-0.490066
37.9978	0.928571	-0.490066
38.0941	0.928571	-0.490066
38.1908	0.928571	-0.490066
38.2876	0.928571	-0.490066
38.3847	0.928571	-0.490066
38.4821	0.928571	-0.490066
38.5797	0.928571	-0.490066
38.6775	0.928571	-0.490066
38.7756	0.928571	-0.490066
38.874	0.928571	-0.490066
38.9726	0.928571	-0.490066
39.0714	0.928571	-0.490066
39.1705	0.928571	-0.490066
39.2699	0.928571	-0.490066
39.3695	0.928571	-0.490066
39.4693	0.928571	-0.490066
39.5694	0.928571	-0.490066
39.6698	0.928571	-0.490066
39.7704	0.928571	-0.490066
39.8713	0.928571	-0.490066
39.9724	0.928571	-0.490066
40.0738	0.928571	-0.490066
40.1754	0.928571	-0.490066
40.2773	0.928571	-0.490066
40.3795	0.928571	-0.490066
40.4819	0.928571	-0.490066
40.5846	0.928571	-0.490066
40.6875	0.928571	-0.490066
40.7907	0.928571	-0.490066
40.8941	0.928571	-0.490066
40.9979	0.928571	-0.490066
41.1019	0.928571	-0.490066
41.2061	0.928571	-0.490066
41.3106	0.928571	-0.490066
41.4154	0.928571	-0.490066
41.5204	0.928571	-0.490066
41.6257	0.928571	-0.490066
41.7313	0.928571	-0.490066
41.8372	0.928571	-0.490066
41.9433	0.928571	-0.490066
42.0496	0.928571	-0.490066
42.1563	0.928571	-0.490066
42.2632	0.928571	-0.490066
42.3704	0.928571	-0.490066
42.4779	0.928571	-0.490066
42.5856	0.928571	-0.490066
42.6936	0.928571	-0.490066
42.8019	0.928571	-0.490066
42.9105	0.928571	-0.490066
43.0193	0.928571	-0.490066
43.1284	0.928571	-0.490066
43.2378	0.928571	-0.490066
43.3475	0.928571	-0.490066
43.4574	0.928571	-0.490066
43.5676	0.928571	-0.490066
43.6781	0.928571	-0.490066
43.7889	0.928571	-0.490066
43.9	0.928571	-0.490066
44.0113	0.928571	-0.490066
44.1229	0.928571	-0.490066
44.2349	0.928571	-0.490066
44.347	0.928571	-0.490066
44.4595	0.928571	-0.490066
44.5723	0.928571	-0.490066
44.6853	0.928571	-0.490066
44.7987	0.928571	-0.490066
44.9123	0.928571	-0.490066
45.0262	0.928571	-0.490066
45.1404	0.928571	-0.490066
45.2549	0.928571	-0.490066
45.3697	0.928571	-0.490066
45.4847	0.928571	-0.490066
45.6001	0.928571	-0.490066
45.7158	0.928571	-0.490066
45.8317	0.928571	-0.490066
45.948	0.928571	-0.490066
46.0645	0.928571	-0.490066
46.1813	0.928571	-0.490066
46.2985	0.928571	-0.490066
46.4159	0.928571	-0.490066
46.5336	0.928571	-0.490066
46.6516	0.928571	-0.490066
46.77	0.928571	-0.490066
46.8886	0.928571	-0.490066
47.0075	0.928571	-0.490066
47.1267	0.928571	-0.490066
47.2463	0.928571	-0.490066
47.3661	0.928571	-0.490066
47.4862	0.928571	-0.490066
47.6067	0.928571	-0.490066
47.7274	0.928571	-0.490066
47.8485	0.928571	-0.490066
47.9698	0.928571	-0.490066
48.0915	0.928571	-0.490066
48.2135	0.928571	-0.490066
48.3357	0.928571	-0.490066
48.4583	0.928571	-0.490066
48.5812	0.928571	-0.490066
48.7045	0.928571	-0.490066
48.828	0.928571	-0.490066
48.9518	0.928571	-0.490066
49.076	0.928571	-0.490066
49.2005	0.928571	-0.490066
49.3253	0.928571	-0.490066
49.4504	0.928571	-0.490066
49.5758	0.928571	-0.490066
49.7015	0.928571	-0.490066
49.8276	0.928571	-0.490066
49.954	0.928571	-0.490066
50.0807	0.928571	-0.490066
50.2077	0.928571	-0.490066
50.335	0.928571	-0.490066
50.4627	0.928571	-0.490066
50.5907	0.928571	-0.490066
50.719	0.928571	-0.490066
50.8476	0.928571	-0.490066
50.9766	0.928571	-0.490066
51.1059	0.928571	-0.490066
51.2355	0.928571	-0.490066
51.3654	0.928571	-0.490066
51.4957	0.928571	-0.490066
51.6263	0.928571	-0.490066
51.7573	0.928571	-0.490066
51.8885	0.928571	-0.490066
52.0202	0.928571	-0.490066
52.1521	0.928571	-0.490066
52.2844	0.928571	-0.490066
52.417	0.928571	-0.490066
52.5499	0.928571	-0.490066
52.6832	0.928571	-0.490066
52.8168	0.928571	-0.490066
52.9508	0.928571	-0.490066
53.0851	0.928571	-0.490066
53.2197	0.928571	-0.490066
53.3547	0.928571	-0.490066
53.49	0.928571	-0.490066
53.6257	0.928571	-0.490066
53.7617	0.928571	-0.490066
53.8981	0.928571	-0.490066
54.0348	0.928571	-0.490066
54.1718	0.928571	-0.490066
54.3092	0.928571	-0.490066
54.447	0.928571	-0.490066
54.585	0.928571	-0.490066
54.7235	0.928571	-0.490066
54.8623	0.928571	-0.490066
55.0014	0.928571	-0.490066
55.1409	0.928571	-0.490066
55.2808	0.928571	-0.490066
55.421	0.928571	-0.490066
55.5616	0.928571	-0.490066
55.7025	0.928571	-0.490066
55.8438	0.928571	-0.490066
55.9854	0.928571	-0.490066
56.1274	0.928571	-0.490066
56.2698	0.928571	-0.490066
56.4125	0.928571	-0.490066
56.5556	0.928571	-0.490066
56.699	0.928571	-0.490066
56.8428	0.928571	-0.490066
56.987	0.928571	-0.490066
57.1315	0.928571	-0.490066
57.2764	0.928571	-0.490066
57.4217	0.928571	-0.490066
57.5673	0.928571	-0.490066
57.7133	0.928571	-0.490066
57.8597	0.928571	-0.490066
58.0065	0.928571	-0.490066
58.1536	0.928571	-0.490066
58.3011	0.928571	-0.490066
58.4489	0.928571	-0.490066
58.5972	0.928571	-0.490066
58.7458	0.928571	-0.490066
58.8948	0.928571	-0.490066
59.0442	0.928571	-0.490066
59.1939	0.928571	-0.490066
59.3441	0.928571	-0.490066
59.4946	0.928571	-0.490066
59.6455	0.928571	-0.490066
59.7968	0.928571	-0.490066
59.9484	0.928571	-0.490066
60.1005	0.928571	-0.490066
60.2529	0.928571	-0.490066
60.4057	0.928571	-0.490066
60.5589	0.928571	-0.490066
60.7125	0.928571	-0.490066
60.8665	0.928571	-0.490066
61.0209	0.928571	-0.490066
61.1757	0.928571	-0.490066
61.3308	0.928571	-0.490066
61.4864	0.928571	-0.490066
61.6423	0.928571	-0.490066
61.7987	0.928571	-0.490066
61.9554	0.928571	-0.490066
62.1125	0.928571	-0.490066
62.2701	0.928571	-0.490066
62.428	0.928571	-0.490066
62.5864	0.928571	-0.490066
62.7451	0.928571	-0.490066
62.9042	0.928571	-0.490066
63.0638	0.928571	-0.490066
63.2237	0.928571	-0.490066
63.3841	0.928571	-0.490066
63.5448	0.928571	-0.490066
63.706	0.928571	-0.490066
63.8676	0.928571	-0.490066
64.0296	0.928571	-0.490066
64.192	0.928571	-0.490066
64.3548	0.928571	-0.490066
64.518	0.928571	-0.490066
64.6816	0.928571	-0.490066
64.8457	0.928571	-0.490066
65.0102	0.928571	-0.490066
65.1751	0.928571	-0.490066
65.3404	0.928571	-0.490066
65.5061	0.928571	-0.490066
65.6722	0.928571	-0.490066
65.8388	0.928571	-0.490066
66.0058	0.928571	-0.490066
66.1732	0.928571	-0.490066
66.341	0.928571	-0.490066
66.5093	0.928571	-0.490066
66.678	0.928571	-0.490066
66.8471	0.928571	-0.490066
67.0166	0.928571	-0.490066
67.1866	0.928571	-0.490066
67.357	0.928571	-0.490066
67.5279	0.928571	-0.490066
67.6991	0.928571	-0.490066
67.8708	0.928571	-0.490066
68.043	0.928571	-0.490066
68.2156	0.928571	-0.490066
68.3886	0.928571	-0.490066
68.562	0.928571	-0.490066
68.7359	0.928571	-0.490066
68.9103	0.928571	-0.490066
69.085	0.928571	-0.490066
69.2602	0.928571	-0.490066
69.4359	0.928571	-0.490066
69.612	0.928571	-0.490066
69.7886	0.928571	-0.490066
69.9656	0.928571	-0.490066
70.143	0.928571	-0.490066
70.3209	0.928571	-0.490066
70.4993	0.928571	-0.490066
70.6781	0.928571	-0.490066
70.8574	0.928571	-0.490066
71.0371	0.928571	-0.490066
71.2173	0.928571	-0.490066
71.3979	0.928571	-0.490066
71.579	0.928571	-0.490066
71.7605	0.928571	-0.490066
71.9425	0.928571	-0.490066
72.125	0.928571	-0.490066
72.3079	0.928571	-0.490066
72.4913	0.928571	-0.490066
72.6752	0.928571	-0.490066
72.8595	0.928571	-0.490066
73.0443	0.928571	-0.490066
73.2296	0.928571	-0.490066
73.4153	0.928571	-0.490066
73.6015	0.928571	-0.490066
73.7882	0.928571	-0.490066
73.9753	0.928571	-0.490066
74.163	0.928571	-0.490066
74.3511	0.928571	-0.490066
74.5396	0.928571	-0.490066
74.7287	0.928571	-0.490066
74.9182	0.928571	-0.490066
75.1082	0.928571	-0.490066
75.2987	0.928571	-0.490066
75.4897	0.928571	-0.490066
75.6812	0.928571	-0.490066
75.8731	0.928571	-0.490066
76.0656	0.928571	-0.490066
76.2585	0.928571	-0.490066
76.4519	0.928571	-0.490066
76.6458	0.928571	-0.490066
76.8402	0.928571	-0.490066
77.0351	0.928571	-0.490066
77.2305	0.928571	-0.490066
77.4264	0.928571	-0.490066
77.6227	0.928571	-0.490066
77.8196	0.928571	-0.490066
78.017	0.928571	-0.490066
78.2149	0.928571	-0.490066
78.4132	0.928571	-0.490066
78.6121	0.928571	-0.490066
78.8115	0.928571	-0.490066
79.0114	0.928571	-0.490066
79.2118	0.928571	-0.490066
79.4127	0.928571	-0.490066
79.6141	0.928571	-0.490066
79.816	0.928571	-0.490066
80.0185	0.928571	-0.490066
80.2214	0.928571	-0.490066
80.4249	0.928571	-0.490066
80.6289	0.928571	-0.490066
80.8334	0.928571	-0.490066
81.0384	0.928571	-0.490066
81.2439	0.928571	-0.490066
81.45	0.928571	-0.490066
81.6566	0.928571	-0.490066
81.8637	0.928571	-0.490066
82.0713	0.928571	-0.490066
82.2795	0.928571	-0.490066
82.4882	0.928571	-0.490066
82.6974	0.928571	-0.490066
82.9071	0.928571	-0.490066
83.1174	0.928571	-0.490066
83.3282	0.928571	-0.490066
83.5396	0.928571	-0.490066
83.7514	0.928571	-0.490066
83.9639	0.928571	-0.490066
84.1768	0.928571	-0.490066
84.3903	0.928571	-0.490066
84.6044	0.928571	-0.490066
84.8189	0.928571	-0.490066
85.0341	0.928571	-0.490066
85.2497	0.928571	-0.490066
85.466	0.928571	-0.490066
85.6827	0.928571	-0.490066
85.9	0.928571	-0.490066
86.1179	0.928571	-0.490066
86.3363	0.928571	-0.490066
86.5553	0.928571	-0.490066
86.7748	0.928571	-0.490066
86.9949	0.928571	-0.490066
87.2156	0.928571	-0.490066
87.4368	0.928571	-0.490066
87.6585	0.928571	-0.490066
87.8809	0.928571	-0.490066
88.1038	0.928571	-0.490066
88.3272	0.928571	-0.490066
88.5513	0.928571	-0.490066
88.7758	0.928571	-0.490066
89.001	0.928571	-0.490066
89.2267	0.928571	-0.490066
89.4531	0.928571	-0.490066
89.6799	0.928571	-0.490066
89.9074	0.928571	-0.490066
90.1354	0.928571	-0.490066
90.364	0.928571	-0.490066
90.5932	0.928571	-0.490066
90.823	0.928571	-0.490066
91.0534	0.928571	-0.490066
91.2843	0.928571	-0.490066
91.5158	0.928571	-0.490066
91.7479	0.928571	-0.490066
91.9806	0.928571	-0.490066
92.2139	0.928571	-0.490066
92.4478	0.928571	-0.490066
92.6823	0.928571	-0.490066
92.9173	0.928571	-0.490066
93.153	0.928571	-0.490066
93.3893	0.928571	-0.490066
93.6261	0.928571	-0.490066
93.8636	0.928571	-0.490066
94.1017	0.928571	-0.490066
94.3403	0.928571	-0.490066
94.5796	0.928571	-0.490066
94.8195	0.928571	-0.490066
95.06	0.928571	-0.490066
95.3011	0.928571	-0.490066
95.5428	0.928571	-0.490066
95.7851	0.928571	-0.490066
96.0281	0.928571	-0.490066
96.2716	0.928571	-0.490066
96.5158	0.928571	-0.490066
96.7606	0.928571	-0.490066
97.006	0.928571	-0.490066
97.2521	0.928571	-0.490066
97.4987	0.928571	-0.490066
97.746	0.928571	-0.490066
97.9939	0.928571	-0.490066
98.2425	0.928571	-0.490066
98.4916	0.928571	-0.490066
98.7414	0.928571	-0.490066
98.9919	0.928571	-0.490066
99.243	0.928571	-0.490066
99.4947	0.928571	-0.490066
99.747	0.928571	-0.490066
100	0.928571	-0.490066
100.254	0.928571	-0.490066
100.508	0.928571	-0.490066
100.763	0.928571	-0.490066
101.018	0.928571	-0.490066
101.275	0.928571	-0.490066
101.531	0.928571	-0.490066
101.789	0.928571	-0.490066
102.047	0.928571	-0.490066
102.306	0.928571	-0.490066
102.565	0.928571	-0.490066
102.826	0.928571	-0.490066
103.086	0.928571	-0.490066
103.348	0.928571	-0.490066
103.61	0.928571	-0.490066
103.873	0.928571	-0.490066
104.136	0.928571	-0.490066
104.4	0.928571	-0.490066
104.665	0.928571	-0.490066
104.931	0.928571	-0.490066
105.197	0.928571	-0.490066
105.464	0.928571	-0.490066
105.731	0.928571	-0.490066
105.999	0.928571	-0.490066
106.268	0.928571	-0.490066
106.538	0.928571	-0.490066
106.808	0.928571	-0.490066
107.079	0.928571	-0.490066
107.35	0.928571	-0.490066
107.623	0.928571	-0.490066
107.895	0.928571	-0.490066
108.169	0.928571	-0.490066
108.443	0.928571	-0.490066
108.719	0.928571	-0.490066
108.994	0.928571	-0.490066
109.271	0.928571	-0.490066
109.548	0.928571	-0.490066
109.826	0.928571	-0.490066
110.104	0.928571	-0.490066
110.384	0.928571	-0.490066
110.663	0.928571	-0.490066
110.944	0.928571	-0.490066
111.226	0.928571	-0.490066
111.508	0.928571	-0.490066
111.79	0.928571	-0.490066
112.074	0.928571	-0.490066
112.358	0.928571	-0.490066
112.643	0.928571	-0.490066
112.929	0.928571	-0.490066
113.215	0.928571	-0.490066
113.503	0.928571	-0.490066
113.79	0.928571	-0.490066
114.079	0.928571	-0.490066
114.368	0.928571	-0.490066
114.658	0.928571	-0.490066
114.949	0.928571	-0.490066
115.241	0.928571	-0.490066
115.533	0.928571	-0.490066
115.826	0.928571	-0.490066
116.12	0.928571	-0.490066
116.414	0.928571	-0.490066
116.71	0.928571	-0.490066
117.006	0.928571	-0.490066
117.302	0.928571	-0.490066
117.6	0.928571	-0.490066
117.898	0.928571	-0.490066
118.197	0.928571	-0.490066
118.497	0.928571	-0.490066
118.798	0.928571	-0.490066
119.099	0.928571	-0.490066
119.401	0.928571	-0.490066
119.704	0.928571	-0.490066
120.007	0.928571	-0.490066
120.312	0.928571	-0.490066
120.617	0.928571	-0.490066
120.923	0.928571	-0.490066
121.23	0.928571	-0.490066
121.537	0.928571	-0.490066
121.845	0.928571	-0.490066
122.154	0.928571	-0.490066
122.464	0.928571	-0.490066
122.775	0.928571	-0.490066
123.086	0.928571	-0.490066
123.398	0.928571	-0.490066
123.711	0.928571	-0.490066
124.025	0.928571	-0.490066
124.34	0.928571	-0.490066
124.655	0.928571	-0.490066
124.971	0.928571	-0.490066
125.288	0.928571	-0.490066
125.606	0.928571	-0.490066
125.924	0.928571	-0.490066
126.244	0.928571	-0.490066
126.564	0.928571	-0.490066
126.885	0.928571	-0.490066
127.207	0.928571	-0.490066
127.529	0.928571	-0.490066
127.853	0.928571	-0.490066
128.177	0.928571	-0.490066
128.502	0.928571	-0.490066
128.828	0.928571	-0.490066
129.155	0.928571	-0.490066
129.483	0.928571	-0.490066
129.811	0.928571	-0.490066
130.14	0.928571	-0.490066
130.47	0.928571	-0.490066
130.801	0.928571	-0.490066
131.133	0.928571	-0.490066
131.466	0.928571	-0.490066
131.799	0.928571	-0.490066
132.133	0.928571	-0.490066
132.468	0.928571	-0.490066
132.804	0.928571	-0.490066
133.141	0.928571	-0.490066
133.479	0.928571	-0.490066
133.817	0.928571	-0.490066
134.157	0.928571	-0.490066
134.497	0.928571	-0.490066
134.838	0.928571	-0.490066
135.18	0.928571	-0.490066
135.523	0.928571	-0.490066
135.867	0.928571	-0.490066
136.211	0.928571	-0.490066
136.557	0.928571	-0.490066
136.903	0.928571	-0.490066
137.25	0.928571	-0.490066
137.599	0.928571	-0.490066
137.948	0.928571	-0.490066
138.297	0.928571	-0.490066
138.648	0.928571	-0.490066
139	0.928571	-0.490066
139.352	0.928571	-0.490066
139.706	0.928571	-0.490066
140.06	0.928571	-0.490066
140.415	0.928571	-0.490066
140.772	0.928571	-0.490066
141.129	0.928571	-0.490066
141.487	0.928571	-0.490066
141.845	0.928571	-0.490066
142.205	0.928571	-0.490066
142.566	0.928571	-0.490066
142.927	0.928571	-0.490066
143.29	0.928571	-0.490066
143.653	0.928571	-0.490066
144.018	0.928571	-0.490066
144.383	0.928571	-0.490066
144.749	0.928571	-0.490066
145.116	0.928571	-0.490066
145.484	0.928571	-0.490066
145.853	0.928571	-0.490066
146.223	0.928571	-0.490066
146.594	0.928571	-0.490066
146.966	0.928571	-0.490066
147.339	0.928571	-0.490066
147.712	0.928571	-0.490066
148.087	0.928571	-0.490066
148.463	0.928571	-0.490066
148.839	0.928571	-0.490066
149.217	0.928571	-0.490066
149.595	0.928571	-0.490066
149.975	0.928571	-0.490066
150.355	0.928571	-0.490066
150.736	0.928571	-0.490066
151.119	0.928571	-0.490066
151.502	0.928571	-0.490066
151.886	0.928571	-0.490066
152.271	0.928571	-0.490066
152.658	0.928571	-0.490066
153.045	0.928571	-0.490066
153.433	0.928571	-0.490066
153.822	0.928571	-0.490066
154.212	0.928571	-0.490066
154.603	0.928571	-0.490066
154.995	0.928571	-0.490066
155.389	0.928571	-0.490066
155.783	0.928571	-0.490066
156.178	0.928571	-0.490066
156.574	0.928571	-0.490066
156.971	0.928571	-0.490066
157.369	0.928571	-0.490066
157.768	0.928571	-0.490066
158.168	0.928571	-0.490066
158.57	0.928571	-0.490066
158.972	0.928571	-0.490066
159.375	0.928571	-0.490066
159.779	0.928571	-0.490066
160.184	0.928571	-0.490066
160.591	0.928571	-0.490066
160.998	0.928571	-0.490066
161.406	0.928571	-0.490066
161.816	0.928571	-0.490066
162.226	0.928571	-0.490066
162.638	0.928571	-0.490066
163.05	0.928571	-0.490066
163.464	0.928571	-0.490066
163.878	0.928571	-0.490066
164.294	0.928571	-0.490066
164.711	0.928571	-0.490066
165.128	0.928571	-0.490066
165.547	0.928571	-0.490066
165.967	0.928571	-0.490066
166.388	0.928571	-0.490066
166.81	0.928571	-0.490066
167.233	0.928571	-0.490066
167.657	0.928571	-0.490066
168.083	0.928571	-0.490066
168.509	0.928571	-0.490066
168.936	0.928571	-0.490066
169.365	0.928571	-0.490066
169.794	0.928571	-0.490066
170.225	0.928571	-0.490066
170.657	0.928571	-0.490066
171.089	0.928571	-0.490066
171.523	0.928571	-0.490066
171.958	0.928571	-0.490066
172.395	0.928571	-0.490066
172.832	0.928571	-0.490066
173.27	0.928571	-0.490066
173.71	0.928571	-0.490066
174.15	0.928571	-0.490066
174.592	0.928571	-0.490066
175.035	0.928571	-0.490066
175.479	0.928571	-0.490066
175.924	0.928571	-0.490066
176.37	0.928571	-0.490066
176.817	0.928571	-0.490066
177.266	0.928571	-0.490066
177.715	0.928571	-0.490066
178.166	0.928571	-0.490066
178.618	0.928571	-0.490066
179.071	0.928571	-0.490066
179.525	0.928571	-0.490066
179.981	0.928571	-0.490066
180.437	0.928571	-0.490066
180.895	0.928571	-0.490066
181.353	0.928571	-0.490066
181.813	0.928571	-0.490066
182.275	0.928571	-0.490066
182.737	0.928571	-0.490066
183.2	0.928571	-0.490066
183.665	0.928571	-0.490066
184.131	0.928571	-0.490066
184.598	0.928571	-0.490066
185.066	0.928571	-0.490066
185.535	0.928571	-0.490066
186.006	0.928571	-0.490066
186.478	0.928571	-0.490066
186.951	0.928571	-0.490066
187.425	0.928571	-0.490066
187.9	0.928571	-0.490066
188.377	0.928571	-0.490066
188.855	0.928571	-0.490066
189.334	0.928571	-0.490066
189.814	0.928571	-0.490066
190.295	0.928571	-0.490066
190.778	0.928571	-0.490066
191.262	0.928571	-0.490066
191.747	0.928571	-0.490066
192.233	0.928571	-0.490066
192.721	0.928571	-0.490066
193.21	0.928571	-0.490066
193.7	0.928571	-0.490066
194.191	0.928571	-0.490066
194.683	0.928571	-0.490066
195.177	0.928571	-0.490066
195.672	0.928571	-0.490066
196.168	0.928571	-0.490066
196.666	0.928571	-0.490066
197.165	0.928571	-0.490066
197.665	0.928571	-0.490066
198.166	0.928571	-0.490066
198.669	0.928571	-0.490066
199.173	0.928571	-0.490066
199.678	0.928571	-0.490066
200.184	0.928571	-0.490066
200.692	0.928571	-0.490066
201.201	0.928571	-0.490066
201.711	0.928571	-0.490066
202.223	0.928571	-0.490066
202.736	0.928571	-0.490066
203.25	0.928571	-0.490066
203.766	0.928571	-0.490066
204.282	0.928571	-0.490066
204.801	0.928571	-0.490066
205.32	0.928571	-0.490066
205.841	0.928571	-0.490066
206.363	0.928571	-0.490066
206.886	0.928571	-0.490066
207.411	0.928571	-0.490066
207.937	0.928571	-0.490066
208.464	0.928571	-0.490066
208.993	0.928571	-0.490066
209.523	0.928571	-0.490066
210.055	0.928571	-0.490066
210.587	0.928571	-0.490066
211.121	0.928571	-0.490066
211.657	0.928571	-0.490066
212.194	0.928571	-0.490066
212.732	0.928571	-0.490066
213.272	0.928571	-0.490066
213.812	0.928571	-0.490066
214.355	0.928571	-0.490066
214.898	0.928571	-0.490066
215.443	0.928571	-0.490066
215.99	0.928571	-0.490066
216.538	0.928571	-0.490066
217.087	0.928571	-0.490066
217.638	0.928571	-0.490066
218.19	0.928571	-0.490066
218.743	0.928571	-0.490066
219.298	0.928571	-0.490066
219.854	0.928571	-0.490066
220.412	0.928571	-0.490066
220.971	0.928571	-0.490066
221.531	0.928571	-0.490066
222.093	0.928571	-0.490066
222.656	0.928571	-0.490066
223.221	0.928571	-0.490066
223.787	0.928571	-0.490066
224.355	0.928571	-0.490066
224.924	0.928571	-0.490066
225.494	0.928571	-0.490066
226.066	0.928571	-0.490066
226.639	0.928571	-0.490066
227.214	0.928571	-0.490066
227.791	0.928571	-0.490066
228.368	0.928571	-0.490066
228.948	0.928571	-0.490066
229.528	0.928571	-0.490066
230.11	0.928571	-0.490066
230.694	0.928571	-0.490066
231.279	0.928571	-0.490066
231.866	0.928571	-0.490066
232.454	0.928571	-0.490066
233.043	0.928571	-0.490066
233.634	0.928571	-0.490066
234.227	0.928571	-0.490066
234.821	0.928571	-0.490066
235.417	0.928571	-0.490066
236.014	0.928571	-0.490066
236.612	0.928571	-0.490066
237.212	0.928571	-0.490066
237.814	0.928571	-0.490066
238.417	0.928571	-0.490066
239.022	0.928571	-0.490066
239.628	0.928571	-0.490066
240.236	0.928571	-0.490066
240.845	0.928571	-0.490066
241.456	0.928571	-0.490066
242.069	0.928571	-0.490066
242.683	0.928571	-0.490066
243.298	0.928571	-0.490066
243.915	0.928571	-0.490066
244.534	0.928571	-0.490066
245.154	0.928571	-0.490066
245.776	0.928571	-0.490066
246.399	0.928571	-0.490066
247.024	0.928571	-0.490066
247.651	0.928571	-0.490066
248.279	0.928571	-0.490066
248.908	0.928571	-0.490066
249.54	0.928571	-0.490066
250.173	0.928571	-0.490066
250.807	0.928571	-0.490066
251.443	0.928571	-0.490066
252.081	0.928571	-0.490066
252.72	0.928571	-0.490066
253.361	0.928571	-0.490066
254.004	0.928571	-0.490066
254.648	0.928571	-0.490066
255.294	0.928571	-0.490066
255.942	0.928571	-0.490066
256.591	0.928571	-0.490066
257.242	0.928571	-0.490066
257.894	0.928571	-0.490066
258.548	0.928571	-0.490066
259.204	0.928571	-0.490066
259.861	0.928571	-0.490066
260.52	0.928571	-0.490066
261.181	0.928571	-0.490066
261.844	0.928571	-0.490066
262.508	0.928571	-0.490066
263.173	0.928571	-0.490066
263.841	0.928571	-0.490066
264.51	0.928571	-0.490066
265.181	0.928571	-0.490066
265.854	0.928571	-0.490066
266.528	0.928571	-0.490066
267.204	0.928571	-0.490066
267.882	0.928571	-0.490066
268.561	0.928571	-0.490066
269.242	0.928571	-0.490066
269.925	0.928571	-0.490066
270.61	0.928571	-0.490066
271.296	0.928571	-0.490066
271.984	0.928571	-0.490066
272.674	0.928571	-0.490066
273.365	0.928571	-0.490066
274.059	0.928571	-0.490066
274.754	0.928571	-0.490066
275.451	0.928571	-0.490066
276.149	0.928571	-0.490066
276.85	0.928571	-0.490066
277.552	0.928571	-0.490066
278.256	0.928571	-0.490066
278.962	0.928571	-0.490066
279.669	0.928571	-0.490066
280.379	0.928571	-0.490066
281.09	0.928571	-0.490066
281.803	0.928571	-0.490066
282.517	0.928571	-0.490066
283.234	0.928571	-0.490066
283.952	0.928571	-0.490066
284.672	0.928571	-0.490066
285.394	0.928571	-0.490066
286.118	0.928571	-0.490066
286.844	0.928571	-0.490066
287.572	0.928571	-0.490066
288.301	0.928571	-0.490066
289.032	0.928571	-0.490066
289.765	0.928571	-0.490066
290.5	0.928571	-0.490066
291.237	0.928571	-0.490066
291.976	0.928571	-0.490066
292.716	0.928571	-0.490066
293.459	0.928571	-0.490066
294.203	0.928571	-0.490066
294.949	0.928571	-0.490066
295.697	0.928571	-0.490066
296.447	0.928571	-0.490066
297.199	0.928571	-0.490066
297.953	0.928571	-0.490066
298.708	0.928571	-0.490066
299.466	0.928571	-0.490066
300.226	0.928571	-0.490066
300.987	0.928571	-0.490066
301.75	0.928571	-0.490066
302.516	0.928571	-0.490066
303.283	0.928571	-0.490066
304.052	0.928571	-0.490066
304.823	0.928571	-0.490066
305.597	0.928571	-0.490066
306.372	0.928571	-0.490066
307.149	0.928571	-0.490066
307.928	0.928571	-0.490066
308.709	0.928571	-0.490066
309.492	0.928571	-0.490066
310.277	0.928571	-0.490066
311.064	0.928571	-0.490066
311.853	0.928571	-0.490066
312.644	0.928571	-0.490066
313.437	0.928571	-0.490066
314.232	0.928571	-0.490066
315.028	0.928571	-0.490066
315.828	0.928571	-0.490066
316.629	0.928571	-0.490066
317.432	0.928571	-0.490066
318.237	0.928571	-0.490066
319.044	0.928571	-0.490066
319.853	0.928571	-0.490066
320.664	0.928571	-0.490066
321.478	0.928571	-0.490066
322.293	0.928571	-0.490066
323.11	0.928571	-0.490066
323.93	0.928571	-0.490066
324.751	0.928571	-0.490066
325.575	0.928571	-0.490066
326.401	0.928571	-0.490066
327.229	0.928571	-0.490066
328.059	0.928571	-0.490066
328.891	0.928571	-0.490066
329.725	0.928571	-0.490066
330.561	0.928571	-0.490066
331.4	0.928571	-0.490066
332.24	0.928571	-0.490066
333.083	0.928571	-0.490066
333.928	0.928571	-0.490066
334.775	0.928571	-0.490066
335.624	0.928571	-0.490066
336.475	0.928571	-0.490066
337.328	0.928571	-0.490066
338.184	0.928571	-0.490066
339.042	0.928571	-0.490066
339.902	0.928571	-0.490066
340.764	0.928571	-0.490066
341.628	0.928571	-0.490066
342.494	0.928571	-0.490066
343.363	0.928571	-0.490066
344.234	0.928571	-0.490066
345.107	0.928571	-0.490066
345.982	0.928571	-0.490066
346.86	0.928571	-0.490066
347.74	0.928571	-0.490066
348.622	0.928571	-0.490066
349.506	0.928571	-0.490066
350.392	0.928571	-0.490066
351.281	0.928571	-0.490066
352.172	0.928571	-0.490066
353.065	0.928571	-0.490066
353.961	0.928571	-0.490066
354.858	0.928571	-0.490066
355.758	0.928571	-0.490066
356.661	0.928571	-0.490066
357.565	0.928571	-0.490066
358.472	0.928571	-0.490066
359.381	0.928571	-0.490066
360.293	0.928571	-0.490066
361.207	0.928571	-0.490066
362.123	0.928571	-0.490066
363.041	0.928571	-0.490066
363.962	0.928571	-0.490066
364.885	0.928571	-0.490066
365.811	0.928571	-0.490066
366.738	0.928571	-0.490066
367.669	0.928571	-0.490066
368.601	0.928571	-0.490066
369.536	0.928571	-0.490066
370.473	0.928571	-0.490066
371.413	0.928571	-0.490066
372.355	0.928571	-0.490066
373.299	0.928571	-0.490066
374.246	0.928571	-0.490066
375.195	0.928571	-0.490066
376.147	0.928571	-0.490066
377.101	0.928571	-0.490066
378.057	0.928571	-0.490066
379.016	0.928571	-0.490066
379.978	0.928571	-0.490066
380.941	0.928571	-0.490066
381.908	0.928571	-0.490066
382.876	0.928571	-0.490066
383.847	0.928571	-0.490066
384.821	0.928571	-0.490066
385.797	0.928571	-0.490066
386.775	0.928571	-0.490066
387.756	0.928571	-0.490066
388.74	0.928571	-0.490066
389.726	0.928571	-0.490066
390.714	0.928571	-0.490066
391.705	0.928571	-0.490066
392.699	0.928571	-0.490066
393.695	0.928571	-0.490066
394.693	0.928571	-0.490066
395.694	0.928571	-0.490066
396.698	0.928571	-0.490066
397.704	0.928571	-0.490066
398.713	0.928571	-0.490066
399.724	0.928571	-0.490066
400.738	0.928571	-0.490066
401.754	0.928571	-0.490066
402.773	0.928571	-0.490066
403.795	0.928571	-0.490066
404.819	0.928571	-0.490066
405.846	0.928571	-0.490066
406.875	0.928571	-0.490066
407.907	0.928571	-0.490066
408.941	0.928571	-0.490066
409.979	0.928571	-0.490066
411.019	0.928571	-0.490066
412.061	0.928571	-0.490066
413.106	0.928571	-0.490066
414.154	0.928571	-0.490066
415.204	0.928571	-0.490066
416.257	0.928571	-0.490066
417.313	0.928571	-0.490066
418.372	0.928571	-0.490066
419.433	0.928571	-0.490066
420.496	0.928571	-0.490066
421.563	0.928571	-0.490066
422.632	0.928571	-0.490066
423.704	0.928571	-0.490066
424.779	0.928571	-0.490066
425.856	0.928571	-0.490066
426.936	0.928571	-0.490066
428.019	0.928571	-0.490066
429.105	0.928571	-0.490066
430.193	0.928571	-0.490066
431.284	0.928571	-0.490066
432.378	0.928571	-0.490066
433.475	0.928571	-0.490066
434.574	0.928571	-0.490066
435.676	0.928571	-0.490066
436.781	0.928571	-0.490066
437.889	0.928571	-0.490066
439	0.928571	-0.490066
440.113	0.928571	-0.490066
441.229	0.928571	-0.490066
442.349	0.928571	-0.490066
443.47	0.928571	-0.490066
444.595	0.928571	-0.490066
445.723	0.928571	-0.490066
446.853	0.928571	-0.490066
447.987	0.928571	-0.490066
449.123	0.928571	-0.490066
450.262	0.928571	-0.490066
451.404	0.928571	-0.490066
452.549	0.928571	-0.490066
453.697	0.928571	-0.490066
454.847	0.928571	-0.490066
456.001	0.928571	-0.490066
457.158	0.928571	-0.490066
458.317	0.928571	-0.490066
459.48	0.928571	-0.490066
460.645	0.928571	-0.490066
461.813	0.928571	-0.490066
462.985	0.928571	-0.490066
464.159	0.928571	-0.490066
465.336	0.928571	-0.490066
466.516	0.928571	-0.490066
467.7	0.928571	-0.490066
468.886	0.928571	-0.490066
470.075	0.928571	-0.490066
471.267	0.928571	-0.490066
472.463	0.928571	-0.490066
473.661	0.928571	-0.490066
474.862	0.928571	-0.490066
476.067	0.928571	-0.490066
477.274	0.928571	-0.490066
478.485	0.928571	-0.490066
479.698	0.928571	-0.490066
480.915	0.928571	-0.490066
482.135	0.928571	-0.490066
483.357	0.928571	-0.490066
484.583	0.928571	-0.490066
485.812	0.928571	-0.490066
487.045	0.928571	-0.490066
488.28	0.928571	-0.490066
489.518	0.928571	-0.490066
490.76	0.928571	-0.490066
492.005	0.928571	-0.490066
493.253	0.928571	-0.490066
494.504	0.928571	-0.490066
495.758	0.928571	-0.490066
497.015	0.928571	-0.490066
498.276	0.928571	-0.490066
499.54	0.928571	-0.490066
500.807	0.928571	-0.490066
502.077	0.928571	-0.490066
503.35	0.928571	-0.490066
504.627	0.928571	-0.490066
505.907	0.928571	-0.490066
507.19	0.928571	-0.490066
508.476	0.928571	-0.490066
509.766	0.928571	-0.490066
511.059	0.928571	-0.490066
512.355	0.928571	-0.490066
513.654	0.928571	-0.490066
514.957	0.928571	-0.490066
516.263	0.928571	-0.490066
517.573	0.928571	-0.490066
518.885	0.928571	-0.490066
520.202	0.928571	-0.490066
521.521	0.928571	-0.490066
522.844	0.928571	-0.490066
524.17	0.928571	-0.490066
525.499	0.928571	-0.490066
526.832	0.928571	-0.490066
528.168	0.928571	-0.490066
529.508	0.928571	-0.490066
530.851	0.928571	-0.490066
532.197	0.928571	-0.490066
533.547	0.928571	-0.490066
534.9	0.928571	-0.490066
536.257	0.928571	-0.490066
537.617	0.928571	-0.490066
538.981	0.928571	-0.490066
540.348	0.928571	-0.490066
541.718	0.928571	-0.490066
543.092	0.928571	-0.490066
544.47	0.928571	-0.490066
545.85	0.928571	-0.490066
547.235	0.928571	-0.490066
548.623	0.928571	-0.490066
550.014	0.928571	-0.490066
551.409	0.928571	-0.490066
552.808	0.928571	-0.490066
554.21	0.928571	-0.490066
555.616	0.928571	-0.490066
557.025	0.928571	-0.490066
558.438	0.928571	-0.490066
559.854	0.928571	-0.490066
561.274	0.928571	-0.490066
562.698	0.928571	-0.490066
564.125	0.928571	-0.490066
565.556	0.928571	-0.490066
566.99	0.928571	-0.490066
568.428	0.928571	-0.490066
569.87	0.928571	-0.490066
571.315	0.928571	-0.490066
572.764	0.928571	-0.490066
574.217	0.928571	-0.490066
575.673	0.928571	-0.490066
577.133	0.928571	-0.490066
578.597	0.928571	-0.490066
580.065	0.928571	-0.490066
581.536	0.928571	-0.490066
583.011	0.928571	-0.490066
584.489	0.928571	-0.490066
585.972	0.928571	-0.490066
587.458	0.928571	-0.490066
588.948	0.928571	-0.490066
590.442	0.928571	-0.490066
591.939	0.928571	-0.490066
593.441	0.928571	-0.490066
594.946	0.928571	-0.490066
596.455	0.928571	-0.490066
597.968	0.928571	-0.490066
599.484	0.928571	-0.490066
601.005	0.928571	-0.490066
602.529	0.928571	-0.490066
604.057	0.928571	-0.490066
605.589	0.928571	-0.490066
607.125	0.928571	-0.490066
608.665	0.928571	-0.490066
610.209	0.928571	-0.490066
611.757	0.928571	-0.490066
613.308	0.928571	-0.490066
614.864	0.928571	-0.490066
616.423	0.928571	-0.490066
617.987	0.928571	-0.490066
619.554	0.928571	-0.490066
621.125	0.928571	-0.490066
622.701	0.928571	-0.490066
624.28	0.928571	-0.490066
625.864	0.928571	-0.490066
627.451	0.928571	-0.490066
629.042	0.928571	-0.490066
630.638	0.928571	-0.490066
632.237	0.928571	-0.490066
633.841	0.928571	-0.490066
635.448	0.928571	-0.490066
637.06	0.928571	-0.490066
638.676	0.928571	-0.490066
640.296	0.928571	-0.490066
641.92	0.928571	-0.490066
643.548	0.928571	-0.490066
645.18	0.928571	-0.490066
646.816	0.928571	-0.490066
648.457	0.928571	-0.490066
650.102	0.928571	-0.490066
651.751	0.928571	-0.490066
653.404	0.928571	-0.490066
655.061	0.928571	-0.490066
656.722	0.928571	-0.490066
658.388	0.928571	-0.490066
660.058	0.928571	-0.490066
661.732	0.928571	-0.490066
663.41	0.928571	-0.490066
665.093	0.928571	-0.490066
666.78	0.928571	-0.490066
668.471	0.928571	-0.490066
670.166	0.928571	-0.490066
671.866	0.928571	-0.490066
673.57	0.928571	-0.490066
675.279	0.928571	-0.490066
676.991	0.928571	-0.490066
678.708	0.928571	-0.490066
680.43	0.928571	-0.490066
682.156	0.928571	-0.490066
683.886	0.928571	-0.490066
685.62	0.928571	-0.490066
687.359	0.928571	-0.490066
689.103	0.928571	-0.490066
690.85	0.928571	-0.490066
692.602	0.928571	-0.490066
694.359	0.928571	-0.490066
696.12	0.928571	-0.490066
697.886	0.928571	-0.490066
699.656	0.928571	-0.490066
701.43	0.928571	-0.490066
703.209	0.928571	-0.490066
704.993	0.928571	-0.490066
706.781	0.928571	-0.490066
708.574	0.928571	-0.490066
710.371	0.928571	-0.490066
712.173	0.928571	-0.490066
713.979	0.928571	-0.490066
715.79	0.928571	-0.490066
717.605	0.928571	-0.490066
719.425	0.928571	-0.490066
721.25	0.928571	-0.490066
723.079	0.928571	-0.490066
724.913	0.928571	-0.490066
726.752	0.928571	-0.490066
728.595	0.928571	-0.490066
730.443	0.928571	-0.490066
732.296	0.928571	-0.490066
734.153	0.928571	-0.490066
736.015	0.928571	-0.490066
737.882	0.928571	-0.490066
739.753	0.928571	-0.490066
741.63	0.928571	-0.490066
743.511	0.928571	-0.490066
745.396	0.928571	-0.490066
747.287	0.928571	-0.490066
749.182	0.928571	-0.490066
751.082	0.928571	-0.490066
752.987	0.928571	-0.490066
754.897	0.928571	-0.490066
756.812	0.928571	-0.490066
758.731	0.928571	-0.490066
760.656	0.928571	-0.490066
762.585	0.928571	-0.490066
764.519	0.928571	-0.490066
766.458	0.928571	-0.490066
768.402	0.928571	-0.490066
770.351	0.928571	-0.490066
772.305	0.928571	-0.490066
774.264	0.928571	-0.490066
776.227	0.928571	-0.490066
778.196	0.928571	-0.490066
780.17	0.928571	-0.490066
782.149	0.928571	-0.490066
784.132	0.928571	-0.490066
786.121	0.928571	-0.490066
788.115	0.928571	-0.490066
790.114	0.928571	-0.490066
792.118	0.928571	-0.490066
794.127	0.928571	-0.490066
796.141	0.928571	-0.490066
798.16	0.928571	-0.490066
800.185	0.928571	-0.490066
802.214	0.928571	-0.490066
804.249	0.928571	-0.490066
806.289	0.928571	-0.490066
808.334	0.928571	-0.490066
810.384	0.928571	-0.490066
812.439	0.928571	-0.490066
814.5	0.928571	-0.490066
816.566	0.928571	-0.490066
818.637	0.928571	-0.490066
820.713	0.928571	-0.490066
822.795	0.928571	-0.490066
824.882	0.928571	-0.490066
826.974	0.928571	-0.490066
829.071	0.928571	-0.490066
831.174	0.928571	-0.490066
833.282	0.928571	-0.490066
835.396	0.928571	-0.490066
837.514	0.928571	-0.490066
839.639	0.928571	-0.490066
841.768	0.928571	-0.490066
843.903	0.928571	-0.490066
846.044	0.928571	-0.490066
848.189	0.928571	-0.490066
850.341	0.928571	-0.490066
852.497	0.928571	-0.490066
854.66	0.928571	-0.490066
856.827	0.928571	-0.490066
859	0.928571	-0.490066
861.179	0.928571	-0.490066
863.363	0.928571	-0.490066
865.553	0.928571	-0.490066
867.748	0.928571	-0.490066
869.949	0.928571	-0.490066
872.156	0.928571	-0.490066
874.368	0.928571	-0.490066
876.585	0.928571	-0.490066
878.809	0.928571	-0.490066
881.038	0.928571	-0.490066
883.272	0.928571	-0.490066
885.513	0.928571	-0.490066
887.758	0.928571	-0.490066
890.01	0.928571	-0.490066
892.267	0.928571	-0.490066
894.531	0.928571	-0.490066
896.799	0.928571	-0.490066
899.074	0.928571	-0.490066
901.354	0.928571	-0.490066
903.64	0.928571	-0.490066
905.932	0.928571	-0.490066
908.23	0.928571	-0.490066
910.534	0.928571	-0.490066
912.843	0.928571	-0.490066
915.158	0.928571	-0.490066
917.479	0.928571	-0.490066
919.806	0.928571	-0.490066
922.139	0.928571	-0.490066
924.478	0.928571	-0.490066
926.823	0.928571	-0.490066
929.173	0.928571	-0.490066
931.53	0.928571	-0.490066
933.893	0.928571	-0.490066
936.261	0.928571	-0.490066
938.636	0.928571	-0.490066
941.017	0.928571	-0.490066
943.403	0.928571	-0.490066
945.796	0.928571	-0.490066
948.195	0.928571	-0.490066
950.6	0.928571	-0.490066
953.011	0.928571	-0.490066
955.428	0.928571	-0.490066
957.851	0.928571	-0.490066
960.281	0.928571	-0.490066
962.716	0.928571	-0.490066
965.158	0.928571	-0.490066
967.606	0.928571	-0.490066
970.06	0.928571	-0.490066
972.521	0.928571	-0.490066
974.987	0.928571	-0.490066
977.46	0.928571	-0.490066
979.939	0.928571	-0.490066
982.425	0.928571	-0.490066
984.916	0.928571	-0.490066
987.414	0.928571	-0.490066
989.919	0.928571	-0.490066
992.43	0.928571	-0.490066
994.947	0.928571	-0.490066
997.47	0.928571	-0.490066
1000	0.928571	-0.490066
1002.54	0.928571	-0.490066
1005.08	0.928571	-0.490066
1007.63	0.928571	-0.490066
1010.18	0.928571	-0.490066
1012.75	0.928571	-0.490066
1015.31	0.928571	-0.490066
1017.89	0.928571	-0.490066
1020.47	0.928571	-0.490066
1023.06	0.928571	-0.490066
1025.65	0.928571	-0.490066
1028.26	0.928571	-0.490066
1030.86	0.928571	-0.490066
1033.48	0.928571	-0.490066
1036.1	0.928571	-0.490066
1038.73	0.928571	-0.490066
1041.36	0.928571	-0.490066
1044	0.928571	-0.490066
1046.65	0.928571	-0.490066
1049.31	0.928571	-0.490066
1051.97	0.928571	-0.490066
1054.64	0.928571	-0.490066
1057.31	0.928571	-0.490066
1059.99	0.928571	-0.490066
1062.68	0.928571	-0.490066
1065.38	0.928571	-0.490066
1068.08	0.928571	-0.490066
1070.79	0.928571	-0.490066
1073.5	0.928571	-0.490066
1076.23	0.928571	-0.490066
1078.95	0.928571	-0.490066
1081.69	0.928571	-0.490066
1084.43	0.928571	-0.490066
1087.19	0.928571	-0.490066
1089.94	0.928571	-0.490066
1092.71	0.928571	-0.490066
1095.48	0.928571	-0.490066
1098.26	0.928571	-0.490066
1101.04	0.928571	-0.490066
1103.84	0.928571	-0.490066
1106.63	0.928571	-0.490066
1109.44	0.928571	-0.490066
1112.26	0.928571	-0.490066
1115.08	0.928571	-0.490066
1117.9	0.928571	-0.490066
1120.74	0.928571	-0.490066
1123.58	0.928571	-0.490066
1126.43	0.928571	-0.490066
1129.29	0.928571	-0.490066
1132.15	0.928571	-0.490066
1135.03	0.928571	-0.490066
1137.9	0.928571	-0.490066
1140.79	0.928571	-0.490066
1143.68	0.928571	-0.490066
1146.58	0.928571	-0.490066
1149.49	0.928571	-0.490066
1152.41	0.928571	-0.490066
1155.33	0.928571	-0.490066
1158.26	0.928571	-0.490066
1161.2	0.928571	-0.490066
1164.14	0.928571	-0.490066
1167.1	0.928571	-0.490066
1170.06	0.928571	-0.490066
1173.02	0.928571	-0.490066
1176	0.928571	-0.490066
1178.98	0.928571	-0.490066
1181.97	0.928571	-0.490066
1184.97	0.928571	-0.490066
1187.98	0.928571	-0.490066
1190.99	0.928571	-0.490066
1194.01	0.928571	-0.490066
1197.04	0.928571	-0.490066
1200.07	0.928571	-0.490066
1203.12	0.928571	-0.490066
1206.17	0.928571	-0.490066
1209.23	0.928571	-0.490066
1212.3	0.928571	-0.490066
1215.37	0.928571	-0.490066
1218.45	0.928571	-0.490066
1221.54	0.928571	-0.490066
1224.64	0.928571	-0.490066
1227.75	0.928571	-0.490066
1230.86	0.928571	-0.490066
1233.98	0.928571	-0.490066
1237.11	0.928571	-0.490066
1240.25	0.928571	-0.490066
1243.4	0.928571	-0.490066
1246.55	0.928571	-0.490066
1249.71	0.928571	-0.490066
1252.88	0.928571	-0.490066
1256.06	0.928571	-0.490066
1259.24	0.928571	-0.490066
1262.44	0.928571	-0.490066
1265.64	0.928571	-0.490066
1268.85	0.928571	-0.490066
1272.07	0.928571	-0.490066
1275.29	0.928571	-0.490066
1278.53	0.928571	-0.490066
1281.77	0.928571	-0.490066
1285.02	0.928571	-0.490066
1288.28	0.928571	-0.490066
1291.55	0.928571	-0.490066
1294.83	0.928571	-0.490066
1298.11	0.928571	-0.490066
1301.4	0.928571	-0.490066
1304.7	0.928571	-0.490066
1308.01	0.928571	-0.490066
1311.33	0.928571	-0.490066
1314.66	0.928571	-0.490066
1317.99	0.928571	-0.490066
1321.33	0.928571	-0.490066
1324.68	0.928571	-0.490066
1328.04	0.928571	-0.490066
1331.41	0.928571	-0.490066
1334.79	0.928571	-0.490066
1338.17	0.928571	-0.490066
1341.57	0.928571	-0.490066
1344.97	0.928571	-0.490066
1348.38	0.928571	-0.490066
1351.8	0.928571	-0.490066
1355.23	0.928571	-0.490066
1358.67	0.928571	-0.490066
1362.11	0.928571	-0.490066
1365.57	0.928571	-0.490066
1369.03	0.928571	-0.490066
1372.5	0.928571	-0.490066
1375.99	0.928571	-0.490066
1379.48	0.928571	-0.490066
1382.97	0.928571	-0.490066
1386.48	0.928571	-0.490066
1390	0.928571	-0.490066
1393.52	0.928571	-0.490066
1397.06	0.928571	-0.490066
1400.6	0.928571	-0.490066
1404.15	0.928571	-0.490066
1407.72	0.928571	-0.490066
1411.29	0.928571	-0.490066
1414.87	0.928571	-0.490066
1418.45	0.928571	-0.490066
1422.05	0.928571	-0.490066
1425.66	0.928571	-0.490066
1429.27	0.928571	-0.490066
1432.9	0.928571	-0.490066
1436.53	0.928571	-0.490066
1440.18	0.928571	-0.490066
1443.83	0.928571	-0.490066
1447.49	0.928571	-0.490066
1451.16	0.928571	-0.490066
1454.84	0.928571	-0.490066
1458.53	0.928571	-0.490066
1462.23	0.928571	-0.490066
1465.94	0.928571	-0.490066
1469.66	0.928571	-0.490066
1473.39	0.928571	-0.490066
1477.12	0.928571	-0.490066
1480.87	0.928571	-0.490066
1484.63	0.928571	-0.490066
1488.39	0.928571	-0.490066
1492.17	0.928571	-0.490066
1495.95	0.928571	-0.490066
1499.75	0.928571	-0.490066
1503.55	0.928571	-0.490066
1507.36	0.928571	-0.490066
1511.19	0.92857	-0.490066
1515.02	0.92857	-0.490066
1518.86	0.92857	-0.490066
1522.71	0.92857	-0.490066
1526.58	0.92857	-0.490066
1530.45	0.92857	-0.490066
1534.33	0.92857	-0.490066
1538.22	0.92857	-0.490066
1542.12	0.92857	-0.490066
1546.03	0.92857	-0.490066
1549.95	0.92857	-0.490066
1553.89	0.92857	-0.490066
1557.83	0.92857	-0.490066
1561.78	0.92857	-0.490066
1565.74	0.92857	-0.490066
1569.71	0.92857	-0.490066
1573.69	0.92857	-0.490066
1577.68	0.92857	-0.490066
[truncated: 8,001 more rows]
