# Supplementary material for: Open-channel microfluidics via resonant wireless power transfer
Source: Nat Commun. 2022 Apr 6;13:1869. doi: 10.1038/s41467-022-29405-2 (PMC8987052; doi:10.1038/s41467-022-29405-2)
Supplement: Supplementary file 9 — Source Data [file 41467_2022_29405_MOESM9_ESM.zip › Source Data/FigS8_GateRadius_COMSOL_GradientE2_Simulation.xlsx]

## Sheet: Sheet1
	V (RMS)
Distance from gap (m)	0.5	0.5045	0.509	0.5135	0.518	0.5225	0.527	0.5315	0.536	0.5405	0.545	0.5495	0.554	0.5585	0.563	0.5675	0.572	0.5765	0.581	0.5855	0.59	0.5945	0.599	0.6035	0.608	0.6125	0.617	0.6215	0.626	0.6305	0.635	0.6395	0.644	0.6485	0.653	0.6575	0.662	0.6665	0.671	0.6755	0.68	0.6845	0.689	0.6935	0.698	0.7025	0.707	0.7115	0.716
0	2.65079e+22	2.69872e+22	2.74708e+22	2.79586e+22	2.84508e+22	2.89473e+22	2.9448e+22	2.99531e+22	3.04624e+22	3.09761e+22	3.1494e+22	3.20163e+22	3.25428e+22	3.30736e+22	3.36087e+22	3.41481e+22	3.46918e+22	3.52398e+22	3.57921e+22	3.63487e+22	3.69096e+22	3.74748e+22	3.80442e+22	3.8618e+22	3.91961e+22	3.97784e+22	4.03651e+22	4.0956e+22	4.15512e+22	4.21508e+22	4.27546e+22	4.33627e+22	4.39751e+22	4.45918e+22	4.52128e+22	4.58381e+22	4.64677e+22	4.71016e+22	4.77398e+22	4.83822e+22	4.9029e+22	4.96801e+22	5.03354e+22	5.09951e+22	5.1659e+22	5.23272e+22	5.29998e+22	5.36766e+22	5.43577e+22
3.01525e-09	1.71354e+22	1.74452e+22	1.77578e+22	1.80732e+22	1.83913e+22	1.87122e+22	1.9036e+22	1.93624e+22	1.96917e+22	2.00237e+22	2.03585e+22	2.06961e+22	2.10365e+22	2.13796e+22	2.17255e+22	2.20742e+22	2.24257e+22	2.27799e+22	2.31369e+22	2.34967e+22	2.38593e+22	2.42246e+22	2.45927e+22	2.49636e+22	2.53373e+22	2.57138e+22	2.6093e+22	2.6475e+22	2.68598e+22	2.72473e+22	2.76376e+22	2.80307e+22	2.84266e+22	2.88253e+22	2.92267e+22	2.96309e+22	3.00379e+22	3.04476e+22	3.08602e+22	3.12755e+22	3.16936e+22	3.21144e+22	3.25381e+22	3.29645e+22	3.33937e+22	3.38256e+22	3.42604e+22	3.46979e+22	3.51382e+22
3.01674e-09	1.71343e+22	1.74442e+22	1.77567e+22	1.80721e+22	1.83902e+22	1.87111e+22	1.90348e+22	1.93613e+22	1.96905e+22	2.00225e+22	2.03573e+22	2.06949e+22	2.10352e+22	2.13783e+22	2.17242e+22	2.20729e+22	2.24243e+22	2.27786e+22	2.31355e+22	2.34953e+22	2.38579e+22	2.42232e+22	2.45913e+22	2.49622e+22	2.53358e+22	2.57122e+22	2.60914e+22	2.64734e+22	2.68582e+22	2.72457e+22	2.7636e+22	2.80291e+22	2.84249e+22	2.88235e+22	2.9225e+22	2.96291e+22	3.00361e+22	3.04458e+22	3.08583e+22	3.12736e+22	3.16917e+22	3.21125e+22	3.25361e+22	3.29625e+22	3.33917e+22	3.38236e+22	3.42583e+22	3.46958e+22	3.51361e+22
5.02837e-09	1.27129e+22	1.29428e+22	1.31747e+22	1.34087e+22	1.36447e+22	1.38828e+22	1.4123e+22	1.43652e+22	1.46095e+22	1.48558e+22	1.51042e+22	1.53546e+22	1.56072e+22	1.58617e+22	1.61184e+22	1.63771e+22	1.66378e+22	1.69006e+22	1.71655e+22	1.74324e+22	1.77014e+22	1.79725e+22	1.82456e+22	1.85208e+22	1.8798e+22	1.90773e+22	1.93586e+22	1.9642e+22	1.99275e+22	2.0215e+22	2.05046e+22	2.07963e+22	2.109e+22	2.13857e+22	2.16836e+22	2.19835e+22	2.22854e+22	2.25894e+22	2.28955e+22	2.32036e+22	2.35138e+22	2.3826e+22	2.41403e+22	2.44567e+22	2.47751e+22	2.50956e+22	2.54181e+22	2.57427e+22	2.60694e+22
7.45656e-09	1.0963e+22	1.11612e+22	1.13612e+22	1.1563e+22	1.17666e+22	1.19719e+22	1.2179e+22	1.23879e+22	1.25985e+22	1.2811e+22	1.30252e+22	1.32412e+22	1.34589e+22	1.36784e+22	1.38998e+22	1.41228e+22	1.43477e+22	1.45743e+22	1.48028e+22	1.50329e+22	1.52649e+22	1.54987e+22	1.57342e+22	1.59715e+22	1.62105e+22	1.64514e+22	1.6694e+22	1.69384e+22	1.71846e+22	1.74325e+22	1.76823e+22	1.79338e+22	1.8187e+22	1.84421e+22	1.86989e+22	1.89575e+22	1.92179e+22	1.94801e+22	1.9744e+22	2.00097e+22	2.02772e+22	2.05465e+22	2.08175e+22	2.10903e+22	2.13649e+22	2.16413e+22	2.19194e+22	2.21993e+22	2.2481e+22
7.5186e-09	9.59003e+21	9.76343e+21	9.93838e+21	1.01149e+22	1.02929e+22	1.04726e+22	1.06537e+22	1.08364e+22	1.10207e+22	1.12065e+22	1.13939e+22	1.15829e+22	1.17733e+22	1.19654e+22	1.2159e+22	1.23541e+22	1.25508e+22	1.27491e+22	1.29489e+22	1.31502e+22	1.33532e+22	1.35576e+22	1.37637e+22	1.39712e+22	1.41804e+22	1.4391e+22	1.46033e+22	1.48171e+22	1.50324e+22	1.52493e+22	1.54678e+22	1.56878e+22	1.59093e+22	1.61324e+22	1.63571e+22	1.65833e+22	1.68111e+22	1.70404e+22	1.72713e+22	1.75037e+22	1.77377e+22	1.79733e+22	1.82104e+22	1.8449e+22	1.86892e+22	1.8931e+22	1.91743e+22	1.94191e+22	1.96655e+22
7.57069e-09	9.57441e+21	9.74752e+21	9.92219e+21	1.00984e+22	1.02762e+22	1.04555e+22	1.06364e+22	1.08188e+22	1.10028e+22	1.11883e+22	1.13754e+22	1.1564e+22	1.17542e+22	1.19459e+22	1.21392e+22	1.2334e+22	1.25304e+22	1.27283e+22	1.29278e+22	1.31288e+22	1.33314e+22	1.35355e+22	1.37412e+22	1.39485e+22	1.41573e+22	1.43676e+22	1.45795e+22	1.47929e+22	1.50079e+22	1.52245e+22	1.54426e+22	1.56622e+22	1.58834e+22	1.61062e+22	1.63305e+22	1.65563e+22	1.67837e+22	1.70127e+22	1.72432e+22	1.74752e+22	1.77088e+22	1.7944e+22	1.81807e+22	1.84189e+22	1.86588e+22	1.89001e+22	1.9143e+22	1.93875e+22	1.96335e+22
1.00421e-08	7.40091e+21	7.53472e+21	7.66974e+21	7.80595e+21	7.94336e+21	8.08197e+21	8.22179e+21	8.36279e+21	8.505e+21	8.64841e+21	8.79302e+21	8.93882e+21	9.08583e+21	9.23403e+21	9.38343e+21	9.53403e+21	9.68583e+21	9.83883e+21	9.99303e+21	1.01484e+22	1.0305e+22	1.04628e+22	1.06218e+22	1.0782e+22	1.09434e+22	1.1106e+22	1.12698e+22	1.14348e+22	1.1601e+22	1.17683e+22	1.19369e+22	1.21067e+22	1.22777e+22	1.24499e+22	1.26233e+22	1.27978e+22	1.29736e+22	1.31506e+22	1.33288e+22	1.35081e+22	1.36887e+22	1.38705e+22	1.40535e+22	1.42376e+22	1.4423e+22	1.46096e+22	1.47973e+22	1.49863e+22	1.51765e+22
1.26149e-08	6.87311e+21	6.99739e+21	7.12277e+21	7.24927e+21	7.37689e+21	7.50561e+21	7.63545e+21	7.76641e+21	7.89847e+21	8.03165e+21	8.16595e+21	8.30135e+21	8.43788e+21	8.57551e+21	8.71426e+21	8.85412e+21	8.99509e+21	9.13718e+21	9.28038e+21	9.4247e+21	9.57013e+21	9.71667e+21	9.86432e+21	1.00131e+22	1.0163e+22	1.0314e+22	1.04661e+22	1.06193e+22	1.07736e+22	1.09291e+22	1.10856e+22	1.12433e+22	1.14021e+22	1.1562e+22	1.1723e+22	1.18852e+22	1.20484e+22	1.22128e+22	1.23782e+22	1.25448e+22	1.27125e+22	1.28813e+22	1.30512e+22	1.32223e+22	1.33944e+22	1.35677e+22	1.37421e+22	1.39176e+22	1.40942e+22
1.26166e-08	5.83624e+21	5.94176e+21	6.04823e+21	6.15565e+21	6.26401e+21	6.37332e+21	6.48357e+21	6.59477e+21	6.70691e+21	6.82e+21	6.93403e+21	7.04901e+21	7.16494e+21	7.28181e+21	7.39963e+21	7.51839e+21	7.6381e+21	7.75875e+21	7.88035e+21	8.00289e+21	8.12638e+21	8.25081e+21	8.37619e+21	8.50252e+21	8.62979e+21	8.758e+21	8.88717e+21	9.01727e+21	9.14833e+21	9.28032e+21	9.41327e+21	9.54716e+21	9.68199e+21	9.81777e+21	9.9545e+21	1.00922e+22	1.02308e+22	1.03703e+22	1.05109e+22	1.06523e+22	1.07947e+22	1.09381e+22	1.10823e+22	1.12276e+22	1.13738e+22	1.15209e+22	1.1669e+22	1.1818e+22	1.19679e+22
1.26183e-08	5.59628e+21	5.69747e+21	5.79956e+21	5.90256e+21	6.00647e+21	6.11128e+21	6.217e+21	6.32363e+21	6.43116e+21	6.5396e+21	6.64895e+21	6.7592e+21	6.87036e+21	6.98242e+21	7.09539e+21	7.20927e+21	7.32406e+21	7.43975e+21	7.55635e+21	7.67385e+21	7.79227e+21	7.91158e+21	8.03181e+21	8.15294e+21	8.27498e+21	8.39792e+21	8.52178e+21	8.64653e+21	8.7722e+21	8.89877e+21	9.02625e+21	9.15463e+21	9.28392e+21	9.41412e+21	9.54522e+21	9.67724e+21	9.81015e+21	9.94398e+21	1.00787e+22	1.02143e+22	1.03509e+22	1.04883e+22	1.06267e+22	1.0766e+22	1.09061e+22	1.10472e+22	1.11892e+22	1.13321e+22	1.14759e+22
1.51917e-08	4.75184e+21	4.83776e+21	4.92444e+21	5.0119e+21	5.10013e+21	5.18912e+21	5.27889e+21	5.36943e+21	5.46074e+21	5.55281e+21	5.64566e+21	5.73927e+21	5.83366e+21	5.92881e+21	6.02474e+21	6.12144e+21	6.2189e+21	6.31713e+21	6.41614e+21	6.51591e+21	6.61646e+21	6.71777e+21	6.81986e+21	6.92271e+21	7.02633e+21	7.13073e+21	7.23589e+21	7.34182e+21	7.44852e+21	7.556e+21	7.66424e+21	7.77325e+21	7.88303e+21	7.99358e+21	8.1049e+21	8.217e+21	8.32986e+21	8.44349e+21	8.55789e+21	8.67306e+21	8.789e+21	8.90571e+21	9.02319e+21	9.14144e+21	9.26046e+21	9.38025e+21	9.5008e+21	9.62213e+21	9.74423e+21
1.77789e-08	4.46097e+21	4.54163e+21	4.62301e+21	4.70511e+21	4.78794e+21	4.87149e+21	4.95576e+21	5.04076e+21	5.12647e+21	5.21292e+21	5.30008e+21	5.38796e+21	5.47657e+21	5.5659e+21	5.65596e+21	5.74673e+21	5.83823e+21	5.93045e+21	6.0234e+21	6.11706e+21	6.21145e+21	6.30657e+21	6.4024e+21	6.49896e+21	6.59624e+21	6.69424e+21	6.79297e+21	6.89242e+21	6.99259e+21	7.09348e+21	7.1951e+21	7.29744e+21	7.4005e+21	7.50428e+21	7.60879e+21	7.71402e+21	7.81997e+21	7.92665e+21	8.03405e+21	8.14217e+21	8.25101e+21	8.36058e+21	8.47086e+21	8.58188e+21	8.69361e+21	8.80607e+21	8.91924e+21	9.03315e+21	9.14777e+21
1.78001e-08	3.88055e+21	3.95071e+21	4.02151e+21	4.09293e+21	4.16498e+21	4.23766e+21	4.31097e+21	4.3849e+21	4.45947e+21	4.53466e+21	4.61048e+21	4.68693e+21	4.76401e+21	4.84172e+21	4.92006e+21	4.99902e+21	5.07862e+21	5.15884e+21	5.23969e+21	5.32117e+21	5.40328e+21	5.48602e+21	5.56938e+21	5.65338e+21	5.738e+21	5.82325e+21	5.90913e+21	5.99564e+21	6.08278e+21	6.17055e+21	6.25894e+21	6.34796e+21	6.43762e+21	6.5279e+21	6.61881e+21	6.71035e+21	6.80251e+21	6.89531e+21	6.98873e+21	7.08279e+21	7.17747e+21	7.27278e+21	7.36872e+21	7.46528e+21	7.56248e+21	7.6603e+21	7.75876e+21	7.85784e+21	7.95755e+21
1.78207e-08	3.7525e+21	3.82035e+21	3.88881e+21	3.95787e+21	4.02755e+21	4.09783e+21	4.16871e+21	4.24021e+21	4.31232e+21	4.38503e+21	4.45835e+21	4.53228e+21	4.60681e+21	4.68196e+21	4.75771e+21	4.83407e+21	4.91103e+21	4.98861e+21	5.06679e+21	5.14558e+21	5.22498e+21	5.30499e+21	5.38561e+21	5.46683e+21	5.54866e+21	5.6311e+21	5.71415e+21	5.7978e+21	5.88206e+21	5.96693e+21	6.05241e+21	6.1385e+21	6.22519e+21	6.31249e+21	6.4004e+21	6.48892e+21	6.57805e+21	6.66778e+21	6.75812e+21	6.84907e+21	6.94063e+21	7.03279e+21	7.12557e+21	7.21895e+21	7.31294e+21	7.40753e+21	7.50274e+21	7.59855e+21	7.69497e+21
2.04197e-08	3.25321e+21	3.31203e+21	3.37138e+21	3.43125e+21	3.49165e+21	3.55258e+21	3.61404e+21	3.67602e+21	3.73853e+21	3.80157e+21	3.86514e+21	3.92923e+21	3.99385e+21	4.05899e+21	4.12466e+21	4.19086e+21	4.25759e+21	4.32484e+21	4.39262e+21	4.46093e+21	4.52977e+21	4.59913e+21	4.66902e+21	4.73943e+21	4.81037e+21	4.88184e+21	4.95384e+21	5.02637e+21	5.09942e+21	5.17299e+21	5.2471e+21	5.32173e+21	5.39689e+21	5.47258e+21	5.54879e+21	5.62553e+21	5.70279e+21	5.78059e+21	5.85891e+21	5.93776e+21	6.01713e+21	6.09703e+21	6.17746e+21	6.25842e+21	6.3399e+21	6.42191e+21	6.50445e+21	6.58751e+21	6.67111e+21
2.30447e-08	3.07605e+21	3.13167e+21	3.18778e+21	3.2444e+21	3.30151e+21	3.35912e+21	3.41723e+21	3.47584e+21	3.53495e+21	3.59455e+21	3.65465e+21	3.71525e+21	3.77635e+21	3.83795e+21	3.90005e+21	3.96264e+21	4.02574e+21	4.08933e+21	4.15342e+21	4.218e+21	4.28309e+21	4.34867e+21	4.41476e+21	4.48134e+21	4.54842e+21	4.616e+21	4.68407e+21	4.75265e+21	4.82172e+21	4.89129e+21	4.96136e+21	5.03193e+21	5.10299e+21	5.17456e+21	5.24662e+21	5.31918e+21	5.39224e+21	5.4658e+21	5.53985e+21	5.61441e+21	5.68946e+21	5.76501e+21	5.84106e+21	5.91761e+21	5.99465e+21	6.0722e+21	6.15024e+21	6.22878e+21	6.30782e+21
2.30701e-08	2.721e+21	2.7702e+21	2.81984e+21	2.86992e+21	2.92044e+21	2.9714e+21	3.0228e+21	3.07465e+21	3.12693e+21	3.17965e+21	3.23282e+21	3.28643e+21	3.34047e+21	3.39496e+21	3.44989e+21	3.50526e+21	3.56107e+21	3.61732e+21	3.67401e+21	3.73115e+21	3.78872e+21	3.84673e+21	3.90519e+21	3.96409e+21	4.02342e+21	4.0832e+21	4.14342e+21	4.20408e+21	4.26518e+21	4.32672e+21	4.3887e+21	4.45112e+21	4.51399e+21	4.57729e+21	4.64103e+21	4.70522e+21	4.76985e+21	4.83491e+21	4.90042e+21	4.96637e+21	5.03276e+21	5.09959e+21	5.16686e+21	5.23457e+21	5.30273e+21	5.37132e+21	5.44036e+21	5.50983e+21	5.57975e+21
2.30951e-08	2.64508e+21	2.69291e+21	2.74116e+21	2.78985e+21	2.83896e+21	2.8885e+21	2.93846e+21	2.98886e+21	3.03969e+21	3.09094e+21	3.14262e+21	3.19473e+21	3.24727e+21	3.30024e+21	3.35364e+21	3.40746e+21	3.46171e+21	3.5164e+21	3.57151e+21	3.62705e+21	3.68301e+21	3.73941e+21	3.79623e+21	3.85349e+21	3.91117e+21	3.96928e+21	4.02782e+21	4.08678e+21	4.14618e+21	4.206e+21	4.26625e+21	4.32693e+21	4.38804e+21	4.44958e+21	4.51155e+21	4.57394e+21	4.63677e+21	4.70002e+21	4.7637e+21	4.82781e+21	4.89235e+21	4.95731e+21	5.02271e+21	5.08853e+21	5.15478e+21	5.22146e+21	5.28857e+21	5.3561e+21	5.42407e+21
2.5731e-08	2.32795e+21	2.37004e+21	2.41251e+21	2.45536e+21	2.49858e+21	2.54218e+21	2.58616e+21	2.63051e+21	2.67524e+21	2.72035e+21	2.76584e+21	2.8117e+21	2.85794e+21	2.90456e+21	2.95155e+21	2.99893e+21	3.04667e+21	3.0948e+21	3.1433e+21	3.19218e+21	3.24144e+21	3.29107e+21	3.34109e+21	3.39147e+21	3.44224e+21	3.49338e+21	3.5449e+21	3.5968e+21	3.64907e+21	3.70172e+21	3.75475e+21	3.80816e+21	3.86194e+21	3.9161e+21	3.97064e+21	4.02555e+21	4.08084e+21	4.13651e+21	4.19256e+21	4.24898e+21	4.30578e+21	4.36296e+21	4.42051e+21	4.47844e+21	4.53675e+21	4.59543e+21	4.6545e+21	4.71394e+21	4.77375e+21
2.83728e-08	2.21405e+21	2.25408e+21	2.29447e+21	2.33522e+21	2.37633e+21	2.41779e+21	2.45962e+21	2.5018e+21	2.54435e+21	2.58725e+21	2.63051e+21	2.67413e+21	2.71811e+21	2.76244e+21	2.80714e+21	2.85219e+21	2.8976e+21	2.94337e+21	2.9895e+21	3.03599e+21	3.08284e+21	3.13004e+21	3.17761e+21	3.22553e+21	3.27381e+21	3.32245e+21	3.37145e+21	3.42081e+21	3.47053e+21	3.5206e+21	3.57104e+21	3.62183e+21	3.67298e+21	3.72449e+21	3.77636e+21	3.82858e+21	3.88117e+21	3.93411e+21	3.98742e+21	4.04108e+21	4.0951e+21	4.14948e+21	4.20422e+21	4.25931e+21	4.31477e+21	4.37058e+21	4.42676e+21	4.48329e+21	4.54018e+21
2.84305e-08	1.98161e+21	2.01744e+21	2.05359e+21	2.09006e+21	2.12685e+21	2.16397e+21	2.2014e+21	2.23916e+21	2.27723e+21	2.31563e+21	2.35435e+21	2.39339e+21	2.43275e+21	2.47243e+21	2.51243e+21	2.55276e+21	2.5934e+21	2.63437e+21	2.67566e+21	2.71726e+21	2.75919e+21	2.80144e+21	2.84401e+21	2.88691e+21	2.93012e+21	2.97365e+21	3.01751e+21	3.06168e+21	3.10618e+21	3.151e+21	3.19614e+21	3.2416e+21	3.28738e+21	3.33348e+21	3.3799e+21	3.42665e+21	3.47371e+21	3.5211e+21	3.56881e+21	3.61684e+21	3.66518e+21	3.71385e+21	3.76285e+21	3.81216e+21	3.86179e+21	3.91175e+21	3.96202e+21	4.01262e+21	4.06354e+21
2.84894e-08	1.93146e+21	1.96638e+21	2.00162e+21	2.03717e+21	2.07303e+21	2.1092e+21	2.14569e+21	2.18249e+21	2.21961e+21	2.25703e+21	2.29477e+21	2.33282e+21	2.37119e+21	2.40986e+21	2.44885e+21	2.48816e+21	2.52777e+21	2.5677e+21	2.60794e+21	2.6485e+21	2.68937e+21	2.73055e+21	2.77204e+21	2.81385e+21	2.85597e+21	2.8984e+21	2.94115e+21	2.9842e+21	3.02757e+21	3.07126e+21	3.11525e+21	3.15956e+21	3.20419e+21	3.24912e+21	3.29437e+21	3.33993e+21	3.38581e+21	3.43199e+21	3.47849e+21	3.52531e+21	3.57243e+21	3.61987e+21	3.66762e+21	3.71569e+21	3.76406e+21	3.81275e+21	3.86176e+21	3.91107e+21	3.9607e+21
3.11486e-08	1.71943e+21	1.75052e+21	1.78189e+21	1.81354e+21	1.84546e+21	1.87766e+21	1.91015e+21	1.94291e+21	1.97594e+21	2.00926e+21	2.04286e+21	2.07673e+21	2.11089e+21	2.14532e+21	2.18003e+21	2.21502e+21	2.25028e+21	2.28583e+21	2.32165e+21	2.35776e+21	2.39414e+21	2.4308e+21	2.46774e+21	2.50495e+21	2.54245e+21	2.58022e+21	2.61828e+21	2.65661e+21	2.69522e+21	2.73411e+21	2.77327e+21	2.81272e+21	2.85244e+21	2.89245e+21	2.93273e+21	2.97329e+21	3.01412e+21	3.05524e+21	3.09664e+21	3.13831e+21	3.18026e+21	3.22249e+21	3.265e+21	3.30779e+21	3.35086e+21	3.3942e+21	3.43783e+21	3.48173e+21	3.52591e+21
3.37443e-08	1.64472e+21	1.67446e+21	1.70446e+21	1.73473e+21	1.76527e+21	1.79607e+21	1.82714e+21	1.85848e+21	1.89008e+21	1.92195e+21	1.95409e+21	1.98649e+21	2.01916e+21	2.0521e+21	2.0853e+21	2.11877e+21	2.1525e+21	2.1865e+21	2.22077e+21	2.25531e+21	2.29011e+21	2.32517e+21	2.36051e+21	2.39611e+21	2.43197e+21	2.46811e+21	2.50451e+21	2.54117e+21	2.5781e+21	2.6153e+21	2.65277e+21	2.6905e+21	2.7285e+21	2.76676e+21	2.80529e+21	2.84409e+21	2.88315e+21	2.92248e+21	2.96208e+21	3.00194e+21	3.04207e+21	3.08247e+21	3.12313e+21	3.16406e+21	3.20526e+21	3.24672e+21	3.28844e+21	3.33044e+21	3.3727e+21
3.3945e-08	1.48111e+21	1.50789e+21	1.53491e+21	1.56217e+21	1.58967e+21	1.61741e+21	1.64539e+21	1.67361e+21	1.70207e+21	1.73077e+21	1.75971e+21	1.78889e+21	1.81831e+21	1.84797e+21	1.87787e+21	1.90801e+21	1.93838e+21	1.969e+21	1.99986e+21	2.03096e+21	2.0623e+21	2.09388e+21	2.1257e+21	2.15776e+21	2.19006e+21	2.22259e+21	2.25537e+21	2.28839e+21	2.32165e+21	2.35515e+21	2.38889e+21	2.42286e+21	2.45708e+21	2.49154e+21	2.52624e+21	2.56118e+21	2.59635e+21	2.63177e+21	2.66743e+21	2.70333e+21	2.73946e+21	2.77584e+21	2.81246e+21	2.84932e+21	2.88641e+21	2.92375e+21	2.96133e+21	2.99915e+21	3.0372e+21
3.41617e-08	1.44049e+21	1.46653e+21	1.49281e+21	1.51932e+21	1.54607e+21	1.57305e+21	1.60026e+21	1.62771e+21	1.65538e+21	1.6833e+21	1.71144e+21	1.73982e+21	1.76843e+21	1.79728e+21	1.82636e+21	1.85567e+21	1.88522e+21	1.915e+21	1.94501e+21	1.97525e+21	2.00573e+21	2.03645e+21	2.06739e+21	2.09857e+21	2.12998e+21	2.16163e+21	2.19351e+21	2.22562e+21	2.25797e+21	2.29055e+21	2.32336e+21	2.35641e+21	2.38969e+21	2.4232e+21	2.45695e+21	2.49093e+21	2.52514e+21	2.55958e+21	2.59426e+21	2.62918e+21	2.66432e+21	2.6997e+21	2.73532e+21	2.77116e+21	2.80724e+21	2.84356e+21	2.8801e+21	2.91688e+21	2.9539e+21
3.68027e-08	1.2929e+21	1.31628e+21	1.33986e+21	1.36366e+21	1.38766e+21	1.41188e+21	1.4363e+21	1.46094e+21	1.48578e+21	1.51083e+21	1.53609e+21	1.56156e+21	1.58724e+21	1.61314e+21	1.63923e+21	1.66554e+21	1.69206e+21	1.71879e+21	1.74573e+21	1.77288e+21	1.80023e+21	1.8278e+21	1.85557e+21	1.88356e+21	1.91175e+21	1.94016e+21	1.96877e+21	1.99759e+21	2.02662e+21	2.05587e+21	2.08532e+21	2.11498e+21	2.14485e+21	2.17493e+21	2.20521e+21	2.23571e+21	2.26642e+21	2.29734e+21	2.32846e+21	2.3598e+21	2.39135e+21	2.4231e+21	2.45506e+21	2.48724e+21	2.51962e+21	2.55221e+21	2.58502e+21	2.61803e+21	2.65125e+21
3.95089e-08	1.23957e+21	1.26198e+21	1.2846e+21	1.30741e+21	1.33043e+21	1.35364e+21	1.37706e+21	1.40068e+21	1.4245e+21	1.44852e+21	1.47274e+21	1.49716e+21	1.52178e+21	1.5466e+21	1.57162e+21	1.59685e+21	1.62227e+21	1.6479e+21	1.67372e+21	1.69975e+21	1.72598e+21	1.75241e+21	1.77904e+21	1.80587e+21	1.8329e+21	1.86013e+21	1.88757e+21	1.9152e+21	1.94303e+21	1.97107e+21	1.99931e+21	2.02774e+21	2.05638e+21	2.08522e+21	2.11426e+21	2.1435e+21	2.17294e+21	2.20258e+21	2.23242e+21	2.26247e+21	2.29271e+21	2.32316e+21	2.3538e+21	2.38465e+21	2.4157e+21	2.44695e+21	2.4784e+21	2.51005e+21	2.5419e+21
3.98736e-08	1.11827e+21	1.13849e+21	1.15889e+21	1.17947e+21	1.20023e+21	1.22117e+21	1.2423e+21	1.26361e+21	1.28509e+21	1.30676e+21	1.32861e+21	1.35064e+21	1.37285e+21	1.39525e+21	1.41782e+21	1.44058e+21	1.46351e+21	1.48663e+21	1.50993e+21	1.53341e+21	1.55707e+21	1.58092e+21	1.60494e+21	1.62914e+21	1.65353e+21	1.6781e+21	1.70285e+21	1.72778e+21	1.75289e+21	1.77818e+21	1.80365e+21	1.8293e+21	1.85514e+21	1.88116e+21	1.90735e+21	1.93373e+21	1.96029e+21	1.98703e+21	2.01396e+21	2.04106e+21	2.06834e+21	2.09581e+21	2.12346e+21	2.15128e+21	2.17929e+21	2.20748e+21	2.23586e+21	2.26441e+21	2.29314e+21
4.02356e-08	1.07965e+21	1.09917e+21	1.11887e+21	1.13874e+21	1.15878e+21	1.179e+21	1.1994e+21	1.21997e+21	1.24071e+21	1.26163e+21	1.28273e+21	1.304e+21	1.32545e+21	1.34707e+21	1.36886e+21	1.39083e+21	1.41297e+21	1.43529e+21	1.45779e+21	1.48046e+21	1.5033e+21	1.52632e+21	1.54952e+21	1.57288e+21	1.59643e+21	1.62015e+21	1.64404e+21	1.66811e+21	1.69235e+21	1.71677e+21	1.74136e+21	1.76613e+21	1.79108e+21	1.81619e+21	1.84149e+21	1.86695e+21	1.8926e+21	1.91842e+21	1.94441e+21	1.97058e+21	1.99692e+21	2.02343e+21	2.05013e+21	2.07699e+21	2.10404e+21	2.13125e+21	2.15864e+21	2.18621e+21	2.21395e+21
4.29724e-08	9.72639e+20	9.90225e+20	1.00797e+21	1.02587e+21	1.04393e+21	1.06215e+21	1.08052e+21	1.09905e+21	1.11774e+21	1.13659e+21	1.15559e+21	1.17475e+21	1.19407e+21	1.21355e+21	1.23319e+21	1.25298e+21	1.27293e+21	1.29303e+21	1.3133e+21	1.33372e+21	1.3543e+21	1.37504e+21	1.39594e+21	1.41699e+21	1.4382e+21	1.45957e+21	1.48109e+21	1.50277e+21	1.52462e+21	1.54661e+21	1.56877e+21	1.59108e+21	1.61355e+21	1.63618e+21	1.65897e+21	1.68191e+21	1.70501e+21	1.72827e+21	1.75169e+21	1.77526e+21	1.79899e+21	1.82288e+21	1.84693e+21	1.87113e+21	1.89549e+21	1.92001e+21	1.94469e+21	1.96952e+21	1.99452e+21
4.58123e-08	9.11025e+20	9.27497e+20	9.44117e+20	9.60884e+20	9.77799e+20	9.94862e+20	1.01207e+21	1.02943e+21	1.04694e+21	1.06459e+21	1.08239e+21	1.10034e+21	1.11843e+21	1.13668e+21	1.15507e+21	1.17361e+21	1.19229e+21	1.21112e+21	1.23011e+21	1.24923e+21	1.26851e+21	1.28794e+21	1.30751e+21	1.32723e+21	1.34709e+21	1.36711e+21	1.38727e+21	1.40758e+21	1.42804e+21	1.44864e+21	1.46939e+21	1.49029e+21	1.51134e+21	1.53253e+21	1.55388e+21	1.57537e+21	1.597e+21	1.61879e+21	1.64072e+21	1.6628e+21	1.68503e+21	1.70741e+21	1.72993e+21	1.7526e+21	1.77542e+21	1.79839e+21	1.8215e+21	1.84476e+21	1.86817e+21
4.65785e-08	8.42512e+20	8.57746e+20	8.73115e+20	8.88622e+20	9.04265e+20	9.20044e+20	9.3596e+20	9.52013e+20	9.68201e+20	9.84527e+20	1.00099e+21	1.01759e+21	1.03432e+21	1.05119e+21	1.0682e+21	1.08535e+21	1.10263e+21	1.12004e+21	1.1376e+21	1.15529e+21	1.17311e+21	1.19108e+21	1.20918e+21	1.22741e+21	1.24579e+21	1.26429e+21	1.28294e+21	1.30172e+21	1.32064e+21	1.3397e+21	1.35889e+21	1.37822e+21	1.39768e+21	1.41728e+21	1.43702e+21	1.45689e+21	1.4769e+21	1.49705e+21	1.51733e+21	1.53775e+21	1.55831e+21	1.579e+21	1.59983e+21	1.6208e+21	1.6419e+21	1.66314e+21	1.68452e+21	1.70603e+21	1.72768e+21
4.71955e-08	8.35589e+20	8.50698e+20	8.65941e+20	8.8132e+20	8.96835e+20	9.12484e+20	9.2827e+20	9.4419e+20	9.60246e+20	9.76437e+20	9.92764e+20	1.00923e+21	1.02582e+21	1.04256e+21	1.05942e+21	1.07643e+21	1.09357e+21	1.11084e+21	1.12825e+21	1.14579e+21	1.16347e+21	1.18129e+21	1.19924e+21	1.21733e+21	1.23555e+21	1.25391e+21	1.2724e+21	1.29103e+21	1.30979e+21	1.32869e+21	1.34772e+21	1.36689e+21	1.3862e+21	1.40564e+21	1.42521e+21	1.44492e+21	1.46477e+21	1.48475e+21	1.50487e+21	1.52512e+21	1.54551e+21	1.56603e+21	1.58669e+21	1.60748e+21	1.62841e+21	1.64947e+21	1.67067e+21	1.69201e+21	1.71348e+21
5.0928e-08	7.02118e+20	7.14813e+20	7.27622e+20	7.40544e+20	7.5358e+20	7.6673e+20	7.79994e+20	7.93371e+20	8.06863e+20	8.20468e+20	8.34186e+20	8.48019e+20	8.61965e+20	8.76025e+20	8.90198e+20	9.04486e+20	9.18887e+20	9.33402e+20	9.48031e+20	9.62773e+20	9.77629e+20	9.92599e+20	1.00768e+21	1.02288e+21	1.03819e+21	1.05362e+21	1.06915e+21	1.08481e+21	1.10057e+21	1.11645e+21	1.13245e+21	1.14855e+21	1.16477e+21	1.18111e+21	1.19756e+21	1.21412e+21	1.2308e+21	1.24759e+21	1.26449e+21	1.28151e+21	1.29864e+21	1.31588e+21	1.33324e+21	1.35071e+21	1.3683e+21	1.386e+21	1.40381e+21	1.42174e+21	1.43978e+21
5.34156e-08	6.80455e+20	6.92758e+20	7.05172e+20	7.17696e+20	7.3033e+20	7.43074e+20	7.55928e+20	7.68893e+20	7.81968e+20	7.95153e+20	8.08449e+20	8.21854e+20	8.3537e+20	8.48996e+20	8.62733e+20	8.76579e+20	8.90536e+20	9.04603e+20	9.1878e+20	9.33068e+20	9.47466e+20	9.61973e+20	9.76592e+20	9.9132e+20	1.00616e+21	1.02111e+21	1.03617e+21	1.05134e+21	1.06662e+21	1.08201e+21	1.09751e+21	1.11312e+21	1.12884e+21	1.14467e+21	1.16061e+21	1.17666e+21	1.19282e+21	1.20909e+21	1.22547e+21	1.24197e+21	1.25857e+21	1.27528e+21	1.29211e+21	1.30904e+21	1.32608e+21	1.34324e+21	1.3605e+21	1.37787e+21	1.39536e+21
5.52045e-08	5.93937e+20	6.04676e+20	6.15511e+20	6.26442e+20	6.3747e+20	6.48594e+20	6.59814e+20	6.7113e+20	6.82542e+20	6.94051e+20	7.05656e+20	7.17357e+20	7.29155e+20	7.41048e+20	7.53038e+20	7.65124e+20	7.77306e+20	7.89585e+20	8.01959e+20	8.1443e+20	8.26997e+20	8.39661e+20	8.5242e+20	8.65276e+20	8.78228e+20	8.91276e+20	9.04421e+20	9.17661e+20	9.30998e+20	9.44431e+20	9.5796e+20	9.71586e+20	9.85308e+20	9.99125e+20	1.01304e+21	1.02705e+21	1.04116e+21	1.05536e+21	1.06966e+21	1.08405e+21	1.09855e+21	1.11313e+21	1.12782e+21	1.1426e+21	1.15747e+21	1.17245e+21	1.18751e+21	1.20268e+21	1.21794e+21
5.8618e-08	5.56944e+20	5.67014e+20	5.77174e+20	5.87425e+20	5.97766e+20	6.08197e+20	6.18718e+20	6.29329e+20	6.40031e+20	6.50823e+20	6.61705e+20	6.72677e+20	6.8374e+20	6.94893e+20	7.06136e+20	7.17469e+20	7.28893e+20	7.40406e+20	7.5201e+20	7.63704e+20	7.75489e+20	7.87363e+20	7.99328e+20	8.11383e+20	8.23529e+20	8.35764e+20	8.4809e+20	8.60506e+20	8.73012e+20	8.85608e+20	8.98295e+20	9.11072e+20	9.23939e+20	9.36896e+20	9.49944e+20	9.63081e+20	9.76309e+20	9.89628e+20	1.00304e+21	1.01653e+21	1.03012e+21	1.0438e+21	1.05757e+21	1.07143e+21	1.08538e+21	1.09942e+21	1.11355e+21	1.12777e+21	1.14208e+21
5.93509e-08	5.17081e+20	5.2643e+20	5.35863e+20	5.4538e+20	5.54981e+20	5.64665e+20	5.74433e+20	5.84285e+20	5.94221e+20	6.0424e+20	6.14344e+20	6.24531e+20	6.34801e+20	6.45156e+20	6.55594e+20	6.66116e+20	6.76722e+20	6.87412e+20	6.98185e+20	7.09042e+20	7.19983e+20	7.31008e+20	7.42116e+20	7.53308e+20	7.64584e+20	7.75944e+20	7.87388e+20	7.98915e+20	8.10526e+20	8.22221e+20	8.33999e+20	8.45862e+20	8.57808e+20	8.69838e+20	8.81951e+20	8.94149e+20	9.0643e+20	9.18795e+20	9.31244e+20	9.43776e+20	9.56392e+20	9.69092e+20	9.81876e+20	9.94744e+20	1.0077e+21	1.02073e+21	1.03385e+21	1.04705e+21	1.06034e+21
5.98234e-08	5.14315e+20	5.23614e+20	5.32997e+20	5.42463e+20	5.52012e+20	5.61645e+20	5.71361e+20	5.8116e+20	5.91042e+20	6.01008e+20	6.11057e+20	6.2119e+20	6.31406e+20	6.41705e+20	6.52087e+20	6.62553e+20	6.73102e+20	6.83735e+20	6.9445e+20	7.0525e+20	7.16132e+20	7.27098e+20	7.38147e+20	7.49279e+20	7.60495e+20	7.71794e+20	7.83176e+20	7.94642e+20	8.0619e+20	8.17823e+20	8.29538e+20	8.41337e+20	8.53219e+20	8.65185e+20	8.77234e+20	8.89366e+20	9.01581e+20	9.1388e+20	9.26262e+20	9.38728e+20	9.51277e+20	9.63909e+20	9.76624e+20	9.89423e+20	1.0023e+21	1.01527e+21	1.02832e+21	1.04145e+21	1.05467e+21
6.3319e-08	4.52346e+20	4.60525e+20	4.68777e+20	4.77103e+20	4.85501e+20	4.93973e+20	5.02519e+20	5.11137e+20	5.19829e+20	5.28594e+20	5.37433e+20	5.46344e+20	5.55329e+20	5.64387e+20	5.73519e+20	5.82724e+20	5.92002e+20	6.01353e+20	6.10778e+20	6.20276e+20	6.29847e+20	6.39491e+20	6.49209e+20	6.59e+20	6.68865e+20	6.78802e+20	6.88813e+20	6.98897e+20	7.09055e+20	7.19285e+20	7.29589e+20	7.39967e+20	7.50417e+20	7.60941e+20	7.71538e+20	7.82208e+20	7.92952e+20	8.03769e+20	8.14659e+20	8.25623e+20	8.3666e+20	8.4777e+20	8.58953e+20	8.7021e+20	8.8154e+20	8.92943e+20	9.04419e+20	9.15969e+20	9.27592e+20
6.56827e-08	4.40859e+20	4.4883e+20	4.56873e+20	4.64987e+20	4.73173e+20	4.81429e+20	4.89758e+20	4.98157e+20	5.06628e+20	5.15171e+20	5.23785e+20	5.3247e+20	5.41227e+20	5.50055e+20	5.58955e+20	5.67926e+20	5.76968e+20	5.86082e+20	5.95268e+20	6.04524e+20	6.13852e+20	6.23252e+20	6.32723e+20	6.42265e+20	6.51879e+20	6.61564e+20	6.71321e+20	6.81149e+20	6.91049e+20	7.0102e+20	7.11062e+20	7.21176e+20	7.31361e+20	7.41617e+20	7.51945e+20	7.62345e+20	7.72816e+20	7.83358e+20	7.93972e+20	8.04657e+20	8.15413e+20	8.26241e+20	8.37141e+20	8.48111e+20	8.59154e+20	8.70267e+20	8.81452e+20	8.92709e+20	9.04037e+20
6.74752e-08	3.90102e+20	3.97155e+20	4.04272e+20	4.11452e+20	4.18695e+20	4.26001e+20	4.3337e+20	4.40803e+20	4.48299e+20	4.55858e+20	4.6348e+20	4.71165e+20	4.78914e+20	4.86726e+20	4.94601e+20	5.02539e+20	5.1054e+20	5.18605e+20	5.26732e+20	5.34923e+20	5.43178e+20	5.51495e+20	5.59875e+20	5.68319e+20	5.76826e+20	5.85396e+20	5.9403e+20	6.02726e+20	6.11486e+20	6.20309e+20	6.29195e+20	6.38144e+20	6.47157e+20	6.56233e+20	6.65371e+20	6.74574e+20	6.83839e+20	6.93167e+20	7.02559e+20	7.12014e+20	7.21532e+20	7.31113e+20	7.40758e+20	7.50465e+20	7.60236e+20	7.7007e+20	7.79968e+20	7.89928e+20	7.99952e+20
7.10017e-08	3.76185e+20	3.82986e+20	3.89849e+20	3.96773e+20	4.03757e+20	4.10803e+20	4.17909e+20	4.25077e+20	4.32305e+20	4.39595e+20	4.46945e+20	4.54356e+20	4.61828e+20	4.69361e+20	4.76955e+20	4.8461e+20	4.92326e+20	5.00103e+20	5.07941e+20	5.1584e+20	5.23799e+20	5.3182e+20	5.39902e+20	5.48044e+20	5.56247e+20	5.64512e+20	5.72837e+20	5.81223e+20	5.89671e+20	5.98179e+20	6.06748e+20	6.15378e+20	6.24069e+20	6.32821e+20	6.41634e+20	6.50508e+20	6.59442e+20	6.68438e+20	6.77495e+20	6.86612e+20	6.95791e+20	7.0503e+20	7.14331e+20	7.23692e+20	7.33114e+20	7.42598e+20	7.52142e+20	7.61747e+20	7.71413e+20
7.24349e-08	3.32717e+20	3.38733e+20	3.44803e+20	3.50927e+20	3.57104e+20	3.63336e+20	3.69621e+20	3.7596e+20	3.82354e+20	3.88801e+20	3.95302e+20	4.01856e+20	4.08465e+20	4.15128e+20	4.21844e+20	4.28615e+20	4.35439e+20	4.42318e+20	4.4925e+20	4.56236e+20	4.63276e+20	4.7037e+20	4.77517e+20	4.84719e+20	4.91975e+20	4.99284e+20	5.06648e+20	5.14065e+20	5.21536e+20	5.29061e+20	5.3664e+20	5.44273e+20	5.5196e+20	5.597e+20	5.67495e+20	5.75343e+20	5.83246e+20	5.91202e+20	5.99212e+20	6.07276e+20	6.15394e+20	6.23566e+20	6.31792e+20	6.40072e+20	6.48405e+20	6.56793e+20	6.65234e+20	6.73729e+20	6.82278e+20
7.62231e-08	2.99982e+20	3.05406e+20	3.10878e+20	3.164e+20	3.21969e+20	3.27588e+20	3.33255e+20	3.3897e+20	3.44734e+20	3.50547e+20	3.56409e+20	3.62318e+20	3.68277e+20	3.74284e+20	3.8034e+20	3.86444e+20	3.92597e+20	3.98799e+20	4.05049e+20	4.11348e+20	4.17695e+20	4.24091e+20	4.30535e+20	4.37028e+20	4.4357e+20	4.5016e+20	4.56799e+20	4.63487e+20	4.70223e+20	4.77008e+20	4.83841e+20	4.90723e+20	4.97653e+20	5.04632e+20	5.1166e+20	5.18736e+20	5.25861e+20	5.33035e+20	5.40257e+20	5.47527e+20	5.54847e+20	5.62214e+20	5.69631e+20	5.77096e+20	5.8461e+20	5.92172e+20	5.99783e+20	6.07442e+20	6.1515e+20
7.93313e-08	2.81726e+20	2.8682e+20	2.9196e+20	2.97145e+20	3.02376e+20	3.07652e+20	3.12974e+20	3.18342e+20	3.23755e+20	3.29214e+20	3.34719e+20	3.40269e+20	3.45865e+20	3.51507e+20	3.57194e+20	3.62927e+20	3.68705e+20	3.74529e+20	3.80399e+20	3.86315e+20	3.92276e+20	3.98282e+20	4.04335e+20	4.10433e+20	4.16576e+20	4.22765e+20	4.29e+20	4.35281e+20	4.41607e+20	4.47979e+20	4.54396e+20	4.60859e+20	4.67368e+20	4.73922e+20	4.80522e+20	4.87168e+20	4.93859e+20	5.00596e+20	5.07379e+20	5.14207e+20	5.21081e+20	5.28e+20	5.34965e+20	5.41976e+20	5.49033e+20	5.56135e+20	5.63282e+20	5.70476e+20	5.77715e+20
8.13945e-08	2.57991e+20	2.62655e+20	2.67362e+20	2.7211e+20	2.769e+20	2.81732e+20	2.86606e+20	2.91522e+20	2.96479e+20	3.01478e+20	3.06519e+20	3.11602e+20	3.16726e+20	3.21892e+20	3.271e+20	3.3235e+20	3.37642e+20	3.42975e+20	3.4835e+20	3.53768e+20	3.59226e+20	3.64727e+20	3.70269e+20	3.75854e+20	3.8148e+20	3.87147e+20	3.92857e+20	3.98608e+20	4.04402e+20	4.10237e+20	4.16113e+20	4.22032e+20	4.27992e+20	4.33994e+20	4.40038e+20	4.46124e+20	4.52252e+20	4.58421e+20	4.64632e+20	4.70885e+20	4.7718e+20	4.83516e+20	4.89895e+20	4.96315e+20	5.02777e+20	5.0928e+20	5.15826e+20	5.22413e+20	5.29042e+20
8.48368e-08	2.50084e+20	2.54605e+20	2.59168e+20	2.63771e+20	2.68414e+20	2.73098e+20	2.77822e+20	2.82587e+20	2.87392e+20	2.92238e+20	2.97124e+20	3.02051e+20	3.07019e+20	3.12027e+20	3.17075e+20	3.22164e+20	3.27294e+20	3.32463e+20	3.37674e+20	3.42925e+20	3.48217e+20	3.53549e+20	3.58921e+20	3.64334e+20	3.69788e+20	3.75282e+20	3.80816e+20	3.86392e+20	3.92007e+20	3.97663e+20	4.0336e+20	4.09097e+20	4.14875e+20	4.20693e+20	4.26552e+20	4.32451e+20	4.38391e+20	4.44371e+20	4.50392e+20	4.56453e+20	4.62555e+20	4.68697e+20	4.7488e+20	4.81103e+20	4.87367e+20	4.93671e+20	5.00016e+20	5.06402e+20	5.12828e+20
8.75598e-08	2.36005e+20	2.40272e+20	2.44578e+20	2.48921e+20	2.53303e+20	2.57723e+20	2.62182e+20	2.66678e+20	2.71213e+20	2.75786e+20	2.80397e+20	2.85047e+20	2.89735e+20	2.94461e+20	2.99225e+20	3.04027e+20	3.08868e+20	3.13747e+20	3.18664e+20	3.2362e+20	3.28613e+20	3.33645e+20	3.38715e+20	3.43823e+20	3.4897e+20	3.54155e+20	3.59378e+20	3.64639e+20	3.69939e+20	3.75276e+20	3.80652e+20	3.86066e+20	3.91519e+20	3.9701e+20	4.02538e+20	4.08106e+20	4.13711e+20	4.19354e+20	4.25036e+20	4.30756e+20	4.36515e+20	4.42311e+20	4.48146e+20	4.54019e+20	4.5993e+20	4.6588e+20	4.71867e+20	4.77893e+20	4.83957e+20
8.89348e-08	2.06615e+20	2.10351e+20	2.1412e+20	2.17923e+20	2.21759e+20	2.25629e+20	2.29532e+20	2.33469e+20	2.37439e+20	2.41442e+20	2.4548e+20	2.4955e+20	2.53654e+20	2.57792e+20	2.61962e+20	2.66167e+20	2.70405e+20	2.74676e+20	2.78981e+20	2.83319e+20	2.87691e+20	2.92096e+20	2.96535e+20	3.01007e+20	3.05513e+20	3.10052e+20	3.14625e+20	3.19231e+20	3.2387e+20	3.28543e+20	3.3325e+20	3.3799e+20	3.42763e+20	3.4757e+20	3.5241e+20	3.57284e+20	3.62191e+20	3.67132e+20	3.72107e+20	3.77114e+20	3.82155e+20	3.8723e+20	3.92338e+20	3.9748e+20	4.02655e+20	4.07864e+20	4.13106e+20	4.18381e+20	4.2369e+20
9.47074e-08	1.96951e+20	2.00512e+20	2.04105e+20	2.07729e+20	2.11386e+20	2.15075e+20	2.18796e+20	2.22548e+20	2.26332e+20	2.30149e+20	2.33997e+20	2.37877e+20	2.41789e+20	2.45733e+20	2.49709e+20	2.53717e+20	2.57756e+20	2.61828e+20	2.65931e+20	2.70067e+20	2.74234e+20	2.78433e+20	2.82664e+20	2.86927e+20	2.91222e+20	2.95549e+20	2.99908e+20	3.04298e+20	3.08721e+20	3.13175e+20	3.17662e+20	3.2218e+20	3.2673e+20	3.31312e+20	3.35926e+20	3.40572e+20	3.4525e+20	3.49959e+20	3.54701e+20	3.59474e+20	3.6428e+20	3.69117e+20	3.73986e+20	3.78887e+20	3.8382e+20	3.88785e+20	3.93782e+20	3.98811e+20	4.03872e+20
9.59708e-08	1.75906e+20	1.79086e+20	1.82295e+20	1.85533e+20	1.88799e+20	1.92094e+20	1.95417e+20	1.98768e+20	2.02148e+20	2.05557e+20	2.08994e+20	2.12459e+20	2.15953e+20	2.19476e+20	2.23027e+20	2.26606e+20	2.30214e+20	2.33851e+20	2.37516e+20	2.41209e+20	2.44931e+20	2.48682e+20	2.52461e+20	2.56268e+20	2.60104e+20	2.63969e+20	2.67862e+20	2.71783e+20	2.75733e+20	2.79711e+20	2.83718e+20	2.87754e+20	2.91818e+20	2.9591e+20	3.00031e+20	3.04181e+20	3.08359e+20	3.12565e+20	3.168e+20	3.21063e+20	3.25355e+20	3.29676e+20	3.34025e+20	3.38402e+20	3.42808e+20	3.47242e+20	3.51705e+20	3.56197e+20	3.60717e+20
1.01046e-07	1.68968e+20	1.72023e+20	1.75105e+20	1.78215e+20	1.81352e+20	1.84517e+20	1.87709e+20	1.90928e+20	1.94175e+20	1.97449e+20	2.0075e+20	2.04079e+20	2.07435e+20	2.10819e+20	2.1423e+20	2.17668e+20	2.21134e+20	2.24627e+20	2.28147e+20	2.31695e+20	2.3527e+20	2.38873e+20	2.42503e+20	2.4616e+20	2.49845e+20	2.53557e+20	2.57296e+20	2.61063e+20	2.64857e+20	2.68679e+20	2.72528e+20	2.76404e+20	2.80308e+20	2.84239e+20	2.88197e+20	2.92183e+20	2.96196e+20	3.00237e+20	3.04305e+20	3.084e+20	3.12522e+20	3.16672e+20	3.2085e+20	3.25055e+20	3.29287e+20	3.33546e+20	3.37833e+20	3.42147e+20	3.46489e+20
1.0178e-07	1.52726e+20	1.55487e+20	1.58274e+20	1.61084e+20	1.6392e+20	1.66781e+20	1.69666e+20	1.72576e+20	1.7551e+20	1.7847e+20	1.81454e+20	1.84463e+20	1.87496e+20	1.90554e+20	1.93638e+20	1.96745e+20	1.99878e+20	2.03035e+20	2.06217e+20	2.09424e+20	2.12656e+20	2.15912e+20	2.19193e+20	2.22499e+20	2.25829e+20	2.29184e+20	2.32564e+20	2.35969e+20	2.39398e+20	2.42853e+20	2.46332e+20	2.49835e+20	2.53364e+20	2.56917e+20	2.60495e+20	2.64097e+20	2.67725e+20	2.71377e+20	2.75054e+20	2.78756e+20	2.82482e+20	2.86233e+20	2.90009e+20	2.93809e+20	2.97635e+20	3.01485e+20	3.0536e+20	3.09259e+20	3.13183e+20
1.0358e-07	1.50076e+20	1.5279e+20	1.55527e+20	1.5829e+20	1.61076e+20	1.63887e+20	1.66722e+20	1.69581e+20	1.72465e+20	1.75373e+20	1.78305e+20	1.81262e+20	1.84243e+20	1.87248e+20	1.90278e+20	1.93332e+20	1.9641e+20	1.99512e+20	2.02639e+20	2.0579e+20	2.08966e+20	2.12166e+20	2.1539e+20	2.18638e+20	2.21911e+20	2.25208e+20	2.28529e+20	2.31875e+20	2.35245e+20	2.38639e+20	2.42058e+20	2.45501e+20	2.48968e+20	2.52459e+20	2.55975e+20	2.59515e+20	2.6308e+20	2.66669e+20	2.70282e+20	2.73919e+20	2.77581e+20	2.81267e+20	2.84977e+20	2.88712e+20	2.92471e+20	2.96254e+20	3.00062e+20	3.03893e+20	3.0775e+20
1.07752e-07	1.37172e+20	1.39652e+20	1.42155e+20	1.4468e+20	1.47226e+20	1.49796e+20	1.52387e+20	1.55e+20	1.57636e+20	1.60294e+20	1.62974e+20	1.65677e+20	1.68401e+20	1.71148e+20	1.73917e+20	1.76709e+20	1.79522e+20	1.82358e+20	1.85216e+20	1.88096e+20	1.90999e+20	1.93923e+20	1.9687e+20	1.99839e+20	2.02831e+20	2.05844e+20	2.0888e+20	2.11938e+20	2.15018e+20	2.1812e+20	2.21245e+20	2.24392e+20	2.27561e+20	2.30752e+20	2.33966e+20	2.37202e+20	2.4046e+20	2.4374e+20	2.47042e+20	2.50367e+20	2.53714e+20	2.57083e+20	2.60474e+20	2.63888e+20	2.67323e+20	2.70781e+20	2.74262e+20	2.77764e+20	2.81289e+20
1.09484e-07	1.35429e+20	1.37878e+20	1.40348e+20	1.42841e+20	1.45355e+20	1.47892e+20	1.5045e+20	1.53031e+20	1.55633e+20	1.58257e+20	1.60903e+20	1.63571e+20	1.66261e+20	1.68973e+20	1.71707e+20	1.74463e+20	1.77241e+20	1.80041e+20	1.82862e+20	1.85706e+20	1.88571e+20	1.91459e+20	1.94368e+20	1.973e+20	2.00253e+20	2.03228e+20	2.06225e+20	2.09245e+20	2.12286e+20	2.15349e+20	2.18434e+20	2.2154e+20	2.24669e+20	2.2782e+20	2.30993e+20	2.34187e+20	2.37404e+20	2.40642e+20	2.43903e+20	2.47185e+20	2.5049e+20	2.53816e+20	2.57164e+20	2.60534e+20	2.63926e+20	2.6734e+20	2.70776e+20	2.74234e+20	2.77714e+20
1.14233e-07	1.18589e+20	1.20733e+20	1.22896e+20	1.25079e+20	1.27281e+20	1.29502e+20	1.31742e+20	1.34002e+20	1.3628e+20	1.38578e+20	1.40895e+20	1.43232e+20	1.45587e+20	1.47962e+20	1.50356e+20	1.52769e+20	1.55201e+20	1.57653e+20	1.60124e+20	1.62614e+20	1.65123e+20	1.67651e+20	1.70199e+20	1.72766e+20	1.75352e+20	1.77957e+20	1.80582e+20	1.83225e+20	1.85888e+20	1.8857e+20	1.91272e+20	1.93992e+20	1.96732e+20	1.99491e+20	2.02269e+20	2.05067e+20	2.07883e+20	2.10719e+20	2.13574e+20	2.16448e+20	2.19342e+20	2.22254e+20	2.25186e+20	2.28137e+20	2.31108e+20	2.34097e+20	2.37106e+20	2.40134e+20	2.43181e+20
1.16265e-07	1.16912e+20	1.19026e+20	1.21159e+20	1.23311e+20	1.25481e+20	1.27671e+20	1.29879e+20	1.32107e+20	1.34353e+20	1.36619e+20	1.38903e+20	1.41207e+20	1.43529e+20	1.4587e+20	1.4823e+20	1.50609e+20	1.53007e+20	1.55424e+20	1.5786e+20	1.60315e+20	1.62788e+20	1.65281e+20	1.67793e+20	1.70323e+20	1.72873e+20	1.75441e+20	1.78029e+20	1.80635e+20	1.8326e+20	1.85904e+20	1.88567e+20	1.9125e+20	1.93951e+20	1.96671e+20	1.99409e+20	2.02167e+20	2.04944e+20	2.0774e+20	2.10554e+20	2.13388e+20	2.16241e+20	2.19112e+20	2.22002e+20	2.24912e+20	2.2784e+20	2.30787e+20	2.33754e+20	2.36739e+20	2.39743e+20
1.19305e-07	1.1114e+20	1.1315e+20	1.15177e+20	1.17223e+20	1.19286e+20	1.21368e+20	1.23468e+20	1.25585e+20	1.27721e+20	1.29874e+20	1.32046e+20	1.34235e+20	1.36443e+20	1.38669e+20	1.40912e+20	1.43174e+20	1.45453e+20	1.47751e+20	1.50067e+20	1.524e+20	1.54752e+20	1.57121e+20	1.59509e+20	1.61915e+20	1.64338e+20	1.6678e+20	1.6924e+20	1.71717e+20	1.74213e+20	1.76727e+20	1.79258e+20	1.81808e+20	1.84376e+20	1.86961e+20	1.89565e+20	1.92187e+20	1.94826e+20	1.97484e+20	2.0016e+20	2.02853e+20	2.05565e+20	2.08295e+20	2.11043e+20	2.13808e+20	2.16592e+20	2.19394e+20	2.22214e+20	2.25051e+20	2.27907e+20
1.21617e-07	9.98117e+19	1.01616e+20	1.03437e+20	1.05274e+20	1.07127e+20	1.08997e+20	1.10882e+20	1.12784e+20	1.14702e+20	1.16636e+20	1.18586e+20	1.20553e+20	1.22535e+20	1.24534e+20	1.26549e+20	1.2858e+20	1.30627e+20	1.32691e+20	1.3477e+20	1.36866e+20	1.38978e+20	1.41106e+20	1.4325e+20	1.45411e+20	1.47587e+20	1.4978e+20	1.51989e+20	1.54214e+20	1.56455e+20	1.58713e+20	1.60986e+20	1.63276e+20	1.65582e+20	1.67904e+20	1.70242e+20	1.72597e+20	1.74968e+20	1.77354e+20	1.79757e+20	1.82176e+20	1.84612e+20	1.87063e+20	1.89531e+20	1.92015e+20	1.94515e+20	1.97031e+20	1.99563e+20	2.02112e+20	2.04676e+20
1.26684e-07	9.65368e+19	9.82823e+19	1.00043e+20	1.0182e+20	1.03613e+20	1.05421e+20	1.07244e+20	1.09084e+20	1.10939e+20	1.12809e+20	1.14695e+20	1.16597e+20	1.18515e+20	1.20448e+20	1.22397e+20	1.24361e+20	1.26341e+20	1.28337e+20	1.30348e+20	1.32375e+20	1.34418e+20	1.36476e+20	1.3855e+20	1.4064e+20	1.42745e+20	1.44866e+20	1.47002e+20	1.49154e+20	1.51322e+20	1.53505e+20	1.55704e+20	1.57919e+20	1.60149e+20	1.62395e+20	1.64657e+20	1.66934e+20	1.69227e+20	1.71535e+20	1.73859e+20	1.76199e+20	1.78555e+20	1.80926e+20	1.83312e+20	1.85715e+20	1.88133e+20	1.90566e+20	1.93015e+20	1.9548e+20	1.97961e+20
1.29117e-07	8.68067e+19	8.83763e+19	8.99599e+19	9.15576e+19	9.31693e+19	9.47951e+19	9.6435e+19	9.80889e+19	9.97569e+19	1.01439e+20	1.03135e+20	1.04845e+20	1.06569e+20	1.08308e+20	1.1006e+20	1.11827e+20	1.13607e+20	1.15402e+20	1.1721e+20	1.19033e+20	1.2087e+20	1.2272e+20	1.24585e+20	1.26464e+20	1.28357e+20	1.30264e+20	1.32185e+20	1.34121e+20	1.3607e+20	1.38033e+20	1.40011e+20	1.42002e+20	1.44007e+20	1.46027e+20	1.48061e+20	1.50108e+20	1.5217e+20	1.54246e+20	1.56336e+20	1.5844e+20	1.60558e+20	1.6269e+20	1.64836e+20	1.66996e+20	1.6917e+20	1.71359e+20	1.73561e+20	1.75777e+20	1.78008e+20
1.33164e-07	8.07193e+19	8.21788e+19	8.36514e+19	8.5137e+19	8.66358e+19	8.81475e+19	8.96724e+19	9.12104e+19	9.27614e+19	9.43255e+19	9.59027e+19	9.74929e+19	9.90962e+19	1.00713e+20	1.02342e+20	1.03985e+20	1.0564e+20	1.07309e+20	1.08991e+20	1.10686e+20	1.12394e+20	1.14115e+20	1.15849e+20	1.17596e+20	1.19356e+20	1.21129e+20	1.22916e+20	1.24715e+20	1.26528e+20	1.28354e+20	1.30192e+20	1.32044e+20	1.33909e+20	1.35787e+20	1.37678e+20	1.39582e+20	1.41499e+20	1.43429e+20	1.45373e+20	1.47329e+20	1.49299e+20	1.51281e+20	1.53277e+20	1.55285e+20	1.57307e+20	1.59342e+20	1.6139e+20	1.63451e+20	1.65525e+20
1.37335e-07	7.86681e+19	8.00905e+19	8.15257e+19	8.29736e+19	8.44342e+19	8.59076e+19	8.73937e+19	8.88925e+19	9.04042e+19	9.19285e+19	9.34656e+19	9.50154e+19	9.6578e+19	9.81534e+19	9.97414e+19	1.01342e+20	1.02956e+20	1.04582e+20	1.06221e+20	1.07873e+20	1.09538e+20	1.11215e+20	1.12905e+20	1.14608e+20	1.16323e+20	1.18051e+20	1.19792e+20	1.21546e+20	1.23313e+20	1.25092e+20	1.26884e+20	1.28689e+20	1.30506e+20	1.32336e+20	1.34179e+20	1.36035e+20	1.37903e+20	1.39785e+20	1.41678e+20	1.43585e+20	1.45505e+20	1.47437e+20	1.49382e+20	1.51339e+20	1.5331e+20	1.55293e+20	1.57289e+20	1.59297e+20	1.61319e+20
1.3979e-07	7.02916e+19	7.15626e+19	7.28449e+19	7.41386e+19	7.54437e+19	7.67602e+19	7.80881e+19	7.94273e+19	8.0778e+19	8.214e+19	8.35135e+19	8.48983e+19	8.62945e+19	8.77021e+19	8.91211e+19	9.05514e+19	9.19932e+19	9.34463e+19	9.49108e+19	9.63867e+19	9.7874e+19	9.93727e+19	1.00883e+20	1.02404e+20	1.03937e+20	1.05481e+20	1.07037e+20	1.08604e+20	1.10182e+20	1.11772e+20	1.13373e+20	1.14986e+20	1.1661e+20	1.18245e+20	1.19892e+20	1.2155e+20	1.2322e+20	1.249e+20	1.26593e+20	1.28296e+20	1.30011e+20	1.31738e+20	1.33476e+20	1.35225e+20	1.36985e+20	1.38757e+20	1.40541e+20	1.42336e+20	1.44142e+20
1.46675e-07	6.68791e+19	6.80884e+19	6.93085e+19	7.05394e+19	7.17811e+19	7.30337e+19	7.42971e+19	7.55714e+19	7.68564e+19	7.81524e+19	7.94591e+19	8.07767e+19	8.21051e+19	8.34444e+19	8.47945e+19	8.61554e+19	8.75271e+19	8.89097e+19	9.03032e+19	9.17074e+19	9.31225e+19	9.45484e+19	9.59852e+19	9.74328e+19	9.88912e+19	1.00361e+20	1.01841e+20	1.03332e+20	1.04833e+20	1.06346e+20	1.07869e+20	1.09404e+20	1.10949e+20	1.12505e+20	1.14071e+20	1.15649e+20	1.17238e+20	1.18837e+20	1.20447e+20	1.22068e+20	1.237e+20	1.25342e+20	1.26996e+20	1.2866e+20	1.30335e+20	1.32021e+20	1.33718e+20	1.35426e+20	1.37144e+20
1.48662e-07	6.25616e+19	6.36928e+19	6.48341e+19	6.59856e+19	6.71471e+19	6.83188e+19	6.95007e+19	7.06927e+19	7.18948e+19	7.31071e+19	7.43295e+19	7.5562e+19	7.68046e+19	7.80574e+19	7.93204e+19	8.05934e+19	8.18766e+19	8.317e+19	8.44734e+19	8.57871e+19	8.71108e+19	8.84447e+19	8.97887e+19	9.11428e+19	9.25071e+19	9.38815e+19	9.52661e+19	9.66608e+19	9.80656e+19	9.94805e+19	1.00906e+20	1.02341e+20	1.03786e+20	1.05242e+20	1.06707e+20	1.08183e+20	1.09669e+20	1.11165e+20	1.12671e+20	1.14188e+20	1.15714e+20	1.17251e+20	1.18797e+20	1.20354e+20	1.21921e+20	1.23498e+20	1.25085e+20	1.26683e+20	1.2829e+20
1.49188e-07	6.2374e+19	6.35018e+19	6.46397e+19	6.57877e+19	6.69458e+19	6.8114e+19	6.92923e+19	7.04807e+19	7.16793e+19	7.28879e+19	7.41066e+19	7.53354e+19	7.65744e+19	7.78234e+19	7.90826e+19	8.03518e+19	8.16312e+19	8.29206e+19	8.42202e+19	8.55298e+19	8.68496e+19	8.81795e+19	8.95195e+19	9.08696e+19	9.22298e+19	9.36001e+19	9.49805e+19	9.6371e+19	9.77716e+19	9.91823e+19	1.00603e+20	1.02034e+20	1.03475e+20	1.04926e+20	1.06387e+20	1.07859e+20	1.0934e+20	1.10832e+20	1.12333e+20	1.13845e+20	1.15367e+20	1.16899e+20	1.18441e+20	1.19993e+20	1.21556e+20	1.23128e+20	1.2471e+20	1.26303e+20	1.27906e+20
1.50627e-07	5.94521e+19	6.05271e+19	6.16117e+19	6.27059e+19	6.38097e+19	6.49232e+19	6.60463e+19	6.7179e+19	6.83214e+19	6.94734e+19	7.06351e+19	7.18063e+19	7.29872e+19	7.41777e+19	7.53779e+19	7.65877e+19	7.78071e+19	7.90362e+19	8.02749e+19	8.15232e+19	8.27811e+19	8.40487e+19	8.53259e+19	8.66128e+19	8.79092e+19	8.92153e+19	9.05311e+19	9.18564e+19	9.31914e+19	9.45361e+19	9.58903e+19	9.72542e+19	9.86277e+19	1.00011e+20	1.01404e+20	1.02806e+20	1.04218e+20	1.0564e+20	1.07071e+20	1.08512e+20	1.09963e+20	1.11423e+20	1.12893e+20	1.14372e+20	1.15861e+20	1.1736e+20	1.18868e+20	1.20386e+20	1.21914e+20
1.57433e-07	5.58731e+19	5.68834e+19	5.79027e+19	5.8931e+19	5.99684e+19	6.10149e+19	6.20704e+19	6.31349e+19	6.42085e+19	6.52912e+19	6.63829e+19	6.74836e+19	6.85934e+19	6.97123e+19	7.08402e+19	7.19772e+19	7.31232e+19	7.42783e+19	7.54424e+19	7.66155e+19	7.77978e+19	7.8989e+19	8.01894e+19	8.13987e+19	8.26172e+19	8.38446e+19	8.50812e+19	8.63267e+19	8.75814e+19	8.88451e+19	9.01178e+19	9.13996e+19	9.26904e+19	9.39903e+19	9.52992e+19	9.66172e+19	9.79443e+19	9.92804e+19	1.00626e+20	1.0198e+20	1.03343e+20	1.04715e+20	1.06097e+20	1.07487e+20	1.08886e+20	1.10295e+20	1.11713e+20	1.13139e+20	1.14575e+20
1.61483e-07	5.08701e+19	5.17899e+19	5.27179e+19	5.36541e+19	5.45986e+19	5.55514e+19	5.65124e+19	5.74816e+19	5.84591e+19	5.94448e+19	6.04387e+19	6.14409e+19	6.24514e+19	6.347e+19	6.44969e+19	6.55321e+19	6.65755e+19	6.76271e+19	6.8687e+19	6.97551e+19	7.08315e+19	7.19161e+19	7.30089e+19	7.411e+19	7.52193e+19	7.63369e+19	7.74627e+19	7.85968e+19	7.9739e+19	8.08896e+19	8.20483e+19	8.32153e+19	8.43906e+19	8.55741e+19	8.67658e+19	8.79658e+19	8.9174e+19	9.03905e+19	9.16152e+19	9.28481e+19	9.40893e+19	9.53387e+19	9.65964e+19	9.78623e+19	9.91364e+19	1.00419e+20	1.01709e+20	1.03008e+20	1.04315e+20
1.63385e-07	5.03553e+19	5.12658e+19	5.21845e+19	5.31112e+19	5.40462e+19	5.49893e+19	5.59406e+19	5.69e+19	5.78676e+19	5.88433e+19	5.98272e+19	6.08192e+19	6.18194e+19	6.28278e+19	6.38443e+19	6.4869e+19	6.59019e+19	6.69428e+19	6.7992e+19	6.90493e+19	7.01148e+19	7.11884e+19	7.22702e+19	7.33601e+19	7.44582e+19	7.55645e+19	7.66789e+19	7.78015e+19	7.89322e+19	8.00711e+19	8.12181e+19	8.23733e+19	8.35367e+19	8.47082e+19	8.58879e+19	8.70757e+19	8.82717e+19	8.94759e+19	9.06882e+19	9.19086e+19	9.31372e+19	9.4374e+19	9.5619e+19	9.68721e+19	9.81333e+19	9.94027e+19	1.0068e+20	1.01966e+20	1.0326e+20
1.68146e-07	4.70974e+19	4.7949e+19	4.88082e+19	4.9675e+19	5.05494e+19	5.14315e+19	5.23212e+19	5.32186e+19	5.41236e+19	5.50362e+19	5.59564e+19	5.68843e+19	5.78198e+19	5.87629e+19	5.97136e+19	6.0672e+19	6.1638e+19	6.26117e+19	6.3593e+19	6.45819e+19	6.55784e+19	6.65826e+19	6.75944e+19	6.86138e+19	6.96408e+19	7.06755e+19	7.17178e+19	7.27678e+19	7.38253e+19	7.48905e+19	7.59634e+19	7.70438e+19	7.81319e+19	7.92277e+19	8.0331e+19	8.1442e+19	8.25606e+19	8.36868e+19	8.48207e+19	8.59622e+19	8.71113e+19	8.82681e+19	8.94325e+19	9.06045e+19	9.17841e+19	9.29714e+19	9.41663e+19	9.53689e+19	9.6579e+19
1.7076e-07	4.58695e+19	4.66988e+19	4.75356e+19	4.83798e+19	4.92315e+19	5.00906e+19	5.09571e+19	5.18311e+19	5.27124e+19	5.36013e+19	5.44975e+19	5.54012e+19	5.63123e+19	5.72308e+19	5.81568e+19	5.90902e+19	6.0031e+19	6.09793e+19	6.1935e+19	6.28981e+19	6.38686e+19	6.48466e+19	6.5832e+19	6.68249e+19	6.78251e+19	6.88329e+19	6.9848e+19	7.08706e+19	7.19006e+19	7.2938e+19	7.39828e+19	7.50351e+19	7.60949e+19	7.7162e+19	7.82366e+19	7.93186e+19	8.04081e+19	8.15049e+19	8.26092e+19	8.3721e+19	8.48401e+19	8.59667e+19	8.71008e+19	8.82422e+19	8.93911e+19	9.05475e+19	9.17112e+19	9.28824e+19	9.4061e+19
1.71358e-07	4.18093e+19	4.25653e+19	4.3328e+19	4.40975e+19	4.48738e+19	4.56568e+19	4.64467e+19	4.72432e+19	4.80466e+19	4.88568e+19	4.96737e+19	5.04973e+19	5.13278e+19	5.2165e+19	5.3009e+19	5.38598e+19	5.47174e+19	5.55817e+19	5.64528e+19	5.73307e+19	5.82153e+19	5.91067e+19	6.00049e+19	6.09099e+19	6.18216e+19	6.27401e+19	6.36654e+19	6.45975e+19	6.55363e+19	6.64819e+19	6.74343e+19	6.83934e+19	6.93593e+19	7.0332e+19	7.13115e+19	7.22977e+19	7.32908e+19	7.42905e+19	7.52971e+19	7.63104e+19	7.73305e+19	7.83574e+19	7.93911e+19	8.04315e+19	8.14787e+19	8.25327e+19	8.35934e+19	8.46609e+19	8.57352e+19
1.72795e-07	4.14866e+19	4.22368e+19	4.29936e+19	4.37572e+19	4.45274e+19	4.53044e+19	4.60882e+19	4.68786e+19	4.76758e+19	4.84797e+19	4.92903e+19	5.01076e+19	5.09316e+19	5.17624e+19	5.25999e+19	5.34441e+19	5.4295e+19	5.51527e+19	5.60171e+19	5.68882e+19	5.7766e+19	5.86505e+19	5.95418e+19	6.04398e+19	6.13445e+19	6.22559e+19	6.3174e+19	6.40989e+19	6.50305e+19	6.59688e+19	6.69138e+19	6.78655e+19	6.8824e+19	6.97892e+19	7.07611e+19	7.17397e+19	7.27251e+19	7.37171e+19	7.47159e+19	7.57214e+19	7.67337e+19	7.77526e+19	7.87783e+19	7.98107e+19	8.08498e+19	8.18956e+19	8.29482e+19	8.40075e+19	8.50735e+19
1.80239e-07	3.77346e+19	3.84169e+19	3.91053e+19	3.97998e+19	4.05004e+19	4.12071e+19	4.192e+19	4.26389e+19	4.3364e+19	4.40952e+19	4.48325e+19	4.55759e+19	4.63254e+19	4.70811e+19	4.78428e+19	4.86107e+19	4.93846e+19	5.01647e+19	5.09509e+19	5.17432e+19	5.25417e+19	5.33462e+19	5.41569e+19	5.49736e+19	5.57965e+19	5.66255e+19	5.74606e+19	5.83018e+19	5.91491e+19	6.00026e+19	6.08621e+19	6.17278e+19	6.25996e+19	6.34775e+19	6.43615e+19	6.52516e+19	6.61479e+19	6.70502e+19	6.79587e+19	6.88732e+19	6.97939e+19	7.07207e+19	7.16536e+19	7.25927e+19	7.35378e+19	7.44891e+19	7.54464e+19	7.64099e+19	7.73795e+19
1.83679e-07	3.71114e+19	3.77824e+19	3.84595e+19	3.91425e+19	3.98315e+19	4.05266e+19	4.12277e+19	4.19348e+19	4.26479e+19	4.3367e+19	4.40921e+19	4.48232e+19	4.55604e+19	4.63035e+19	4.70527e+19	4.78079e+19	4.85691e+19	4.93363e+19	5.01095e+19	5.08887e+19	5.1674e+19	5.24652e+19	5.32625e+19	5.40658e+19	5.4875e+19	5.56903e+19	5.65117e+19	5.7339e+19	5.81723e+19	5.90117e+19	5.9857e+19	6.07084e+19	6.15658e+19	6.24292e+19	6.32986e+19	6.4174e+19	6.50554e+19	6.59429e+19	6.68363e+19	6.77358e+19	6.86413e+19	6.95528e+19	7.04703e+19	7.13938e+19	7.23233e+19	7.32589e+19	7.42004e+19	7.5148e+19	7.61016e+19
1.91264e-07	3.32209e+19	3.38215e+19	3.44276e+19	3.5039e+19	3.56558e+19	3.6278e+19	3.69056e+19	3.75385e+19	3.81769e+19	3.88206e+19	3.94697e+19	4.01242e+19	4.0784e+19	4.14493e+19	4.21199e+19	4.27959e+19	4.34773e+19	4.41641e+19	4.48563e+19	4.55538e+19	4.62567e+19	4.6965e+19	4.76787e+19	4.83978e+19	4.91222e+19	4.9852e+19	5.05873e+19	5.13278e+19	5.20738e+19	5.28252e+19	5.35819e+19	5.4344e+19	5.51115e+19	5.58844e+19	5.66627e+19	5.74463e+19	5.82354e+19	5.90298e+19	5.98296e+19	6.06347e+19	6.14453e+19	6.22612e+19	6.30825e+19	6.39092e+19	6.47413e+19	6.55788e+19	6.64216e+19	6.72699e+19	6.81235e+19
1.93197e-07	3.29215e+19	3.35168e+19	3.41173e+19	3.47233e+19	3.53345e+19	3.59511e+19	3.6573e+19	3.72003e+19	3.78329e+19	3.84708e+19	3.9114e+19	3.97626e+19	4.04165e+19	4.10758e+19	4.17404e+19	4.24103e+19	4.30856e+19	4.37661e+19	4.44521e+19	4.51433e+19	4.58399e+19	4.65418e+19	4.72491e+19	4.79617e+19	4.86796e+19	4.94028e+19	5.01314e+19	5.08653e+19	5.16046e+19	5.23492e+19	5.30991e+19	5.38543e+19	5.46149e+19	5.53808e+19	5.61521e+19	5.69287e+19	5.77106e+19	5.84978e+19	5.92904e+19	6.00884e+19	6.08916e+19	6.17002e+19	6.25141e+19	6.33334e+19	6.41579e+19	6.49879e+19	6.58231e+19	6.66637e+19	6.75096e+19
1.99655e-07	3.05224e+19	3.10743e+19	3.16311e+19	3.21929e+19	3.27596e+19	3.33312e+19	3.39078e+19	3.44894e+19	3.50759e+19	3.56673e+19	3.62637e+19	3.6865e+19	3.74713e+19	3.80825e+19	3.86986e+19	3.93197e+19	3.99458e+19	4.05768e+19	4.12127e+19	4.18536e+19	4.24994e+19	4.31502e+19	4.38059e+19	4.44666e+19	4.51322e+19	4.58027e+19	4.64782e+19	4.71586e+19	4.7844e+19	4.85343e+19	4.92296e+19	4.99298e+19	5.0635e+19	5.13451e+19	5.20601e+19	5.27801e+19	5.35051e+19	5.4235e+19	5.49698e+19	5.57096e+19	5.64543e+19	5.72039e+19	5.79585e+19	5.87181e+19	5.94826e+19	6.0252e+19	6.10264e+19	6.18057e+19	6.259e+19
2.02366e-07	2.94192e+19	2.99511e+19	3.04878e+19	3.10293e+19	3.15755e+19	3.21265e+19	3.26822e+19	3.32428e+19	3.3808e+19	3.43781e+19	3.49529e+19	3.55325e+19	3.61169e+19	3.6706e+19	3.72999e+19	3.78985e+19	3.85019e+19	3.91101e+19	3.97231e+19	4.03408e+19	4.09633e+19	4.15905e+19	4.22225e+19	4.28593e+19	4.35008e+19	4.41471e+19	4.47982e+19	4.54541e+19	4.61147e+19	4.678e+19	4.74502e+19	4.81251e+19	4.88048e+19	4.94892e+19	5.01784e+19	5.08724e+19	5.15711e+19	5.22746e+19	5.29829e+19	5.36959e+19	5.44137e+19	5.51363e+19	5.58636e+19	5.65957e+19	5.73326e+19	5.80742e+19	5.88206e+19	5.95717e+19	6.03277e+19
2.03135e-07	2.69763e+19	2.74641e+19	2.79562e+19	2.84527e+19	2.89536e+19	2.94588e+19	2.99684e+19	3.04824e+19	3.10008e+19	3.15235e+19	3.20506e+19	3.2582e+19	3.31179e+19	3.36581e+19	3.42027e+19	3.47516e+19	3.53049e+19	3.58626e+19	3.64246e+19	3.69911e+19	3.75619e+19	3.8137e+19	3.87165e+19	3.93005e+19	3.98887e+19	4.04814e+19	4.10784e+19	4.16798e+19	4.22855e+19	4.28956e+19	4.35101e+19	4.4129e+19	4.47522e+19	4.53798e+19	4.60118e+19	4.66482e+19	4.72889e+19	4.7934e+19	4.85834e+19	4.92372e+19	4.98954e+19	5.0558e+19	5.12249e+19	5.18962e+19	5.25719e+19	5.3252e+19	5.39364e+19	5.46252e+19	5.53183e+19
2.12664e-07	2.58868e+19	2.63548e+19	2.68271e+19	2.73035e+19	2.77841e+19	2.8269e+19	2.8758e+19	2.92512e+19	2.97486e+19	3.02502e+19	3.07561e+19	3.1266e+19	3.17802e+19	3.22986e+19	3.28212e+19	3.3348e+19	3.38789e+19	3.44141e+19	3.49534e+19	3.5497e+19	3.60447e+19	3.65966e+19	3.71528e+19	3.77131e+19	3.82776e+19	3.88463e+19	3.94192e+19	3.99963e+19	4.05776e+19	4.11631e+19	4.17527e+19	4.23466e+19	4.29447e+19	4.35469e+19	4.41534e+19	4.4764e+19	4.53789e+19	4.59979e+19	4.66211e+19	4.72485e+19	4.78801e+19	4.85159e+19	4.91559e+19	4.98001e+19	5.04485e+19	5.11011e+19	5.17579e+19	5.24188e+19	5.3084e+19
2.16834e-07	2.30247e+19	2.3441e+19	2.3861e+19	2.42848e+19	2.47123e+19	2.51435e+19	2.55785e+19	2.60172e+19	2.64596e+19	2.69058e+19	2.73556e+19	2.78092e+19	2.82666e+19	2.87277e+19	2.91925e+19	2.9661e+19	3.01332e+19	3.06092e+19	3.1089e+19	3.15724e+19	3.20596e+19	3.25505e+19	3.30451e+19	3.35435e+19	3.40456e+19	3.45514e+19	3.5061e+19	3.55743e+19	3.60913e+19	3.6612e+19	3.71365e+19	3.76647e+19	3.81967e+19	3.87323e+19	3.92717e+19	3.98149e+19	4.03617e+19	4.09123e+19	4.14666e+19	4.20247e+19	4.25865e+19	4.3152e+19	4.37212e+19	4.42942e+19	4.48709e+19	4.54513e+19	4.60355e+19	4.66234e+19	4.7215e+19
2.26653e-07	2.21029e+19	2.25026e+19	2.29058e+19	2.33126e+19	2.3723e+19	2.41369e+19	2.45545e+19	2.49756e+19	2.54003e+19	2.58286e+19	2.62605e+19	2.66959e+19	2.7135e+19	2.75776e+19	2.80238e+19	2.84735e+19	2.89269e+19	2.93838e+19	2.98443e+19	3.03084e+19	3.07761e+19	3.12474e+19	3.17222e+19	3.22006e+19	3.26826e+19	3.31682e+19	3.36574e+19	3.41501e+19	3.46464e+19	3.51463e+19	3.56498e+19	3.61569e+19	3.66675e+19	3.71817e+19	3.76995e+19	3.82209e+19	3.87459e+19	3.92744e+19	3.98066e+19	4.03423e+19	4.08816e+19	4.14244e+19	4.19709e+19	4.25209e+19	4.30745e+19	4.36317e+19	4.41925e+19	4.47569e+19	4.53248e+19
2.28241e-07	2.00799e+19	2.0443e+19	2.08093e+19	2.11789e+19	2.15517e+19	2.19278e+19	2.23071e+19	2.26897e+19	2.30755e+19	2.34646e+19	2.3857e+19	2.42526e+19	2.46514e+19	2.50535e+19	2.54589e+19	2.58675e+19	2.62793e+19	2.66944e+19	2.71128e+19	2.75344e+19	2.79593e+19	2.83874e+19	2.88188e+19	2.92534e+19	2.96913e+19	3.01324e+19	3.05768e+19	3.10245e+19	3.14754e+19	3.19295e+19	3.23869e+19	3.28476e+19	3.33115e+19	3.37786e+19	3.42491e+19	3.47227e+19	3.51996e+19	3.56798e+19	3.61632e+19	3.66499e+19	3.71398e+19	3.7633e+19	3.81295e+19	3.86292e+19	3.91321e+19	3.96383e+19	4.01477e+19	4.06604e+19	4.11764e+19
2.34824e-07	1.99141e+19	2.02742e+19	2.06375e+19	2.1004e+19	2.13737e+19	2.17467e+19	2.21229e+19	2.25023e+19	2.2885e+19	2.32709e+19	2.366e+19	2.40523e+19	2.44478e+19	2.48466e+19	2.52486e+19	2.56539e+19	2.60623e+19	2.6474e+19	2.68889e+19	2.73071e+19	2.77284e+19	2.8153e+19	2.85808e+19	2.90119e+19	2.94461e+19	2.98836e+19	3.03243e+19	3.07683e+19	3.12155e+19	3.16659e+19	3.21195e+19	3.25763e+19	3.30364e+19	3.34997e+19	3.39662e+19	3.4436e+19	3.4909e+19	3.53852e+19	3.58646e+19	3.63473e+19	3.68332e+19	3.73223e+19	3.78146e+19	3.83102e+19	3.8809e+19	3.9311e+19	3.98162e+19	4.03247e+19	4.08364e+19
2.39172e-07	1.85251e+19	1.886e+19	1.9198e+19	1.9539e+19	1.98829e+19	2.02299e+19	2.05798e+19	2.09328e+19	2.12887e+19	2.16477e+19	2.20097e+19	2.23746e+19	2.27426e+19	2.31136e+19	2.34875e+19	2.38645e+19	2.42445e+19	2.46274e+19	2.50134e+19	2.54024e+19	2.57943e+19	2.61893e+19	2.65873e+19	2.69883e+19	2.73922e+19	2.77992e+19	2.82092e+19	2.86222e+19	2.90382e+19	2.94571e+19	2.98791e+19	3.03041e+19	3.07321e+19	3.11631e+19	3.15971e+19	3.20341e+19	3.2474e+19	3.2917e+19	3.3363e+19	3.3812e+19	3.4264e+19	3.4719e+19	3.5177e+19	3.5638e+19	3.6102e+19	3.6569e+19	3.7039e+19	3.7512e+19	3.7988e+19
2.4031e-07	1.84427e+19	1.87762e+19	1.91126e+19	1.94521e+19	1.97945e+19	2.01399e+19	2.04883e+19	2.08397e+19	2.11941e+19	2.15514e+19	2.19118e+19	2.22751e+19	2.26414e+19	2.30108e+19	2.33831e+19	2.37584e+19	2.41366e+19	2.45179e+19	2.49022e+19	2.52894e+19	2.56796e+19	2.60728e+19	2.6469e+19	2.68682e+19	2.72704e+19	2.76756e+19	2.80837e+19	2.84949e+19	2.8909e+19	2.93261e+19	2.97462e+19	3.01693e+19	3.05954e+19	3.10245e+19	3.14565e+19	3.18916e+19	3.23296e+19	3.27706e+19	3.32147e+19	3.36616e+19	3.41116e+19	3.45646e+19	3.50206e+19	3.54795e+19	3.59414e+19	3.64064e+19	3.68743e+19	3.73452e+19	3.78191e+19
2.50851e-07	1.63445e+19	1.66401e+19	1.69382e+19	1.72391e+19	1.75425e+19	1.78487e+19	1.81574e+19	1.84688e+19	1.87829e+19	1.90996e+19	1.9419e+19	1.9741e+19	2.00656e+19	2.03929e+19	2.07229e+19	2.10555e+19	2.13907e+19	2.17286e+19	2.20691e+19	2.24123e+19	2.27581e+19	2.31066e+19	2.34578e+19	2.38115e+19	2.4168e+19	2.4527e+19	2.48888e+19	2.52531e+19	2.56201e+19	2.59898e+19	2.63621e+19	2.67371e+19	2.71147e+19	2.74949e+19	2.78778e+19	2.82634e+19	2.86516e+19	2.90424e+19	2.94359e+19	2.98321e+19	3.02309e+19	3.06323e+19	3.10364e+19	3.14431e+19	3.18525e+19	3.22645e+19	3.26792e+19	3.30965e+19	3.35165e+19
2.53264e-07	1.61957e+19	1.64885e+19	1.6784e+19	1.70821e+19	1.73828e+19	1.76861e+19	1.79921e+19	1.83006e+19	1.86118e+19	1.89257e+19	1.92421e+19	1.95612e+19	1.98829e+19	2.02072e+19	2.05341e+19	2.08637e+19	2.11959e+19	2.15307e+19	2.18681e+19	2.22082e+19	2.25509e+19	2.28962e+19	2.32441e+19	2.35947e+19	2.39479e+19	2.43037e+19	2.46621e+19	2.50231e+19	2.53868e+19	2.57531e+19	2.6122e+19	2.64936e+19	2.68677e+19	2.72445e+19	2.7624e+19	2.8006e+19	2.83907e+19	2.87779e+19	2.91679e+19	2.95604e+19	2.99555e+19	3.03533e+19	3.07537e+19	3.11568e+19	3.15624e+19	3.19707e+19	3.23816e+19	3.27951e+19	3.32113e+19
2.64418e-07	1.42561e+19	1.45139e+19	1.47739e+19	1.50363e+19	1.5301e+19	1.5568e+19	1.58373e+19	1.61089e+19	1.63829e+19	1.66591e+19	1.69377e+19	1.72185e+19	1.75017e+19	1.77872e+19	1.8075e+19	1.83651e+19	1.86575e+19	1.89522e+19	1.92492e+19	1.95485e+19	1.98502e+19	2.01541e+19	2.04604e+19	2.0769e+19	2.10799e+19	2.13931e+19	2.17086e+19	2.20264e+19	2.23465e+19	2.26689e+19	2.29937e+19	2.33207e+19	2.36501e+19	2.39817e+19	2.43157e+19	2.4652e+19	2.49906e+19	2.53315e+19	2.56747e+19	2.60202e+19	2.63681e+19	2.67182e+19	2.70707e+19	2.74254e+19	2.77825e+19	2.81419e+19	2.85036e+19	2.88676e+19	2.92339e+19
2.69204e-07	1.40077e+19	1.4261e+19	1.45165e+19	1.47743e+19	1.50344e+19	1.52968e+19	1.55614e+19	1.58283e+19	1.60974e+19	1.63689e+19	1.66426e+19	1.69185e+19	1.71968e+19	1.74773e+19	1.776e+19	1.80451e+19	1.83324e+19	1.8622e+19	1.89138e+19	1.92079e+19	1.95043e+19	1.9803e+19	2.01039e+19	2.04071e+19	2.07126e+19	2.10203e+19	2.13303e+19	2.16426e+19	2.19571e+19	2.22739e+19	2.2593e+19	2.29144e+19	2.3238e+19	2.35639e+19	2.3892e+19	2.42225e+19	2.45552e+19	2.48901e+19	2.52274e+19	2.55669e+19	2.59087e+19	2.62527e+19	2.6599e+19	2.69476e+19	2.72984e+19	2.76516e+19	2.8007e+19	2.83646e+19	2.87245e+19
2.82666e-07	1.24821e+19	1.27078e+19	1.29355e+19	1.31653e+19	1.3397e+19	1.36308e+19	1.38666e+19	1.41044e+19	1.43443e+19	1.45861e+19	1.483e+19	1.50759e+19	1.53239e+19	1.55738e+19	1.58258e+19	1.60798e+19	1.63358e+19	1.65938e+19	1.68539e+19	1.7116e+19	1.73801e+19	1.76462e+19	1.79144e+19	1.81846e+19	1.84568e+19	1.8731e+19	1.90072e+19	1.92855e+19	1.95658e+19	1.98481e+19	2.01324e+19	2.04188e+19	2.07071e+19	2.09975e+19	2.129e+19	2.15844e+19	2.18809e+19	2.21793e+19	2.24799e+19	2.27824e+19	2.30869e+19	2.33935e+19	2.37021e+19	2.40127e+19	2.43254e+19	2.464e+19	2.49567e+19	2.52754e+19	2.55961e+19
2.83441e-07	1.24475e+19	1.26726e+19	1.28997e+19	1.31288e+19	1.33599e+19	1.3593e+19	1.38281e+19	1.40653e+19	1.43045e+19	1.45457e+19	1.47889e+19	1.50341e+19	1.52814e+19	1.55306e+19	1.57819e+19	1.60352e+19	1.62905e+19	1.65478e+19	1.68072e+19	1.70685e+19	1.73319e+19	1.75973e+19	1.78647e+19	1.81341e+19	1.84056e+19	1.86791e+19	1.89545e+19	1.9232e+19	1.95115e+19	1.97931e+19	2.00766e+19	2.03622e+19	2.06497e+19	2.09393e+19	2.12309e+19	2.15246e+19	2.18202e+19	2.21179e+19	2.24175e+19	2.27192e+19	2.30229e+19	2.33286e+19	2.36364e+19	2.39461e+19	2.42579e+19	2.45717e+19	2.48875e+19	2.52053e+19	2.55252e+19
2.84247e-07	1.18913e+19	1.21063e+19	1.23233e+19	1.25421e+19	1.27629e+19	1.29856e+19	1.32103e+19	1.34368e+19	1.36653e+19	1.38957e+19	1.41281e+19	1.43623e+19	1.45985e+19	1.48367e+19	1.50767e+19	1.53187e+19	1.55626e+19	1.58084e+19	1.60562e+19	1.63059e+19	1.65575e+19	1.6811e+19	1.70665e+19	1.73238e+19	1.75832e+19	1.78444e+19	1.81076e+19	1.83727e+19	1.86397e+19	1.89086e+19	1.91795e+19	1.94523e+19	1.9727e+19	2.00037e+19	2.02823e+19	2.05628e+19	2.08452e+19	2.11295e+19	2.14158e+19	2.1704e+19	2.19942e+19	2.22862e+19	2.25802e+19	2.28761e+19	2.3174e+19	2.34738e+19	2.37754e+19	2.40791e+19	2.43846e+19
2.96688e-07	1.11607e+19	1.13625e+19	1.15661e+19	1.17715e+19	1.19787e+19	1.21877e+19	1.23986e+19	1.26112e+19	1.28257e+19	1.30419e+19	1.326e+19	1.34799e+19	1.37016e+19	1.39251e+19	1.41504e+19	1.43775e+19	1.46064e+19	1.48371e+19	1.50696e+19	1.5304e+19	1.55401e+19	1.57781e+19	1.60179e+19	1.62594e+19	1.65028e+19	1.6748e+19	1.6995e+19	1.72438e+19	1.74944e+19	1.77468e+19	1.80011e+19	1.82571e+19	1.85149e+19	1.87746e+19	1.90361e+19	1.92993e+19	1.95644e+19	1.98313e+19	2.01e+19	2.03705e+19	2.06428e+19	2.09169e+19	2.11928e+19	2.14706e+19	2.17501e+19	2.20315e+19	2.23146e+19	2.25996e+19	2.28864e+19
3.08844e-07	9.88709e+18	1.00659e+19	1.02462e+19	1.04282e+19	1.06118e+19	1.07969e+19	1.09837e+19	1.11721e+19	1.13621e+19	1.15537e+19	1.17468e+19	1.19416e+19	1.2138e+19	1.2336e+19	1.25356e+19	1.27368e+19	1.29396e+19	1.3144e+19	1.335e+19	1.35576e+19	1.37668e+19	1.39776e+19	1.419e+19	1.4404e+19	1.46196e+19	1.48368e+19	1.50556e+19	1.5276e+19	1.5498e+19	1.57217e+19	1.59469e+19	1.61737e+19	1.64021e+19	1.66321e+19	1.68638e+19	1.7097e+19	1.73318e+19	1.75683e+19	1.78063e+19	1.80459e+19	1.82872e+19	1.853e+19	1.87744e+19	1.90205e+19	1.92681e+19	1.95174e+19	1.97682e+19	2.00207e+19	2.02747e+19
3.08925e-07	9.88435e+18	1.00631e+19	1.02434e+19	1.04253e+19	1.06088e+19	1.0794e+19	1.09807e+19	1.1169e+19	1.13589e+19	1.15505e+19	1.17436e+19	1.19383e+19	1.21347e+19	1.23326e+19	1.25321e+19	1.27333e+19	1.2936e+19	1.31403e+19	1.33463e+19	1.35538e+19	1.3763e+19	1.39737e+19	1.41861e+19	1.44e+19	1.46156e+19	1.48327e+19	1.50515e+19	1.52718e+19	1.54938e+19	1.57173e+19	1.59425e+19	1.61692e+19	1.63976e+19	1.66275e+19	1.68591e+19	1.70923e+19	1.7327e+19	1.75634e+19	1.78014e+19	1.80409e+19	1.82821e+19	1.85249e+19	1.87692e+19	1.90152e+19	1.92628e+19	1.9512e+19	1.97627e+19	2.00151e+19	2.02691e+19
3.09094e-07	9.63467e+18	9.80888e+18	9.98464e+18	1.0162e+19	1.03409e+19	1.05213e+19	1.07033e+19	1.08869e+19	1.1072e+19	1.12587e+19	1.1447e+19	1.16368e+19	1.18281e+19	1.20211e+19	1.22156e+19	1.24116e+19	1.26092e+19	1.28084e+19	1.30092e+19	1.32115e+19	1.34153e+19	1.36207e+19	1.38277e+19	1.40363e+19	1.42464e+19	1.4458e+19	1.46713e+19	1.4886e+19	1.51024e+19	1.53203e+19	1.55398e+19	1.57608e+19	1.59834e+19	1.62075e+19	1.64332e+19	1.66605e+19	1.68894e+19	1.71197e+19	1.73517e+19	1.75852e+19	1.78203e+19	1.80569e+19	1.82951e+19	1.85349e+19	1.87762e+19	1.90191e+19	1.92635e+19	1.95095e+19	1.97571e+19
3.20527e-07	9.11354e+18	9.27832e+18	9.44458e+18	9.61231e+18	9.78152e+18	9.95221e+18	1.01244e+19	1.0298e+19	1.04731e+19	1.06497e+19	1.08278e+19	1.10073e+19	1.11884e+19	1.13709e+19	1.15548e+19	1.17403e+19	1.19272e+19	1.21156e+19	1.23055e+19	1.24969e+19	1.26897e+19	1.2884e+19	1.30798e+19	1.3277e+19	1.34758e+19	1.3676e+19	1.38777e+19	1.40809e+19	1.42855e+19	1.44916e+19	1.46992e+19	1.49083e+19	1.51188e+19	1.53309e+19	1.55444e+19	1.57594e+19	1.59758e+19	1.61937e+19	1.64131e+19	1.6634e+19	1.68564e+19	1.70802e+19	1.73055e+19	1.75323e+19	1.77606e+19	1.79903e+19	1.82216e+19	1.84543e+19	1.86884e+19
3.30799e-07	8.51043e+18	8.6643e+18	8.81956e+18	8.97619e+18	9.13421e+18	9.2936e+18	9.45437e+18	9.61652e+18	9.78005e+18	9.94495e+18	1.01112e+19	1.02789e+19	1.04479e+19	1.06184e+19	1.07902e+19	1.09633e+19	1.11379e+19	1.13138e+19	1.14912e+19	1.16698e+19	1.18499e+19	1.20314e+19	1.22142e+19	1.23984e+19	1.2584e+19	1.2771e+19	1.29593e+19	1.3149e+19	1.33401e+19	1.35326e+19	1.37265e+19	1.39217e+19	1.41183e+19	1.43163e+19	1.45157e+19	1.47164e+19	1.49186e+19	1.51221e+19	1.5327e+19	1.55332e+19	1.57409e+19	1.59499e+19	1.61603e+19	1.63721e+19	1.65853e+19	1.67998e+19	1.70157e+19	1.7233e+19	1.74517e+19
3.31202e-07	8.15165e+18	8.29904e+18	8.44775e+18	8.59778e+18	8.74913e+18	8.9018e+18	9.05579e+18	9.21111e+18	9.36774e+18	9.5257e+18	9.68497e+18	9.84557e+18	1.00075e+19	1.01707e+19	1.03353e+19	1.05012e+19	1.06684e+19	1.08369e+19	1.10067e+19	1.11779e+19	1.13504e+19	1.15242e+19	1.16993e+19	1.18757e+19	1.20535e+19	1.22326e+19	1.2413e+19	1.25947e+19	1.27777e+19	1.29621e+19	1.31478e+19	1.33348e+19	1.35231e+19	1.37128e+19	1.39037e+19	1.4096e+19	1.42896e+19	1.44846e+19	1.46808e+19	1.48784e+19	1.50773e+19	1.52775e+19	1.5479e+19	1.56819e+19	1.58861e+19	1.60916e+19	1.62984e+19	1.65065e+19	1.6716e+19
3.31369e-07	8.14721e+18	8.29452e+18	8.44315e+18	8.5931e+18	8.74437e+18	8.89696e+18	9.05087e+18	9.2061e+18	9.36264e+18	9.52051e+18	9.6797e+18	9.84021e+18	1.0002e+19	1.01652e+19	1.03297e+19	1.04954e+19	1.06625e+19	1.0831e+19	1.10007e+19	1.11718e+19	1.13442e+19	1.15179e+19	1.16929e+19	1.18693e+19	1.20469e+19	1.22259e+19	1.24062e+19	1.25878e+19	1.27708e+19	1.29551e+19	1.31406e+19	1.33275e+19	1.35158e+19	1.37053e+19	1.38962e+19	1.40884e+19	1.42819e+19	1.44767e+19	1.46728e+19	1.48703e+19	1.50691e+19	1.52692e+19	1.54706e+19	1.56734e+19	1.58774e+19	1.60828e+19	1.62895e+19	1.64975e+19	1.67069e+19
3.44888e-07	7.3083e+18	7.44045e+18	7.57377e+18	7.70828e+18	7.84397e+18	7.98085e+18	8.11891e+18	8.25816e+18	8.39859e+18	8.5402e+18	8.683e+18	8.82698e+18	8.97214e+18	9.11849e+18	9.26602e+18	9.41474e+18	9.56464e+18	9.71572e+18	9.86799e+18	1.00214e+19	1.01761e+19	1.03319e+19	1.04889e+19	1.06471e+19	1.08065e+19	1.0967e+19	1.11288e+19	1.12917e+19	1.14558e+19	1.16211e+19	1.17876e+19	1.19552e+19	1.21241e+19	1.22941e+19	1.24653e+19	1.26377e+19	1.28113e+19	1.2986e+19	1.3162e+19	1.33391e+19	1.35174e+19	1.36969e+19	1.38776e+19	1.40595e+19	1.42425e+19	1.44268e+19	1.46122e+19	1.47988e+19	1.49866e+19
3.48031e-07	7.23479e+18	7.36561e+18	7.49759e+18	7.63075e+18	7.76508e+18	7.90058e+18	8.03725e+18	8.17509e+18	8.31411e+18	8.4543e+18	8.59566e+18	8.73819e+18	8.8819e+18	9.02677e+18	9.17282e+18	9.32004e+18	9.46844e+18	9.618e+18	9.76874e+18	9.92065e+18	1.00737e+19	1.0228e+19	1.03834e+19	1.054e+19	1.06978e+19	1.08567e+19	1.10168e+19	1.11781e+19	1.13406e+19	1.15042e+19	1.1669e+19	1.1835e+19	1.20021e+19	1.21704e+19	1.23399e+19	1.25106e+19	1.26824e+19	1.28554e+19	1.30296e+19	1.3205e+19	1.33815e+19	1.35592e+19	1.3738e+19	1.39181e+19	1.40993e+19	1.42817e+19	1.44652e+19	1.46499e+19	1.48358e+19
3.62206e-07	6.42626e+18	6.54245e+18	6.65968e+18	6.77796e+18	6.89727e+18	7.01763e+18	7.13903e+18	7.26147e+18	7.38495e+18	7.50947e+18	7.63503e+18	7.76164e+18	7.88928e+18	8.01797e+18	8.1477e+18	8.27846e+18	8.41027e+18	8.54312e+18	8.67701e+18	8.81195e+18	8.94792e+18	9.08493e+18	9.22299e+18	9.36208e+18	9.50222e+18	9.6434e+18	9.78562e+18	9.92888e+18	1.00732e+19	1.02185e+19	1.03649e+19	1.05123e+19	1.06608e+19	1.08103e+19	1.09609e+19	1.11124e+19	1.12651e+19	1.14187e+19	1.15735e+19	1.17292e+19	1.1886e+19	1.20438e+19	1.22027e+19	1.23626e+19	1.25236e+19	1.26856e+19	1.28486e+19	1.30127e+19	1.31778e+19
3.64795e-07	6.37383e+18	6.48907e+18	6.60535e+18	6.72266e+18	6.841e+18	6.96038e+18	7.08079e+18	7.20223e+18	7.3247e+18	7.44821e+18	7.57274e+18	7.69831e+18	7.82492e+18	7.95255e+18	8.08122e+18	8.21092e+18	8.34166e+18	8.47342e+18	8.60622e+18	8.74005e+18	8.87492e+18	9.01081e+18	9.14774e+18	9.2857e+18	9.4247e+18	9.56472e+18	9.70578e+18	9.84787e+18	9.991e+18	1.01352e+19	1.02803e+19	1.04266e+19	1.05738e+19	1.07221e+19	1.08714e+19	1.10218e+19	1.11732e+19	1.13256e+19	1.1479e+19	1.16335e+19	1.1789e+19	1.19456e+19	1.21032e+19	1.22618e+19	1.24214e+19	1.25821e+19	1.27438e+19	1.29065e+19	1.30703e+19
3.8117e-07	5.94166e+18	6.04909e+18	6.15748e+18	6.26684e+18	6.37716e+18	6.48844e+18	6.60068e+18	6.71389e+18	6.82806e+18	6.94319e+18	7.05928e+18	7.17634e+18	7.29436e+18	7.41334e+18	7.53328e+18	7.65419e+18	7.77606e+18	7.89889e+18	8.02269e+18	8.14744e+18	8.27316e+18	8.39984e+18	8.52749e+18	8.6561e+18	8.78567e+18	8.9162e+18	9.04769e+18	9.18015e+18	9.31357e+18	9.44795e+18	9.5833e+18	9.7196e+18	9.85687e+18	9.99511e+18	1.01343e+19	1.02745e+19	1.04156e+19	1.05577e+19	1.07007e+19	1.08447e+19	1.09897e+19	1.11356e+19	1.12825e+19	1.14304e+19	1.15792e+19	1.1729e+19	1.18797e+19	1.20314e+19	1.21841e+19
3.83659e-07	5.52379e+18	5.62366e+18	5.72443e+18	5.8261e+18	5.92866e+18	6.03211e+18	6.13646e+18	6.24171e+18	6.34785e+18	6.45488e+18	6.56281e+18	6.67164e+18	6.78135e+18	6.89197e+18	7.00348e+18	7.11588e+18	7.22918e+18	7.34337e+18	7.45846e+18	7.57444e+18	7.69132e+18	7.80909e+18	7.92776e+18	8.04732e+18	8.16778e+18	8.28913e+18	8.41138e+18	8.53452e+18	8.65856e+18	8.78349e+18	8.90932e+18	9.03604e+18	9.16365e+18	9.29216e+18	9.42157e+18	9.55187e+18	9.68307e+18	9.81516e+18	9.94814e+18	1.0082e+19	1.02168e+19	1.03525e+19	1.0489e+19	1.06265e+19	1.07648e+19	1.09041e+19	1.10442e+19	1.11853e+19	1.13272e+19
3.98758e-07	5.18971e+18	5.28355e+18	5.37822e+18	5.47374e+18	5.5701e+18	5.6673e+18	5.76534e+18	5.86422e+18	5.96394e+18	6.0645e+18	6.1659e+18	6.26814e+18	6.37122e+18	6.47515e+18	6.57991e+18	6.68552e+18	6.79196e+18	6.89925e+18	7.00738e+18	7.11635e+18	7.22616e+18	7.33681e+18	7.4483e+18	7.56063e+18	7.6738e+18	7.78781e+18	7.90267e+18	8.01836e+18	8.1349e+18	8.25227e+18	8.37049e+18	8.48955e+18	8.60944e+18	8.73018e+18	8.85176e+18	8.97418e+18	9.09744e+18	9.22154e+18	9.34649e+18	9.47227e+18	9.59889e+18	9.72636e+18	9.85466e+18	9.98381e+18	1.01138e+19	1.02446e+19	1.03763e+19	1.05088e+19	1.06422e+19
4.09751e-07	4.73033e+18	4.81586e+18	4.90216e+18	4.98922e+18	5.07705e+18	5.16564e+18	5.255e+18	5.34513e+18	5.43602e+18	5.52768e+18	5.62011e+18	5.7133e+18	5.80726e+18	5.90199e+18	5.99748e+18	6.09373e+18	6.19076e+18	6.28855e+18	6.3871e+18	6.48643e+18	6.58652e+18	6.68737e+18	6.78899e+18	6.89138e+18	6.99454e+18	7.09846e+18	7.20314e+18	7.3086e+18	7.41482e+18	7.5218e+18	7.62956e+18	7.73807e+18	7.84736e+18	7.95741e+18	8.06823e+18	8.17981e+18	8.29216e+18	8.40528e+18	8.51916e+18	8.63381e+18	8.74923e+18	8.86541e+18	8.98236e+18	9.10007e+18	9.21855e+18	9.3378e+18	9.45781e+18	9.57859e+18	9.70014e+18
4.18562e-07	4.52414e+18	4.60594e+18	4.68847e+18	4.77174e+18	4.85574e+18	4.94047e+18	5.02594e+18	5.11213e+18	5.19907e+18	5.28673e+18	5.37513e+18	5.46426e+18	5.55412e+18	5.64472e+18	5.73604e+18	5.82811e+18	5.9209e+18	6.01443e+18	6.10869e+18	6.20368e+18	6.29941e+18	6.39587e+18	6.49306e+18	6.59098e+18	6.68964e+18	6.78903e+18	6.88916e+18	6.99001e+18	7.0916e+18	7.19393e+18	7.29698e+18	7.40077e+18	7.50529e+18	7.61054e+18	7.71653e+18	7.82325e+18	7.9307e+18	8.03889e+18	8.14781e+18	8.25746e+18	8.36784e+18	8.47896e+18	8.59081e+18	8.70339e+18	8.81671e+18	8.93076e+18	9.04554e+18	9.16106e+18	9.2773e+18
4.24791e-07	4.29742e+18	4.37512e+18	4.45352e+18	4.53261e+18	4.6124e+18	4.69289e+18	4.77407e+18	4.85595e+18	4.93853e+18	5.0218e+18	5.10576e+18	5.19043e+18	5.27579e+18	5.36184e+18	5.44859e+18	5.53604e+18	5.62419e+18	5.71303e+18	5.80256e+18	5.8928e+18	5.98373e+18	6.07535e+18	6.16767e+18	6.26069e+18	6.3544e+18	6.44881e+18	6.54392e+18	6.63972e+18	6.73622e+18	6.83342e+18	6.93131e+18	7.02989e+18	7.12918e+18	7.22916e+18	7.32983e+18	7.4312e+18	7.53327e+18	7.63604e+18	7.7395e+18	7.84365e+18	7.94851e+18	8.05406e+18	8.1603e+18	8.26724e+18	8.37488e+18	8.48321e+18	8.59224e+18	8.70197e+18	8.81239e+18
4.41519e-07	3.79995e+18	3.86866e+18	3.93798e+18	4.00792e+18	4.07847e+18	4.14964e+18	4.22143e+18	4.29383e+18	4.36684e+18	4.44047e+18	4.51472e+18	4.58958e+18	4.66506e+18	4.74116e+18	4.81787e+18	4.89519e+18	4.97313e+18	5.05169e+18	5.13086e+18	5.21065e+18	5.29105e+18	5.37207e+18	5.4537e+18	5.53595e+18	5.61882e+18	5.7023e+18	5.7864e+18	5.87111e+18	5.95644e+18	6.04238e+18	6.12894e+18	6.21611e+18	6.3039e+18	6.39231e+18	6.48133e+18	6.57097e+18	6.66122e+18	6.75209e+18	6.84357e+18	6.93567e+18	7.02839e+18	7.12172e+18	7.21567e+18	7.31023e+18	7.4054e+18	7.5012e+18	7.59761e+18	7.69463e+18	7.79227e+18
4.51657e-07	3.33238e+18	3.39263e+18	3.45342e+18	3.51475e+18	3.57662e+18	3.63904e+18	3.70199e+18	3.76548e+18	3.82951e+18	3.89408e+18	3.95919e+18	4.02485e+18	4.09104e+18	4.15777e+18	4.22504e+18	4.29285e+18	4.3612e+18	4.43009e+18	4.49952e+18	4.56949e+18	4.64e+18	4.71105e+18	4.78264e+18	4.85477e+18	4.92744e+18	5.00065e+18	5.07439e+18	5.14868e+18	5.22351e+18	5.29888e+18	5.37479e+18	5.45124e+18	5.52822e+18	5.60575e+18	5.68382e+18	5.76243e+18	5.84157e+18	5.92126e+18	6.00149e+18	6.08225e+18	6.16356e+18	6.24541e+18	6.32779e+18	6.41072e+18	6.49419e+18	6.57819e+18	6.66274e+18	6.74782e+18	6.83345e+18
4.63724e-07	3.16125e+18	3.21841e+18	3.27608e+18	3.33427e+18	3.39296e+18	3.45217e+18	3.51189e+18	3.57212e+18	3.63286e+18	3.69412e+18	3.75588e+18	3.81816e+18	3.88096e+18	3.94426e+18	4.00808e+18	4.07241e+18	4.13725e+18	4.2026e+18	4.26846e+18	4.33484e+18	4.40173e+18	4.46913e+18	4.53704e+18	4.60547e+18	4.67441e+18	4.74386e+18	4.81382e+18	4.88429e+18	4.95528e+18	5.02678e+18	5.09879e+18	5.17131e+18	5.24434e+18	5.31789e+18	5.39195e+18	5.46652e+18	5.5416e+18	5.6172e+18	5.6933e+18	5.76992e+18	5.84705e+18	5.9247e+18	6.00285e+18	6.08152e+18	6.1607e+18	6.24039e+18	6.3206e+18	6.40131e+18	6.48254e+18
4.72763e-07	2.91432e+18	2.96701e+18	3.02018e+18	3.07381e+18	3.12792e+18	3.18251e+18	3.23756e+18	3.29309e+18	3.34909e+18	3.40556e+18	3.4625e+18	3.51991e+18	3.5778e+18	3.63616e+18	3.69499e+18	3.7543e+18	3.81407e+18	3.87432e+18	3.93504e+18	3.99623e+18	4.05789e+18	4.12003e+18	4.18264e+18	4.24572e+18	4.30927e+18	4.3733e+18	4.43779e+18	4.50276e+18	4.5682e+18	4.63412e+18	4.7005e+18	4.76736e+18	4.83469e+18	4.90249e+18	4.97076e+18	5.03951e+18	5.10873e+18	5.17842e+18	5.24858e+18	5.31921e+18	5.39032e+18	5.4619e+18	5.53395e+18	5.60647e+18	5.67947e+18	5.75293e+18	5.82687e+18	5.90128e+18	5.97617e+18
4.8696e-07	2.66338e+18	2.71154e+18	2.76013e+18	2.80915e+18	2.8586e+18	2.90848e+18	2.9588e+18	3.00954e+18	3.06072e+18	3.11233e+18	3.16437e+18	3.21684e+18	3.26974e+18	3.32308e+18	3.37684e+18	3.43104e+18	3.48567e+18	3.54073e+18	3.59622e+18	3.65214e+18	3.7085e+18	3.76528e+18	3.8225e+18	3.88015e+18	3.93823e+18	3.99674e+18	4.05568e+18	4.11506e+18	4.17487e+18	4.2351e+18	4.29577e+18	4.35687e+18	4.41841e+18	4.48037e+18	4.54276e+18	4.60559e+18	4.66885e+18	4.73254e+18	4.79666e+18	4.86121e+18	4.9262e+18	4.99161e+18	5.05746e+18	5.12374e+18	5.19045e+18	5.25759e+18	5.32516e+18	5.39316e+18	5.4616e+18
4.92925e-07	2.50214e+18	2.54738e+18	2.59302e+18	2.63907e+18	2.68553e+18	2.73239e+18	2.77966e+18	2.82734e+18	2.87541e+18	2.9239e+18	2.97279e+18	3.02208e+18	3.07178e+18	3.12189e+18	3.1724e+18	3.22331e+18	3.27463e+18	3.32636e+18	3.37849e+18	3.43103e+18	3.48397e+18	3.53732e+18	3.59107e+18	3.64523e+18	3.6998e+18	3.75477e+18	3.81014e+18	3.86592e+18	3.92211e+18	3.9787e+18	4.03569e+18	4.0931e+18	4.1509e+18	4.20911e+18	4.26773e+18	4.32676e+18	4.38618e+18	4.44602e+18	4.50626e+18	4.5669e+18	4.62795e+18	4.6894e+18	4.75127e+18	4.81353e+18	4.8762e+18	4.93928e+18	5.00276e+18	5.06665e+18	5.13094e+18
5.02572e-07	2.40753e+18	2.45106e+18	2.49498e+18	2.5393e+18	2.584e+18	2.62909e+18	2.67457e+18	2.72044e+18	2.7667e+18	2.81335e+18	2.86039e+18	2.90782e+18	2.95564e+18	3.00385e+18	3.05245e+18	3.10145e+18	3.15083e+18	3.2006e+18	3.25076e+18	3.30131e+18	3.35225e+18	3.40358e+18	3.4553e+18	3.50741e+18	3.55991e+18	3.61281e+18	3.66609e+18	3.71976e+18	3.77382e+18	3.82827e+18	3.88311e+18	3.93834e+18	3.99396e+18	4.04997e+18	4.10638e+18	4.16317e+18	4.22035e+18	4.27792e+18	4.33588e+18	4.39423e+18	4.45297e+18	4.51211e+18	4.57163e+18	4.63154e+18	4.69184e+18	4.75253e+18	4.81361e+18	4.87508e+18	4.93695e+18
5.12771e-07	2.28446e+18	2.32576e+18	2.36744e+18	2.40948e+18	2.4519e+18	2.49468e+18	2.53784e+18	2.58136e+18	2.62526e+18	2.66953e+18	2.71416e+18	2.75917e+18	2.80454e+18	2.85029e+18	2.89641e+18	2.94289e+18	2.98975e+18	3.03698e+18	3.08457e+18	3.13254e+18	3.18088e+18	3.22958e+18	3.27866e+18	3.32811e+18	3.37792e+18	3.42811e+18	3.47867e+18	3.5296e+18	3.58089e+18	3.63256e+18	3.6846e+18	3.73701e+18	3.78978e+18	3.84293e+18	3.89645e+18	3.95034e+18	4.0046e+18	4.05922e+18	4.11422e+18	4.16959e+18	4.22533e+18	4.28144e+18	4.33792e+18	4.39477e+18	4.45198e+18	4.50957e+18	4.56753e+18	4.62586e+18	4.68456e+18
5.16554e-07	2.09e+18	2.12779e+18	2.16592e+18	2.20439e+18	2.24319e+18	2.28233e+18	2.32182e+18	2.36164e+18	2.4018e+18	2.44229e+18	2.48313e+18	2.52431e+18	2.56582e+18	2.60767e+18	2.64986e+18	2.69239e+18	2.73526e+18	2.77847e+18	2.82201e+18	2.8659e+18	2.91012e+18	2.95468e+18	2.99958e+18	3.04482e+18	3.09039e+18	3.13631e+18	3.18256e+18	3.22916e+18	3.27609e+18	3.32336e+18	3.37096e+18	3.41891e+18	3.4672e+18	3.51582e+18	3.56478e+18	3.61408e+18	3.66372e+18	3.7137e+18	3.76402e+18	3.81467e+18	3.86567e+18	3.917e+18	3.96867e+18	4.02068e+18	4.07303e+18	4.12572e+18	4.17874e+18	4.23211e+18	4.28581e+18
5.39437e-07	1.91085e+18	1.9454e+18	1.98026e+18	2.01543e+18	2.05091e+18	2.08669e+18	2.12279e+18	2.1592e+18	2.19592e+18	2.23294e+18	2.27028e+18	2.30793e+18	2.34588e+18	2.38415e+18	2.42272e+18	2.4616e+18	2.5008e+18	2.5403e+18	2.58011e+18	2.62023e+18	2.66067e+18	2.70141e+18	2.74246e+18	2.78382e+18	2.82549e+18	2.86747e+18	2.90976e+18	2.95236e+18	2.99526e+18	3.03848e+18	3.08201e+18	3.12585e+18	3.16999e+18	3.21445e+18	3.25921e+18	3.30429e+18	3.34967e+18	3.39537e+18	3.44137e+18	3.48768e+18	3.53431e+18	3.58124e+18	3.62848e+18	3.67603e+18	3.72389e+18	3.77206e+18	3.82054e+18	3.86933e+18	3.91843e+18
5.43508e-07	1.74039e+18	1.77186e+18	1.80361e+18	1.83564e+18	1.86795e+18	1.90055e+18	1.93343e+18	1.96658e+18	2.00003e+18	2.03375e+18	2.06776e+18	2.10204e+18	2.13661e+18	2.17146e+18	2.2066e+18	2.24201e+18	2.27771e+18	2.31369e+18	2.34995e+18	2.38649e+18	2.42332e+18	2.46042e+18	2.49781e+18	2.53548e+18	2.57344e+18	2.61167e+18	2.65019e+18	2.68899e+18	2.72807e+18	2.76743e+18	2.80707e+18	2.847e+18	2.88721e+18	2.9277e+18	2.96847e+18	3.00952e+18	3.05086e+18	3.09248e+18	3.13438e+18	3.17656e+18	3.21902e+18	3.26177e+18	3.3048e+18	3.34811e+18	3.3917e+18	3.43557e+18	3.47973e+18	3.52416e+18	3.56888e+18
5.65335e-07	1.59505e+18	1.62389e+18	1.65299e+18	1.68235e+18	1.71196e+18	1.74183e+18	1.77197e+18	1.80236e+18	1.83301e+18	1.86391e+18	1.89508e+18	1.9265e+18	1.95819e+18	1.99013e+18	2.02233e+18	2.05478e+18	2.0875e+18	2.12047e+18	2.15371e+18	2.1872e+18	2.22095e+18	2.25496e+18	2.28922e+18	2.32375e+18	2.35853e+18	2.39357e+18	2.42887e+18	2.46443e+18	2.50025e+18	2.53632e+18	2.57266e+18	2.60925e+18	2.6461e+18	2.68321e+18	2.72057e+18	2.7582e+18	2.79608e+18	2.83423e+18	2.87263e+18	2.91129e+18	2.9502e+18	2.98938e+18	3.02881e+18	3.06851e+18	3.10846e+18	3.14867e+18	3.18914e+18	3.22986e+18	3.27085e+18
5.71173e-07	1.45211e+18	1.47836e+18	1.50485e+18	1.53158e+18	1.55854e+18	1.58574e+18	1.61317e+18	1.64084e+18	1.66874e+18	1.69688e+18	1.72525e+18	1.75386e+18	1.7827e+18	1.81178e+18	1.84109e+18	1.87064e+18	1.90043e+18	1.93044e+18	1.9607e+18	1.99119e+18	2.02191e+18	2.05287e+18	2.08407e+18	2.1155e+18	2.14717e+18	2.17907e+18	2.21121e+18	2.24358e+18	2.27618e+18	2.30903e+18	2.3421e+18	2.37542e+18	2.40896e+18	2.44275e+18	2.47677e+18	2.51102e+18	2.54551e+18	2.58023e+18	2.61519e+18	2.65039e+18	2.68582e+18	2.72148e+18	2.75738e+18	2.79352e+18	2.82989e+18	2.8665e+18	2.90334e+18	2.94041e+18	2.97773e+18
5.9217e-07	1.34239e+18	1.36666e+18	1.39115e+18	1.41586e+18	1.44078e+18	1.46592e+18	1.49128e+18	1.51686e+18	1.54265e+18	1.56866e+18	1.59489e+18	1.62134e+18	1.648e+18	1.67488e+18	1.70198e+18	1.7293e+18	1.75683e+18	1.78458e+18	1.81255e+18	1.84074e+18	1.86914e+18	1.89776e+18	1.9266e+18	1.95566e+18	1.98493e+18	2.01442e+18	2.04413e+18	2.07406e+18	2.1042e+18	2.13456e+18	2.16514e+18	2.19593e+18	2.22695e+18	2.25818e+18	2.28963e+18	2.32129e+18	2.35317e+18	2.38528e+18	2.41759e+18	2.45013e+18	2.48288e+18	2.51585e+18	2.54904e+18	2.58245e+18	2.61607e+18	2.64991e+18	2.68397e+18	2.71824e+18	2.75273e+18
5.97097e-07	1.21958e+18	1.24163e+18	1.26388e+18	1.28632e+18	1.30897e+18	1.33181e+18	1.35485e+18	1.37808e+18	1.40152e+18	1.42515e+18	1.44898e+18	1.47301e+18	1.49723e+18	1.52165e+18	1.54627e+18	1.57109e+18	1.5961e+18	1.62132e+18	1.64673e+18	1.67233e+18	1.69814e+18	1.72414e+18	1.75034e+18	1.77674e+18	1.80333e+18	1.83013e+18	1.85712e+18	1.8843e+18	1.91169e+18	1.93927e+18	1.96705e+18	1.99503e+18	2.02321e+18	2.05158e+18	2.08015e+18	2.10892e+18	2.13789e+18	2.16705e+18	2.19641e+18	2.22597e+18	2.25573e+18	2.28568e+18	2.31583e+18	2.34618e+18	2.37673e+18	2.40747e+18	2.43842e+18	2.46955e+18	2.50089e+18
6.245e-07	1.10211e+18	1.12204e+18	1.14214e+18	1.16243e+18	1.18289e+18	1.20353e+18	1.22435e+18	1.24535e+18	1.26653e+18	1.28788e+18	1.30942e+18	1.33113e+18	1.35302e+18	1.37509e+18	1.39734e+18	1.41977e+18	1.44237e+18	1.46515e+18	1.48812e+18	1.51126e+18	1.53458e+18	1.55808e+18	1.58175e+18	1.60561e+18	1.62964e+18	1.65385e+18	1.67824e+18	1.70281e+18	1.72756e+18	1.75249e+18	1.77759e+18	1.80288e+18	1.82834e+18	1.85398e+18	1.8798e+18	1.9058e+18	1.93197e+18	1.95833e+18	1.98486e+18	2.01157e+18	2.03846e+18	2.06553e+18	2.09278e+18	2.12021e+18	2.14781e+18	2.17559e+18	2.20355e+18	2.23169e+18	2.26001e+18
6.26409e-07	1.09712e+18	1.11696e+18	1.13697e+18	1.15716e+18	1.17753e+18	1.19808e+18	1.21881e+18	1.23971e+18	1.26079e+18	1.28205e+18	1.30349e+18	1.3251e+18	1.34689e+18	1.36886e+18	1.39101e+18	1.41333e+18	1.43584e+18	1.45852e+18	1.48138e+18	1.50441e+18	1.52763e+18	1.55102e+18	1.57459e+18	1.59834e+18	1.62226e+18	1.64636e+18	1.67064e+18	1.6951e+18	1.71974e+18	1.74455e+18	1.76954e+18	1.79471e+18	1.82006e+18	1.84558e+18	1.87128e+18	1.89716e+18	1.92322e+18	1.94946e+18	1.97587e+18	2.00246e+18	2.02923e+18	2.05618e+18	2.0833e+18	2.1106e+18	2.13808e+18	2.16574e+18	2.19357e+18	2.22159e+18	2.24978e+18
6.43503e-07	9.69463e+17	9.86992e+17	1.00468e+18	1.02252e+18	1.04052e+18	1.05868e+18	1.07699e+18	1.09546e+18	1.11409e+18	1.13288e+18	1.15182e+18	1.17092e+18	1.19017e+18	1.20959e+18	1.22916e+18	1.24889e+18	1.26877e+18	1.28881e+18	1.30901e+18	1.32937e+18	1.34988e+18	1.37055e+18	1.39138e+18	1.41236e+18	1.4335e+18	1.4548e+18	1.47626e+18	1.49787e+18	1.51964e+18	1.54156e+18	1.56365e+18	1.58589e+18	1.60828e+18	1.63084e+18	1.65355e+18	1.67642e+18	1.69945e+18	1.72263e+18	1.74597e+18	1.76946e+18	1.79312e+18	1.81693e+18	1.8409e+18	1.86502e+18	1.8893e+18	1.91374e+18	1.93834e+18	1.96309e+18	1.988e+18
6.57082e-07	9.38865e+17	9.55841e+17	9.72968e+17	9.90248e+17	1.00768e+18	1.02526e+18	1.043e+18	1.06089e+18	1.07893e+18	1.09712e+18	1.11547e+18	1.13396e+18	1.15261e+18	1.17141e+18	1.19036e+18	1.20947e+18	1.22873e+18	1.24814e+18	1.2677e+18	1.28741e+18	1.30728e+18	1.32729e+18	1.34746e+18	1.36778e+18	1.38826e+18	1.40888e+18	1.42966e+18	1.45059e+18	1.47167e+18	1.49291e+18	1.5143e+18	1.53583e+18	1.55752e+18	1.57937e+18	1.60136e+18	1.62351e+18	1.64581e+18	1.66826e+18	1.69086e+18	1.71362e+18	1.73652e+18	1.75958e+18	1.7828e+18	1.80616e+18	1.82968e+18	1.85334e+18	1.87716e+18	1.90114e+18	1.92526e+18
6.58516e-07	8.3128e+17	8.46311e+17	8.61476e+17	8.76776e+17	8.9221e+17	9.07779e+17	9.23483e+17	9.39321e+17	9.55294e+17	9.71402e+17	9.87644e+17	1.00402e+18	1.02053e+18	1.03718e+18	1.05396e+18	1.07088e+18	1.08793e+18	1.10511e+18	1.12243e+18	1.13989e+18	1.15747e+18	1.1752e+18	1.19306e+18	1.21105e+18	1.22918e+18	1.24744e+18	1.26584e+18	1.28437e+18	1.30304e+18	1.32184e+18	1.34077e+18	1.35984e+18	1.37905e+18	1.39839e+18	1.41786e+18	1.43747e+18	1.45721e+18	1.47709e+18	1.49711e+18	1.51725e+18	1.53754e+18	1.55795e+18	1.57851e+18	1.59919e+18	1.62001e+18	1.64097e+18	1.66206e+18	1.68328e+18	1.70464e+18
6.88487e-07	7.79632e+17	7.93729e+17	8.07951e+17	8.22301e+17	8.36776e+17	8.51378e+17	8.66106e+17	8.8096e+17	8.95941e+17	9.11048e+17	9.26281e+17	9.4164e+17	9.57126e+17	9.72738e+17	9.88477e+17	1.00434e+18	1.02033e+18	1.03645e+18	1.05269e+18	1.06906e+18	1.08556e+18	1.10218e+18	1.11893e+18	1.13581e+18	1.15281e+18	1.16994e+18	1.18719e+18	1.20457e+18	1.22208e+18	1.23971e+18	1.25747e+18	1.27535e+18	1.29337e+18	1.3115e+18	1.32977e+18	1.34816e+18	1.36668e+18	1.38532e+18	1.40409e+18	1.42299e+18	1.44201e+18	1.46116e+18	1.48043e+18	1.49983e+18	1.51936e+18	1.53901e+18	1.55879e+18	1.5787e+18	1.59873e+18
6.92921e-07	6.84675e+17	6.97054e+17	7.09545e+17	7.22146e+17	7.34859e+17	7.47682e+17	7.60616e+17	7.73661e+17	7.86817e+17	8.00084e+17	8.13462e+17	8.26951e+17	8.40551e+17	8.54261e+17	8.68083e+17	8.82015e+17	8.96059e+17	9.10213e+17	9.24478e+17	9.38854e+17	9.53341e+17	9.67939e+17	9.82648e+17	9.97468e+17	1.0124e+18	1.02744e+18	1.04259e+18	1.05786e+18	1.07323e+18	1.08872e+18	1.10431e+18	1.12002e+18	1.13584e+18	1.15177e+18	1.16781e+18	1.18396e+18	1.20022e+18	1.21659e+18	1.23307e+18	1.24967e+18	1.26637e+18	1.28319e+18	1.30012e+18	1.31716e+18	1.33431e+18	1.35157e+18	1.36894e+18	1.38642e+18	1.40401e+18
7.21578e-07	6.4581e+17	6.57487e+17	6.69268e+17	6.81154e+17	6.93145e+17	7.0524e+17	7.1744e+17	7.29745e+17	7.42154e+17	7.54668e+17	7.67287e+17	7.8001e+17	7.92837e+17	8.0577e+17	8.18807e+17	8.31948e+17	8.45195e+17	8.58545e+17	8.72001e+17	8.85561e+17	8.99226e+17	9.12995e+17	9.26869e+17	9.40847e+17	9.54931e+17	9.69118e+17	9.83411e+17	9.97808e+17	1.01231e+18	1.02692e+18	1.04163e+18	1.05644e+18	1.07136e+18	1.08639e+18	1.10152e+18	1.11675e+18	1.13209e+18	1.14753e+18	1.16308e+18	1.17873e+18	1.19449e+18	1.21035e+18	1.22632e+18	1.24239e+18	1.25856e+18	1.27484e+18	1.29123e+18	1.30772e+18	1.32431e+18
7.30381e-07	5.60124e+17	5.70252e+17	5.8047e+17	5.90779e+17	6.01179e+17	6.11669e+17	6.22251e+17	6.32923e+17	6.43685e+17	6.54539e+17	6.65483e+17	6.76518e+17	6.87644e+17	6.9886e+17	7.10168e+17	7.21566e+17	7.33054e+17	7.44634e+17	7.56304e+17	7.68065e+17	7.79917e+17	7.91859e+17	8.03892e+17	8.16016e+17	8.28231e+17	8.40536e+17	8.52932e+17	8.65419e+17	8.77996e+17	8.90665e+17	9.03424e+17	9.16274e+17	9.29214e+17	9.42246e+17	9.55368e+17	9.6858e+17	9.81884e+17	9.95278e+17	1.00876e+18	1.02234e+18	1.03601e+18	1.04976e+18	1.06361e+18	1.07755e+18	1.09158e+18	1.1057e+18	1.11991e+18	1.13421e+18	1.1486e+18
7.55189e-07	5.33873e+17	5.43526e+17	5.53266e+17	5.63092e+17	5.73004e+17	5.83003e+17	5.93088e+17	6.0326e+17	6.13519e+17	6.23863e+17	6.34295e+17	6.44813e+17	6.55417e+17	6.66108e+17	6.76885e+17	6.87749e+17	6.98699e+17	7.09736e+17	7.20859e+17	7.32069e+17	7.43365e+17	7.54748e+17	7.66217e+17	7.77773e+17	7.89415e+17	8.01144e+17	8.12959e+17	8.2486e+17	8.36848e+17	8.48923e+17	8.61084e+17	8.73332e+17	8.85666e+17	8.98086e+17	9.10593e+17	9.23187e+17	9.35867e+17	9.48633e+17	9.61486e+17	9.74426e+17	9.87452e+17	1.00056e+18	1.01376e+18	1.02705e+18	1.04042e+18	1.05388e+18	1.06742e+18	1.08106e+18	1.09477e+18
7.72586e-07	4.51538e+17	4.59702e+17	4.6794e+17	4.7625e+17	4.84634e+17	4.93091e+17	5.01621e+17	5.10224e+17	5.189e+17	5.2765e+17	5.36472e+17	5.45368e+17	5.54337e+17	5.63379e+17	5.72494e+17	5.81683e+17	5.90944e+17	6.00279e+17	6.09687e+17	6.19168e+17	6.28722e+17	6.38349e+17	6.48049e+17	6.57823e+17	6.6767e+17	6.77589e+17	6.87582e+17	6.97648e+17	7.07788e+17	7.18e+17	7.28286e+17	7.38645e+17	7.49076e+17	7.59581e+17	7.7016e+17	7.80811e+17	7.91535e+17	8.02333e+17	8.13204e+17	8.24148e+17	8.35165e+17	8.46255e+17	8.57418e+17	8.68655e+17	8.79965e+17	8.91347e+17	9.02803e+17	9.14333e+17	9.25935e+17
7.98308e-07	4.30772e+17	4.38561e+17	4.46419e+17	4.54348e+17	4.62346e+17	4.70414e+17	4.78552e+17	4.86759e+17	4.95036e+17	5.03383e+17	5.118e+17	5.20287e+17	5.28843e+17	5.3747e+17	5.46166e+17	5.54931e+17	5.63767e+17	5.72672e+17	5.81647e+17	5.90692e+17	5.99807e+17	6.08992e+17	6.18246e+17	6.2757e+17	6.36964e+17	6.46427e+17	6.55961e+17	6.65564e+17	6.75237e+17	6.8498e+17	6.94792e+17	7.04675e+17	7.14627e+17	7.24649e+17	7.3474e+17	7.44902e+17	7.55133e+17	7.65434e+17	7.75805e+17	7.86246e+17	7.96756e+17	8.07336e+17	8.17986e+17	8.28706e+17	8.39496e+17	8.50355e+17	8.61284e+17	8.72283e+17	8.83352e+17
8.14172e-07	3.67822e+17	3.74472e+17	3.81182e+17	3.87952e+17	3.94781e+17	4.0167e+17	4.08619e+17	4.15627e+17	4.22695e+17	4.29822e+17	4.37009e+17	4.44255e+17	4.51561e+17	4.58927e+17	4.66352e+17	4.73837e+17	4.81381e+17	4.88985e+17	4.96649e+17	5.04372e+17	5.12155e+17	5.19997e+17	5.27899e+17	5.35861e+17	5.43882e+17	5.51962e+17	5.60103e+17	5.68302e+17	5.76562e+17	5.84881e+17	5.93259e+17	6.01698e+17	6.10195e+17	6.18753e+17	6.2737e+17	6.36046e+17	6.44782e+17	6.53578e+17	6.62433e+17	6.71348e+17	6.80323e+17	6.89357e+17	6.98451e+17	7.07604e+17	7.16817e+17	7.26089e+17	7.35421e+17	7.44813e+17	7.54264e+17
8.37857e-07	3.53143e+17	3.59528e+17	3.6597e+17	3.7247e+17	3.79027e+17	3.85641e+17	3.92312e+17	3.9904e+17	4.05826e+17	4.12669e+17	4.19569e+17	4.26526e+17	4.33541e+17	4.40612e+17	4.47741e+17	4.54927e+17	4.62171e+17	4.69471e+17	4.76829e+17	4.84244e+17	4.91716e+17	4.99245e+17	5.06832e+17	5.14476e+17	5.22177e+17	5.29935e+17	5.3775e+17	5.45623e+17	5.53553e+17	5.6154e+17	5.69584e+17	5.77685e+17	5.85844e+17	5.9406e+17	6.02333e+17	6.10663e+17	6.19051e+17	6.27496e+17	6.35997e+17	6.44557e+17	6.53173e+17	6.61846e+17	6.70577e+17	6.79365e+17	6.8821e+17	6.97113e+17	7.06072e+17	7.15089e+17	7.24163e+17
8.50261e-07	3.07953e+17	3.13521e+17	3.19139e+17	3.24806e+17	3.30524e+17	3.36292e+17	3.42109e+17	3.47977e+17	3.53894e+17	3.59861e+17	3.65878e+17	3.71945e+17	3.78062e+17	3.84229e+17	3.90446e+17	3.96712e+17	4.03029e+17	4.09395e+17	4.15811e+17	4.22277e+17	4.28793e+17	4.35359e+17	4.41975e+17	4.4864e+17	4.55356e+17	4.62121e+17	4.68937e+17	4.75802e+17	4.82717e+17	4.89682e+17	4.96697e+17	5.03761e+17	5.10876e+17	5.18041e+17	5.25255e+17	5.32519e+17	5.39833e+17	5.47198e+17	5.54611e+17	5.62075e+17	5.69589e+17	5.77153e+17	5.84766e+17	5.9243e+17	6.00143e+17	6.07906e+17	6.15719e+17	6.23582e+17	6.31495e+17
8.67897e-07	2.92004e+17	2.97284e+17	3.02611e+17	3.07985e+17	3.13407e+17	3.18876e+17	3.24392e+17	3.29956e+17	3.35567e+17	3.41225e+17	3.4693e+17	3.52683e+17	3.58483e+17	3.6433e+17	3.70225e+17	3.76167e+17	3.82156e+17	3.88193e+17	3.94277e+17	4.00408e+17	4.06587e+17	4.12812e+17	4.19086e+17	4.25406e+17	4.31774e+17	4.38189e+17	4.44651e+17	4.51161e+17	4.57718e+17	4.64322e+17	4.70974e+17	4.77672e+17	4.84419e+17	4.91212e+17	4.98053e+17	5.04941e+17	5.11876e+17	5.18859e+17	5.25889e+17	5.32966e+17	5.40091e+17	5.47263e+17	5.54482e+17	5.61749e+17	5.69062e+17	5.76424e+17	5.83832e+17	5.91288e+17	5.98791e+17
8.80961e-07	2.8592e+17	2.9109e+17	2.96306e+17	3.01568e+17	3.06877e+17	3.12232e+17	3.17633e+17	3.23081e+17	3.28575e+17	3.34115e+17	3.39702e+17	3.45335e+17	3.51014e+17	3.56739e+17	3.62511e+17	3.68329e+17	3.74194e+17	3.80105e+17	3.86062e+17	3.92065e+17	3.98115e+17	4.04211e+17	4.10354e+17	4.16542e+17	4.22778e+17	4.29059e+17	4.35387e+17	4.41761e+17	4.48181e+17	4.54648e+17	4.61161e+17	4.6772e+17	4.74325e+17	4.80977e+17	4.87676e+17	4.9442e+17	5.01211e+17	5.08048e+17	5.14932e+17	5.21862e+17	5.28838e+17	5.3586e+17	5.42929e+17	5.50044e+17	5.57206e+17	5.64414e+17	5.71668e+17	5.78968e+17	5.86315e+17
9.04218e-07	2.58776e+17	2.63455e+17	2.68176e+17	2.72939e+17	2.77743e+17	2.8259e+17	2.87478e+17	2.92409e+17	2.97381e+17	3.02395e+17	3.07452e+17	3.1255e+17	3.1769e+17	3.22872e+17	3.28096e+17	3.33362e+17	3.38669e+17	3.44019e+17	3.49411e+17	3.54844e+17	3.6032e+17	3.65837e+17	3.71396e+17	3.76997e+17	3.82641e+17	3.88326e+17	3.94053e+17	3.99822e+17	4.05632e+17	4.11485e+17	4.1738e+17	4.23316e+17	4.29295e+17	4.35315e+17	4.41378e+17	4.47482e+17	4.53628e+17	4.59816e+17	4.66046e+17	4.72318e+17	4.78632e+17	4.84988e+17	4.91386e+17	4.97825e+17	5.04307e+17	5.1083e+17	5.17396e+17	5.24003e+17	5.30652e+17
9.14115e-07	2.54061e+17	2.58655e+17	2.6329e+17	2.67966e+17	2.72683e+17	2.77441e+17	2.82241e+17	2.87081e+17	2.91963e+17	2.96886e+17	3.0185e+17	3.06855e+17	3.11902e+17	3.16989e+17	3.22118e+17	3.27288e+17	3.32499e+17	3.37751e+17	3.43045e+17	3.48379e+17	3.53755e+17	3.59172e+17	3.6463e+17	3.70129e+17	3.75669e+17	3.81251e+17	3.86873e+17	3.92537e+17	3.98242e+17	4.03988e+17	4.09775e+17	4.15604e+17	4.21473e+17	4.27384e+17	4.33336e+17	4.39329e+17	4.45363e+17	4.51439e+17	4.57555e+17	4.63713e+17	4.69912e+17	4.76152e+17	4.82433e+17	4.88755e+17	4.95119e+17	5.01523e+17	5.07969e+17	5.14456e+17	5.20984e+17
9.17628e-07	2.34956e+17	2.39205e+17	2.43491e+17	2.47815e+17	2.52178e+17	2.56578e+17	2.61017e+17	2.65493e+17	2.70008e+17	2.74561e+17	2.79152e+17	2.8378e+17	2.88447e+17	2.93152e+17	2.97895e+17	3.02677e+17	3.07496e+17	3.12353e+17	3.17248e+17	3.22182e+17	3.27153e+17	3.32163e+17	3.3721e+17	3.42296e+17	3.47419e+17	3.52581e+17	3.57781e+17	3.63019e+17	3.68295e+17	3.73609e+17	3.78961e+17	3.84351e+17	3.89779e+17	3.95246e+17	4.0075e+17	4.06292e+17	4.11873e+17	4.17491e+17	4.23148e+17	4.28842e+17	4.34575e+17	4.40346e+17	4.46155e+17	4.52002e+17	4.57887e+17	4.6381e+17	4.69771e+17	4.7577e+17	4.81807e+17
9.64624e-07	1.94906e+17	1.9843e+17	2.01986e+17	2.05573e+17	2.09192e+17	2.12842e+17	2.16524e+17	2.20238e+17	2.23983e+17	2.2776e+17	2.31568e+17	2.35408e+17	2.39279e+17	2.43182e+17	2.47117e+17	2.51083e+17	2.55081e+17	2.5911e+17	2.63171e+17	2.67263e+17	2.71387e+17	2.75543e+17	2.7973e+17	2.83949e+17	2.88199e+17	2.92481e+17	2.96795e+17	3.0114e+17	3.05516e+17	3.09925e+17	3.14364e+17	3.18836e+17	3.23339e+17	3.27873e+17	3.32439e+17	3.37037e+17	3.41666e+17	3.46327e+17	3.51019e+17	3.55743e+17	3.60499e+17	3.65286e+17	3.70104e+17	3.74955e+17	3.79836e+17	3.8475e+17	3.89695e+17	3.94671e+17	3.99679e+17
9.64831e-07	1.86316e+17	1.89685e+17	1.93084e+17	1.96513e+17	1.99972e+17	2.03462e+17	2.06982e+17	2.10532e+17	2.14112e+17	2.17722e+17	2.21362e+17	2.25033e+17	2.28734e+17	2.32465e+17	2.36226e+17	2.40017e+17	2.43839e+17	2.47691e+17	2.51572e+17	2.55484e+17	2.59427e+17	2.63399e+17	2.67402e+17	2.71435e+17	2.75498e+17	2.79591e+17	2.83714e+17	2.87868e+17	2.92051e+17	2.96265e+17	3.00509e+17	3.04784e+17	3.09088e+17	3.13423e+17	3.17788e+17	3.22183e+17	3.26608e+17	3.31063e+17	3.35549e+17	3.40065e+17	3.44611e+17	3.49187e+17	3.53793e+17	3.58429e+17	3.63096e+17	3.67793e+17	3.7252e+17	3.77277e+17	3.82065e+17
9.65686e-07	1.86099e+17	1.89464e+17	1.92859e+17	1.96284e+17	1.99739e+17	2.03225e+17	2.06741e+17	2.10286e+17	2.13862e+17	2.17468e+17	2.21104e+17	2.24771e+17	2.28467e+17	2.32194e+17	2.35951e+17	2.39738e+17	2.43555e+17	2.47402e+17	2.51279e+17	2.55187e+17	2.59124e+17	2.63092e+17	2.6709e+17	2.71118e+17	2.75177e+17	2.79265e+17	2.83384e+17	2.87532e+17	2.91711e+17	2.9592e+17	3.00159e+17	3.04429e+17	3.08728e+17	3.13058e+17	3.17417e+17	3.21807e+17	3.26227e+17	3.30678e+17	3.35158e+17	3.39668e+17	3.44209e+17	3.4878e+17	3.53381e+17	3.58012e+17	3.62673e+17	3.67364e+17	3.72086e+17	3.76838e+17	3.81619e+17
1.00159e-06	1.62949e+17	1.65895e+17	1.68868e+17	1.71867e+17	1.74892e+17	1.77944e+17	1.81023e+17	1.84127e+17	1.87258e+17	1.90416e+17	1.936e+17	1.9681e+17	2.00047e+17	2.0331e+17	2.06599e+17	2.09915e+17	2.13257e+17	2.16626e+17	2.20021e+17	2.23442e+17	2.2689e+17	2.30364e+17	2.33865e+17	2.37392e+17	2.40945e+17	2.44525e+17	2.48131e+17	2.51764e+17	2.55423e+17	2.59109e+17	2.6282e+17	2.66559e+17	2.70323e+17	2.74114e+17	2.77932e+17	2.81775e+17	2.85646e+17	2.89542e+17	2.93465e+17	2.97415e+17	3.0139e+17	3.05393e+17	3.09421e+17	3.13476e+17	3.17557e+17	3.21665e+17	3.25799e+17	3.2996e+17	3.34147e+17
1.02174e-06	1.56697e+17	1.5953e+17	1.62388e+17	1.65272e+17	1.68182e+17	1.71117e+17	1.74077e+17	1.77062e+17	1.80073e+17	1.8311e+17	1.86171e+17	1.89258e+17	1.92371e+17	1.95509e+17	1.98672e+17	2.0186e+17	2.05074e+17	2.08314e+17	2.11579e+17	2.14869e+17	2.18184e+17	2.21525e+17	2.24892e+17	2.28283e+17	2.317e+17	2.35143e+17	2.38611e+17	2.42104e+17	2.45623e+17	2.49167e+17	2.52736e+17	2.56331e+17	2.59951e+17	2.63596e+17	2.67267e+17	2.70964e+17	2.74685e+17	2.78432e+17	2.82205e+17	2.86003e+17	2.89826e+17	2.93675e+17	2.97549e+17	3.01448e+17	3.05373e+17	3.09323e+17	3.13299e+17	3.173e+17	3.21326e+17
1.03828e-06	1.43851e+17	1.46452e+17	1.49077e+17	1.51724e+17	1.54395e+17	1.57089e+17	1.59807e+17	1.62548e+17	1.65312e+17	1.68099e+17	1.7091e+17	1.73744e+17	1.76601e+17	1.79482e+17	1.82386e+17	1.85313e+17	1.88264e+17	1.91237e+17	1.94234e+17	1.97255e+17	2.00299e+17	2.03366e+17	2.06456e+17	2.0957e+17	2.12707e+17	2.15867e+17	2.19051e+17	2.22257e+17	2.25488e+17	2.28741e+17	2.32018e+17	2.35318e+17	2.38641e+17	2.41988e+17	2.45358e+17	2.48751e+17	2.52168e+17	2.55608e+17	2.59071e+17	2.62558e+17	2.66068e+17	2.69601e+17	2.73157e+17	2.76737e+17	2.8034e+17	2.83966e+17	2.87616e+17	2.91289e+17	2.94985e+17
1.04456e-06	1.3705e+17	1.39528e+17	1.42028e+17	1.44551e+17	1.47095e+17	1.49662e+17	1.52251e+17	1.54862e+17	1.57496e+17	1.60152e+17	1.62829e+17	1.65529e+17	1.68252e+17	1.70996e+17	1.73763e+17	1.76551e+17	1.79363e+17	1.82196e+17	1.85051e+17	1.87929e+17	1.90829e+17	1.93751e+17	1.96695e+17	1.99661e+17	2.0265e+17	2.05661e+17	2.08694e+17	2.11749e+17	2.14827e+17	2.17926e+17	2.21048e+17	2.24192e+17	2.27359e+17	2.30547e+17	2.33758e+17	2.36991e+17	2.40246e+17	2.43523e+17	2.46822e+17	2.50144e+17	2.53488e+17	2.56854e+17	2.60242e+17	2.63653e+17	2.67086e+17	2.70541e+17	2.74018e+17	2.77517e+17	2.81038e+17
1.08601e-06	1.22834e+17	1.25055e+17	1.27296e+17	1.29556e+17	1.31837e+17	1.34138e+17	1.36458e+17	1.38799e+17	1.41159e+17	1.43539e+17	1.45939e+17	1.48359e+17	1.50799e+17	1.53259e+17	1.55738e+17	1.58238e+17	1.60757e+17	1.63297e+17	1.65856e+17	1.68435e+17	1.71034e+17	1.73653e+17	1.76292e+17	1.7895e+17	1.81629e+17	1.84328e+17	1.87046e+17	1.89784e+17	1.92543e+17	1.95321e+17	1.98119e+17	2.00937e+17	2.03775e+17	2.06632e+17	2.0951e+17	2.12407e+17	2.15325e+17	2.18262e+17	2.21219e+17	2.24197e+17	2.27194e+17	2.30211e+17	2.33247e+17	2.36304e+17	2.39381e+17	2.42477e+17	2.45594e+17	2.4873e+17	2.51886e+17
1.09005e-06	1.17184e+17	1.19303e+17	1.2144e+17	1.23597e+17	1.25773e+17	1.27968e+17	1.30181e+17	1.32414e+17	1.34666e+17	1.36936e+17	1.39226e+17	1.41535e+17	1.43862e+17	1.46209e+17	1.48575e+17	1.50959e+17	1.53363e+17	1.55785e+17	1.58227e+17	1.60687e+17	1.63167e+17	1.65665e+17	1.68183e+17	1.70719e+17	1.73275e+17	1.75849e+17	1.78442e+17	1.81055e+17	1.83686e+17	1.86336e+17	1.89006e+17	1.91694e+17	1.94401e+17	1.97128e+17	1.99873e+17	2.02637e+17	2.0542e+17	2.08223e+17	2.11044e+17	2.13884e+17	2.16743e+17	2.19621e+17	2.22518e+17	2.25435e+17	2.2837e+17	2.31324e+17	2.34297e+17	2.37289e+17	2.403e+17
1.10199e-06	1.13446e+17	1.15497e+17	1.17567e+17	1.19655e+17	1.21761e+17	1.23886e+17	1.26029e+17	1.28191e+17	1.30371e+17	1.32569e+17	1.34785e+17	1.3702e+17	1.39274e+17	1.41546e+17	1.43836e+17	1.46144e+17	1.48471e+17	1.50816e+17	1.5318e+17	1.55562e+17	1.57962e+17	1.60381e+17	1.62818e+17	1.65274e+17	1.67748e+17	1.7024e+17	1.72751e+17	1.7528e+17	1.77827e+17	1.80393e+17	1.82977e+17	1.8558e+17	1.88201e+17	1.9084e+17	1.93498e+17	1.96174e+17	1.98868e+17	2.01581e+17	2.04312e+17	2.07062e+17	2.0983e+17	2.12616e+17	2.15421e+17	2.18244e+17	2.21086e+17	2.23946e+17	2.26824e+17	2.2972e+17	2.32635e+17
1.12408e-06	1.04573e+17	1.06463e+17	1.08371e+17	1.10296e+17	1.12237e+17	1.14196e+17	1.16171e+17	1.18164e+17	1.20173e+17	1.222e+17	1.24243e+17	1.26303e+17	1.2838e+17	1.30474e+17	1.32585e+17	1.34713e+17	1.36858e+17	1.3902e+17	1.41199e+17	1.43394e+17	1.45607e+17	1.47837e+17	1.50083e+17	1.52347e+17	1.54627e+17	1.56924e+17	1.59239e+17	1.6157e+17	1.63918e+17	1.66283e+17	1.68665e+17	1.71064e+17	1.7348e+17	1.75913e+17	1.78363e+17	1.8083e+17	1.83313e+17	1.85814e+17	1.88332e+17	1.90866e+17	1.93418e+17	1.95986e+17	1.98571e+17	2.01174e+17	2.03793e+17	2.06429e+17	2.09082e+17	2.11752e+17	2.14439e+17
1.14422e-06	1.01287e+17	1.03118e+17	1.04966e+17	1.0683e+17	1.08711e+17	1.10608e+17	1.12521e+17	1.14451e+17	1.16398e+17	1.1836e+17	1.20339e+17	1.22335e+17	1.24347e+17	1.26375e+17	1.28419e+17	1.30481e+17	1.32558e+17	1.34652e+17	1.36762e+17	1.38889e+17	1.41032e+17	1.43192e+17	1.45368e+17	1.4756e+17	1.49769e+17	1.51994e+17	1.54236e+17	1.56494e+17	1.58768e+17	1.61059e+17	1.63366e+17	1.6569e+17	1.6803e+17	1.70386e+17	1.72759e+17	1.75148e+17	1.77554e+17	1.79976e+17	1.82414e+17	1.84869e+17	1.87341e+17	1.89828e+17	1.92332e+17	1.94853e+17	1.9739e+17	1.99943e+17	2.02513e+17	2.05099e+17	2.07702e+17
1.16125e-06	9.40028e+16	9.57025e+16	9.74174e+16	9.91475e+16	1.00893e+17	1.02653e+17	1.04429e+17	1.0622e+17	1.08027e+17	1.09848e+17	1.11685e+17	1.13537e+17	1.15404e+17	1.17286e+17	1.19184e+17	1.21097e+17	1.23025e+17	1.24968e+17	1.26927e+17	1.28901e+17	1.3089e+17	1.32894e+17	1.34913e+17	1.36948e+17	1.38998e+17	1.41063e+17	1.43143e+17	1.45239e+17	1.4735e+17	1.49476e+17	1.51617e+17	1.53774e+17	1.55945e+17	1.58132e+17	1.60335e+17	1.62552e+17	1.64785e+17	1.67033e+17	1.69296e+17	1.71574e+17	1.73868e+17	1.76176e+17	1.785e+17	1.8084e+17	1.83194e+17	1.85564e+17	1.87949e+17	1.90349e+17	1.92764e+17
1.16763e-06	8.99972e+16	9.16244e+16	9.32662e+16	9.49226e+16	9.65936e+16	9.82792e+16	9.99793e+16	1.01694e+17	1.03423e+17	1.05167e+17	1.06926e+17	1.08699e+17	1.10486e+17	1.12288e+17	1.14105e+17	1.15937e+17	1.17783e+17	1.19643e+17	1.21518e+17	1.23408e+17	1.25312e+17	1.27231e+17	1.29164e+17	1.31112e+17	1.33075e+17	1.35052e+17	1.37044e+17	1.3905e+17	1.41071e+17	1.43106e+17	1.45156e+17	1.47221e+17	1.493e+17	1.51394e+17	1.53502e+17	1.55625e+17	1.57763e+17	1.59915e+17	1.62082e+17	1.64263e+17	1.66459e+17	1.68669e+17	1.70894e+17	1.73134e+17	1.75388e+17	1.77657e+17	1.7994e+17	1.82238e+17	1.8455e+17
1.20634e-06	8.20409e+16	8.35243e+16	8.50209e+16	8.65309e+16	8.80541e+16	8.95907e+16	9.11405e+16	9.27037e+16	9.42801e+16	9.58698e+16	9.74728e+16	9.90891e+16	1.00719e+17	1.02362e+17	1.04018e+17	1.05687e+17	1.0737e+17	1.09066e+17	1.10775e+17	1.12498e+17	1.14234e+17	1.15983e+17	1.17745e+17	1.19521e+17	1.2131e+17	1.23113e+17	1.24928e+17	1.26757e+17	1.28599e+17	1.30455e+17	1.32324e+17	1.34206e+17	1.36101e+17	1.3801e+17	1.39932e+17	1.41867e+17	1.43816e+17	1.45778e+17	1.47753e+17	1.49741e+17	1.51743e+17	1.53758e+17	1.55786e+17	1.57828e+17	1.59883e+17	1.61951e+17	1.64032e+17	1.66127e+17	1.68235e+17
1.20913e-06	7.89439e+16	8.03712e+16	8.18114e+16	8.32644e+16	8.47301e+16	8.62087e+16	8.77e+16	8.92041e+16	9.0721e+16	9.22507e+16	9.37932e+16	9.53485e+16	9.69165e+16	9.84974e+16	1.00091e+17	1.01697e+17	1.03317e+17	1.04949e+17	1.06593e+17	1.08251e+17	1.09921e+17	1.11605e+17	1.13301e+17	1.15009e+17	1.16731e+17	1.18465e+17	1.20212e+17	1.21972e+17	1.23745e+17	1.2553e+17	1.27329e+17	1.2914e+17	1.30963e+17	1.328e+17	1.34649e+17	1.36512e+17	1.38387e+17	1.40274e+17	1.42175e+17	1.44088e+17	1.46015e+17	1.47953e+17	1.49905e+17	1.5187e+17	1.53847e+17	1.55837e+17	1.5784e+17	1.59856e+17	1.61884e+17
1.24571e-06	7.22361e+16	7.35422e+16	7.486e+16	7.61895e+16	7.75307e+16	7.88836e+16	8.02482e+16	8.16245e+16	8.30125e+16	8.44122e+16	8.58237e+16	8.72468e+16	8.86816e+16	9.01281e+16	9.15864e+16	9.30563e+16	9.45379e+16	9.60313e+16	9.75363e+16	9.90531e+16	1.00581e+17	1.02122e+17	1.03673e+17	1.05237e+17	1.06812e+17	1.08399e+17	1.09998e+17	1.11608e+17	1.1323e+17	1.14864e+17	1.1651e+17	1.18167e+17	1.19836e+17	1.21516e+17	1.23208e+17	1.24912e+17	1.26628e+17	1.28355e+17	1.30095e+17	1.31845e+17	1.33608e+17	1.35382e+17	1.37168e+17	1.38965e+17	1.40775e+17	1.42596e+17	1.44428e+17	1.46273e+17	1.48129e+17
1.25243e-06	6.96196e+16	7.08784e+16	7.21484e+16	7.34298e+16	7.47224e+16	7.60263e+16	7.73415e+16	7.86679e+16	8.00057e+16	8.13547e+16	8.2715e+16	8.40866e+16	8.54694e+16	8.68636e+16	8.8269e+16	8.96857e+16	9.11136e+16	9.25529e+16	9.40034e+16	9.54652e+16	9.69383e+16	9.84226e+16	9.99183e+16	1.01425e+17	1.02943e+17	1.04473e+17	1.06014e+17	1.07566e+17	1.09129e+17	1.10704e+17	1.12289e+17	1.13887e+17	1.15495e+17	1.17115e+17	1.18746e+17	1.20388e+17	1.22041e+17	1.23706e+17	1.25382e+17	1.2707e+17	1.28768e+17	1.30478e+17	1.32199e+17	1.33932e+17	1.35676e+17	1.37431e+17	1.39197e+17	1.40975e+17	1.42764e+17
1.27899e-06	6.48057e+16	6.59775e+16	6.71597e+16	6.83525e+16	6.95557e+16	7.07694e+16	7.19937e+16	7.32284e+16	7.44737e+16	7.57294e+16	7.69957e+16	7.82724e+16	7.95596e+16	8.08574e+16	8.21656e+16	8.34843e+16	8.48136e+16	8.61533e+16	8.75035e+16	8.88642e+16	9.02355e+16	9.16172e+16	9.30094e+16	9.44121e+16	9.58253e+16	9.72491e+16	9.86833e+16	1.00128e+17	1.01583e+17	1.03049e+17	1.04525e+17	1.06012e+17	1.07509e+17	1.09017e+17	1.10535e+17	1.12064e+17	1.13603e+17	1.15153e+17	1.16713e+17	1.18283e+17	1.19865e+17	1.21456e+17	1.23059e+17	1.24671e+17	1.26294e+17	1.27928e+17	1.29572e+17	1.31227e+17	1.32892e+17
1.29447e-06	6.3809e+16	6.49627e+16	6.61268e+16	6.73012e+16	6.84859e+16	6.9681e+16	7.08864e+16	7.21021e+16	7.33282e+16	7.45647e+16	7.58114e+16	7.70685e+16	7.8336e+16	7.96137e+16	8.09018e+16	8.22003e+16	8.35091e+16	8.48282e+16	8.61577e+16	8.74975e+16	8.88476e+16	9.02081e+16	9.15789e+16	9.296e+16	9.43515e+16	9.57533e+16	9.71655e+16	9.8588e+16	1.00021e+17	1.01464e+17	1.02917e+17	1.04381e+17	1.05855e+17	1.0734e+17	1.08835e+17	1.1034e+17	1.11856e+17	1.13381e+17	1.14918e+17	1.16464e+17	1.18021e+17	1.19588e+17	1.21166e+17	1.22754e+17	1.24352e+17	1.2596e+17	1.27579e+17	1.29209e+17	1.30848e+17
1.31762e-06	5.79739e+16	5.90221e+16	6.00797e+16	6.11467e+16	6.22231e+16	6.33089e+16	6.44041e+16	6.55087e+16	6.66226e+16	6.7746e+16	6.88788e+16	7.00209e+16	7.11724e+16	7.23334e+16	7.35037e+16	7.46834e+16	7.58725e+16	7.7071e+16	7.82789e+16	7.94962e+16	8.07228e+16	8.19589e+16	8.32043e+16	8.44592e+16	8.57234e+16	8.6997e+16	8.82801e+16	8.95725e+16	9.08743e+16	9.21855e+16	9.35061e+16	9.4836e+16	9.61754e+16	9.75242e+16	9.88823e+16	1.0025e+17	1.01627e+17	1.03013e+17	1.04409e+17	1.05814e+17	1.07228e+17	1.08652e+17	1.10086e+17	1.11528e+17	1.1298e+17	1.14442e+17	1.15913e+17	1.17393e+17	1.18883e+17
1.33537e-06	5.69866e+16	5.8017e+16	5.90566e+16	6.01054e+16	6.11635e+16	6.22308e+16	6.33073e+16	6.43931e+16	6.54881e+16	6.65923e+16	6.77058e+16	6.88285e+16	6.99604e+16	7.11016e+16	7.22519e+16	7.34116e+16	7.45804e+16	7.57585e+16	7.69458e+16	7.81424e+16	7.93482e+16	8.05632e+16	8.17874e+16	8.30209e+16	8.42636e+16	8.55155e+16	8.67767e+16	8.80471e+16	8.93267e+16	9.06156e+16	9.19137e+16	9.3221e+16	9.45376e+16	9.58634e+16	9.71984e+16	9.85427e+16	9.98962e+16	1.01259e+17	1.02631e+17	1.04012e+17	1.05402e+17	1.06802e+17	1.08211e+17	1.09629e+17	1.11056e+17	1.12493e+17	1.13939e+17	1.15394e+17	1.16858e+17
1.35548e-06	5.21245e+16	5.3067e+16	5.40179e+16	5.49772e+16	5.5945e+16	5.69212e+16	5.79059e+16	5.88991e+16	5.99006e+16	6.09106e+16	6.19291e+16	6.2956e+16	6.39914e+16	6.50352e+16	6.60874e+16	6.71481e+16	6.82172e+16	6.92948e+16	7.03808e+16	7.14752e+16	7.25781e+16	7.36895e+16	7.48093e+16	7.59375e+16	7.70742e+16	7.82193e+16	7.93729e+16	8.05349e+16	8.17054e+16	8.28843e+16	8.40716e+16	8.52674e+16	8.64716e+16	8.76843e+16	8.89054e+16	9.0135e+16	9.1373e+16	9.26194e+16	9.38743e+16	9.51377e+16	9.64095e+16	9.76897e+16	9.89784e+16	1.00275e+17	1.01581e+17	1.02895e+17	1.04218e+17	1.05548e+17	1.06888e+17
1.37316e-06	5.12698e+16	5.21968e+16	5.31321e+16	5.40757e+16	5.50276e+16	5.59879e+16	5.69564e+16	5.79333e+16	5.89184e+16	5.99119e+16	6.09136e+16	6.19237e+16	6.29421e+16	6.39687e+16	6.50037e+16	6.6047e+16	6.70986e+16	6.81585e+16	6.92267e+16	7.03032e+16	7.1388e+16	7.24812e+16	7.35826e+16	7.46923e+16	7.58104e+16	7.69367e+16	7.80714e+16	7.92143e+16	8.03656e+16	8.15251e+16	8.2693e+16	8.38692e+16	8.50537e+16	8.62465e+16	8.74476e+16	8.8657e+16	8.98747e+16	9.11007e+16	9.2335e+16	9.35776e+16	9.48286e+16	9.60878e+16	9.73553e+16	9.86312e+16	9.99154e+16	1.01208e+17	1.02509e+17	1.03818e+17	1.05135e+17
1.3938e-06	4.69719e+16	4.78212e+16	4.86781e+16	4.95426e+16	5.04147e+16	5.12945e+16	5.21818e+16	5.30768e+16	5.39793e+16	5.48895e+16	5.58073e+16	5.67327e+16	5.76657e+16	5.86063e+16	5.95545e+16	6.05103e+16	6.14738e+16	6.24448e+16	6.34235e+16	6.44098e+16	6.54036e+16	6.64051e+16	6.74142e+16	6.84309e+16	6.94552e+16	7.04872e+16	7.15267e+16	7.25738e+16	7.36286e+16	7.4691e+16	7.57609e+16	7.68385e+16	7.79237e+16	7.90165e+16	8.01169e+16	8.12249e+16	8.23406e+16	8.34638e+16	8.45947e+16	8.57331e+16	8.68792e+16	8.80329e+16	8.91941e+16	9.0363e+16	9.15395e+16	9.27237e+16	9.39154e+16	9.51147e+16	9.63217e+16
1.41288e-06	4.61676e+16	4.70023e+16	4.78446e+16	4.86943e+16	4.95515e+16	5.04161e+16	5.12883e+16	5.21679e+16	5.3055e+16	5.39496e+16	5.48517e+16	5.57612e+16	5.66783e+16	5.76028e+16	5.85347e+16	5.94742e+16	6.04212e+16	6.13756e+16	6.23375e+16	6.33069e+16	6.42837e+16	6.52681e+16	6.62599e+16	6.72592e+16	6.82659e+16	6.92802e+16	7.03019e+16	7.13311e+16	7.23678e+16	7.3412e+16	7.44637e+16	7.55228e+16	7.65894e+16	7.76635e+16	7.87451e+16	7.98341e+16	8.09306e+16	8.20346e+16	8.31461e+16	8.42651e+16	8.53915e+16	8.65254e+16	8.76668e+16	8.88157e+16	8.99721e+16	9.11359e+16	9.23072e+16	9.3486e+16	9.46723e+16
1.43025e-06	4.41321e+16	4.49301e+16	4.57352e+16	4.65474e+16	4.73668e+16	4.81934e+16	4.90271e+16	4.98679e+16	5.07159e+16	5.15711e+16	5.24334e+16	5.33028e+16	5.41794e+16	5.50631e+16	5.5954e+16	5.68521e+16	5.77573e+16	5.86696e+16	5.95891e+16	6.05158e+16	6.14495e+16	6.23905e+16	6.33386e+16	6.42938e+16	6.52562e+16	6.62257e+16	6.72024e+16	6.81863e+16	6.91773e+16	7.01754e+16	7.11807e+16	7.21931e+16	7.32127e+16	7.42394e+16	7.52733e+16	7.63143e+16	7.73625e+16	7.84179e+16	7.94803e+16	8.055e+16	8.16267e+16	8.27107e+16	8.38017e+16	8.49e+16	8.60054e+16	8.71179e+16	8.82376e+16	8.93644e+16	9.04984e+16
1.44906e-06	4.19728e+16	4.27317e+16	4.34974e+16	4.42699e+16	4.50492e+16	4.58353e+16	4.66282e+16	4.74279e+16	4.82344e+16	4.90477e+16	4.98678e+16	5.06947e+16	5.15284e+16	5.23689e+16	5.32163e+16	5.40704e+16	5.49313e+16	5.5799e+16	5.66735e+16	5.75548e+16	5.84429e+16	5.93378e+16	6.02395e+16	6.1148e+16	6.20633e+16	6.29854e+16	6.39143e+16	6.485e+16	6.57925e+16	6.67418e+16	6.76979e+16	6.86608e+16	6.96305e+16	7.0607e+16	7.15902e+16	7.25803e+16	7.35772e+16	7.45809e+16	7.55914e+16	7.66087e+16	7.76328e+16	7.86637e+16	7.97014e+16	8.07459e+16	8.17972e+16	8.28553e+16	8.39202e+16	8.49919e+16	8.60703e+16
1.46653e-06	4.01891e+16	4.09158e+16	4.16489e+16	4.23886e+16	4.31348e+16	4.38875e+16	4.46467e+16	4.54124e+16	4.61847e+16	4.69634e+16	4.77487e+16	4.85404e+16	4.93387e+16	5.01435e+16	5.09548e+16	5.17726e+16	5.25969e+16	5.34277e+16	5.42651e+16	5.51089e+16	5.59593e+16	5.68162e+16	5.76796e+16	5.85494e+16	5.94259e+16	6.03088e+16	6.11982e+16	6.20941e+16	6.29966e+16	6.39055e+16	6.4821e+16	6.5743e+16	6.66715e+16	6.76065e+16	6.8548e+16	6.9496e+16	7.04505e+16	7.14116e+16	7.23791e+16	7.33532e+16	7.43338e+16	7.53208e+16	7.63144e+16	7.73145e+16	7.83212e+16	7.93343e+16	8.03539e+16	8.13801e+16	8.24127e+16
1.48694e-06	3.81968e+16	3.88875e+16	3.95843e+16	4.02873e+16	4.09965e+16	4.17119e+16	4.24335e+16	4.31612e+16	4.38952e+16	4.46353e+16	4.53817e+16	4.61342e+16	4.68929e+16	4.76578e+16	4.84289e+16	4.92061e+16	4.99896e+16	5.07792e+16	5.15751e+16	5.23771e+16	5.31853e+16	5.39997e+16	5.48203e+16	5.5647e+16	5.648e+16	5.73191e+16	5.81645e+16	5.9016e+16	5.98737e+16	6.07376e+16	6.16077e+16	6.2484e+16	6.33664e+16	6.42551e+16	6.51499e+16	6.60509e+16	6.69582e+16	6.78716e+16	6.87911e+16	6.97169e+16	7.06489e+16	7.1587e+16	7.25314e+16	7.34819e+16	7.44386e+16	7.54015e+16	7.63706e+16	7.73459e+16	7.83274e+16
1.50377e-06	3.66026e+16	3.72644e+16	3.79321e+16	3.86058e+16	3.92854e+16	3.99709e+16	4.06624e+16	4.13598e+16	4.20631e+16	4.27724e+16	4.34875e+16	4.42086e+16	4.49357e+16	4.56686e+16	4.64075e+16	4.71524e+16	4.79031e+16	4.86598e+16	4.94224e+16	5.0191e+16	5.09654e+16	5.17458e+16	5.25322e+16	5.33244e+16	5.41226e+16	5.49268e+16	5.57368e+16	5.65528e+16	5.73747e+16	5.82025e+16	5.90363e+16	5.9876e+16	6.07216e+16	6.15732e+16	6.24307e+16	6.32941e+16	6.41635e+16	6.50387e+16	6.59199e+16	6.68071e+16	6.77001e+16	6.85991e+16	6.95041e+16	7.04149e+16	7.13317e+16	7.22544e+16	7.31831e+16	7.41176e+16	7.50581e+16
1.53126e-06	3.44851e+16	3.51086e+16	3.57377e+16	3.63724e+16	3.70127e+16	3.76585e+16	3.831e+16	3.8967e+16	3.96297e+16	4.02979e+16	4.09717e+16	4.16511e+16	4.23361e+16	4.30266e+16	4.37228e+16	4.44245e+16	4.51318e+16	4.58447e+16	4.65632e+16	4.72873e+16	4.8017e+16	4.87522e+16	4.94931e+16	5.02395e+16	5.09915e+16	5.17491e+16	5.25123e+16	5.32811e+16	5.40555e+16	5.48354e+16	5.56209e+16	5.64121e+16	5.72088e+16	5.80111e+16	5.8819e+16	5.96324e+16	6.04515e+16	6.12761e+16	6.21063e+16	6.29422e+16	6.37836e+16	6.46305e+16	6.54831e+16	6.63413e+16	6.7205e+16	6.80744e+16	6.89493e+16	6.98298e+16	7.07159e+16
1.54519e-06	3.31681e+16	3.37678e+16	3.43729e+16	3.49833e+16	3.55992e+16	3.62204e+16	3.68469e+16	3.74789e+16	3.81162e+16	3.87589e+16	3.9407e+16	4.00604e+16	4.07192e+16	4.13834e+16	4.2053e+16	4.27279e+16	4.34082e+16	4.40939e+16	4.4785e+16	4.54814e+16	4.61832e+16	4.68904e+16	4.76029e+16	4.83209e+16	4.90442e+16	4.97728e+16	5.05069e+16	5.12463e+16	5.19911e+16	5.27412e+16	5.34968e+16	5.42577e+16	5.5024e+16	5.57956e+16	5.65727e+16	5.73551e+16	5.81428e+16	5.8936e+16	5.97345e+16	6.05384e+16	6.13477e+16	6.21623e+16	6.29823e+16	6.38077e+16	6.46385e+16	6.54746e+16	6.63161e+16	6.7163e+16	6.80152e+16
1.56784e-06	3.09087e+16	3.14676e+16	3.20314e+16	3.26003e+16	3.31742e+16	3.37531e+16	3.4337e+16	3.49259e+16	3.55198e+16	3.61187e+16	3.67226e+16	3.73316e+16	3.79455e+16	3.85644e+16	3.91884e+16	3.98174e+16	4.04513e+16	4.10903e+16	4.17343e+16	4.23833e+16	4.30373e+16	4.36963e+16	4.43603e+16	4.50293e+16	4.57033e+16	4.63824e+16	4.70664e+16	4.77554e+16	4.84495e+16	4.91486e+16	4.98526e+16	5.05617e+16	5.12758e+16	5.19949e+16	5.2719e+16	5.34481e+16	5.41822e+16	5.49213e+16	5.56654e+16	5.64146e+16	5.71687e+16	5.79279e+16	5.8692e+16	5.94612e+16	6.02354e+16	6.10145e+16	6.17987e+16	6.25879e+16	6.33821e+16
1.57881e-06	3.06377e+16	3.11917e+16	3.17506e+16	3.23145e+16	3.28833e+16	3.34571e+16	3.40359e+16	3.46197e+16	3.52084e+16	3.5802e+16	3.64007e+16	3.70043e+16	3.76128e+16	3.82263e+16	3.88448e+16	3.94683e+16	4.00967e+16	4.073e+16	4.13684e+16	4.20117e+16	4.26599e+16	4.33132e+16	4.39714e+16	4.46345e+16	4.53026e+16	4.59757e+16	4.66538e+16	4.73368e+16	4.80247e+16	4.87177e+16	4.94156e+16	5.01184e+16	5.08262e+16	5.1539e+16	5.22568e+16	5.29795e+16	5.37072e+16	5.44398e+16	5.51774e+16	5.592e+16	5.66675e+16	5.742e+16	5.81774e+16	5.89399e+16	5.97073e+16	6.04796e+16	6.12569e+16	6.20392e+16	6.28264e+16
1.61048e-06	2.89444e+16	2.94677e+16	2.99957e+16	3.05285e+16	3.10659e+16	3.1608e+16	3.21548e+16	3.27062e+16	3.32624e+16	3.38232e+16	3.43888e+16	3.4959e+16	3.55339e+16	3.61136e+16	3.66979e+16	3.72868e+16	3.78805e+16	3.84789e+16	3.90819e+16	3.96897e+16	4.03021e+16	4.09192e+16	4.15411e+16	4.21676e+16	4.27987e+16	4.34346e+16	4.40752e+16	4.47205e+16	4.53704e+16	4.6025e+16	4.66844e+16	4.73484e+16	4.80171e+16	4.86905e+16	4.93685e+16	5.00513e+16	5.07388e+16	5.14309e+16	5.21277e+16	5.28293e+16	5.35355e+16	5.42464e+16	5.4962e+16	5.56823e+16	5.64072e+16	5.71369e+16	5.78712e+16	5.86103e+16	5.9354e+16
1.61269e-06	2.81458e+16	2.86548e+16	2.91682e+16	2.96862e+16	3.02088e+16	3.0736e+16	3.12677e+16	3.18039e+16	3.23448e+16	3.28901e+16	3.34401e+16	3.39946e+16	3.45536e+16	3.51173e+16	3.56854e+16	3.62582e+16	3.68355e+16	3.74173e+16	3.80038e+16	3.85947e+16	3.91903e+16	3.97904e+16	4.0395e+16	4.10043e+16	4.1618e+16	4.22364e+16	4.28593e+16	4.34867e+16	4.41187e+16	4.47553e+16	4.53964e+16	4.60421e+16	4.66924e+16	4.73472e+16	4.80066e+16	4.86705e+16	4.9339e+16	5.0012e+16	5.06897e+16	5.13718e+16	5.20586e+16	5.27499e+16	5.34457e+16	5.41461e+16	5.48511e+16	5.55606e+16	5.62747e+16	5.69933e+16	5.77166e+16
1.63068e-06	2.68704e+16	2.73562e+16	2.78464e+16	2.8341e+16	2.88399e+16	2.93431e+16	2.98507e+16	3.03627e+16	3.0879e+16	3.13997e+16	3.19247e+16	3.24541e+16	3.29878e+16	3.35259e+16	3.40683e+16	3.46151e+16	3.51662e+16	3.57217e+16	3.62816e+16	3.68458e+16	3.74143e+16	3.79872e+16	3.85645e+16	3.91461e+16	3.97321e+16	4.03224e+16	4.0917e+16	4.15161e+16	4.21194e+16	4.27272e+16	4.33392e+16	4.39557e+16	4.45765e+16	4.52016e+16	4.58311e+16	4.64649e+16	4.71031e+16	4.77457e+16	4.83926e+16	4.90439e+16	4.96995e+16	5.03594e+16	5.10238e+16	5.16924e+16	5.23654e+16	5.30428e+16	5.37245e+16	5.44106e+16	5.51011e+16
1.65746e-06	2.60562e+16	2.65274e+16	2.70027e+16	2.74823e+16	2.79661e+16	2.84541e+16	2.89463e+16	2.94428e+16	2.99434e+16	3.04483e+16	3.09574e+16	3.14708e+16	3.19883e+16	3.25101e+16	3.30361e+16	3.35663e+16	3.41007e+16	3.46394e+16	3.51823e+16	3.57294e+16	3.62807e+16	3.68363e+16	3.7396e+16	3.796e+16	3.85282e+16	3.91007e+16	3.96773e+16	4.02582e+16	4.08433e+16	4.14326e+16	4.20261e+16	4.26239e+16	4.32259e+16	4.38321e+16	4.44425e+16	4.50571e+16	4.5676e+16	4.62991e+16	4.69264e+16	4.75579e+16	4.81936e+16	4.88336e+16	4.94778e+16	5.01262e+16	5.07788e+16	5.14357e+16	5.20968e+16	5.27621e+16	5.34316e+16
1.66047e-06	2.51576e+16	2.56125e+16	2.60714e+16	2.65344e+16	2.70015e+16	2.74727e+16	2.7948e+16	2.84273e+16	2.89107e+16	2.93982e+16	2.98897e+16	3.03854e+16	3.08851e+16	3.13889e+16	3.18967e+16	3.24086e+16	3.29247e+16	3.34447e+16	3.39689e+16	3.44971e+16	3.50294e+16	3.55658e+16	3.61063e+16	3.66508e+16	3.71994e+16	3.77521e+16	3.83089e+16	3.88697e+16	3.94346e+16	4.00036e+16	4.05767e+16	4.11538e+16	4.1735e+16	4.23203e+16	4.29097e+16	4.35031e+16	4.41007e+16	4.47023e+16	4.53079e+16	4.59177e+16	4.65315e+16	4.71494e+16	4.77714e+16	4.83974e+16	4.90275e+16	4.96617e+16	5.03e+16	5.09423e+16	5.15888e+16
1.67304e-06	2.40577e+16	2.44927e+16	2.49316e+16	2.53744e+16	2.58211e+16	2.62716e+16	2.67261e+16	2.71845e+16	2.76468e+16	2.81129e+16	2.8583e+16	2.9057e+16	2.95348e+16	3.00166e+16	3.05022e+16	3.09918e+16	3.14852e+16	3.19826e+16	3.24838e+16	3.2989e+16	3.3498e+16	3.40109e+16	3.45278e+16	3.50485e+16	3.55731e+16	3.61016e+16	3.66341e+16	3.71704e+16	3.77106e+16	3.82547e+16	3.88027e+16	3.93546e+16	3.99104e+16	4.04701e+16	4.10337e+16	4.16012e+16	4.21726e+16	4.27479e+16	4.33271e+16	4.39102e+16	4.44972e+16	4.50881e+16	4.56828e+16	4.62815e+16	4.68841e+16	4.74906e+16	4.81009e+16	4.87152e+16	4.93334e+16
1.70145e-06	2.35561e+16	2.3982e+16	2.44118e+16	2.48453e+16	2.52827e+16	2.57239e+16	2.61689e+16	2.66177e+16	2.70703e+16	2.75268e+16	2.7987e+16	2.84511e+16	2.8919e+16	2.93907e+16	2.98662e+16	3.03456e+16	3.08287e+16	3.13157e+16	3.18065e+16	3.23011e+16	3.27995e+16	3.33018e+16	3.38078e+16	3.43177e+16	3.48314e+16	3.53489e+16	3.58702e+16	3.63954e+16	3.69243e+16	3.74571e+16	3.79937e+16	3.85341e+16	3.90783e+16	3.96263e+16	4.01782e+16	4.07338e+16	4.12933e+16	4.18566e+16	4.24237e+16	4.29947e+16	4.35694e+16	4.4148e+16	4.47303e+16	4.53165e+16	4.59066e+16	4.65004e+16	4.7098e+16	4.76995e+16	4.83048e+16
1.70862e-06	2.26729e+16	2.30829e+16	2.34965e+16	2.39138e+16	2.43348e+16	2.47594e+16	2.51877e+16	2.56197e+16	2.60554e+16	2.64947e+16	2.69377e+16	2.73844e+16	2.78347e+16	2.82888e+16	2.87465e+16	2.92078e+16	2.96729e+16	3.01416e+16	3.0614e+16	3.109e+16	3.15698e+16	3.20532e+16	3.25403e+16	3.3031e+16	3.35255e+16	3.40236e+16	3.45253e+16	3.50308e+16	3.55399e+16	3.60527e+16	3.65692e+16	3.70893e+16	3.76131e+16	3.81406e+16	3.86718e+16	3.92066e+16	3.97451e+16	4.02873e+16	4.08331e+16	4.13827e+16	4.19358e+16	4.24927e+16	4.30533e+16	4.36175e+16	4.41854e+16	4.47569e+16	4.53322e+16	4.59111e+16	4.64937e+16
1.74311e-06	2.15462e+16	2.19358e+16	2.23288e+16	2.27254e+16	2.31255e+16	2.3529e+16	2.3936e+16	2.43465e+16	2.47605e+16	2.5178e+16	2.5599e+16	2.60235e+16	2.64515e+16	2.6883e+16	2.73179e+16	2.77564e+16	2.81983e+16	2.86437e+16	2.90926e+16	2.9545e+16	3.00009e+16	3.04603e+16	3.09232e+16	3.13896e+16	3.18594e+16	3.23328e+16	3.28096e+16	3.32899e+16	3.37738e+16	3.42611e+16	3.47519e+16	3.52462e+16	3.57439e+16	3.62452e+16	3.675e+16	3.72582e+16	3.777e+16	3.82852e+16	3.88039e+16	3.93261e+16	3.98519e+16	4.0381e+16	4.09137e+16	4.14499e+16	4.19896e+16	4.25327e+16	4.30794e+16	4.36295e+16	4.41832e+16
1.75459e-06	2.06967e+16	2.10709e+16	2.14484e+16	2.18294e+16	2.22136e+16	2.26013e+16	2.29923e+16	2.33866e+16	2.37843e+16	2.41853e+16	2.45897e+16	2.49975e+16	2.54085e+16	2.5823e+16	2.62408e+16	2.6662e+16	2.70865e+16	2.75143e+16	2.79455e+16	2.83801e+16	2.8818e+16	2.92593e+16	2.97039e+16	3.01519e+16	3.06032e+16	3.10579e+16	3.1516e+16	3.19774e+16	3.24421e+16	3.29102e+16	3.33816e+16	3.38565e+16	3.43346e+16	3.48161e+16	3.5301e+16	3.57892e+16	3.62808e+16	3.67757e+16	3.72739e+16	3.77756e+16	3.82805e+16	3.87889e+16	3.93006e+16	3.98156e+16	4.0334e+16	4.08557e+16	4.13808e+16	4.19093e+16	4.24411e+16
1.78115e-06	1.98352e+16	2.01938e+16	2.05557e+16	2.09208e+16	2.1289e+16	2.16605e+16	2.20352e+16	2.24132e+16	2.27943e+16	2.31786e+16	2.35662e+16	2.3957e+16	2.4351e+16	2.47482e+16	2.51486e+16	2.55522e+16	2.5959e+16	2.63691e+16	2.67823e+16	2.71988e+16	2.76185e+16	2.80414e+16	2.84675e+16	2.88969e+16	2.93294e+16	2.97652e+16	3.02042e+16	3.06463e+16	3.10917e+16	3.15404e+16	3.19922e+16	3.24472e+16	3.29055e+16	3.33669e+16	3.38316e+16	3.42995e+16	3.47706e+16	3.52449e+16	3.57225e+16	3.62032e+16	3.66872e+16	3.71743e+16	3.76647e+16	3.81583e+16	3.86551e+16	3.91552e+16	3.96584e+16	4.01649e+16	4.06745e+16
1.7928e-06	1.91722e+16	1.95188e+16	1.98686e+16	2.02214e+16	2.05774e+16	2.09365e+16	2.12987e+16	2.1664e+16	2.20323e+16	2.24038e+16	2.27784e+16	2.31562e+16	2.3537e+16	2.39209e+16	2.43079e+16	2.46981e+16	2.50913e+16	2.54876e+16	2.58871e+16	2.62897e+16	2.66953e+16	2.71041e+16	2.7516e+16	2.79309e+16	2.8349e+16	2.87702e+16	2.91945e+16	2.96219e+16	3.00524e+16	3.04861e+16	3.09228e+16	3.13626e+16	3.18055e+16	3.22516e+16	3.27007e+16	3.3153e+16	3.36083e+16	3.40668e+16	3.45284e+16	3.49931e+16	3.54608e+16	3.59317e+16	3.64057e+16	3.68828e+16	3.7363e+16	3.78463e+16	3.83327e+16	3.88223e+16	3.93149e+16
1.82407e-06	1.82808e+16	1.86113e+16	1.89448e+16	1.92812e+16	1.96207e+16	1.9963e+16	2.03084e+16	2.06567e+16	2.1008e+16	2.13622e+16	2.17194e+16	2.20795e+16	2.24426e+16	2.28087e+16	2.31777e+16	2.35497e+16	2.39247e+16	2.43026e+16	2.46835e+16	2.50673e+16	2.54541e+16	2.58439e+16	2.62366e+16	2.66323e+16	2.70309e+16	2.74326e+16	2.78371e+16	2.82447e+16	2.86552e+16	2.90686e+16	2.9485e+16	2.99044e+16	3.03267e+16	3.07521e+16	3.11803e+16	3.16115e+16	3.20457e+16	3.24829e+16	3.2923e+16	3.33661e+16	3.38121e+16	3.42611e+16	3.4713e+16	3.5168e+16	3.56258e+16	3.60867e+16	3.65505e+16	3.70172e+16	3.7487e+16
1.83408e-06	1.71843e+16	1.7495e+16	1.78085e+16	1.81248e+16	1.84439e+16	1.87657e+16	1.90904e+16	1.94178e+16	1.9748e+16	2.00809e+16	2.04167e+16	2.07553e+16	2.10966e+16	2.14407e+16	2.17876e+16	2.21373e+16	2.24898e+16	2.2845e+16	2.3203e+16	2.35639e+16	2.39275e+16	2.42939e+16	2.4663e+16	2.5035e+16	2.54097e+16	2.57872e+16	2.61676e+16	2.65506e+16	2.69365e+16	2.73252e+16	2.77166e+16	2.81108e+16	2.85079e+16	2.89076e+16	2.93102e+16	2.97156e+16	3.01237e+16	3.05347e+16	3.09484e+16	3.13649e+16	3.17842e+16	3.22062e+16	3.26311e+16	3.30587e+16	3.34891e+16	3.39223e+16	3.43583e+16	3.47971e+16	3.52386e+16
1.86933e-06	1.67864e+16	1.70899e+16	1.73961e+16	1.77051e+16	1.80167e+16	1.83311e+16	1.86482e+16	1.89681e+16	1.92906e+16	1.96159e+16	1.99439e+16	2.02746e+16	2.0608e+16	2.09442e+16	2.1283e+16	2.16246e+16	2.19689e+16	2.2316e+16	2.26657e+16	2.30182e+16	2.33733e+16	2.37312e+16	2.40919e+16	2.44552e+16	2.48213e+16	2.519e+16	2.55615e+16	2.59358e+16	2.63127e+16	2.66924e+16	2.70747e+16	2.74598e+16	2.78476e+16	2.82382e+16	2.86314e+16	2.90274e+16	2.94261e+16	2.98275e+16	3.02316e+16	3.06385e+16	3.10481e+16	3.14604e+16	3.18754e+16	3.22931e+16	3.27135e+16	3.31367e+16	3.35626e+16	3.39912e+16	3.44225e+16
1.87765e-06	1.57997e+16	1.60853e+16	1.63736e+16	1.66644e+16	1.69577e+16	1.72536e+16	1.75521e+16	1.78531e+16	1.81567e+16	1.84629e+16	1.87716e+16	1.90829e+16	1.93967e+16	1.97131e+16	2.0032e+16	2.03535e+16	2.06776e+16	2.10042e+16	2.13334e+16	2.16652e+16	2.19995e+16	2.23363e+16	2.26758e+16	2.30177e+16	2.33623e+16	2.37094e+16	2.40591e+16	2.44113e+16	2.47661e+16	2.51234e+16	2.54833e+16	2.58458e+16	2.62108e+16	2.65784e+16	2.69485e+16	2.73212e+16	2.76965e+16	2.80743e+16	2.84546e+16	2.88376e+16	2.92231e+16	2.96111e+16	3.00018e+16	3.03949e+16	3.07907e+16	3.1189e+16	3.15898e+16	3.19932e+16	3.23992e+16
1.91272e-06	1.50392e+16	1.53111e+16	1.55854e+16	1.58622e+16	1.61415e+16	1.64231e+16	1.67072e+16	1.69938e+16	1.72828e+16	1.75742e+16	1.7868e+16	1.81643e+16	1.8463e+16	1.87642e+16	1.90678e+16	1.93738e+16	1.96823e+16	1.99932e+16	2.03065e+16	2.06223e+16	2.09405e+16	2.12612e+16	2.15843e+16	2.19098e+16	2.22378e+16	2.25681e+16	2.2901e+16	2.32362e+16	2.35739e+16	2.39141e+16	2.42567e+16	2.46017e+16	2.49491e+16	2.5299e+16	2.56513e+16	2.60061e+16	2.63633e+16	2.67229e+16	2.7085e+16	2.74495e+16	2.78164e+16	2.81858e+16	2.85576e+16	2.89319e+16	2.93086e+16	2.96877e+16	3.00692e+16	3.04532e+16	3.08397e+16
1.91911e-06	1.46239e+16	1.48883e+16	1.51551e+16	1.54242e+16	1.56957e+16	1.59696e+16	1.62459e+16	1.65245e+16	1.68055e+16	1.70889e+16	1.73746e+16	1.76627e+16	1.79532e+16	1.8246e+16	1.85413e+16	1.88388e+16	1.91388e+16	1.94411e+16	1.97458e+16	2.00528e+16	2.03623e+16	2.06741e+16	2.09882e+16	2.13048e+16	2.16237e+16	2.19449e+16	2.22686e+16	2.25946e+16	2.2923e+16	2.32537e+16	2.35868e+16	2.39223e+16	2.42602e+16	2.46004e+16	2.4943e+16	2.5288e+16	2.56353e+16	2.5985e+16	2.63371e+16	2.66915e+16	2.70483e+16	2.74075e+16	2.7769e+16	2.81329e+16	2.84992e+16	2.88679e+16	2.92389e+16	2.96123e+16	2.99881e+16
1.94518e-06	1.43858e+16	1.46459e+16	1.49083e+16	1.51731e+16	1.54402e+16	1.57096e+16	1.59814e+16	1.62555e+16	1.65319e+16	1.68106e+16	1.70917e+16	1.73751e+16	1.76609e+16	1.7949e+16	1.82394e+16	1.85321e+16	1.88272e+16	1.91246e+16	1.94243e+16	1.97263e+16	2.00307e+16	2.03374e+16	2.06465e+16	2.09579e+16	2.12716e+16	2.15876e+16	2.1906e+16	2.22267e+16	2.25497e+16	2.28751e+16	2.32028e+16	2.35328e+16	2.38652e+16	2.41999e+16	2.45369e+16	2.48762e+16	2.52179e+16	2.55619e+16	2.59082e+16	2.62569e+16	2.66079e+16	2.69612e+16	2.73169e+16	2.76749e+16	2.80352e+16	2.83978e+16	2.87628e+16	2.91301e+16	2.94998e+16
1.95118e-06	1.38428e+16	1.40931e+16	1.43456e+16	1.46004e+16	1.48574e+16	1.51167e+16	1.53782e+16	1.56419e+16	1.59079e+16	1.61761e+16	1.64466e+16	1.67193e+16	1.69943e+16	1.72715e+16	1.75509e+16	1.78326e+16	1.81166e+16	1.84027e+16	1.86911e+16	1.89818e+16	1.92747e+16	1.95698e+16	1.98672e+16	2.01669e+16	2.04687e+16	2.07728e+16	2.10792e+16	2.13878e+16	2.16986e+16	2.20117e+16	2.2327e+16	2.26446e+16	2.29644e+16	2.32865e+16	2.36108e+16	2.39373e+16	2.42661e+16	2.45971e+16	2.49304e+16	2.52659e+16	2.56036e+16	2.59436e+16	2.62858e+16	2.66303e+16	2.6977e+16	2.7326e+16	2.76772e+16	2.80307e+16	2.83864e+16
1.95552e-06	1.3741e+16	1.39895e+16	1.42402e+16	1.44931e+16	1.47482e+16	1.50055e+16	1.52651e+16	1.55269e+16	1.5791e+16	1.60572e+16	1.63257e+16	1.65964e+16	1.68694e+16	1.71445e+16	1.74219e+16	1.77015e+16	1.79834e+16	1.82674e+16	1.85537e+16	1.88423e+16	1.9133e+16	1.9426e+16	1.97212e+16	2.00186e+16	2.03182e+16	2.06201e+16	2.09242e+16	2.12306e+16	2.15391e+16	2.18499e+16	2.21629e+16	2.24781e+16	2.27956e+16	2.31153e+16	2.34372e+16	2.37613e+16	2.40877e+16	2.44163e+16	2.47471e+16	2.50801e+16	2.54154e+16	2.57529e+16	2.60926e+16	2.64346e+16	2.67787e+16	2.71251e+16	2.74737e+16	2.78246e+16	2.81777e+16
1.98029e-06	1.32575e+16	1.34972e+16	1.3739e+16	1.3983e+16	1.42292e+16	1.44775e+16	1.47279e+16	1.49805e+16	1.52353e+16	1.54922e+16	1.57512e+16	1.60124e+16	1.62757e+16	1.65412e+16	1.68088e+16	1.70786e+16	1.73505e+16	1.76246e+16	1.79008e+16	1.81792e+16	1.84597e+16	1.87424e+16	1.90272e+16	1.93141e+16	1.96032e+16	1.98945e+16	2.01879e+16	2.04834e+16	2.07811e+16	2.1081e+16	2.1383e+16	2.16871e+16	2.19934e+16	2.23018e+16	2.26124e+16	2.29251e+16	2.324e+16	2.35571e+16	2.38762e+16	2.41975e+16	2.4521e+16	2.48466e+16	2.51744e+16	2.55043e+16	2.58364e+16	2.61706e+16	2.65069e+16	2.68454e+16	2.71861e+16
1.98799e-06	1.29081e+16	1.31415e+16	1.3377e+16	1.36146e+16	1.38542e+16	1.4096e+16	1.43398e+16	1.45858e+16	1.48338e+16	1.50839e+16	1.53361e+16	1.55905e+16	1.58468e+16	1.61053e+16	1.63659e+16	1.66286e+16	1.68933e+16	1.71602e+16	1.74291e+16	1.77002e+16	1.79733e+16	1.82485e+16	1.85258e+16	1.88052e+16	1.90867e+16	1.93703e+16	1.96559e+16	1.99437e+16	2.02335e+16	2.05255e+16	2.08195e+16	2.11156e+16	2.14139e+16	2.17142e+16	2.20166e+16	2.23211e+16	2.26276e+16	2.29363e+16	2.32471e+16	2.35599e+16	2.38749e+16	2.41919e+16	2.4511e+16	2.48323e+16	2.51556e+16	2.5481e+16	2.58085e+16	2.6138e+16	2.64697e+16
2.0193e-06	1.23295e+16	1.25525e+16	1.27774e+16	1.30043e+16	1.32333e+16	1.34642e+16	1.36971e+16	1.3932e+16	1.41689e+16	1.44078e+16	1.46487e+16	1.48916e+16	1.51365e+16	1.53834e+16	1.56323e+16	1.58832e+16	1.61361e+16	1.6391e+16	1.66479e+16	1.69068e+16	1.71677e+16	1.74305e+16	1.76954e+16	1.79623e+16	1.82312e+16	1.8502e+16	1.87749e+16	1.90497e+16	1.93266e+16	1.96055e+16	1.98863e+16	2.01692e+16	2.0454e+16	2.07409e+16	2.10297e+16	2.13206e+16	2.16134e+16	2.19082e+16	2.22051e+16	2.25039e+16	2.28047e+16	2.31076e+16	2.34124e+16	2.37192e+16	2.4028e+16	2.43388e+16	2.46516e+16	2.49665e+16	2.52833e+16
2.0312e-06	1.19635e+16	1.21798e+16	1.23981e+16	1.26182e+16	1.28404e+16	1.30644e+16	1.32904e+16	1.35184e+16	1.37483e+16	1.39801e+16	1.42138e+16	1.44495e+16	1.46871e+16	1.49267e+16	1.51682e+16	1.54117e+16	1.56571e+16	1.59044e+16	1.61536e+16	1.64048e+16	1.6658e+16	1.6913e+16	1.71701e+16	1.7429e+16	1.76899e+16	1.79527e+16	1.82175e+16	1.84842e+16	1.87528e+16	1.90234e+16	1.92959e+16	1.95704e+16	1.98468e+16	2.01251e+16	2.04054e+16	2.06876e+16	2.09717e+16	2.12578e+16	2.15458e+16	2.18358e+16	2.21277e+16	2.24215e+16	2.27173e+16	2.3015e+16	2.33146e+16	2.36162e+16	2.39198e+16	2.42252e+16	2.45326e+16
2.06101e-06	1.14299e+16	1.16365e+16	1.18451e+16	1.20554e+16	1.22676e+16	1.24817e+16	1.26976e+16	1.29154e+16	1.3135e+16	1.33565e+16	1.35798e+16	1.3805e+16	1.4032e+16	1.42609e+16	1.44917e+16	1.47242e+16	1.49587e+16	1.5195e+16	1.54331e+16	1.56731e+16	1.5915e+16	1.61587e+16	1.64042e+16	1.66516e+16	1.69009e+16	1.7152e+16	1.74049e+16	1.76597e+16	1.79164e+16	1.81749e+16	1.84352e+16	1.86975e+16	1.89615e+16	1.92274e+16	1.94952e+16	1.97648e+16	2.00363e+16	2.03096e+16	2.05848e+16	2.08618e+16	2.11407e+16	2.14214e+16	2.1704e+16	2.19884e+16	2.22747e+16	2.25629e+16	2.28528e+16	2.31447e+16	2.34384e+16
2.07874e-06	1.10652e+16	1.12652e+16	1.14671e+16	1.16707e+16	1.18762e+16	1.20834e+16	1.22925e+16	1.25033e+16	1.27159e+16	1.29303e+16	1.31465e+16	1.33645e+16	1.35843e+16	1.38059e+16	1.40292e+16	1.42544e+16	1.44814e+16	1.47101e+16	1.49407e+16	1.5173e+16	1.54071e+16	1.5643e+16	1.58807e+16	1.61203e+16	1.63616e+16	1.66046e+16	1.68495e+16	1.70962e+16	1.73447e+16	1.75949e+16	1.7847e+16	1.81008e+16	1.83565e+16	1.86139e+16	1.88731e+16	1.91341e+16	1.93969e+16	1.96615e+16	1.99279e+16	2.01961e+16	2.04661e+16	2.07379e+16	2.10114e+16	2.12868e+16	2.15639e+16	2.18429e+16	2.21236e+16	2.24061e+16	2.26905e+16
2.1022e-06	1.06266e+16	1.08188e+16	1.10126e+16	1.12082e+16	1.14055e+16	1.16045e+16	1.18053e+16	1.20078e+16	1.22119e+16	1.24179e+16	1.26255e+16	1.28348e+16	1.30459e+16	1.32587e+16	1.34732e+16	1.36895e+16	1.39074e+16	1.41271e+16	1.43485e+16	1.45717e+16	1.47965e+16	1.50231e+16	1.52514e+16	1.54814e+16	1.57131e+16	1.59466e+16	1.61818e+16	1.64187e+16	1.66573e+16	1.68976e+16	1.71397e+16	1.73835e+16	1.7629e+16	1.78762e+16	1.81252e+16	1.83758e+16	1.86282e+16	1.88823e+16	1.91382e+16	1.93957e+16	1.9655e+16	1.9916e+16	2.01787e+16	2.04432e+16	2.07093e+16	2.09772e+16	2.12468e+16	2.15182e+16	2.17912e+16
2.12667e-06	1.02526e+16	1.0438e+16	1.0625e+16	1.08137e+16	1.10041e+16	1.11961e+16	1.13898e+16	1.15851e+16	1.17822e+16	1.19808e+16	1.21811e+16	1.23831e+16	1.25868e+16	1.27921e+16	1.29991e+16	1.32077e+16	1.3418e+16	1.36299e+16	1.38435e+16	1.40588e+16	1.42758e+16	1.44944e+16	1.47146e+16	1.49365e+16	1.51601e+16	1.53853e+16	1.56122e+16	1.58408e+16	1.6071e+16	1.63029e+16	1.65365e+16	1.67717e+16	1.70085e+16	1.72471e+16	1.74872e+16	1.77291e+16	1.79726e+16	1.82178e+16	1.84646e+16	1.87131e+16	1.89633e+16	1.92151e+16	1.94685e+16	1.97237e+16	1.99805e+16	2.02389e+16	2.04991e+16	2.07608e+16	2.10243e+16
2.14335e-06	9899437047562350	1.00784e+16	1.0259e+16	1.04412e+16	1.0625e+16	1.08104e+16	1.09974e+16	1.11861e+16	1.13763e+16	1.15681e+16	1.17615e+16	1.19565e+16	1.21532e+16	1.23514e+16	1.25513e+16	1.27527e+16	1.29557e+16	1.31604e+16	1.33667e+16	1.35745e+16	1.3784e+16	1.3995e+16	1.42077e+16	1.4422e+16	1.46379e+16	1.48553e+16	1.50744e+16	1.52951e+16	1.55174e+16	1.57413e+16	1.59668e+16	1.61939e+16	1.64226e+16	1.66529e+16	1.68848e+16	1.71184e+16	1.73535e+16	1.75902e+16	1.78285e+16	1.80685e+16	1.831e+16	1.85531e+16	1.87979e+16	1.90442e+16	1.92922e+16	1.95417e+16	1.97929e+16	2.00457e+16	2.03e+16
2.1743e-06	9524207868544970	9696415071019710	9870165195169060	1.00455e+16	1.02223e+16	1.04007e+16	1.05806e+16	1.07621e+16	1.09451e+16	1.11296e+16	1.13157e+16	1.15033e+16	1.16925e+16	1.18832e+16	1.20755e+16	1.22693e+16	1.24647e+16	1.26616e+16	1.286e+16	1.306e+16	1.32615e+16	1.34646e+16	1.36692e+16	1.38753e+16	1.4083e+16	1.42923e+16	1.4503e+16	1.47154e+16	1.49292e+16	1.51446e+16	1.53616e+16	1.55801e+16	1.58001e+16	1.60217e+16	1.62448e+16	1.64695e+16	1.66957e+16	1.69235e+16	1.71528e+16	1.73836e+16	1.7616e+16	1.78499e+16	1.80854e+16	1.83224e+16	1.85609e+16	1.8801e+16	1.90427e+16	1.92858e+16	1.95306e+16
2.18397e-06	9252586128686730	9419882138484640	9588677067235270	9758970914938620	9930763681594690	1.01041e+16	1.02788e+16	1.04551e+16	1.06329e+16	1.08122e+16	1.0993e+16	1.11753e+16	1.13591e+16	1.15443e+16	1.17311e+16	1.19194e+16	1.21092e+16	1.23005e+16	1.24932e+16	1.26875e+16	1.28833e+16	1.30806e+16	1.32793e+16	1.34796e+16	1.36814e+16	1.38847e+16	1.40894e+16	1.42957e+16	1.45035e+16	1.47127e+16	1.49235e+16	1.51358e+16	1.53495e+16	1.55648e+16	1.57815e+16	1.59998e+16	1.62196e+16	1.64408e+16	1.66636e+16	1.68878e+16	1.71136e+16	1.73408e+16	1.75696e+16	1.77998e+16	1.80316e+16	1.82648e+16	1.84996e+16	1.87358e+16	1.89736e+16
2.22027e-06	8900582661233520	9061514096340860	9223887425839080	9387702649728180	9552959768008170	9719658780679030	9887799687740780	1.00574e+16	1.02284e+16	1.04009e+16	1.05748e+16	1.07501e+16	1.09269e+16	1.11052e+16	1.12848e+16	1.1466e+16	1.16485e+16	1.18325e+16	1.2018e+16	1.22048e+16	1.23932e+16	1.25829e+16	1.27742e+16	1.29668e+16	1.31609e+16	1.33564e+16	1.35534e+16	1.37518e+16	1.39517e+16	1.4153e+16	1.43557e+16	1.45599e+16	1.47656e+16	1.49726e+16	1.51812e+16	1.53911e+16	1.56025e+16	1.58153e+16	1.60296e+16	1.62454e+16	1.64625e+16	1.66811e+16	1.69012e+16	1.71227e+16	1.73456e+16	1.757e+16	1.77958e+16	1.8023e+16	1.82517e+16
2.22286e-06	8706359353475930	8863779036949850	9022609150638950	9182849694543220	9344500668662680	9507562072997300	9672033907547100	9837916172312070	1.00052e+16	1.01739e+16	1.0344e+16	1.05155e+16	1.06885e+16	1.08628e+16	1.10386e+16	1.12157e+16	1.13943e+16	1.15743e+16	1.17557e+16	1.19385e+16	1.21227e+16	1.23084e+16	1.24954e+16	1.26839e+16	1.28737e+16	1.3065e+16	1.32577e+16	1.34518e+16	1.36473e+16	1.38442e+16	1.40425e+16	1.42422e+16	1.44434e+16	1.46459e+16	1.48499e+16	1.50553e+16	1.5262e+16	1.54702e+16	1.56798e+16	1.58909e+16	1.61033e+16	1.63171e+16	1.65324e+16	1.6749e+16	1.69671e+16	1.71866e+16	1.74075e+16	1.76298e+16	1.78535e+16
2.2291e-06	8677836316573210	8834740275016920	8993050042943820	9152765620353920	9313887007247220	9476414203623700	9640347209483390	9805686024826280	9972430649652360	1.01406e+16	1.03101e+16	1.04811e+16	1.06535e+16	1.08272e+16	1.10024e+16	1.1179e+16	1.1357e+16	1.15364e+16	1.17172e+16	1.18994e+16	1.2083e+16	1.2268e+16	1.24545e+16	1.26423e+16	1.28315e+16	1.30222e+16	1.32142e+16	1.34077e+16	1.36025e+16	1.37988e+16	1.39965e+16	1.41956e+16	1.4396e+16	1.45979e+16	1.48012e+16	1.50059e+16	1.5212e+16	1.54196e+16	1.56285e+16	1.58388e+16	1.60505e+16	1.62637e+16	1.64782e+16	1.66942e+16	1.69115e+16	1.71303e+16	1.73504e+16	1.7572e+16	1.7795e+16
2.2581e-06	8294139075167710	8444105403787430	8595415382937280	8748069012617260	8902066292827390	9057407223567650	9214091804838050	9372120036638580	9531491918969260	9692207451830070	9854266635221020	1.00177e+16	1.01824e+16	1.03485e+16	1.05159e+16	1.06847e+16	1.08548e+16	1.10263e+16	1.11991e+16	1.13733e+16	1.15488e+16	1.17256e+16	1.19038e+16	1.20833e+16	1.22642e+16	1.24464e+16	1.263e+16	1.28149e+16	1.30011e+16	1.31887e+16	1.33776e+16	1.35679e+16	1.37595e+16	1.39525e+16	1.41468e+16	1.43424e+16	1.45394e+16	1.47378e+16	1.49374e+16	1.51385e+16	1.53408e+16	1.55446e+16	1.57496e+16	1.5956e+16	1.61638e+16	1.63728e+16	1.65833e+16	1.6795e+16	1.70082e+16
2.27157e-06	8071481802307250	8217422264774630	8364670307293980	8513225929865300	8663089132488610	8814259915163890	8966738277891150	9120524220670380	9275617743501580	9432018846384770	9589727529319930	9748743792307060	9909067635346180	1.00707e+16	1.02336e+16	1.03979e+16	1.05634e+16	1.07303e+16	1.08985e+16	1.10679e+16	1.12387e+16	1.14108e+16	1.15842e+16	1.17589e+16	1.19349e+16	1.21123e+16	1.22909e+16	1.24708e+16	1.26521e+16	1.28346e+16	1.30185e+16	1.32037e+16	1.33901e+16	1.35779e+16	1.3767e+16	1.39574e+16	1.41491e+16	1.43421e+16	1.45364e+16	1.47321e+16	1.4929e+16	1.51273e+16	1.53268e+16	1.55277e+16	1.57298e+16	1.59333e+16	1.61381e+16	1.63442e+16	1.65516e+16
2.30169e-06	7748943709447270	7889052360659500	8030416340752620	8173035649726630	8316910287581530	8462040254317310	8608425549934000	8756066174431570	8904962127810030	9055113410069380	9206520021209630	9359181961230770	9513099230132810	9668271827915730	9824699754579550	9982383010124260	1.01413e+16	1.03015e+16	1.0463e+16	1.06257e+16	1.07896e+16	1.09548e+16	1.11213e+16	1.1289e+16	1.1458e+16	1.16283e+16	1.17998e+16	1.19725e+16	1.21465e+16	1.23218e+16	1.24983e+16	1.2676e+16	1.28551e+16	1.30353e+16	1.32169e+16	1.33997e+16	1.35837e+16	1.3769e+16	1.39556e+16	1.41434e+16	1.43324e+16	1.45228e+16	1.47143e+16	1.49072e+16	1.51013e+16	1.52966e+16	1.54932e+16	1.56911e+16	1.58902e+16
2.32093e-06	7512374642273320	7648205888181140	7785254138780990	7923519394072860	8063001654056760	8203700918732690	8345617188100650	8488750462160630	8633100740912650	8778668024356680	8925452312492760	9073453605320850	9222671902840980	9373107205053130	9524759511957310	9677628823553530	9831715139841770	9987018460822040	1.01435e+16	1.03013e+16	1.04602e+16	1.06204e+16	1.07818e+16	1.09444e+16	1.11082e+16	1.12733e+16	1.14395e+16	1.1607e+16	1.17757e+16	1.19456e+16	1.21167e+16	1.22891e+16	1.24626e+16	1.26374e+16	1.28134e+16	1.29906e+16	1.3169e+16	1.33487e+16	1.35295e+16	1.37116e+16	1.38949e+16	1.40794e+16	1.42651e+16	1.44521e+16	1.46402e+16	1.48296e+16	1.50202e+16	1.5212e+16	1.54051e+16
2.34516e-06	7240588945524340	7371506034247420	7503596098379710	7636859137921190	7771295152871870	7906904143231750	8043686109000830	8181641050179100	8320768966766570	8461069858763240	8602543726169110	8745190568984170	8889010387208430	9034003180841890	9180168949884540	9327507694336390	9476019414197430	9625704109467670	9776561780147110	9928592426235740	1.00818e+16	1.02362e+16	1.03917e+16	1.05484e+16	1.07063e+16	1.08654e+16	1.10257e+16	1.11871e+16	1.13497e+16	1.15134e+16	1.16783e+16	1.18445e+16	1.20117e+16	1.21802e+16	1.23498e+16	1.25206e+16	1.26926e+16	1.28657e+16	1.304e+16	1.32155e+16	1.33922e+16	1.357e+16	1.3749e+16	1.39292e+16	1.41106e+16	1.42931e+16	1.44768e+16	1.46617e+16	1.48477e+16
2.37184e-06	6997404441269210	7123924510971070	7251578160192450	7380365388933320	7510286197193690	7641340584973570	7773528552272950	7906850099091830	8041305225430220	8176893931288100	8313616216665490	8451472081562370	8590461525978760	8730584549914650	8871841153370040	9014231336344940	9157755098839330	9302412440853230	9448203362386620	9595127863439520	9743185944011910	9892377604103810	1.00427e+16	1.01942e+16	1.03468e+16	1.05005e+16	1.06553e+16	1.08113e+16	1.09685e+16	1.11267e+16	1.12861e+16	1.14466e+16	1.16083e+16	1.17711e+16	1.1935e+16	1.21001e+16	1.22663e+16	1.24336e+16	1.26021e+16	1.27717e+16	1.29424e+16	1.31143e+16	1.32873e+16	1.34614e+16	1.36367e+16	1.38131e+16	1.39906e+16	1.41692e+16	1.4349e+16
2.3885e-06	6777340534644060	6899881628849870	7023520652222310	7148257604761400	7274092486467120	7401025297339480	7529056037378480	7658184706584110	7788411304956390	7919735832495300	8052158289200850	8185678675073030	8320296990111860	8456013234317320	8592827407689410	8730739510228150	8869749541933520	9009857502805530	9151063392844170	9293367212049450	9436768960421360	9581268637959910	9726866244665090	9873561780536920	1.00214e+16	1.01702e+16	1.03202e+16	1.04713e+16	1.06235e+16	1.07768e+16	1.09312e+16	1.10867e+16	1.12432e+16	1.14009e+16	1.15597e+16	1.17195e+16	1.18805e+16	1.20426e+16	1.22057e+16	1.237e+16	1.25354e+16	1.27018e+16	1.28694e+16	1.3038e+16	1.32078e+16	1.33786e+16	1.35506e+16	1.37236e+16	1.38978e+16
2.42178e-06	6533690028287650	6651825677691330	6771019784879530	6891272349852260	7012583372609520	7134952853151300	7258380791477610	7382867187588460	7508412041483830	7635015353163730	7762677122628160	7891397349877120	8021176034910620	8152013177728640	8283908778331200	8416862836718290	8550875352889910	8685946326846070	8822075758586760	8959263648111990	9097509995421740	9236814800516040	9377178063394870	9518599784058230	9661079962506130	9804618598738570	9949215692755550	1.00949e+16	1.02416e+16	1.03894e+16	1.05382e+16	1.06881e+16	1.0839e+16	1.0991e+16	1.11441e+16	1.12982e+16	1.14534e+16	1.16096e+16	1.17669e+16	1.19253e+16	1.20847e+16	1.22452e+16	1.24067e+16	1.25693e+16	1.2733e+16	1.28977e+16	1.30634e+16	1.32303e+16	1.33981e+16
2.43208e-06	6500972338414640	6618516419267700	6737113657639540	6856764053530150	6977467606939520	7099224317867660	7222034186314570	7345897212280250	7470813395764710	7596782736767930	7723805235289920	7851880891330690	7981009704890220	8111191675968530	8242426804565610	8374715090681470	8508056534316100	8642451135469500	8777898894141680	8914399810332640	9051953884042360	9190561115270870	9330221504018150	9470935050284210	9612701754069040	9755521615372660	9899394634195040	1.00443e+16	1.01903e+16	1.03373e+16	1.04854e+16	1.06346e+16	1.07847e+16	1.0936e+16	1.10883e+16	1.12416e+16	1.1396e+16	1.15515e+16	1.1708e+16	1.18656e+16	1.20242e+16	1.21839e+16	1.23446e+16	1.25064e+16	1.26692e+16	1.28331e+16	1.2998e+16	1.3164e+16	1.3331e+16
2.46976e-06	6240968023633200	6353810966468270	6467664946123180	6582529962597920	6698406015892500	6815293106006910	6933191232941150	7052100396695220	7172020597269130	7292951834662870	7414894108876450	7537847419909860	7661811767763100	7786787152436180	7912773573929080	8039771032241830	8167779527374400	8296799059326810	8426829628099050	8557871233691130	8689923876103030	8822987555334770	8957062271386350	9092148024257760	9228244813948990	9365352640460070	9503471503790970	9642601403941710	9782742340912290	9923894314702690	1.00661e+16	1.02092e+16	1.03534e+16	1.04986e+16	1.06448e+16	1.0792e+16	1.09403e+16	1.10895e+16	1.12398e+16	1.1391e+16	1.15433e+16	1.16966e+16	1.18509e+16	1.20062e+16	1.21625e+16	1.23198e+16	1.24782e+16	1.26375e+16	1.27979e+16
2.47192e-06	6115294380769640	6225865018466820	6337426333853720	6449978326930340	6563520997696680	6678054346152740	6793578372298530	6910093076134030	7027598457659260	7146094516874200	7265581253778870	7386058668373260	7507526760657370	7629985530631190	7753434978294740	7877875103648000	8003305906690980	8129727387423690	8257139545846100	8385542381958240	8514935895760090	8645320087251670	8776694956432950	8909060503303960	9042416727864680	9176763630115120	9312101210055270	9448429467685140	9585748403004720	9724058016014030	9863358306713040	1.00036e+16	1.01449e+16	1.02872e+16	1.04305e+16	1.05747e+16	1.072e+16	1.08662e+16	1.10134e+16	1.11616e+16	1.13108e+16	1.1461e+16	1.16122e+16	1.17644e+16	1.19176e+16	1.20717e+16	1.22269e+16	1.2383e+16	1.25402e+16
2.481e-06	5962816240430020	6070629920876600	6179409577554050	6289155210462370	6399866819601560	6511544404971610	6624187966572530	6737797504404330	6852373018466990	6967914508760520	7084421975284930	7201895418040200	7320334837026350	7439740232243370	7560111603691270	7681448951370040	7803752275279680	7927021575420210	8051256851791600	8176458104393880	8302625333227030	8429758538291060	8557857719585960	8686922877111750	8816954010868420	8947951120855970	9079914207074400	9212843269523700	9346738308203900	9481599323114970	9617426314256930	9754219281629770	9891978225233500	1.00307e+16	1.01704e+16	1.03111e+16	1.04527e+16	1.05953e+16	1.07388e+16	1.08833e+16	1.10288e+16	1.11753e+16	1.13227e+16	1.14711e+16	1.16204e+16	1.17707e+16	1.1922e+16	1.20743e+16	1.22275e+16
2.50876e-06	5887501424712780	5993953337970420	6101359026458930	6209718490178310	6319031729128560	6429298743309670	6540519532721650	6652694097364490	6765822437238200	6879904552342770	6994940442678210	7110930108244500	7227873549041670	7345770765069690	7464621756328570	7584426522818320	7705185064538930	7826897381490400	7949563473672730	8073183341085920	8197756983729960	8323284401604870	8449765594710630	8577200563047260	8705589306614730	8834931825413070	8965228119442260	9096478188702310	9228682033193210	9361839652914970	9495951047867580	9631016218051050	9767035163465370	9904007884110540	1.00419e+16	1.01808e+16	1.03206e+16	1.04614e+16	1.06032e+16	1.07459e+16	1.08895e+16	1.10341e+16	1.11797e+16	1.13262e+16	1.14737e+16	1.16221e+16	1.17714e+16	1.19218e+16	1.20731e+16
2.51422e-06	5766319113435090	5870579929327660	5975774888916540	6081903992201730	6188967239183240	6296964629861060	6405896164235200	6515761842305660	6626561664072430	6738295629535520	6850963738694930	6964565991550660	7079102388102700	7194572928351070	7310977612295750	7428316439936760	7546589411274080	7665796526307730	7785937785037690	7907013187463980	8029022733586590	8151966423405520	8275844256920780	8400656234132360	8526402355040260	8653082619644490	8780697027945040	8909245579941920	9038728275635120	9169145115024650	9300496098110510	9432781224892690	9566000495371200	9700153909546040	9835241467417210	9971263168984700	1.01082e+16	1.02461e+16	1.03849e+16	1.05247e+16	1.06654e+16	1.0807e+16	1.09496e+16	1.10931e+16	1.12375e+16	1.13829e+16	1.15292e+16	1.16764e+16	1.18246e+16
2.55431e-06	5557546233035340	5658032226471920	5759418542398340	5861705180814570	5964892141720630	6068979425116510	6173967031002220	6279854959377740	6386643210243090	6494331783598270	6602920679443260	6712409897778070	6822799438602700	6934089301917150	7046279487721420	7159369996015510	7273360826799420	7388251980073140	7504043455836680	7620735254090040	7738327374833210	7856819818066190	7976212583788990	8096505672001600	8217699082704030	8339792815896270	8462786871578320	8586681249750180	8711475950411850	8837170973563340	8963766319204630	9091261987335720	9219657977956640	9348954291067350	9479150926667880	9610247884758210	9742245165338350	9875142768408290	1.00089e+16	1.01436e+16	1.02792e+16	1.04157e+16	1.05531e+16	1.06914e+16	1.08306e+16	1.09707e+16	1.11117e+16	1.12536e+16	1.13964e+16
2.55713e-06	5446090249718430	5544561007521660	5643914031945390	5744149322989630	5845266880654370	5947266704939610	6050148795845350	6153913153371590	6258559777518340	6364088668285580	6470499825673330	6577793249681580	6685968940310320	6795026897559570	6904967121429310	7015789611919550	7127494369030290	7240081392761530	7353550683113260	7467902240085500	7583136063678230	7699252153891450	7816250510725170	7934131134179390	8052894024254100	8172539180949310	8293066604265000	8414476294201200	8536768250757890	8659942473935070	8783998963732740	8908937720150900	9034758743189560	9161462032848710	9289047589128350	9417515412028480	9546865501549100	9677097857690210	9808212480451810	9940209369833900	1.00731e+16	1.02068e+16	1.03415e+16	1.0477e+16	1.06134e+16	1.07507e+16	1.08889e+16	1.10279e+16	1.11679e+16
2.57515e-06	5269687582633430	5364968803814770	5461103714384510	5558092314342630	5655934603689150	5754630582424050	5854180250547360	5954583608059050	6055840654959130	6157951391247610	6260915816924480	6364733931989740	6469405736443390	6574931230285440	6681310413515870	6788543286134700	6896629848141920	7005570099537540	7115364040321540	7226011670493940	7337512990054720	7449867999003900	7563076697341470	7677139085067440	7792055162181790	7907824928684540	8024448384575670	8141925529855200	8260256364523130	8379440888579440	8499479102024140	8620371004857230	8742116597078720	8864715878688600	8988168849686870	9112475510073530	9237635859848580	9363649899012020	9490517627563860	9618239045504090	9746814152832700	9876242949549710	1.00065e+16	1.01377e+16	1.02697e+16	1.04025e+16	1.05362e+16	1.06707e+16	1.08061e+16
2.60053e-06	5209481370126220	5303674002779220	5398710571414190	5494591076031120	5591315516630020	5688883893210880	5787296205773710	5886552454318510	5986652638845270	6087596759354000	6189384815844690	6292016808317350	6395492736771980	6499812601208570	6604976401627120	6710984138027640	6817835810410130	6925531418774590	7034070963121000	7143454443449390	7253681859759740	7364753212052050	7476668500326330	7589427724582580	7703030884820790	7817477981040970	7932769013243110	8048903981427220	8165882885593290	8283705725741330	8402372501871340	8521883213983300	8642237862077240	8763436446153140	8885478966211000	9008365422250830	9132095814272630	9256670142276380	9382088406262110	9508350606229800	9635456742179450	9763406814111070	9892200822024660	1.00218e+16	1.01523e+16	1.02836e+16	1.04158e+16	1.05488e+16	1.06827e+16
2.60506e-06	5081835009999710	5173719668816310	5266427584904510	5359958758264320	5454313188895720	5549490876798720	5645491821973330	5742316024419530	5839963484137340	5938434201126750	6037728175387750	6137845406920360	6238785895724580	6340549641800390	6443136645147800	6546546905766820	6650780423657440	6755837198819660	6861717231253480	6968420520958910	7075947067935930	7184296872184570	7293469933704800	7403466252496640	7514285828560080	7625928661895120	7738394752501770	7851684100380020	7965796705529880	8080732567951340	8196491687644400	8313074064609070	8430479698845340	8548708590353220	8667760739132700	8787636145183790	8908334808506480	9029856729100780	9152201906966680	9275370342104190	9399362034513300	9524176984194020	9649815191146350	9776276655370280	9903561376865820	1.00317e+16	1.01606e+16	1.02904e+16	1.04209e+16
2.64378e-06	4899738334109530	4988330502931870	5077716429364250	5167896113406670	5258869555059140	5350636754321660	5443197711194220	5536552425676830	5630700897769480	5725643127472190	5821379114784940	5917908859707740	6015232362240590	6113349622383490	6212260640136440	6311965415499450	6412463948472500	6513756239055610	6615842287248780	6718722093051990	6822395656465260	6926862977488590	7032124056121970	7138178892365410	7245027486218910	7352669837682460	7461105946756070	7570335813439740	7680359437733470	7791176819637270	7902787959151120	8015192856275030	8128391511009000	8242383923353040	8357170093307140	8472750020871300	8589123706045530	8706291148829820	8824252349224180	8943007307228610	9062556022843100	9182898496067660	9304034726902280	9425964715346980	9548688461401740	9672205965066580	9796517226341480	9921622245226460	1.00475e+16
2.66127e-06	4754110163043200	4840069228899850	4926798460602960	5014297858152510	5102567421548500	5191607150790950	5281417045879840	5371997106815180	5463347333596960	5555467726225190	5648358284699860	5742019009020980	5836449899188550	5931650955202560	6027622177063010	6124363564769910	6221875118323250	6320156837723030	6419208722969260	6519030774061930	6619622991001040	6720985373786600	6823117922418590	6926020636897030	7029693517221910	7134136563393230	7239349775410990	7345333153275190	7452086696985840	7559610406542920	7667904281946440	7776968323196400	7886802530292800	7997406903235640	8108781442024920	8220926146660630	8333841017142780	8447526053471370	8561981255646400	8677206623667860	8793202157535760	8909967857250100	9027503722810880	9145809754218090	9264885951471730	9384732314571810	9505348843518320	9626735538311280	9748892398950660
2.6836e-06	4637493183963290	4721343698223530	4805945486379560	4891298548431360	4977402884378940	5064258494222290	5151865377961420	5240223535596330	5329332967127020	5419193672553480	5509805651875730	5601168905093750	5693283432207550	5786149233217120	5879766308122480	5974134656923620	6069254279620530	6165125176213230	6261747346701700	6359120791085950	6457245509365990	6556121501541800	6655748767613400	6756127307580770	6857257121443930	6959138209202870	7061770570857580	7165154206408080	7269289115854370	7374175299196430	7479812756434270	7586201487567900	7693341492597310	7801232771522510	7909875324343480	8019269151060240	8129414251672780	8240310626181110	8351958274585220	8464357196885110	8577507393080790	8691408863172250	8806061607159500	8921465625042530	9037620916821340	9154527482495950	9272185322066330	9390594435532500	9509754822894460
2.71157e-06	4495795983387240	4577084470565140	4659101276692290	4741846401768680	4825319845794330	4909521608769220	4994451690693370	5080110091566770	5166496811389420	5253611850161330	5341455207882490	5430026884552900	5519326880172570	5609355194741490	5700111828259660	5791596780727100	5883810052143780	5976751642509730	6070421551824930	6164819780089400	6259946327303120	6355801193466100	6452384378578330	6549695882639830	6647735705650590	6746503847610610	6846000308519890	6946225088378430	7047178187186240	7148859604943300	7251269341649630	7354407397305230	7458273771910090	7562868465464210	7668191477967600	7774242809420250	7881022459822180	7988530429173360	8096766717473820	8205731324723540	8315424250922530	8425845496070790	8536995060168320	8648872943215120	8761479145211190	8874813666156530	8988876506051140	9103667664895030	9219187142688180
2.71374e-06	4361327311205620	4440184470320220	4519748164459210	4600018393622600	4680995157810390	4762678457022570	4845068291259160	4928164660520140	5011967564805530	5096477004115310	5181692978449490	5267615487808070	5354244532191050	5441580111598430	5529622226030210	5618370875486390	5707826059966970	5797987779471960	5888856034001340	5980430823555120	6072712148133300	6165700007735880	6259394402362870	6353795332014250	6448902796690040	6544716796390230	6641237331114810	6738464400863800	6836398005637190	6935038145434990	7034384820257180	7134438030103780	7235197774974780	7336664054870180	7438836869789980	7541716219734190	7645302104702800	7749594524695810	7854593479713220	7960298969755040	8066710994821260	8173829554911880	8281654650026910	8390186280166340	8499424445330170	8609369145518410	8720020380731050	8831378150968100	8943442456229550
2.74466e-06	4304147636959350	4381970930383890	4460491495725600	4539709332984480	4619624442160540	4700236823253760	4781546476264150	4863553401191720	4946257598036460	5029659066798360	5113757807477450	5198553820073700	5284047104587120	5370237661017710	5457125489365480	5544710589630420	5632992961812530	5721972605911820	5811649521928270	5902023709861910	5993095169712710	6084863901480680	6177329905165830	6270493180768150	6364353728287650	6458911547724320	6554166639078160	6650119002349170	6746768637537360	6844115544642730	6942159723665260	7040901174604970	7140339897461860	7240475892235920	7341309158927150	7442839697535560	7545067508061150	7647992590503910	7751614944863840	7855934571140950	7960951469335230	8066665639446700	8173077081475330	8280185795421140	8387991781284130	8496495039064290	8605695568761630	8715593370376150	8826188443907840
2.75609e-06	4203450142575000	4279452724602610	4356136265553320	4433500765427140	4511546224224070	4590272641944100	4669680018587240	4749768354153480	4830537648642830	4911987902055280	4994119114390830	5076931285649490	5160424415831250	5244598504936120	5329453552964090	5414989559915170	5501206525789350	5588104450586630	5675683334307020	5763943176950520	5852883978517110	5942505739006810	6032808458419610	6123792136755520	6215456774014530	6307802370196650	6400828925301860	6494536439330180	6588924912281600	6683994344156130	6779744734953760	6876176084674490	6973288393318330	7071081660885260	7169555887375310	7268711072788450	7368547217124700	7469064320384040	7570262382566500	7672141403672050	7774701383700700	7877942322652460	7981864220527320	8086467077325280	8191750893046340	8297715667690510	8404361401257780	8511688093748150	8619695745161620
2.78808e-06	4077796700235180	4151527342371400	4225918587573080	4300970435840210	4376682887172810	4453055941570860	4530089599034370	4607783859563330	4686138723157750	4765154189817620	4844830259542950	4925166932333730	5006164208189970	5087822087111670	5170140569098820	5253119654151420	5336759342269480	5421059633453000	5506020527701970	5591642025016390	5677924125396270	5764866828841600	5852470135352390	5940734044928630	6029658557570320	6119243673277460	6209489392050060	6300395713888110	6391962638791620	6484190166760580	6577078297794990	6670627031894850	6764836369060170	6859706309290930	6955236852587150	7051427998948820	7148279748375950	7245792100868520	7343965056426550	7442798615050020	7542292776738950	7642447541493330	7743262909313160	7844738880198440	7946875454149170	8049672631165350	8153130411246980	8257248794394070	8362027780606600
2.80299e-06	3975219180514660	4047095118515800	4119615042024220	4192778951039930	4266586845562940	4341038725593230	4416134591130800	4491874442175670	4568258278727820	4645286100787260	4722957908353980	4801273701427990	4880233480009280	4959837244097860	5040084993693720	5120976728796870	5202512449407300	5284692155525010	5367515847150010	5450983524282290	5535095186921850	5619850835068690	5705250468722810	5791294087884220	5877981692552900	5965313282728870	6053288858412110	6141908419602640	6231171966300440	6321079498505530	6411631016217890	6502826519437520	6594666008164440	6687149482398630	6780276942140110	6874048387388850	6968463818144880	7063523234408170	7159226636178750	7255574023456600	7352565396241720	7450200754534120	7548480098333790	7647403427640730	7746970742454950	7847182042776440	7948037328605200	8049536599941240	8151679856784540
2.82424e-06	3885690269351830	3955947435111470	4026834082694760	4098350212101700	4170495823332290	4243270916386530	4316675491264410	4390709547965940	4465373086491120	4540666106839950	4616588609012420	4693140593008540	4770322058828310	4848133006471730	4926573435938790	5005643347229500	5085342740343850	5165671615281850	5246629972043500	5328217810628800	5410435131037740	5493281933270320	5576758217326560	5660863983206440	5745599230909960	5830963960437130	5916958171787940	6003581864962400	6090835039960510	6178717696782260	6267229835427660	6356371455896700	6446142558189390	6536543142305720	6627573208245690	6719232756009310	6811521785596580	6904440297007490	6997988290242040	7092165765300240	7186972722182080	7282409160887560	7378475081416700	7475170483769470	7572495367945880	7670449733945940	7769033581769650	7868246911416990	7968089722887980
2.84365e-06	3791567971198530	3860123311688770	3929292886190280	3999076694703040	4069474737227060	4140487013762340	4212113524308880	4284354268866680	4357209247435750	4430678460016070	4504761906607670	4579459587210520	4654771501824640	4730697650450020	4807238033086670	4884392649734590	4962161500393770	5040544585064220	5119541903745940	5199153456438920	5279379243143180	5360219263858700	5441673518585500	5523742007323570	5606424730072900	5689721686833510	5773632877605390	5858158302388550	5943297961182970	6029051853988680	6115419980805650	6202402341633910	6289998936473440	6378209765324240	6467034828186320	6556474125059680	6646527655944320	6737195420840240	6828477419747430	6920373652665910	7012884119595660	7106008820536700	7199747755489030	7294100924452630	7389068327427510	7484649964413680	7580845835411130	7677655940419870	7775080279439890
2.87398e-06	3614069377627350	3679415366044790	3745346833701400	3811863780597160	3878966206732090	3946654112106180	4014927496719430	4083786360571840	4153230703663410	4223260525994150	4293875827564050	4365076608373110	4436862868421330	4509234607708720	4582191826235270	4655734524000980	4729862701005850	4804576357249890	4879875492733090	4955760107455450	5032230201416980	5109285774617670	5186926827057530	5265153358736540	5343965369654730	5423362859812070	5503345829208580	5583914277844250	5665068205719090	5746807612833100	5829132499186260	5912042864778590	5995538709610090	6079620033680750	6164286836990580	6249539119539570	6335376881327730	6421800122355050	6508808842621530	6596403042127190	6684582720872000	6773347878855990	6862698516079140	6952634632541450	7043156228242930	7134263303183580	7225955857363400	7318233890782380	7411097403440520
2.8907e-06	3517784306228540	3581389364268190	3645564303365480	3710309123520400	3775623824732970	3841508407003180	3907962870331030	3974987214716510	4042581440159640	4110745546660410	4179479534218820	4248783402834860	4318657152508550	4389100783239870	4460114295028830	4531697687875430	4603850961779670	4676574116741540	4749867152761050	4823730069838200	4898162867972980	4973165547165410	5048738107415460	5124880548723160	5201592871088490	5278875074511450	5356727158992050	5435149124530290	5514140971126160	5593702698779670	5673834307490800	5754535797259580	5835807168085980	5917648419970020	6000059552911700	6083040566911000	6166591461967940	6250712238082510	6335402895254720	6420663433484550	6506493852772020	6592894153117120	6679864334519850	6767404396980210	6855514340498200	6944194165073820	7033443870707080	7123263457397960	7213652925146470
2.91775e-06	3480164620979070	3543089477489740	3606578120669040	3670630550516960	3735246767033520	3800426770218710	3866170560072530	3932478136594970	3999349499786050	4066784649645750	4134783586174080	4203346309371040	4272472819236630	4342163115770850	4412417198973690	4483235068845160	4554616725385250	4626562168593980	4699071398471330	4772144415017300	4845781218231910	4919981808115130	4994746184666990	5070074347887470	5145966297776570	5222422034334300	5299441557560650	5377024867455620	5455171964019220	5533882847251450	5613157517152300	5692995973721770	5773398216959860	5854364246866580	5935894063441920	6017987666685880	6100645056598460	6183866233179660	6267651196429490	6351999946347940	6436912482935010	6522388806190700	6608428916115010	6695032812707940	6782200495969490	6869931965899660	6958227222498440	7047086265765850	7136509095701880
2.93065e-06	3427651274660800	3489626637355320	3552157279556410	3615243201264060	3678884402478270	3743080883199040	3807832643426360	3873139683160250	3939002002400700	4005419601147700	4072392479401270	4139920637161380	4208004074428060	4276642791201290	4345836787481080	4415586063267420	4485890618560310	4556750453359760	4628165567665760	4700135961478320	4772661634797430	4845742587623090	4919378819955300	4993570331794060	5068317123139370	5143619193991230	5219476544349640	5295889174214600	5372857083586100	5450380272464160	5528458740848760	5607092488739900	5686281516137600	5766025823041830	5846325409452620	5927180275369950	6008590420793820	6090555845724230	6173076550161190	6256152534104690	6339783797554730	6423970340511310	6508712162974440	6594009264944100	6679861646420300	6766269307403050	6853232247892320	6940750467888140	7028823967390500
2.93855e-06	3330919148725230	3391145497852530	3451911455881950	3513217022813470	3575062198647120	3637446983382870	3700371377020740	3763835379560720	3827838991002820	3892382211347030	3957465040593350	4023087478741780	4089249525792330	4155951181744990	4223192446599760	4290973320356640	4359293803015640	4428153894576740	4497553595039960	4567492904405290	4637971822672730	4708990349842280	4780548485913940	4852646230887710	4925283584763600	4998460547541590	5072177119221690	5146433299803900	5221229089288230	5296564487674660	5372439494963200	5448854111153850	5525808336246610	5603302170241480	5681335613138460	5759908664937540	5839021325638740	5918673595242040	5998865473747450	6079596961154970	6160868057464600	6242678762676330	6325029076790170	6407918999806120	6491348531724180	6575317672544340	6659826422266610	6744874780890980	6830462748417470
2.96077e-06	3302188792704080	3361895668264190	3422137498408740	3482914283137730	3544226022451150	3606072716349020	3668454364831320	3731370967898050	3794822525549230	3858809037784840	3923330504604890	3988386926009370	4053978301998290	4120104632571650	4186765917729440	4253962157471670	4321693351798330	4389959500709430	4458760604204970	4528096662284940	4597967674949340	4668373642198180	4739314564031450	4810790440449160	4882801271451310	4955347057037890	5028427797208900	5102043491964340	5176194141304220	5250879745228530	5326100303737280	5401855816830460	5478146284508070	5554971706770120	5632332083616590	5710227415047500	5788657701062850	5867622941662620	5947123136846830	6027158286615470	6107728390968540	6188833449906040	6270473463427980	6352648431534340	6435358354225140	6518603231500370	6602383063360030	6686697849804120	6771547590832630
2.97486e-06	3198483926123280	3256315713993660	3314665656260020	3373533752922360	3432920003980670	3492824409434960	3553246969285230	3614187683531470	3675646552173700	3737623575211900	3800118752646090	3863132084476250	3926663570702390	3990713211324520	4055281006342630	4120366955756720	4185971059566790	4252093317772840	4318733730374880	4385892297372910	4453569018766910	4521763894556910	4590476924742880	4659708109324850	4729457448302800	4799724941676730	4870510589446660	4941814391612570	5013636348174470	5085976459132360	5158834724486230	5232211144236100	5306105718381960	5380518446923800	5455449329861640	5530898367195470	5606865558925290	5683350905051110	5760354405572910	5837876060490710	5915915869804510	5994473833514290	6073549951620080	6153144224121860	6233256651019630	6313887232313400	6395035968003160	6476702858088930	6558887902570690
2.99709e-06	3171242264514740	3228581495901520	3286434468535110	3344801182415480	3403681637542660	3463075833916630	3522983771537400	3583405450404970	3644340870519350	3705790031880520	3767752934488490	3830229578343260	3893219963444840	3956724089793210	4020741957388390	4085273566230370	4150318916319150	4215878007654740	4281950840237130	4348537414066330	4415637729142330	4483251785465140	4551379583034750	4620021121851170	4689176401914400	4758845423224430	4829028185781280	4899724689584930	4970934934635380	5042658920932650	5114896648476730	5187648117267620	5260913327305320	5334692278589820	5408984971121150	5483791404899280	5559111579924220	5634945496195980	5711293153714550	5788154552479930	5865529692492130	5943418573751150	6021821196256970	6100737560009620	6180167665009080	6260111511255350	6340569098748440	6421540427488350	6503025497475080
3.01024e-06	3124888677769130	3181389789950980	3238397134098650	3295910710212140	3353930518291460	3412456558336590	3471488830347550	3531027334324330	3591072070266920	3651623038175340	3712680238049580	3774243669889640	3836313333695520	3898889229467210	3961971357204730	4025559716908070	4089654308577220	4154255132212200	4219362187812990	4284975475379600	4351094994912030	4417720746410280	4484852729874340	4552490945304230	4620635392699930	4689286072061450	4758442983388780	4828106126681930	4898275501940900	4968951109165690	5040132948356290	5111821019512710	5184015322634940	5256715857722990	5329922624776860	5403635623796540	5477854854782030	5552580317733340	5627812012650470	5703549939533410	5779794098382170	5856544489196740	5933801111977120	6011563966723320	6089833053435330	6168608372113160	6247889922756790	6327677705366250	6407971719941510
3.02483e-06	3008616650774880	3063015448435610	3117901641993810	3173275231449480	3229136216802630	3285484598053250	3342320375201340	3399643548246910	3457454117189940	3515752082030450	3574537442768430	3633810199403880	3693570351936790	3753817900367180	3814552844695040	3875775184920370	3937484921043160	3999682053063420	4062366580981160	4125538504796350	4189197824509020	4253344540119150	4317978651626750	4383100159031820	4448709062334350	4514805361534350	4581389056631810	4648460147626740	4716018634519130	4784064517308980	4852597795996300	4921618470581080	4991126541063330	5061122007443040	5131604869720210	5202575127894840	5274032781966930	5345977831936490	5418410277803500	5491330119567980	5564737357229910	5638631990789310	5713014020246160	5787883445600480	5863240266852250	5939084484001480	6015416097048170	6092235105992310	6169541510833920
3.05683e-06	2972530798586310	3026277127953660	3080505007310430	3135214436656620	3190405415992230	3246077945317260	3302232024631700	3358867653935550	3415984833228830	3473583562511520	3531663841783620	3590225671045140	3649269050296070	3708793979536420	3768800458766180	3829288487985350	3890258067193940	3951709196391940	4013641875579350	4076056104756180	4138951883922410	4202329213078060	4266188092223120	4330528521357590	4395350500481470	4460654029594750	4526439108697450	4592705737789560	4659453916871080	4726683645942000	4794394925002330	4862587754052070	4931262133091220	5000418062119780	5070055541137740	5140174570145110	5210775149141880	5281857278128060	5353420957103650	5425466186068640	5497992965023030	5571001293966830	5644491172900030	5718462601822640	5792915580734650	5867850109636060	5943266188526880	6019163817407090	6095542996276710
3.09408e-06	2839651632877590	2890995374053010	2942799138792920	2995062927097320	3047786738966210	3100970574399590	3154614433397470	3208718315959840	3263282222086700	3318306151778050	3373790105033900	3429734081854230	3486138082239070	3543002106188390	3600326153702220	3658110224780530	3716354319423340	3775058437630650	3834222579402450	3893846744738750	3953930933639540	4014475146104830	4075479382134610	4136943641728900	4198867924887680	4261252231610960	4324096561898730	4387400915751000	4451165293167780	4515389694149050	4580074118694820	4645218566805090	4710823038479860	4776887533719120	4843412052522890	4910396594891160	4977841160823930	5045745750321200	5114110363382980	5182935000009250	5252219660200030	5321964343955310	5392169051275090	5462833782159370	5533958536608160	5605543314621450	5677588116199240	5750092941341540	5823057790048340
3.09544e-06	2838213259738390	2889530993689090	2941308518187840	2993545833234630	3046242938829460	3099399834972330	3153016521663250	3207092998902210	3261629266689210	3316625325024260	3372081173907350	3427996813338490	3484372243317670	3541207463844890	3598502474920170	3656257276543480	3714471868714840	3773146251434250	3832280424701710	3891874388517210	3951928142880760	4012441687792360	4073415023252000	4134848149259700	4196741065815440	4259093772919230	4321906270571070	4385178558770950	4448910637518890	4513102506814880	4577754166658920	4642865617051010	4708436857991150	4774467889479330	4840958711515580	4907909324099870	4975319727232210	5043189920912610	5111519905141060	5180309679917560	5249559245242120	5319268601114730	5389437747535390	5460066684504110	5531155412020880	5602703930085700	5674712238698580	5747180337859520	5820108227568510
3.09729e-06	2787849149780790	2838256250258000	2889114982297470	2940425345899210	2992187341063220	3044400967789490	3097066226078030	3150183115928840	3203751637341910	3257771790317240	3312243574854850	3367166990954720	3422542038616850	3478368717841250	3534647028627910	3591376970976850	3648558544888040	3706191750361500	3764276587397230	3822813055995220	3881801156155480	3941240887878000	4001132251162790	4061475246009840	4122269872419160	4183516130390740	4245214019924590	4307363541020700	4369964693679080	4433017477899720	4496521893682630	4560477941027800	4624885619935230	4689744930404930	4755055872436900	4820818446031130	4887032651187620	4953698487906380	5020815956187400	5088385056030680	5156405787436230	5224878150404050	5293802144934120	5363177771026460	5433005028681070	5503283917897940	5574014438677070	5645196591018460	5716830374922120
3.13001e-06	2736332196932080	2785807819381850	2835726727647590	2886088921729320	2936894401627020	2988143167340700	3039835218870360	3091970556215990	3144549179377600	3197571088355190	3251036283148750	3304944763758290	3359296530183800	3414091582425280	3469329920482730	3525011544356160	3581136454045550	3637704649550920	3694716130872260	3752170898009560	3810068950962840	3868410289732080	3927194914317290	3986422824718460	4046094020935600	4106208502968710	4166766270817780	4227767324482820	4289211663963820	4351099289260780	4413430200373700	4476204397302590	4539421880047440	4603082648608240	4667186702985010	4731734043177730	4796724669186420	4862158581011060	4928035778651660	4994356262108210	5061120031380720	5128327086469190	5195977427373610	5264071054093980	5332607966630310	5401588164982590	5471011649150820	5540878419135000	5611188474935140
3.15385e-06	2646578559965150	2694431346907530	2742712879576630	2791423157972460	2840562182095000	2890129951944270	2940126467520270	2990551728822980	3041405735852420	3092688488608580	3144399987091460	3196540231301070	3249109221237400	3302106956900450	3355533438290220	3409388665406710	3463672638249930	3518385356819860	3573526821116520	3629097031139900	3685095986890010	3741523688366830	3798380135570380	3855665328500640	3913379267157630	3971521951541340	4030093381651770	4089093557488930	4148522479052800	4208380146343400	4268666559360720	4329381718104750	4390525622575510	4452098272772990	4514099668697190	4576529810348120	4639388697725760	4702676330830120	4766392709661210	4830537834219010	4895111704503540	4960114320514780	5025545682252750	5091405789717440	5157694642908840	5224412241826970	5291558586471820	5359133676843390	5427137512941680
3.16554e-06	2588965941884160	2635777035077510	2683007540753490	2730657458912110	2778726789553350	2827215532677230	2876123688283730	2925451256372870	2975198236944640	3025364629999040	3075950435536060	3126955653555720	3178380284058000	3230224327042910	3282487782510450	3335170650460620	3388272930893410	3441794623808830	3495735729206880	3550096247087550	3604876177450850	3660075520296770	3715694275625320	3771732443436490	3828190023730290	3885067016506710	3942363421765750	4000079239507420	4058214469731710	4116769112438620	4175743167628160	4235136635300310	4294949515455090	4355181808092490	4415833513212510	4476904630815140	4538395160900400	4600305103468280	4662634458518780	4725383226051890	4788551406067630	4852138998565980	4916146003546950	4980572421010540	5045418250956740	5110683493385560	5176368148297000	5242472215691050	5308995695567720
3.17845e-06	2553514044587250	2599684132027470	2646267888742910	2693265314733570	2740676409999460	2788501174540570	2836739608356900	2885391711448440	2934457483815220	2983936925457210	3033830036374430	3084136816566860	3134857266034520	3185991384777400	3237539172795510	3289500630088830	3341875756657380	3394664552501150	3447867017620140	3501483152014350	3555512955683790	3609956428628450	3664813570848330	3720084382343430	3775768863113750	3831867013159300	3888378832480060	3945304321076050	4002643478947270	4060396306093700	4118562802515360	4177142968212240	4236136803184340	4295544307431660	4355365480954210	4415600323751980	4476248835824970	4537311017173180	4598786867796620	4660676387695270	4722979576869150	4785696435318260	4848826963042590	4912371160042130	4976329026316900	5040700561866900	5105485766692110	5170684640792550	5236297184168210
3.2046e-06	2483745046376310	2528653640559440	2573964601440090	2619677929018270	2665793623293970	2712311684267190	2759232111937940	2806554906306210	2854280067372010	2902407595135320	2950937489596170	2999869750754530	3049204378610420	3098941373163830	3149080734414760	3199622462363210	3250566557009190	3301913018352690	3353661846393710	3405813041132260	3458366602568330	3511322530701920	3564680825533030	3618441487061660	3672604515287820	3727169910211490	3782137671832690	3837507800151410	3893280295167650	3949455156881410	4006032385292700	4063011980401500	4120393942207830	4178178270711670	4236364965913040	4294954027811930	4353945456408340	4413339251702260	4473135413693710	4533333942382680	4593934837769170	4654938099853180	4716343728634710	4778151724113760	4840362086290330	4902974815164410	4965989910736020	5029407373005150	5093227201971790
3.22569e-06	2437771878537180	2481849231870350	2526321504247900	2571188695669850	2616450806136190	2662107835646910	2708159784202020	2754606651801520	2801448438445410	2848685144133680	2896316768866340	2944343312643380	2992764775464810	3041581157330620	3090792458240820	3140398678195400	3190399817194360	3240795875237710	3291586852325440	3342772748457550	3394353563634040	3446329297854910	3498699951120160	3551465523429780	3604626014783790	3658181425182180	3712131754624940	3766477003112080	3821217170643600	3876352257219490	3931882262839760	3987807187504410	4044127031213430	4100841793966820	4157951475764590	4215456076606730	4273355596493240	4331650035424120	4390339393399380	4449423670419010	4508902866483010	4568776981591380	4629046015744110	4689709968941220	4750768841182690	4812222632468540	4874071342798750	4936314972173330	4998953520592270
3.24369e-06	2387162519938560	2430324805458160	2473873811306080	2517809537482310	2562131983986850	2606841150819710	2651937037980880	2697419645470360	2743288973288160	2789545021434260	2836187789908670	2883217278711400	2930633487842430	2978436417301770	3026626067089420	3075202437205370	3124165527649630	3173515338422200	3223251869523070	3273375120952240	3323885092709720	3374781784795500	3426065197209590	3477735329951970	3529792183022660	3582235756421650	3635066050148940	3688283064204520	3741886798588410	3795877253300590	3850254428341070	3905018323709850	3960168939406920	4015706275432290	4071630331785950	4127941108467910	4184638605478160	4241722822816700	4299193760483540	4357051418478670	4415295796802080	4473926895453790	4532944714433790	4592349253742080	4652140513378650	4712318493343520	4772883193636670	4833834614258100	4895172755207830
3.26365e-06	2342284573818220	2384635421195580	2427365718673940	2470475466253310	2513964663933690	2557833311715070	2602081409597450	2646708957580840	2691715955665230	2737102403850630	2782868302137030	2829013650524430	2875538449012840	2922442697602240	2969726396292650	3017389545084060	3065432143976470	3113854192969880	3162655692064290	3211836641259700	3261397040556110	3311336889953520	3361656189451930	3412354939051330	3463433138751740	3514890788553140	3566727888455530	3618944438458930	3671540438563320	3724515888768710	3777870789075090	3831605139482460	3885718939990830	3940212190600200	3995084891310560	4050337042121910	4105968643034260	4161979694047600	4218370195161930	4275140146377250	4332289547693560	4389818399110870	4447726700629170	4506014452248450	4564681653968730	4623728305790000	4683154407712250	4742959959735490	4803144961859730
3.27947e-06	2294060055513980	2335538955374020	2377389492963140	2419611668281360	2462205481328660	2505170932105050	2548508020610520	2592216746845070	2636297110808710	2680749112501430	2725572751923230	2770768029074110	2816334943954070	2862273496563110	2908583686901230	2955265514968430	3002318980764700	3049744084290050	3097540825544470	3145709204527980	3194249221240550	3243160875682200	3292444167852920	3342099097752710	3392125665381580	3442523870739510	3493293713826510	3544435194642590	3595948313187730	3647833069461940	3700089463465210	3752717495197550	3805717164658960	3859088471849430	3912831416768970	3966945999417560	4021432219795230	4076290077901950	4131519573737730	4187120707302570	4243093478596480	4299437887619440	4356153934371460	4413241618852530	4470700941062670	4528531901001860	4586734498670100	4645308734067400	4704254607193750
3.30909e-06	2239633581381410	2280128396164980	2320986031588780	2362206487652790	2403789764357010	2445735861701460	2488044779686120	2530716518311010	2573751077576100	2617148457481420	2660908658026950	2705031679212700	2749517521038660	2794366183504840	2839577666611230	2885151970357840	2931089094744660	2977389039771700	3024051805438960	3071077391746420	3118465798694100	3166217026282000	3214331074510100	3262807943378420	3311647632886960	3360850143035700	3410415473824660	3460343625253830	3510634597323210	3561288390032800	3612305003382610	3663684437372620	3715426692002850	3767531767273280	3819999663183930	3872830379734780	3926023916925850	3979580274757120	4033499453228600	4087781452340300	4142426272092200	4197433912484300	4252804373516620	4308537655189150	4364633757501880	4421092680454820	4477914424047960	4535098988281310	4592646373154870
3.31928e-06	2199411923929510	2239179490926770	2279303362655680	2319783539116260	2360620020308490	2401812806232380	2443361896887930	2485267292275140	2527528992394010	2570146997244540	2613121306826730	2656451921140580	2700138840186080	2744182063963250	2788581592472080	2833337425712570	2878449563684720	2923918006388530	2969742753824010	3015923805991140	3062461162889930	3109354824520390	3156604790882510	3204211061976290	3252173637801730	3300492518358830	3349167703647600	3398199193668030	3447586988420120	3497331087903870	3547431492119290	3597888201066360	3648701214745110	3699870533155510	3751396156297580	3803278084171310	3855516316776710	3908110854113770	3961061696182500	4014368842982880	4068032294514940	4122052050778650	4176428111774040	4231160477501080	4286249147959790	4341694123150170	4397495403072210	4453652987725920	4510166877111290
3.35216e-06	2144903429712880	2183685428626020	2222814901894760	2262291849519110	2302116271499050	2342288167834600	2382807538525750	2423674383572500	2464888702974850	2506450496732800	2548359764846350	2590616507315500	2633220724140260	2676172415320610	2719471580856570	2763118220748130	2807112334995290	2851453923598060	2896142986556420	2941179523870390	2986563535539960	3032295021565140	3078373981945910	3124800416682290	3171574325774270	3218695709221860	3266164567025050	3313980899183840	3362144705698230	3410655986568230	3459514741793830	3508720971375030	3558274675311840	3608175853604250	3658424506252270	3709020633255890	3759964234615110	3811255310329940	3862893860400370	3914879884826400	3967213383608040	4019894356745290	4072922804238140	4126298726086590	4180022122290650	4234092992850320	4288511337765590	4343277157036460	4398390450662940
3.35665e-06	2109840662720580	2147988691741810	2186478514950450	2225310132346480	2264483543929910	2303998749700730	2343855749658950	2384054543804570	2424595132137580	2465477514657980	2506701691365780	2548267662260970	2590175427343560	2632424986613540	2675016340070920	2717949487715690	2761224429547850	2804841165567400	2848799695774340	2893100020168680	2937742138750410	2982726051519530	3028051758476040	3073719259619950	3119728554951240	3166079644469920	3212772528175990	3259807206069460	3307183678150310	3354901944418550	3402962004874180	3451363859517200	3500107508347610	3549192951365400	3598620188570580	3648389219963150	3698500045543110	3748952665310450	3799747079265180	3850883287407300	3902361289736800	3954181086253690	4006342676957960	4058846061849620	4111691240928660	4164878214195090	4218406981648900	4272277543290100	4326489899118670
3.39879e-06	2080108482752310	2117718924227590	2155666343277110	2193950739900870	2232572114098880	2271530465871120	2310825795217600	2350458102138320	2390427386633280	2430733648702480	2471376888345920	2512357105563590	2553674300355510	2595328472721660	2637319622662050	2679647750176670	2722312855265530	2765314937928630	2808653998165970	2852330035977540	2896343051363350	2940693044323390	2985380014857670	3030403962966180	3075764888648930	3121462791905910	3167497672737130	3213869531142580	3260578367122260	3307624180676180	3355006971804330	3402726740506710	3450783486783320	3499177210634170	3547907912059250	3596975591058560	3646380247632100	3696121881779870	3746200493501880	3796616082798110	3847368649668570	3898458194113270	3949884716132190	4001648215725340	4053748692892720	4106186147634340	4158960579950170	4212071989840240	4265520377304540
3.40835e-06	2012071543154320	2048451808726960	2085158029889580	2122190206642160	2159548338984720	2197232426917230	2235242470439720	2273578469552180	2312240424254610	2351228334547000	2390542200429360	2430182021901700	2470147798964000	2510439531616270	2551057219858510	2592000863690730	2633270463112910	2674866018125070	2716787528727190	2759034994919290	2801608416701350	2844507794073390	2887733127035400	2931284415587390	2975161659729340	3019364859461270	3063894014783170	3108749125695040	3153930192196880	3199437214288700	3245270191970490	3291429125242260	3337914014104000	3384724858555710	3431861658597400	3479324414229060	3527113125450700	3575227792262310	3623668414663890	3672434992655450	3721527526236990	3770946015408500	3820690460169990	3870760860521460	3921157216462900	3971879527994310	4022927795115710	4074302017827080	4126002196128430
3.43111e-06	1987180343140910	2023110550924000	2059362681922710	2095936736137040	2132832713566990	2170050614212560	2207590438073760	2245452185150570	2283635855443000	2322141448951050	2360968965674720	2400118405614010	2439589768768920	2479383055139440	2519498264725580	2559935397527340	2600694453544720	2641775432777720	2683178335226330	2724903160890560	2766949909770400	2809318581865860	2852009177176940	2895021695703630	2938356137445940	2982012502403860	3025990790577400	3070291001966550	3114913136571310	3159857194391690	3205123175427680	3250711079679290	3296620907146510	3342852657829340	3389406331727790	3436281928841840	3483479449171510	3530998892716790	3578840259477680	3627003549454190	3675488762646300	3724295899054030	3773424958677360	3822875941516310	3872648847570860	3922743676841030	3973160429326800	4023899105028180	4074959703945180
3.44282e-06	1952826510613220	1988135566756760	2023760980794890	2059702752727610	2095960882554920	2132535370276820	2169426215893320	2206633419404420	2244156980810120	2281996900110410	2320153177305300	2358625812394790	2397414805378880	2436520156257570	2475941865030870	2515679931698770	2555734356261270	2596105138718380	2636792279070090	2677795777316420	2719115633457350	2760751847492890	2802704419423040	2844973349247800	2887558636967180	2930460282581170	2973678286089770	3017212647492990	3061063366790820	3105230443983270	3149713879070340	3194513672052030	3239629822928330	3285062331699260	3330811198364810	3376876422924980	3423258005379780	3469955945729200	3516970243973250	3564300900111920	3611947914145220	3659911286073150	3708191015895710	3756787103612900	3805699549224720	3854928352731180	3904473514132260	3954335033427980	4004512910618340
3.45197e-06	1946988683998660	1982192186399180	2017711100966380	2053545427700260	2089695166600820	2126160317668060	2162940880901990	2200036856302600	2237448243869900	2275175043603890	2313217255504560	2351574879571920	2390247915805970	2429236364206700	2468540224774130	2508159497508250	2548094182409070	2588344279476580	2628909788710780	2669790710111680	2710987043679270	2752498789413570	2794325947314560	2836468517382250	2878926499616640	2921699894017740	2964788700585530	3008192919320030	3051912550221240	3095947593289150	3140298048523760	3184963915925090	3229945195493120	3275241887227860	3320853991129310	3366781507197470	3413024435432350	3459582775833930	3506456528402240	3553645693137250	3601150270038990	3648970259107440	3697105660342600	3745556473744490	3794322699313090	3843404337048420	3892801386950470	3942513849019240	3992541723254740
3.47011e-06	1926820629954030	1961659473766350	1996810462520660	2032273596216970	2068048874855290	2104136298435600	2140535866957920	2177247580422240	2214271438828560	2251607442176880	2289255590467200	2327215883699530	2365488321873860	2404072904990190	2442969633048530	2482178506048870	2521699523991220	2561532686875580	2601677994701940	2642135447470300	2682905045180680	2723986787833060	2765380675427440	2807086707963840	2849104885442240	2891435207862660	2934077675225080	2977032287529510	3020299044775950	3063877946964400	3107768994094860	3151972186167330	3196487523181820	3241315005138320	3286454632036830	3331906403877350	3377670320659880	3423746382384430	3470134589050990	3516834940659570	3563847437210160	3611172078702770	3658808865137390	3706757796514030	3755018872832690	3803592094093360	3852477460296050	3901674971440750	3951184627527480
3.50324e-06	1872942265622570	1906806934727660	1940975020479760	1975446522878890	2010221441925030	2045299777618200	2080681529958380	2116366698945590	2152355284579820	2188647286861070	2225242705789340	2262141541364630	2299343793586940	2336849462456270	2374658547972630	2412771050136010	2451186968946400	2489906304403830	2528929056508270	2568255225259730	2607884810658220	2647817812703730	2688054231396260	2728594066735810	2769437318722390	2810583987355990	2852034072636610	2893787574564250	2935844493138920	2978204828360610	3020868580229330	3063835748745070	3107106333907830	3150680335717610	3194557754174420	3238738589278260	3283222841029110	3328010509426990	3373101594471900	3418496096163830	3464194014502780	3510195349488760	3556500101121770	3603108269401790	3650019854328850	3697234855902920	3744753274124030	3792575108992160	3840700360507310
3.50505e-06	1844075441048670	1877418169098750	1911059637370270	1944999845863230	1979238794577630	2013776483513460	2048612912670740	2083748082049450	2119181991649600	2154914641471180	2190946031514210	2227276161778670	2263905032264580	2300832642971920	2338058993900700	2375584085050910	2413407916422570	2451530488015670	2489951799830200	2528671851866180	2567690644123590	2607008176602450	2646624449302740	2686539462224470	2726753215367640	2767265708732260	2808076942318310	2849186916125800	2890595630154730	2932303084405110	2974309278876920	3016614213570170	3059217888484860	3102120303621000	3145321458978570	3188821354557590	3232619990358040	3276717366379940	3321113482623280	3365808339088060	3410801935774280	3456094272681940	3501685349811040	3547575167161590	3593763724733580	3640251022527000	3687037060541870	3734121838778190	3781505357235940
3.50569e-06	1843695836686320	1877031701109910	1910666244259040	1944599466133700	1978831366733890	2013361946059610	2048191204110860	2083319140887650	2118745756389970	2154471050617810	2190495023571190	2226817675250110	2263439005654550	2300359014784530	2337577702640040	2375095069221080	2412911114527650	2451025838559760	2489439241317390	2528151322800570	2567162083009270	2606471521943510	2646079639603280	2685986435988580	2726191911099420	2766696064935790	2807498897497690	2848600408785130	2890000598798100	2931699467536610	2973697015000640	3015993241190220	3058588146105320	3101481729745960	3144673992112140	3188164933203850	3231954553021090	3276042851563870	3320429828832180	3365115484826030	3410099819545410	3455382832990320	3500964525160780	3546844896056760	3593023945678280	3639501674025340	3686278081097930	3733353166896060	3780726931419730
3.54334e-06	1800174114001410	1832723062156400	1865563638517860	1898695843085790	1932119675860200	1965835136841090	1999842226028450	2034140943422280	2068731289022600	2103613262829380	2138786864842640	2174252095062380	2210008953488590	2246057440121270	2282397554960430	2319029298006060	2355952669258170	2393167668716760	2430674296381810	2468472552253350	2506562436331350	2544943948615830	2583617089106790	2622581857804210	2661838254708120	2701386279818490	2741225933135340	2781357214658670	2821780124388470	2862494662324740	2903500828467480	2944798622816700	2986388045372400	3028269096134560	3070441775103200	3112906082278320	3155662017659900	3198709581247960	3242048773042500	3285679593043500	3329602041250980	3373816117664940	3418321822285360	3463119155112260	3508208116145630	3553588705385480	3599260922831790	3645224768484580	3691480242343840
3.56075e-06	1763824288944140	1795715995911730	1827893442414150	1860356628451400	1893105554023470	1926140219130380	1959460623772110	1993066767948680	2026958651660070	2061136274906290	2095599637687340	2130348740003210	2165383581853920	2200704163239450	2236310484159810	2272202544615000	2308380344605010	2344843884129850	2381593163189520	2418628181784020	2455948939913340	2493555437577490	2531447674776460	2569625651510260	2608089367778890	2646838823582340	2685874018920620	2725194953793720	2764801628201650	2804694042144400	2844872195621980	2885336088634380	2926085721181610	2967121093263670	3008442204880540	3050049056032240	3091941646718770	3134119976940120	3176584046696290	3219333855987290	3262369404813110	3305690693173750	3349297721069220	3393190488499510	3437368995464620	3481833241964550	3526583227999310	3571618953568890	3616940418673290
3.57983e-06	1734609127178720	1765972594810390	1797617069120590	1829542550109320	1861749037776570	1894236532122340	1927005033146630	1960054540849460	1993385055230810	2026996576290680	2060889104029090	2095062638446020	2129517179541480	2164252727315470	2199269281767990	2234566842899040	2270145410708620	2306004985196740	2342145566363390	2378567154208570	2415269748732280	2452253349934530	2489517957815320	2527063572374640	2564890193612490	2602997821528890	2641386456123820	2680056097397290	2719006745349300	2758238399979850	2797751061288940	2837544729276570	2877619403942740	2917975085287460	2958611773310710	2999529468012510	3040728169392860	3082207877451750	3123968592189180	3166010313605160	3208333041699690	3250936776472760	3293821517924390	3336987266054560	3380434020863270	3424161782350540	3468170550516360	3512460325360740	3557031106883660
3.6105e-06	1695867253994140	1726530229814950	1757467936130870	1788680372941900	1820167540248060	1851929438049320	1883966066345710	1916277425137200	1948863514423820	1981724334205540	2014859884482390	2048270165254350	2081955176521430	2115914918283620	2150149390540930	2184658593293360	2219442526540910	2254501190283570	2289834584521360	2325442709254260	2361325564482280	2397483150205410	2433915466423670	2470622513137040	2507604290345540	2544860798049150	2582392036247890	2620198004941740	2658278704130720	2696634133814810	2735264293994030	2774169184668360	2813348805837820	2852803157502400	2892532239662100	2932536052316930	2972814595466870	3013367869111940	3054195873252130	3095298607887440	3136676073017880	3178328268643440	3220255194764120	3262456851379930	3304933238490860	3347684356096920	3390710204198100	3434010782794400	3477586091885830
3.61156e-06	1679885145681550	1710259148994000	1740905293700210	1771823579800190	1803014007293940	1834476576181450	1866211286462720	1898218138137750	1930497131206550	1963048265669100	1995871541525410	2028966958775480	2062334517419300	2095974217456870	2129886058888200	2164070041713280	2198526165932110	2233254431544680	2268254838551010	2303527386951080	2339072076744890	2374888907932450	2410977880513750	2447338994488790	2483972249857570	2520877646620080	2558055184776340	2595504864326330	2633226685270050	2671220647607510	2709486751338700	2748024996463610	2786835382982260	2825917910894640	2865272580200740	2904899390900560	2944798342994110	2984969436481390	3025412671362380	3066128047637100	3107115565305530	3148375224367680	3189907024823540	3231710966673120	3273787049916420	3316135274553420	3358755640584140	3401648148008570	3444812796826700
3.61596e-06	1653027396180090	1682915784527970	1713071963314110	1743495932538480	1774187692201100	1805147242301970	1836374582841080	1867869713818420	1899632635234020	1931663347087850	1963961849379920	1996528142110230	2029362225278790	2062464098885580	2095833762930610	2129471217413880	2163376462335380	2197549497695120	2231990323493100	2266698939729320	2301675346403770	2336919543516450	2372431531067370	2408211309056520	2444258877483910	2480574236349530	2517157385653380	2554008325395460	2591127055575770	2628513576194320	2666167887251090	2704089988746090	2742279880679330	2780737563050790	2819463035860480	2858456299108390	2897717352794530	2937246196918900	2977042831481500	3017107256482320	3057439471921360	3098039477798630	3138907274114130	3180042860867840	3221446238059780	3263117405689940	3305056363758320	3347263112264920	3389737651209750
3.64227e-06	1639583920951600	1669229237823920	1699140167291500	1729316709354330	1759758864012420	1790466631265770	1821440011114370	1852679003558220	1884183608597330	1915953826231690	1947989656461300	1980291099286170	2012858154706280	2045690822721650	2078789103332270	2112152996538140	2145782502339260	2179677620735630	2213838351727240	2248264695314110	2282956651496220	2317914220273580	2353137401646180	2388626195614030	2424380602177130	2460400621335470	2496686253089050	2533237497437880	2570054354381960	2607136823921270	2644484906055830	2682098600785630	2719977908110670	2758122828030950	2796533360546470	2835209505657230	2874151263363230	2913358633664470	2952831616560940	2992570212052660	3032574420139610	3072844240821800	3113379674099220	3154180719971880	3195247378439770	3236579649502900	3278177533161260	3320041029414860	3362170138263680
3.647e-06	1622180955025930	1651511608877000	1681105056042710	1710961296523050	1741080330318030	1771462157427640	1802106777851880	1833014191590760	1864184398644280	1895617399012440	1927313192695230	1959271779692660	1991493160004730	2023977333631440	2056724300572790	2089734060828790	2123006614399420	2156541961284690	2190340101484610	2224401034999170	2258724761828380	2293311281972230	2328160595430720	2363272702203860	2398647602291650	2434285295694080	2470185782411170	2506349062442900	2542775135789270	2579464002450300	2616415662425980	2653630115716310	2691107362321290	2728847402240920	2766850235475200	2805115862024140	2843644281887730	2882435495065980	2921489501558880	2960806301366430	3000385894488650	3040228280925510	3080333460677040	3120701433743220	3161332200124070	3202225759819570	3243382112829730	3284801259154550	3326483198794030
3.66517e-06	1596471154778470	1625336949730130	1654461373008820	1683844424614530	1713486104547270	1743386412807030	1773545349393820	1803962914307620	1834639107548460	1865573929116320	1896767379011200	1928219457233110	1959930163782050	1991899498658010	2024127461861000	2056614053391020	2089359273248060	2122363121432140	2155625597943240	2189146702781370	2222926435946530	2256964797438720	2291261787257940	2325817405404190	2360631651877470	2395704526677780	2431036029805120	2466626161259490	2502474921040900	2538582309149340	2574948325584810	2611572970347310	2648456243436850	2685598144853420	2722998674597030	2760657832667670	2798575619065340	2836752033790050	2875187076841800	2913880748220580	2952833047926390	2992043975959250	3031513532319140	3071241717006070	3111228530020030	3151473971361040	3191978041029080	3232740739024160	3273762065346280
3.67654e-06	1588133112998250	1616848147816230	1645820460198470	1675050050144960	1704536917655720	1734281062730730	1764282485370000	1794541185573530	1825057163341320	1855830418673360	1886860951569670	1918148762030240	1949693850055080	1981496215644170	2013555858797520	2045872779515140	2078446977797020	2111278453643170	2144367207053570	2177713238028250	2211316546567180	2245177132670380	2279294996337850	2313670137569580	2348302556365580	2383192252725850	2418339226650380	2453743478139180	2489405007192240	2525323813809580	2561499897991180	2597933259737050	2634623899047200	2671571815921610	2708777010360290	2746239482363240	2783959231930460	2821936259061960	2860170563757730	2898662146017760	2937411005842070	2976417143230660	3015680558183520	3055201250700650	3094979220782050	3135014468427740	3175306993637690	3215856796411920	3256663876750430
3.68002e-06	1558578334398560	1586758989256290	1615192133804360	1643877768042770	1672815891971520	1702006505590600	1731449608900020	1761145201899770	1791093284589860	1821293856970270	1851746919041010	1882452470802080	1913410512253480	1944621043395200	1976084064227240	2007799574749610	2039767574962290	2071988064865300	2104461044458630	2137186513742270	2170164472716230	2203394921380500	2236877859735090	2270613287779990	2304601205515190	2338841612940710	2373334510056530	2408079896862660	2443077773359100	2478328139545840	2513830995422880	2549586340990220	2585594176247870	2621854501195800	2658367315834040	2695132620162580	2732150414181400	2769420697890520	2806943471289940	2844718734379640	2882746487159630	2921026729629910	2959559461790470	2998344683641320	3037382395182450	3076672596413870	3116215287335570	3156010467947540	3196058138249800
3.70441e-06	1547029257802780	1575001093806650	1603223548550450	1631696622034180	1660420314257840	1689394625221420	1718619554924930	1748095103368360	1777821270551710	1807798056474980	1838025461138170	1868503484541280	1899232126684300	1930211387567240	1961441267190090	1992921765552860	2024652882655530	2056634618498120	2088866973080610	2121349946403010	2154083538465320	2187067749267530	2220302578809640	2253788027091660	2287524094113570	2321510779875390	2355748084377100	2390236007618710	2424974549600210	2459963710321610	2495203489782900	2530693887984080	2566434904925150	2602426540606110	2638668795026950	2675161668187690	2711905160088300	2748899270728800	2786144000109180	2823639348229450	2861385315089590	2899381900689610	2937629105029500	2976126928109270	3014875369928920	3053874430488440	3093124109787820	3132624407827080	3172375324606210
3.71077e-06	1530623200706390	1558298398795510	1586221557843230	1614392677849530	1642811758814420	1671478800737900	1700393803619980	1729556767460640	1758967692259890	1788626578017720	1818533424734140	1848688232409150	1879091001042740	1909741730634910	1940640421185670	1971787072695010	2003181685162940	2034824258589440	2066714792974530	2098853288318190	2131239744620440	2163874161881260	2196756540100660	2229886879278640	2263265179415190	2296891440510320	2330765662564020	2364887845576300	2399257989547150	2433876094476580	2468742160364580	2503856187211140	2539218175016280	2574828123779990	2610686033502270	2646791904183120	2683145735822530	2719747528420510	2756597281977060	2793694996492180	2831040671965860	2868634308398100	2906475905788910	2944565464138280	2982902983446210	3021488463712700	3060321904937760	3099403307121370	3138732670263550
3.72886e-06	1511178228091780	1538501841628470	1566070266038250	1593883501321130	1621941547477090	1650244404506140	1678792072408280	1707584551183500	1736621840831800	1765903941353190	1795430852747670	1825202575015220	1855219108155850	1885480452169560	1915986607056350	1946737572816220	1977733349449160	2008973936955170	2040459335334260	2072189544586420	2104164564711650	2136384395709950	2168849037581310	2201558490325750	2234512753943250	2267711828433820	2301155713797450	2334844410034140	2368777917143890	2402956235126710	2437379363982580	2472047303711510	2506960054313500	2542117615788550	2577519988136640	2613167171357800	2649059165452000	2685195970419260	2721577586259560	2758204012972920	2795075250559320	2832191299018770	2869552158351260	2907157828556800	2945008309635380	2983103601587010	3021443704411670	3060028618109380	3098858342680120
3.73872e-06	1494899145672870	1521928417114200	1549199862217420	1576713480982530	1604469273409510	1632467239498380	1660707379249130	1689189692661760	1717914179736260	1746880840472630	1776089674870870	1805540682930980	1835233864652960	1865169220036800	1895346749082500	1925766451790070	1956428328159490	1987332378190760	2018478601883890	2049866999238870	2081497570255700	2113370314934380	2145485233274900	2177842325277260	2210441590941460	2243283030267500	2276366643255380	2309692429905090	2343260390216630	2377070524190000	2411122831825200	2445417313122230	2479953968081070	2514732796701740	2549753798984230	2585016974928530	2620522324534650	2656269847802580	2692259544732320	2728491415323870	2764965459577220	2801681677492380	2838640069069340	2875840634308100	2913283373208660	2950968285771010	2988895371995150	3027064631881080	3065476065428810
3.75167e-06	1478867032010860	1505606426814930	1532585398078230	1559803945800760	1587262069982510	1614959770623480	1642897047723680	1671073901283100	1699490331301750	1728146337779620	1757041920716720	1786177080113030	1815551815968580	1845166128283340	1875020017057330	1905113482290540	1935446523982970	1966019142134620	1996831336745500	2027883107815590	2059174455344910	2090705379333450	2122475879781210	2154485956688190	2186735610054390	2219224839879810	2251953646164450	2284922028908310	2318129988111390	2351577523773690	2385264635895210	2419191324475950	2453357589515900	2487763431015080	2522408848973470	2557293843391080	2592418414267900	2627782561603940	2663386285399210	2699229585653680	2735312462367380	2771634915540290	2808196945172410	2844998551263750	2882039733814310	2919320492824080	2956840828293070	2994600740221270	3032600228608690
3.7636e-06	1463084464449880	1489538494652710	1516229544538770	1543157614108040	1570322703360520	1597724812296220	1625363940915130	1653240089217260	1681353257202600	1709703444871160	1738290652222940	1767114879257930	1796176125976140	1825474392377560	1855009678462200	1884781984230060	1914791309681130	1945037654815420	1975521019632930	2006241404133660	2037198808317600	2068393232184760	2099824675735140	2131493138968740	2163398621885550	2195541124485580	2227920646768840	2260537188735310	2293390750384990	2326481331717900	2359808932734030	2393373553433380	2427175193815940	2461213853881730	2495489533630730	2530002233062960	2564751952178400	2599738690977070	2634962449458950	2670423227624060	2706121025472390	2742055843003940	2778227680218710	2814636537116700	2851282413697910	2888165309962340	2925285225910000	2962642161540880	3000236116854980
3.77276e-06	1449802804335750	1476016688835580	1502465441389840	1529149061998540	1556067550661680	1583220907379260	1610609132151270	1638232224977720	1666090185858600	1694183014793910	1722510711783650	1751073276827820	1779870709926430	1808903011079460	1838170180286910	1867672217548790	1897409122865100	1927380896235830	1957587537660980	1988029047140550	2018705424674540	2049616670262960	2080762783905790	2112143765603030	2143759615354690	2175610333160770	2207695919021260	2240016372936160	2272571694905480	2305361884929200	2338386943007340	2371646869139880	2405141663326830	2438871325568180	2472835855863940	2507035254214100	2541469520618670	2576138655077630	2611042657591000	2646181528158770	2681555266780930	2717163873457490	2753007348188450	2789085690973800	2825398901813550	2861946980707690	2898729927656220	2935747742659140	2973000425716450
3.78371e-06	1436412665873610	1462384443294300	1488588919566630	1515026094690620	1541695968666250	1568598541493540	1595733813172480	1623101783703070	1650702453085320	1678535821319220	1706601888404790	1734900654342020	1763432119130910	1792196282771460	1821193145263680	1850422706607570	1879884966803130	1909579925850360	1939507583749270	1969667940499850	2000060996102100	2030686750556030	2061545203861650	2092636356018940	2123960207027920	2155516756888580	2187306005600930	2219327953164970	2251582599580700	2284069944848120	2316789988967230	2349742731938040	2382928173760540	2416346314434740	2449997153960650	2483880692338250	2517996929567560	2552345865648570	2586927500581290	2621741834365720	2656788867001860	2692068598489710	2727581028829280	2763326158020560	2799303986063550	2835514512958270	2871957738704710	2908633663302860	2945542286752750
3.79483e-06	1422959739520420	1448688274578380	1474647329113940	1500836903127110	1527256996617890	1553907609586280	1580788742032280	1607900393955900	1635242565357130	1662815256235970	1690618466592440	1718652196426520	1746916445738230	1775411214527550	1804136502794510	1833092310539090	1862278637761290	1891695484461130	1921342850638590	1951220736293690	1981329141426420	2011668066036790	2042237510124790	2073037473690440	2104067956733720	2135328959254640	2166820481253210	2198542522729420	2230495083683280	2262678164114790	2295091764023940	2327735883410750	2360610522275210	2393715680617330	2427051358437100	2460617555734520	2494414272509610	2528441508762360	2562699264492770	2597187539700840	2631906334386570	2666855648549980	2702035482191050	2737445835309800	2773086707906210	2808958099980300	2845060011532060	2881392442561500	2917955393068610
3.801e-06	1415257094760900	1440846358294320	1466664893477030	1492712700309000	1518989778790260	1545496128920790	1572231750700600	1599196644129700	1626390809208070	1653814245935720	1681466954312650	1709348934338870	1737460186014360	1765800709339140	1794370504313200	1823169570936550	1852197909209180	1881455519131090	1910942400702290	1940658553922780	1970603978792550	2000778675311610	2031182643479950	2061815883297590	2092678394764510	2123770177880720	2155091232646210	2186641559061000	2218421157125080	2250430026838450	2282668168201120	2315135581213070	2347832265874320	2380758222184850	2413913450144690	2447297949753810	2480911721012240	2514754763919950	2548827078476960	2583128664683270	2617659522538880	2652419652043780	2687409053197980	2722627726001480	2758075670454270	2793752886556370	2829659374307770	2865795133708460	2902160164758460
3.80721e-06	1396819070020250	1422074955637810	1447557125944400	1473265580940010	1499200320624660	1525361344998330	1551748654061040	1578362247812790	1605202126253580	1632268289383410	1659560737202290	1687079469710210	1714824486907180	1742795788793210	1770993375368290	1799417246632430	1828067402585630	1856943843227890	1886046568559220	1915375578579610	1944930873289080	1974712452687610	2004720316775220	2034954465551910	2065414899017680	2096101617172530	2127014620016470	2158153907549490	2189519479771610	2221111336682810	2252929478283110	2284973904572510	2317244615551010	2349741611218610	2382464891575320	2415414456621130	2448590306356050	2481992440780090	2515620859893240	2549475563695510	2583556552186890	2617863825367400	2652397383237040	2687157225795800	2722143353043690	2757355764980720	2792794461606880	2828459442922170	2864350708926610
3.82037e-06	1383087229008480	1408094829184470	1433326489491860	1458782209930640	1484461990500800	1510365831202350	1536493732035290	1562845692999600	1589421714095290	1616221795322360	1643245936680800	1670494138170610	1697966399791790	1725662721544340	1753583103428260	1781727545443540	1810096047590180	1838688609868170	1867505232277530	1896545914818240	1925810657490300	1955299460293710	1985012323228460	2014949246294570	2045110229492020	2075495272820800	2106104376280930	2136937539872390	2167994763595190	2199276047449320	2230781391434790	2262510795551580	2294464259799690	2326641784179130	2359043368689890	2391669013331970	2424518718105370	2457592483010080	2490890308046100	2524412193213440	2558158138512080	2592128143942030	2626322209503290	2660740335195840	2695382521019700	2730248766974850	2765339073061300	2800653439279040	2836191865628080
3.83087e-06	1374825343707380	1399683560716800	1424764499432660	1450068159854950	1475594541983670	1501343645818810	1527315471360370	1553510018608330	1579927287562700	1606567278223470	1633429990590630	1660515424664180	1687823580444110	1715354457930410	1743108057123080	1771084378022120	1799283420627510	1827705184939260	1856349670957350	1885216878681780	1914306808112550	1943619459249640	1973154832093060	2002912926642800	2032893742898840	2063097280861200	2093523540529850	2124172521904800	2155044224986030	2186138649773550	2217455796267340	2248995664467410	2280758254373740	2312743565986330	2344951599305170	2377382354330260	2410035831061590	2442912029499160	2476010949642960	2509332591492990	2542876955049230	2576644040311690	2610633847280350	2644846375955210	2679281626336270	2713939598423530	2748820292216960	2783923707716570	2819249844922360
3.83161e-06	1368268258085640	1393007916455990	1417969234284270	1443152211570460	1468556848314580	1494183144516610	1520031100176560	1546100715294420	1572391989870190	1598904923903880	1625639517395490	1652595770345000	1679773682752430	1707173254617760	1734794485941000	1762637376722150	1790701926961210	1818988136658170	1847496005813030	1876225534425800	1905176722496480	1934349570025050	1963744077011520	1993360243455900	2023198069358170	2053257554718340	2083538699536400	2114041503812360	2144765967546220	2175712090737970	2206879873387610	2238269315495140	2269880417060560	2301713178083880	2333767598565080	2366043678504170	2398541417901140	2431260816756000	2464201875068750	2497364592839380	2530748970067890	2564355006754280	2598182702898560	2632232058500710	2666503073560740	2700995748078650	2735710082054440	2770646075488100	2805803728379630
3.83779e-06	1365799488052290	1390494508591730	1415410788648340	1440548328222130	1465907127313090	1491487185921220	1517288504046520	1543311081688980	1569554918848620	1596020015525420	1622706371719390	1649613987430520	1676742862658810	1704092997404270	1731664391666890	1759457045446670	1787470958743610	1815706131557710	1844162563888960	1872840255737380	1901739207102940	1930859417985670	1960200888385540	1989763618302570	2019547607736760	2049552856688090	2079779365156570	2110227133142200	2140896160644980	2171786447664910	2202897994201980	2234230800256190	2265784865827560	2297560190916060	2329556775521710	2361774619644490	2394213723284420	2426874086441480	2459755709115690	2492858591307030	2526182733015510	2559728134241120	2593494794983860	2627482715243740	2661691895020760	2696122334314900	2730774033126170	2765646991454570	2800741209300100
3.84416e-06	1363277634619200	1387927057555270	1412797331467540	1437888456356000	1463200432220660	1488733259061510	1514486936878580	1540461465671860	1566656845441350	1593073076187070	1619710157909010	1646568090607180	1673646874281590	1700946508932240	1728466994559130	1756208331162270	1784170518741670	1812353557297330	1840757446829260	1869382187337450	1898227778821920	1927294221282660	1956581514719700	1986089659133020	2015818654522630	2045768500888540	2075939198230750	2106330746549280	2136943145844110	2167776396115270	2198830497362740	2230105449586550	2261601252786680	2293317906963150	2325255412115970	2357413768245130	2389792975350640	2422393033432510	2455213942490740	2488255702525330	2521518313536300	2555001775523640	2588706088487360	2622631252427470	2656777267343960	2691144133236850	2725731850106140	2760540417951840	2795569836773940
3.84488e-06	1352090402223630	1376537548764270	1401203733950610	1426088957782670	1451193220260420	1476516521383880	1502058861153030	1527820239567860	1553800656628390	1580000112334600	1606418606686480	1633056139684040	1659912711327270	1686988321616160	1714282970550710	1741796658130920	1769529384356780	1797481149228290	1825651952745450	1854041794908250	1882650675716680	1911478595170740	1940525553270430	1969791550015750	1999276585406680	2028980659443230	2058903772125390	2089045923453150	2119407113426520	2149987342045490	2180786609310050	2211804915220200	2243042259775940	2274498642977260	2306174064824150	2338068525316620	2370182024454660	2402514562238270	2435066138667430	2467836753742150	2500826407462430	2534035099828250	2567462830839620	2601109600496520	2634975408798960	2669060255746940	2703364141340440	2737887065579460	2772629028464010
3.85531e-06	1342334239004380	1366604984379370	1391093187901100	1415798849569550	1440721969384740	1465862547346660	1491220583455310	1516796077710680	1542589030112800	1568599440661640	1594827309357210	1621272636199510	1647935421188540	1674815664324300	1701913365606800	1729228525036020	1756761142611970	1784511218334650	1812478752204060	1840663744220210	1869066194383070	1897686102692670	1926523469149000	1955578293752060	1984850576501840	2014340317398360	2044047516441600	2073972173631570	2104114288968270	2134473862451700	2165050894081850	2195845383858730	2226857331782340	2258086737852680	2289533602069750	2321197924433540	2353079704944060	2385178943601300	2417495640405280	2450029795355980	2482781408453400	2515750479697560	2548937009088440	2582340996626040	2615962442310370	2649801346141430	2683857708119210	2718131528243720	2752622806514960
3.85994e-06	1338293457963310	1362491141968810	1386905629514680	1411536920600910	1436385015227510	1461449913394470	1486731615101800	1512230120349480	1537945429137530	1563877541465940	1590026457334700	1616392176743830	1642974699693310	1669774026183150	1696790156213340	1724023089783890	1751472826894790	1779139367546040	1807022711737650	1835122859469610	1863439810741920	1891973565554580	1920724123907580	1949691485800940	1978875651234640	2008276620208680	2037894392723080	2067728968777810	2097780348372890	2128048531508310	2158533518184080	2189235308400180	2220153902156620	2251289299453400	2282641500290530	2314210504667980	2345996312585780	2377998924043900	2410218339042370	2442654557581160	2475307579660290	2508177405279760	2541264034439550	2574567467139670	2608087703380120	2641824743160900	2675778586482010	2709949233343440	2744336683745200
3.86638e-06	1330560657211010	1354618524455770	1378891942526970	1403380911424610	1428085431148680	1453005501699190	1478141123076140	1503492295279520	1529059018309340	1554841292165600	1580839116848300	1607052492357430	1633481418692990	1660125895855000	1686985923843440	1714061502658310	1741352632299630	1768859312767380	1796581544061560	1824519326182190	1852672659129250	1881041542902740	1909625977502680	1938425962929050	1967441499181850	1996672586261100	2026119224166780	2055781412898890	2085659152457450	2115752442842440	2146061284053870	2176585676091730	2207325618956030	2238281112646770	2269452157163940	2300838752507550	2332440898677600	2364258595674080	2396291843497000	2428540642146360	2461004991622160	2493684891924390	2526580343053060	2559691345008160	2593017897789700	2626560001397680	2660317655832090	2694290861092950	2728479617180230
3.87e-06	1329163278178210	1353195879412710	1377443805098230	1401907055234790	1426585629822380	1451479528861010	1476588752350670	1501913300291360	1527453172683080	1553208369525840	1579178890819630	1605364736564450	1631765906760300	1658382401407190	1685214220505110	1712261364054060	1739523832054050	1767001624505060	1794694741407110	1822603182760200	1850726948564320	1879066038819470	1907620453525650	1936390192682860	1965375256291110	1994575644350390	2023991356860710	2053622393822050	2083468755234440	2113530441097850	2143807451412290	2174299786177770	2205007445394290	2235930429061830	2267068737180410	2298422369750020	2329991326770660	2361775608242340	2393775214165050	2425990144538790	2458420399363570	2491065978639380	2523926882366220	2557003110544090	2590294663173000	2623801540252940	2657523741783920	2691461267765930	2725614118198970
3.87848e-06	1316570548478250	1340375460516100	1364393656984050	1388625137882080	1413069903210190	1437727952968360	1462599287156590	1487683905774860	1512981808823180	1538492996301520	1564217468209880	1590155224548240	1616306265316610	1642670590514960	1669248200143290	1696039094201600	1723043272689860	1750260735608080	1777691482956230	1805335514734320	1833192830942330	1861263431580260	1889547316648080	1918044486145800	1946754940073410	1975678678430890	2004815701218230	2034166008435430	2063729600082470	2093506476159360	2123496636666060	2153700081602590	2184116810968920	2214746824765050	2245590122990970	2276646705646670	2307916572732140	2339399724247370	2371096160192350	2403005880567070	2435128885371520	2467465174605690	2500014748269580	2532777606363160	2565753748886440	2598943175839410	2632345887222040	2665961883034340	2699791163276300
3.88307e-06	1314824440973850	1338597781642050	1362584123870920	1386783467660460	1411195813010660	1435821159921500	1460659508392980	1485710858425090	1510975210017810	1536452563171140	1562142917885080	1588046274159600	1614162631994700	1640491991390370	1667034352346610	1693789714863390	1720758078940720	1747939444578580	1775333811776960	1802941180535850	1830761550855250	1858794922735140	1887041296175520	1915500671176370	1944173047737690	1973058425859460	2002156805541690	2031468186784340	2060992569587430	2090729953950930	2120680339874840	2150843727359150	2181220116403850	2211809507008930	2242611899174380	2273627292900200	2304855688186360	2336297085032860	2367951483439700	2399818883406860	2431899284934330	2464192688022100	2496699092670170	2529418498878530	2562350906647160	2595496315976050	2628854726865200	2662426139314600	2696210553324240
3.88811e-06	1305589995436110	1329196368116780	1353014246377410	1377043630218000	1401284519638540	1425736914639030	1450400815219450	1475276221379800	1500363133120080	1525661550440280	1551171473340400	1576892901820420	1602825835880350	1628970275520170	1655326220739880	1681893671539480	1708672627918960	1735663089878310	1762865057417520	1790278530536600	1817903509235540	1845739993514320	1873787983372950	1902047478811420	1930518479829720	1959200986427840	1988094998605790	2017200516363540	2046517539701110	2076046068618480	2105786103115650	2135737643192610	2165900688849350	2196275240085870	2226861296902170	2257658859298230	2288667927274060	2319888500829640	2351320579964970	2382964164680040	2414819254974850	2446885850849400	2479163952303670	2511653559337660	2544354671951360	2577267290144780	2610391413917890	2643727043270700	2677274178203210
3.89192e-06	1301241134863130	1324768875827260	1348507417855110	1372456760946700	1396616905102020	1420987850321070	1445569596603860	1470362143950380	1495365492360640	1520579641834640	1546004592372380	1571640343973850	1597486896639070	1623544250368020	1649812405160720	1676291361017160	1702981117937340	1729881675921270	1756993034968950	1784315195080370	1811848156255530	1839591918494450	1867546481797110	1895711846163520	1924088011593680	1952674978087600	1981472745645270	2010481314266690	2039700683951860	2069130854700790	2098771826513470	2128623599389920	2158686173330120	2188959548334070	2219443724401790	2250138701533270	2281044479728500	2312161058987500	2343488439310270	2375026620696790	2406775603147080	2438735386661140	2470905971238960	2503287356880550	2535879543585910	2568682531355040	2601696320187930	2634920910084600	2668356301045040
3.89765e-06	1299098124835380	1322587118035160	1346286565131050	1370196466123050	1394316821011160	1418647629795380	1443188892475710	1467940609052150	1492902779524710	1518075403893370	1543458482158150	1569052014319050	1594856000376060	1620870440329190	1647095334178440	1673530681923810	1700176483565300	1727032739102900	1754099448536630	1781376611866480	1808864229092450	1836562300214550	1864470825232770	1892589804147120	1920919236957600	1949459123664200	1978209464266930	2007170258765790	2036341507160780	2065723209451900	2095315365639150	2125117975722540	2155131039702060	2185354557577710	2215788529349500	2246432955017430	2277287834581490	2308353168041690	2339628955398030	2371115196650510	2402811891799120	2434719040843880	2466836643784790	2499164700621830	2531703211355020	2564452175984360	2597411594509840	2630581466931470	2663961793249240
3.9015e-06	1290499833391660	1313833360916090	1337375949412610	1361127598881230	1385088309321960	1409258080734800	1433636913119750	1458224806476830	1483021760806030	1508027776107380	1533242852380870	1558666989626520	1584300187844320	1610142447034290	1636193767196430	1662454148330750	1688923590437250	1715602093515950	1742489657566850	1769586282589960	1796891968585280	1824406715552820	1852130523492580	1880063392404580	1908205322288830	1936556313145320	1965116364974060	1993885477775070	2022863651548340	2052050886293890	2081447182011720	2111052538701840	2140866956364260	2170890434998980	2201122974606010	2231564575185360	2262215236737030	2293074959261030	2324143742757360	2355421587226040	2386908492667070	2418604459080460	2450509486466220	2482623574824340	2514946724154840	2547478934457730	2580220205733010	2613170537980690	2646329931200770
3.90757e-06	1288254198219060	1311547122413790	1335048743787720	1358759062340850	1382678078073190	1406805790984750	1431142201075530	1455687308345540	1480441112794790	1505403614423280	1530574813231020	1555954709218010	1581543302384280	1607340592729810	1633346580254620	1659561264958720	1685984646842100	1712616725904790	1739457502146780	1766506975568080	1793765146168700	1821232013948650	1848907578907920	1876791841046540	1904884800364510	1933186456861820	1961696810538500	1990415861394540	2019343609429960	2048480054644760	2077825197038940	2107379036612520	2137141573365500	2167112807297890	2197292738409690	2227681366700910	2258278692171560	2289084714821640	2320099434651170	2351322851660150	2382754965848580	2414395777216470	2446245285763830	2478303491490670	2510570394396990	2543045994482800	2575730291748110	2608623286192920	2641724977817240
3.91125e-06	1279723374807890	1302862053178760	1326208046735580	1349761355478350	1373521979407080	1397489918521760	1421665172822420	1446047742309040	1470637626981650	1495434826840240	1520439341884820	1545651172115400	1571070317531980	1596696778134570	1622530553923170	1648571644897800	1674820051058450	1701275772405130	1727938808937840	1754809160656610	1781886827561420	1809171809652280	1836664106929210	1864363719392200	1892270647041270	1920384889876410	1948706447897640	1977235321104960	2005971509498370	2034915013077890	2064065831843510	2093423965795250	2122989414933100	2152762179257080	2182742258767190	2212929653463440	2243324363345830	2273926388414370	2304735728669070	2335752384109920	2366976354736940	2398407640550130	2430046241549500	2461892157735050	2493945389106790	2526205935664720	2558673797408860	2591348974339200	2624231466455750
3.91777e-06	1277339442490740	1300435016981310	1323737520460780	1347246952929180	1370963314386500	1394886604832740	1419016824267920	1443353972692040	1467898050105100	1492649056507120	1517606991898100	1542771856278030	1568143649646940	1593722372004820	1619508023351680	1645500603687530	1671700113012370	1698106551326210	1724719918629050	1751540214920900	1778567440201770	1805801594471660	1833242677730570	1860890689978520	1888745631215510	1916807501441540	1945076300656630	1973552028860760	2002234686053970	2031124272236240	2060220787407580	2089524231568000	2119034604717510	2148751906856110	2178676137983800	2208807298100600	2239145387206510	2269690405301530	2300442352385670	2331401228458940	2362567033521340	2393939767572880	2425519430613560	2457306022643390	2489299543662370	2521499993670520	2553907372667830	2586521680654320	2619342917629980
3.92072e-06	1269506790049360	1292460742285710	1315620354622920	1338985627060960	1362556559599840	1386333152239550	1410315404980070	1434503317821420	1458896890763570	1483496123806520	1508301016950270	1533311570194810	1558527783540140	1583949656986240	1609577190533110	1635410384180740	1661449237929140	1687693751778280	1714143925728170	1740799759778800	1767661253930160	1794728408182240	1822001222535050	1849479696988570	1877163831542790	1905053626197720	1933149080953340	1961450195809650	1989956970766640	2018669405824300	2047587500982630	2076711256241630	2106040671601280	2135575747061580	2165316482622520	2195262878284100	2225414934046310	2255772649909140	2286336025872590	2317105061936650	2348079758101320	2379260114366580	2410646130732440	2442237807198880	2474035143765900	2506038140433500	2538246797201660	2570661114070380	2603281091039650
3.9267e-06	1264376938404920	1287238137773620	1310304166207760	1333575023707340	1357050710272340	1380731225902750	1404616570598560	1428706744359760	1453001747186330	1477501579078260	1502206240035550	1527115730058180	1552230049146130	1577549197299400	1603073174517980	1628801980801850	1654735616150990	1680874080565410	1707217374045080	1733765496589990	1760518448200140	1787476228875510	1814638838616080	1842006277421860	1869578545292810	1897355642228940	1925337568230240	1953524323296680	1981915907428250	2010512320624960	2039313562886770	2068319634213690	2097530534605690	2126946264062780	2156566822584930	2186392210172130	2216422426824370	2246657472541650	2277097347323940	2307742051171230	2338591584083530	2369645946060800	2400905137103040	2432369157210250	2464038006382390	2495911684619480	2527990191921480	2560273528288400	2592761693720210
3.92885e-06	1261444882359310	1284253067311300	1307265606333410	1330482499425640	1353903746588010	1377529347820510	1401359303123160	1425393612495950	1449632275938900	1474075293452000	1498722665035280	1523574390688720	1548630470412340	1573890904206140	1599355692070120	1625024834004300	1650898330008680	1676976180083270	1703258384228060	1729744942443070	1756435854728300	1783331121083750	1810430741509440	1837734716005370	1865243044571530	1892955727207950	1920872763914620	1948994154691560	1977319899538760	2005849998456230	2034584451443970	2063523258502000	2092666419630320	2122013934828930	2151565804097840	2181322027437050	2211282604846580	2241447536326420	2271816821876580	2302390461497070	2333168455187900	2364150802949060	2395337504780570	2426728560682420	2458323970654630	2490123734697200	2522127852810140	2554336324993450	2586749151247140
3.93274e-06	1260049674353220	1282832632549160	1305819718791520	1329010933080310	1352406275415540	1376005745797210	1399809344225330	1423817070699910	1448028925220940	1472444907788440	1497065018402400	1521889257062850	1546917623769770	1572150118523180	1597586741323080	1623227492169490	1649072371062390	1675121378001810	1701374512987730	1727831776020180	1754493167099160	1781358686224670	1808428333396710	1835702108615300	1863180011880430	1890862043192120	1918748202550370	1946838489955180	1975132905406560	2003631448904520	2032334120449070	2061240920040190	2090351847677920	2119666903362240	2149186087093160	2178909398870690	2208836838694840	2238968406565610	2269304102483010	2299843926447040	2330587878457700	2361535958515010	2392688166618970	2424044502769580	2455604966966860	2487369559210790	2519338279501400	2551511127838690	2583888104222650
3.93599e-06	1254062066104560	1276736762262180	1299614616475990	1322695628745980	1345979799072140	1369467127454460	1393157613892930	1417051258387530	1441148060938250	1465448021545100	1489951140208040	1514657416927070	1539566851702190	1564679444533380	1589995195420630	1615514104363920	1641236171363250	1667161396418610	1693289779529980	1719621320697360	1746156019920730	1772893877200090	1799834892535410	1826979065926700	1854326397373930	1881876886877110	1909630534436210	1937587340051220	1965747303722150	1994110425448960	2022676705231660	2051446143070240	2080418738964670	2109594492914960	2138973404921090	2168555474983040	2198340703100810	2228329089274390	2258520633503770	2288915335788930	2319513196129860	2350314214526560	2381318390979000	2412525725487190	2443936218051110	2475549868670750	2507366677346100	2539386644077140	2571609768863870
3.93924e-06	1252904072719870	1275557831199180	1298414560139750	1321474259541570	1344736929404620	1368202569728910	1391871180514410	1415742761761120	1439817313469030	1464094835638120	1488575328268380	1513258791359800	1538145224912370	1563234628926090	1588527003400930	1614022348336890	1639720663733960	1665621949592120	1691726205911370	1718033432691700	1744543629933090	1771256797635530	1798172935799010	1825292044423520	1852614123509050	1880139173055590	1907867193063130	1935798183531650	1963932144461150	1992269075851620	2020808977703040	2049551850015400	2078497692788690	2107646506022910	2136998289718030	2166553043874050	2196310768490960	2226271463568750	2256435129107410	2286801765106920	2317371371567270	2348143948488460	2379119495870460	2410298013713280	2441679502016900	2473263960781320	2505051390006500	2537041789692460	2569235159839170
3.94323e-06	1246496977261490	1269034889072320	1291774733394340	1314716510227550	1337860219571950	1361205861427520	1384753435794250	1408502942672150	1432454382061210	1456607753961410	1480963058372760	1505520295295240	1530279464728850	1555240566673580	1580403601129420	1605768568096380	1631335467574430	1657104299563580	1683075064063820	1709247761075150	1735622390597540	1762198952631010	1788977447175540	1815957874231120	1843140233797750	1870524525875420	1898110750464130	1925898907563870	1953888997174630	1982081019296400	2010474973929180	2039070861072960	2067868680727740	2096868432893510	2126070117570260	2155473734757990	2185079284456680	2214886766666340	2244896181386950	2275107528618510	2305520808361010	2336136020614440	2366953165378810	2397972242654090	2429193252440300	2460616194737410	2492241069545420	2524067876864330	2556096616694120
3.94658e-06	1245312192452790	1267828682169520	1290546912462310	1313466883331150	1336588594776030	1359912046796940	1383437239393890	1407164172566850	1431092846315830	1455223260640820	1479555415541810	1504089311018800	1528824947071780	1553762323700740	1578901440905670	1604242298686570	1629784897043440	1655529235976260	1681475315485020	1707623135569740	1733972696230380	1760523997466960	1787277039279450	1814231821667870	1841388344632190	1868746608172410	1896306612288530	1924068356980540	1952031842248430	1980197068092200	2008564034511830	2037132741507330	2065903189078690	2094875377225890	2124049305948930	2153424975247810	2183002385122520	2212781535573050	2242762426599400	2272945058201550	2303329430379510	2333915543133270	2364703396462810	2395692990368140	2426884324849240	2458277399906110	2489872215538740	2521668771747130	2553667068531260
3.95015e-06	1239610223072700	1262023615574940	1284637824931850	1307452851143430	1330468694209700	1353685354130660	1377102830906330	1400721124536720	1424540235021840	1448560162361700	1472780906556310	1497202467605680	1521824845509830	1546648040268760	1571672051882490	1596896880351020	1622322525674380	1647948987852560	1673776266885590	1699804362773470	1726033275516210	1752463005113830	1779093551566330	1805924914873730	1832957095036040	1860190092053260	1887623905925420	1915258536652520	1943093984234570	1971130248671590	1999367329963580	2027805228110550	2056443943112530	2085283474969510	2114323823681510	2143564989248550	2173006971670620	2202649770947750	2232493387079940	2262537820067210	2292783069909570	2323229136607020	2353876020159580	2384723720567270	2415772237830080	2447021571948040	2478471722921150	2510122690749420	2541974475432870
3.95259e-06	1238753123520260	1261151018805470	1283749592095210	1306548843389500	1329548772688350	1352749379991770	1376150665299770	1399752628612360	1423555269929550	1447558589251360	1471762586577790	1496167261908860	1520772615244580	1545578646584950	1570585355929990	1595792743279720	1621200808634140	1646809551993260	1672618973357090	1698629072725650	1724839850098940	1751251305476990	1777863438859790	1804676250247360	1831689739639720	1858903907036860	1886318752438810	1913934275845580	1941750477257170	1969767356673590	1997984914094870	2026403149521000	2055022062952010	2083841654387900	2112861923828680	2142082871274360	2171504496724960	2201126800180480	2230949781640950	2260973441106360	2291197778576730	2321622794052070	2352248487532390	2383074859017710	2414101908508030	2445329636003370	2476758041503730	2508387125009130	2540216886519580
3.95519e-06	1233844131287110	1256153266958390	1278662285380640	1301371186553850	1324279970478020	1347388637153120	1370697186579140	1394205618756060	1417913933683890	1441822131362590	1465930211792160	1490238174972570	1514746020903830	1539453749585920	1564361361018810	1589468855202510	1614776232136980	1640283491822230	1665990634258230	1691897659444980	1718004567382450	1744311358070640	1770818031509540	1797524587699120	1824431026639370	1851537348330280	1878843552771850	1906349639964040	1934055609906850	1961961462600270	1990067198044280	2018372816238870	2046878317184020	2075583700879720	2104488967325960	2133594116522730	2162899148470000	2192404063167770	2222108860616020	2252013540814740	2282118103763910	2312422549463520	2342926877913560	2373631089114020	2404535183064870	2435639159766110	2466943019217720	2498446761419690	2530150386372000
3.95962e-06	1232301201781760	1254582439744740	1277063310504110	1299743814059860	1322623950411970	1345703719560440	1368983121505250	1392462156246390	1416140823783830	1440019124117580	1464097057247610	1488374623173910	1512851821896460	1537528653415260	1562405117730290	1587481214841530	1612756944748980	1638232307452610	1663907302952420	1689781931248390	1715856192340510	1742130086228760	1768603612913130	1795276772393610	1822149564670180	1849221989742830	1876494047611540	1903965738276300	1931637061737110	1959508017993930	1987578607046770	2015848828895600	2044318683540420	2072988170981200	2101857291217940	2130926044250620	2160194430079230	2189662448703750	2219330100124180	2249197384340490	2279264301352670	2309530851160710	2339997033764600	2370662849164320	2401528297359860	2432593378351200	2463858092138340	2495322438721250	2526986418099920
3.96059e-06	1228034315318770	1250238403946530	1272641434128990	1295243405866200	1318044319158200	1341044174005000	1364242970406650	1387640708363180	1411237387874630	1435033008941030	1459027571562410	1483221075738810	1507613521470260	1532204908756800	1556995237598450	1581984507995260	1607172719947260	1632559873454480	1658145968516950	1683931005134710	1709914983307800	1736097903036250	1762479764320080	1789060567159350	1815840311554070	1842818997504290	1869996625010030	1897373194071340	1924948704688240	1952723156860770	1980696550588970	2008868885872860	2037240162712490	2065810381107880	2094579541059080	2123547642566110	2152714685629000	2182080670247800	2211645596422530	2241409464153240	2271372273439950	2301534024282690	2331894716681510	2362454350636440	2393212926147500	2424170443214750	2455326901838200	2486682302017890	2518236643753860
3.96309e-06	1226629431871070	1248808118517020	1271185519133780	1293761633721300	1316536462279570	1339510004808570	1362682261308280	1386053231778670	1409622916219730	1433391314631420	1457358427013730	1481524253366630	1505888793690110	1530452047984140	1555214016248700	1580174698483770	1605334094689320	1630692204865330	1656249029011790	1682004567128670	1707958819215940	1734111785273590	1760463465301590	1787013859299920	1813762967268560	1840710789207490	1867857325116680	1895202574996110	1922746538845770	1950489216665620	1978430608455650	2006570714215840	2034909533946150	2063447067646580	2092183315317100	2121118276957680	2150251952568310	2179584342148960	2209115445699600	2238845263220230	2268773794710820	2298901040171330	2329226999601760	2359751673002080	2390475060372270	2421397161712300	2452517977022160	2483837506301820	2515355749551260
3.96556e-06	1223579610772360	1245703153666570	1268024916458960	1290544899149540	1313263101738280	1336179524225180	1359294166610230	1382607028893420	1406118111074740	1429827413154180	1453734935131720	1477840677007360	1502144638781100	1526646820452900	1551347222022780	1576245843490710	1601342684856690	1626637746120710	1652131027282760	1677822528342820	1703712249300890	1729800190156960	1756086350911010	1782570731563040	1809253332113030	1836134152560980	1863213192906880	1890490453150710	1917965933292460	1945639633332140	1973511553269710	2001581693105180	2029850052838540	2058316632469770	2086981431998870	2115844451425820	2144905690750610	2174165149973240	2203622829093690	2233278728111960	2263132847028030	2293185185841890	2323435744553540	2353884523162960	2384531521670140	2415376740075070	2446420178377750	2477661836578160	2509101714676290
3.9667e-06	1223186900652250	1245303342954860	1267617941536610	1290130696397500	1312841607537530	1335750674956660	1358857898654910	1382163278632250	1405666814888680	1429368507424190	1453268356238760	1477366361332390	1501662522705070	1526156840356780	1550849314287520	1575739944497270	1600828730986030	1626115673753790	1651600772800530	1677284028126250	1703165439730940	1729245007614580	1755522731777160	1781998612218680	1808672648939120	1835544841938480	1862615191216740	1889883696773900	1917350358609940	1945015176724860	1972878151118640	2000939281791270	2029198568742750	2057656011973060	2086311611482200	2115165367270150	2144217279336900	2173467347682440	2202915572306770	2232561953209870	2262406490391730	2292449183852350	2322690033591700	2353129039609790	2383766201906600	2414601520482120	2445634995336350	2476866626469270	2508296413880860
3.9706e-06	1218300743985620	1240328839835540	1262554300403570	1284977125689710	1307597315694000	1330414870416450	1353429789857070	1376642074015890	1400051722892910	1423658736488170	1447463114801670	1471464857833440	1495663965583490	1520060438051840	1544654275238500	1569445477143500	1594434043766850	1619619975108580	1645003271168690	1670583931947200	1696361957444140	1722337347659520	1748510102593360	1774880222245670	1801447706616480	1828212555705800	1855174769513640	1882334348040040	1909691291285000	1937245599248540	1964997271930680	1992946309331430	2021092711450820	2049436478288870	2077977609845580	2106716106120980	2135651967115090	2164785192827920	2194115783259490	2223643738409820	2253369058278920	2283291742866820	2313411792173530	2343729206199070	2374243984943450	2404956128406700	2435865636588830	2466972509489860	2498276747109810
3.97353e-06	1216408340900760	1238402220276480	1260593157799410	1282981153469550	1305566207286960	1328348319251640	1351327489363640	1374503717622990	1397877004029700	1421447348583810	1445214751285350	1469179212134350	1493340731130840	1517699308274840	1542254943566380	1567007637005500	1591957388592220	1617104198326580	1642448066208590	1667988992238290	1693726976415710	1719662018740870	1745794119213810	1772123277834560	1798649494603140	1825372769519580	1852293102583910	1879410493796160	1906724943156360	1934236450664540	1961945016320730	1989850640124950	2017953322077240	2046253062177620	2074749860426120	2103443716822780	2132334631367620	2161422604060660	2190707634901940	2220189723891490	2249868871029340	2279745076315510	2309818339750040	2340088661332950	2370556041064270	2401220478944030	2432081974972260	2463140529148990	2494396141474240
3.97412e-06	1216206224869700	1238196449785260	1260383700105230	1282767975829640	1305349276958500	1328127603491860	1351102955429740	1374275332772170	1397644735519180	1421211163670790	1444974617227050	1468935096187960	1493092600553570	1517447130323910	1541998685498990	1566747266078860	1591692872063540	1616835503453050	1642175160247440	1667711842446720	1693445550050920	1719376283060080	1745504041474220	1771828825293370	1798350634517570	1825069469146830	1851985329181190	1879098214620680	1906408125465330	1933915061715160	1961619023370200	1989520010430490	2017618022896050	2045913060766910	2074405124043090	2103094212724640	2131980326811580	2161063466303930	2190343631201720	2219820821504990	2249495037213760	2279366278328070	2309434544847930	2339699836773380	2370162154104450	2400821496841170	2431677864983570	2462731258531670	2493981677485500
3.97701e-06	1212271433286950	1234190512683780	1256305980062490	1278617835423010	1301126078765280	1323830710089220	1346731729394750	1369829136681800	1393122931950300	1416613115200180	1440299686431370	1464182645643790	1488261992837360	1512537728012030	1537009851167710	1561678362304340	1586543261421830	1611604548520120	1636862223599140	1662316286658810	1687966737699060	1713813576719820	1739856803721010	1766096418702570	1792532421664410	1819164812606470	1845993591528680	1873018758430960	1900240313313240	1927658256175450	1955272587017510	1983083305839350	2011090412640910	2039293907422100	2067693790182850	2096290060923100	2125082719642770	2154071766341780	2183257201020070	2212639023677570	2242217234314190	2271991832929870	2301962819524530	2332130194098100	2362493956650520	2393054107181700	2423810645691580	2454763572180070	2485912886647120
3.97833e-06	1211819294476780	1233730198752040	1255837417762710	1278140951508690	1300640799989910	1323336963206310	1346229441157820	1369318233844350	1392603341265840	1416084763422210	1439762500313390	1463636551939320	1487706918299910	1511973599395090	1536436595224800	1561095905788950	1585951531087490	1611003471120320	1636251725887390	1661696295388620	1687337179623940	1713174378593270	1739207892296540	1765437720733680	1791863863904620	1818486321809280	1845305094447600	1872320181819500	1899531583924900	1926939300763740	1954543332335940	1982343678641430	2010340339680130	2038533315451990	2066922605956910	2095508211194830	2124290131165690	2153268365869390	2182442915305880	2211813779475080	2241380958376920	2271144452011320	2301104260378220	2331260383477530	2361612821309190	2392161573873130	2422906641169270	2453848023197540	2484985719957870
3.98047e-06	1208353482798310	1230201722395730	1252245715250540	1274485461362790	1296920960732540	1319552213359820	1342379219244700	1365401978387230	1388620490787450	1412034756445410	1435644775361160	1459450547534760	1483452072966260	1507649351655700	1532042383603130	1556631168808610	1581415707272180	1606395998993900	1631572043973820	1656943842211980	1682511393708440	1708274698463250	1734233756476450	1760388567748100	1786739132278250	1813285450066950	1840027521114240	1866965345420180	1894098922984820	1921428253808210	1948953337890400	1976674175231430	2004590765831370	2032703109690250	2061011206808140	2089515057185070	2118214660821110	2147110017716300	2176201127870680	2205487991284320	2234970607957260	2264648977889550	2294523101081250	2324592977532390	2354858607243040	2385319990213240	2415977126443040	2446830015932500	2477878658681650
3.9831e-06	1207459686758370	1229291765629200	1251319452962470	1273542748758240	1295961653016550	1318576165737450	1341386286921000	1364392016567250	1387593354676240	1410990301248020	1434582856282640	1458371019780170	1482354791740630	1506534172164090	1530909161050600	1555479758400200	1580245964212950	1605207778488900	1630365201228090	1655718232430570	1681266872096410	1707011120225630	1732950976818310	1759086441874480	1785417515394200	1811944197377520	1838666487824490	1865584386735150	1892697894109560	1920007009947770	1947511734249820	1975212067015770	2003108008245680	2031199557939580	2059486716097530	2087969482719580	2116647857805780	2145521841356170	2174591433370820	2203856633849770	2233317442793060	2262973860200760	2292825886072900	2322873520409550	2353116763210750	2383555614476540	2414190074206990	2445020142402140	2476045819062040
3.9839e-06	1204673578456130	1226455281892000	1248432142435970	1270604160088130	1292971334848570	1315533666717370	1338291155694630	1361243801780420	1384391604974850	1407734565277980	1431272682689920	1455005957210750	1478934388840560	1503057977579430	1527376723427450	1551890626384720	1576599686451310	1601503903627320	1626603277912820	1651897809307920	1677387497812700	1703072343427240	1728952346151640	1755027505985970	1781297822930340	1807763296984810	1834423928149500	1861279716424470	1888330661809820	1915576764305630	1943018023912000	1970654440629010	1998486014456740	2026512745395290	2054734633444750	2083151678605190	2111763880876720	2140571240259410	2169573756753350	2198771430358630	2228164261075340	2257752248903570	2287535393843400	2317513695894920	2347687155058220	2378055771333390	2408619544720500	2439378475219670	2470332562830950
3.98659e-06	1202599494209190	1224343695801760	1246282718508830	1268416562330430	1290745227266580	1313268713317320	1335987020482670	1358900148762660	1382008098157320	1405310868666690	1428808460290780	1452500873029640	1476388106883280	1500470161851740	1524747037935050	1549218735133230	1573885253446320	1598746592874350	1623802753417340	1649053735075320	1674499537848330	1700140161736380	1725975606739520	1752005872857770	1778230960091160	1804650868439710	1831265597903470	1858075148482450	1885079520176690	1912278712986210	1939672726911050	1967261561951230	1995045218106780	2023023695377740	2051196993764130	2079565113265980	2108128053883320	2136885815616180	2165838398464580	2194985802428570	2224328027508160	2253865073703390	2283596941014280	2313523629440870	2343645138983190	2373961469641250	2404472621415100	2435178594304760	2466079388310260
3.98711e-06	1201710808052220	1223438941207130	1245361751512000	1267479238966830	1289791403571620	1312298245326400	1334999764231170	1357895960285930	1380986833490700	1404272383845490	1427752611350300	1451427516005140	1475297097810020	1499361356764960	1523620292869950	1548073906125020	1572722196530160	1597565164085390	1622602808790710	1647835130646140	1673262129651680	1698883805807350	1724700159113140	1750711189569080	1776916897175160	1803317281931410	1829912343837810	1856702082894400	1883686499101170	1910865592458140	1938239362965300	1965807810622680	1993570935430280	2021528737388110	2049681216496180	2078028372754490	2106570206163060	2135306716721900	2164237904431010	2193363769290400	2222684311300090	2252199530460070	2281909426770370	2311814000230990	2341913250841930	2372207178603210	2402695783514830	2433379065576810	2464257024789150
3.98911e-06	1199904312771260	1221599782568810	1243489636866760	1265573875665120	1287852498963870	1310325506763000	1332992899062520	1355854675862410	1378910837162670	1402161382963280	1425606313264250	1449245628065560	1473079327367210	1497107411169190	1521329879471500	1545746732274120	1570357969577050	1595163591380280	1620163597683810	1645357988487630	1670746763791730	1696329923596110	1722107467900750	1748079396705650	1774245710010810	1800606407816210	1827161490121850	1853910956927730	1880854808233830	1907993044040150	1935325664346680	1962852669153410	1990574058460340	2018489832267460	2046599990574770	2074904533382250	2103403460689900	2132096772497710	2160984468805680	2190066549613790	2219343014922050	2248813864730440	2278479099038960	2308338717847590	2338392721156340	2368641108965200	2399083881274150	2429721038083190	2460552579392320
3.99167e-06	1199041339142430	1220721205514110	1242595316584460	1264663672353470	1286926272821140	1309383117987470	1332034207852440	1354879542416050	1377919121678280	1401152945639150	1424581014298630	1448203327656720	1472019885713410	1496030688468700	1520235735922580	1544635028075040	1569228564926080	1594016346475680	1618998372723850	1644174643670570	1669545159315830	1695109919659640	1720868924701980	1746822174442850	1772969668882230	1799311408020130	1825847391856530	1852577620391430	1879502093624830	1906620811556700	1933933774187060	1961440981515880	1989142433543170	2017038130268920	2045128071693110	2073412257815750	2101890688636820	2130563364156320	2159430284374240	2188491449290580	2217746858905320	2247196513218460	2276840412230000	2306678555939930	2336710944348230	2366937577454910	2397358455259950	2427973577763350	2458782944965100
3.99189e-06	1197065660440720	1218709804811820	1240547873815880	1262579867452910	1284805785722940	1307225628626020	1329839396162160	1352647088331400	1375648705133760	1398844246569270	1422233712637970	1445817103339870	1469594418675010	1493565658643430	1517730823245130	1542089912480170	1566642926348560	1591389864850330	1616330727985510	1641465515754140	1666794228156230	1692316865191830	1718033426860950	1743943913163630	1770048324099900	1796346659669770	1822838919873300	1849525104710490	1876405214181390	1903479248286010	1930747207024400	1958209090396570	1985864898402560	2013714631042390	2041758288316100	2069995870223710	2098427376765250	2127052807940750	2155872163750250	2184885444193760	2214092649271320	2243493778982950	2273088833328700	2302877812308570	2332860715922610	2363037544170840	2393408297053290	2423972974569990	2454731576720960
3.9921e-06	1196398076031850	1218030149581080	1239856039620220	1261875746149260	1284089269168180	1306496608676970	1329097764675630	1351892737164130	1374881526142470	1398064131610630	1421440553568610	1445010792016390	1468774846953950	1492732718381290	1516884406298390	1541229910705250	1565769231601840	1590502368988170	1615429322864200	1640550093229950	1665864680085380	1691373083430490	1717075303265280	1742971339589710	1769061192403790	1795344861707510	1821822347500840	1848493649783780	1875358768556310	1902417703818430	1929670455570120	1957117023811370	1984757408542160	2012591609762490	2040619627472350	2068841461671710	2097257112360580	2125866579538930	2154669863206750	2183666963364040	2212857880010780	2242242613146960	2271821162772570	2301593528887590	2331559711492010	2361719710585820	2392073526169010	2422621158241570	2453362606803490
3.99466e-06	1194362176067110	1215957439048470	1237746188690380	1259728424992950	1281904147956260	1304273357580410	1326836053865490	1349592236811580	1372541906418790	1395685062687190	1419021705616890	1442551835207970	1466275451460530	1490192554374650	1514303143950420	1538607220187950	1563104783087310	1587795832648610	1612680368871930	1637758391757360	1663029901304990	1688494897514920	1714153380387230	1740005349922030	1766050806119390	1792289748979410	1818722178502180	1845348094687800	1872167497536350	1899180387047920	1926386763222610	1953786626060500	1981379975561700	2009166811726280	2037147134554350	2065320944045980	2093688240201280	2122249023020340	2151003292503240	2179951048650070	2209092291460930	2238427020935920	2267955237075110	2297676939878600	2327592129346490	2357700805478860	2388002968275810	2418498617737420	2449187753863790
3.99733e-06	1193469585194800	1215048709240130	1236821175346330	1258786983513460	1280946133741630	1303298626030920	1325844460381440	1348583636793260	1371516155266480	1394642015801190	1417961218397480	1441473763055440	1465179649775170	1489078878556750	1513171449400280	1537457362305850	1561936617273540	1586609214303450	1611475153395680	1636534434550300	1661787057767420	1687233023047120	1712872330389490	1738704979794630	1764730971262630	1790950304793580	1817362980387560	1843968998044670	1870768357765010	1897761059548660	1924947103395710	1952326489306260	1979899217280390	2007665287318200	2035624699419780	2063777453585210	2092123549814600	2120662988108030	2149395768465590	2178321890887370	2207441355373470	2236754161923970	2266260310538970	2295959801218560	2325852633962830	2355938808771870	2386218325645770	2416691184584620	2447357385588510
3.99736e-06	1191660848412450	1213207268217320	1234946737079730	1256879254999690	1279004821977180	1301323438012210	1323835103104760	1346539817254830	1369437580462420	1392528392727520	1415812254050130	1439289164430230	1462959123867830	1486822132362920	1510878189915500	1535127296525550	1559569452193080	1584204656918080	1609032910700540	1634054213540460	1659268565437840	1684675966392660	1710276416404920	1736069915474630	1762056463601760	1788236060786320	1814608707028300	1841174402327700	1867933146684510	1894884940098730	1922029782570350	1949367674099360	1976898614685770	2004622604329560	2032539643030720	2060649730789270	2088952867605180	2117449053478460	2146138288409100	2175020572397090	2204095905442420	2233364287545110	2262825718705130	2292480198922480	2322327728197160	2352368306529160	2382601933918480	2413028610365120	2443648335869050
3.99739e-06	1191120089970790	1212656732053580	1234386335597920	1256308900603770	1278424427071070	1300732914999740	1323234364389730	1345928775240980	1368816147553440	1391896481327030	1415169776561710	1438636033257400	1462295251414050	1486147431031600	1510192572109990	1534430674649160	1558861738649040	1583485764109590	1608302751030730	1633312699412400	1658515609254560	1683911480557130	1709500313320060	1735282107543290	1761256863226750	1787424580370380	1813785258974130	1840338899037940	1867085500561740	1894025063545480	1921157587989090	1948483073892520	1976001521255690	2003712930078570	2031617300361070	2059714632103150	2088004925304740	2116488179965790	2145164396086230	2174033573665990	2203095712705030	2232350813203290	2261798875160690	2291439898577180	2321273883452710	2351300829787200	2381520737580610	2411933606832870	2442539437543910
4e-06	1189988889537270	1211505078401770	1233214045472970	1255115790750800	1277210314235200	1299497615926120	1321977695823500	1344650553927280	1367516190237400	1390574604753820	1413825797476460	1437269768405270	1460906517540190	1484736044881170	1508758350428150	1532973434181080	1557381296139880	1581981936304510	1606775354674910	1631761551251020	1656940526032780	1682312279020140	1707876810213040	1733634119611420	1759584207215220	1785727073024380	1812062717038850	1838591139258580	1865312339683490	1892226318313540	1919333075148670	1946632610188820	1974124923433930	2001810014883940	2029687884538800	2057758532398450	2086021958462830	2114478162731890	2143127145205560	2171968905883800	2201003444766530	2230230761853710	2259650857145270	2289263730641170	2319069382341330	2349067812245710	2379259020354240	2409643006666870	2440219771183550
4e-06	1189243192592430	1210745898866370	1232441262534790	1254329283597710	1276409962055140	1298683297907100	1321149291153620	1343807941794720	1366659249830410	1389703215260720	1412939838085670	1436369118305280	1459991055919570	1483805650928560	1507812903332270	1532012813130720	1556405380323940	1580990604911930	1605768486894740	1630739026272360	1655902223044840	1681258077212180	1706806588774400	1732547757731540	1758481584083600	1784608067830610	1810927208972590	1837439007509560	1864143463441540	1891040576768560	1918130347490630	1945412775607770	1972887861120000	2000555604027350	2028416004329830	2056469062027480	2084714777120290	2113153149608310	2141784179491540	2170607866770010	2199624211443740	2228833213512760	2258234872977070	2287829189836700	2317616164091680	2347595795742020	2377768084787740	2408133031228870	2438690635065430
[truncated: 952 more columns]
