# Supplementary material for: Open-channel microfluidics via resonant wireless power transfer
Source: Nat Commun. 2022 Apr 6;13:1869. doi: 10.1038/s41467-022-29405-2 (PMC8987052; doi:10.1038/s41467-022-29405-2)
Supplement: Supplementary file 9 — Source Data [file 41467_2022_29405_MOESM9_ESM.zip › Source Data/FigS8_GateRadius_TheoryCurves.xlsx]

## Sheet: PBS Gate Radius
Voltage (RMS)	GR (nm): d = 10 nm	GR (nm): d = 20 nm	GR (nm): d = 50 nm
0.5	20.6262	86.2874	390.731
0.5045	20.9295	87.5387	393.601
0.509	21.2317	88.7694	396.451
0.5135	21.5327	89.9798	399.279
0.518	21.8326	91.1701	402.087
0.5225	22.1313	92.3407	404.875
0.527	22.4288	93.4919	407.642
0.5315	22.7253	94.624	410.388
0.536	23.0206	95.7373	413.115
0.5405	23.3148	96.8323	415.821
0.545	23.6079	97.9091	418.507
0.5495	23.8999	98.9682	421.173
0.554	24.1908	100.01	423.82
0.5585	24.4807	101.034	426.447
0.563	24.7694	102.042	429.054
0.5675	25.0572	103.033	431.642
0.572	25.3438	104.008	434.21
0.5765	25.6295	104.967	436.76
0.581	25.9141	105.91	439.29
0.5855	26.1976	106.839	441.801
0.59	26.4802	107.752	444.293
0.5945	26.7618	108.651	446.766
0.599	27.0423	109.535	449.221
0.6035	27.3219	110.406	451.657
0.608	27.6005	111.263	454.074
0.6125	27.8781	112.107	456.474
0.617	28.1548	112.937	458.855
0.6215	28.4305	113.756	461.217
0.626	28.7052	114.561	463.562
0.6305	28.9791	115.355	465.889
0.635	29.252	116.137	468.198
0.6395	29.524	116.908	470.49
0.644	29.795	117.667	472.763
0.6485	30.0652	118.416	475.02
0.653	30.3345	119.155	477.259
0.6575	30.6029	119.883	479.48
0.662	30.8704	120.602	481.685
0.6665	31.1371	121.311	483.872
0.671	31.4029	122.011	486.043
0.6755	31.6679	122.703	488.197
0.68	31.932	123.385	490.334
0.6845	32.1953	124.06	492.454
0.689	32.4577	124.727	494.558
0.6935	32.7194	125.386	496.646
0.698	32.9803	126.038	498.717
0.7025	33.2403	126.684	500.773
0.707	33.4996	127.322	502.812
0.7115	33.7581	127.955	504.835
0.716	34.0158	128.582	506.842
0.7205	34.2728	129.203	508.834
0.725	34.529	129.818	510.81
0.7295	34.7845	130.429	512.771
0.734	35.0393	131.035	514.716
0.7385	35.2933	131.637	516.646
0.743	35.5466	132.235	518.561
0.7475	35.7992	132.829	520.461
0.752	36.0511	133.42	522.346
0.7565	36.3023	134.008	524.216
0.761	36.5529	134.593	526.071
0.7655	36.8027	135.176	527.912
0.77	37.052	135.757	529.738
0.7745	37.3005	136.336	531.55
0.779	37.5484	136.913	533.347
0.7835	37.7957	137.49	535.131
0.788	38.0423	138.065	536.9
0.7925	38.2884	138.641	538.655
0.797	38.5338	139.216	540.397
0.8015	38.7786	139.791	542.125
0.806	39.0228	140.367	543.839
0.8105	39.2665	140.944	545.54
0.815	39.5096	141.521	547.227
0.8195	39.7521	142.101	548.901
0.824	39.994	142.682	550.562
0.8285	40.2354	143.265	552.21
0.833	40.4763	143.851	553.845
0.8375	40.7166	144.439	555.467
0.842	40.9564	145.031	557.076
0.8465	41.1957	145.626	558.673
0.851	41.4345	146.224	560.257
0.8555	41.6728	146.827	561.829
0.86	41.9106	147.434	563.389
0.8645	42.148	148.046	564.936
0.869	42.3848	148.662	566.471
0.8735	42.6212	149.284	567.995
0.878	42.8572	149.911	569.506
0.8825	43.0927	150.543	571.006
0.887	43.3278	151.179	572.494
0.8915	43.5625	151.819	573.971
0.896	43.7967	152.463	575.436
0.9005	44.0306	153.109	576.89
0.905	44.264	153.759	578.333
0.9095	44.4971	154.412	579.764
0.914	44.7297	155.067	581.185
0.9185	44.962	155.724	582.595
0.923	45.194	156.383	583.994
0.9275	45.4255	157.043	585.383
0.932	45.6568	157.704	586.761
0.9365	45.8877	158.365	588.128
0.941	46.1183	159.027	589.486
0.9455	46.3485	159.689	590.833
0.95	46.5785	160.351	592.17
0.9545	46.8081	161.012	593.497
0.959	47.0375	161.672	594.814
0.9635	47.2665	162.331	596.122
0.968	47.4952	162.988	597.421
0.9725	47.7237	163.643	598.71
0.977	47.9518	164.296	599.991
0.9815	48.1796	164.946	601.262
0.986	48.4071	165.594	602.526
0.9905	48.6343	166.238	603.781
0.995	48.8611	166.878	605.028
0.9995	49.0877	167.514	606.267
1.004	49.3139	168.146	607.499
1.0085	49.5398	168.773	608.723
1.013	49.7654	169.396	609.94
1.0175	49.9907	170.015	611.15
1.022	50.2156	170.628	612.353
1.0265	50.4403	171.238	613.55
1.031	50.6646	171.843	614.741
1.0355	50.8885	172.444	615.925
1.04	51.1122	173.041	617.104
1.0445	51.3355	173.633	618.276
1.049	51.5585	174.222	619.444
1.0535	51.7811	174.806	620.606
1.058	52.0034	175.386	621.763
1.0625	52.2254	175.963	622.915
1.067	52.447	176.536	624.062
1.0715	52.6683	177.105	625.206
1.076	52.8892	177.67	626.345
1.0805	53.1098	178.231	627.48
1.085	53.3301	178.789	628.611
1.0895	53.55	179.344	629.738
1.094	53.7695	179.895	630.863
1.0985	53.9888	180.442	631.984
1.103	54.2076	180.987	633.102
1.1075	54.4261	181.527	634.218
1.112	54.6443	182.065	635.331
1.1165	54.8621	182.6	636.442
1.121	55.0795	183.131	637.551
1.1255	55.2966	183.66	638.658
1.13	55.5133	184.185	639.764
1.1345	55.7297	184.708	640.868
1.139	55.9457	185.227	641.971
1.1435	56.1613	185.744	643.072
1.148	56.3766	186.259	644.174
1.1525	56.5914	186.77	645.274
1.157	56.806	187.279	646.374
1.1615	57.0201	187.785	647.475
1.166	57.2339	188.289	648.575
1.1705	57.4473	188.791	649.675
1.175	57.6603	189.29	650.776
1.1795	57.873	189.787	651.878
1.184	58.0853	190.281	652.981
1.1885	58.2972	190.774	654.085
1.193	58.5087	191.264	655.19
1.1975	58.7198	191.752	656.297
1.202	58.9306	192.239	657.406
1.2065	59.1409	192.723	658.516
1.211	59.3509	193.206	659.629
1.2155	59.5605	193.687	660.744
1.22	59.7697	194.167	661.862
1.2245	59.9785	194.645	662.981
1.229	60.1869	195.122	664.103
1.2335	60.3949	195.597	665.227
1.238	60.6026	196.072	666.352
1.2425	60.8099	196.545	667.48
1.247	61.0168	197.017	668.61
1.2515	61.2233	197.489	669.743
1.256	61.4295	197.96	670.877
1.2605	61.6353	198.43	672.013
1.265	61.8407	198.9	673.151
1.2695	62.0458	199.369	674.291
1.274	62.2504	199.838	675.433
1.2785	62.4548	200.307	676.577
1.283	62.6587	200.776	677.723
1.2875	62.8623	201.244	678.871
1.292	63.0656	201.713	680.021
1.2965	63.2684	202.182	681.172
1.301	63.471	202.651	682.326
1.3055	63.6731	203.121	683.481
1.31	63.875	203.591	684.638
1.3145	64.0764	204.061	685.797
1.319	64.2776	204.532	686.957
1.3235	64.4783	205.005	688.12
1.328	64.6788	205.478	689.283
1.3325	64.8789	205.951	690.449
1.337	65.0786	206.427	691.616
1.3415	65.278	206.903	692.785
1.346	65.4771	207.38	693.956
1.3505	65.6759	207.859	695.128
1.355	65.8743	208.34	696.302
1.3595	66.0724	208.822	697.478
1.364	66.2701	209.305	698.655
1.3685	66.4675	209.791	699.833
1.373	66.6646	210.278	701.013
1.3775	66.8614	210.768	702.194
1.382	67.0578	211.259	703.377
1.3865	67.254	211.753	704.562
1.391	67.4498	212.249	705.748
1.3955	67.6453	212.748	706.935
1.4	67.8405	213.249	708.124
1.4045	68.0353	213.752	709.314
1.409	68.2299	214.258	710.505
1.4135	68.4241	214.768	711.698
1.418	68.6181	215.28	712.892
1.4225	68.8117	215.795	714.087
1.427	69.005	216.313	715.284
1.4315	69.198	216.834	716.481
1.436	69.3908	217.359	717.681
1.4405	69.5832	217.887	718.881
1.445	69.7753	218.418	720.082
1.4495	69.9671	218.952	721.285
1.454	70.1587	219.489	722.489
1.4585	70.3499	220.029	723.694
1.463	70.5409	220.571	724.9
1.4675	70.7316	221.117	726.107
1.472	70.9219	221.664	727.315
1.4765	71.112	222.215	728.524
1.481	71.3019	222.768	729.734
1.4855	71.4914	223.323	730.946
1.49	71.6807	223.88	732.158
1.4945	71.8696	224.439	733.371
1.499	72.0583	225.001	734.585
1.5035	72.2468	225.564	735.8
1.508	72.4349	226.129	737.016
1.5125	72.6228	226.696	738.233
1.517	72.8105	227.264	739.451
1.5215	72.9978	227.835	740.67
1.526	73.185	228.406	741.889
1.5305	73.3718	228.979	743.11
1.535	73.5584	229.553	744.331
1.5395	73.7448	230.129	745.552
1.544	73.931	230.705	746.775
1.5485	74.1169	231.283	747.998
1.553	74.3026	231.861	749.222
1.5575	74.4881	232.44	750.447
1.562	74.6734	233.02	751.672
1.5665	74.8585	233.601	752.898
1.571	75.0434	234.182	754.125
1.5755	75.2281	234.763	755.352
1.58	75.4126	235.345	756.58
1.5845	75.5969	235.928	757.809
1.589	75.7811	236.51	759.037
1.5935	75.9651	237.092	760.267
1.598	76.1489	237.675	761.497
1.6025	76.3326	238.257	762.727
1.607	76.5161	238.839	763.958
1.6115	76.6994	239.421	765.19
1.616	76.8826	240.002	766.422
1.6205	77.0657	240.583	767.654
1.625	77.2486	241.163	768.886
1.6295	77.4315	241.743	770.119
1.634	77.6141	242.322	771.353
1.6385	77.7967	242.9	772.586
1.643	77.9792	243.477	773.82
1.6475	78.1616	244.053	775.055
1.652	78.3438	244.628	776.289
1.6565	78.526	245.202	777.523
1.661	78.7081	245.774	778.758
1.6655	78.8901	246.345	779.993
1.67	79.072	246.914	781.227
1.6745	79.2539	247.482	782.462
1.679	79.4357	248.049	783.696
1.6835	79.6174	248.613	784.93
1.688	79.7991	249.175	786.164
1.6925	79.9807	249.736	787.398
1.697	80.1623	250.295	788.631
1.7015	80.3438	250.851	789.864
1.706	80.5253	251.405	791.096
1.7105	80.7068	251.957	792.327
1.715	80.8883	252.507	793.558
1.7195	81.0697	253.054	794.789
1.724	81.2512	253.6	796.019
1.7285	81.4326	254.143	797.247
1.733	81.614	254.685	798.475
1.7375	81.7955	255.225	799.703
1.742	81.9769	255.762	800.929
1.7465	82.1584	256.298	802.154
1.751	82.3399	256.833	803.378
1.7555	82.5214	257.365	804.601
1.76	82.7029	257.896	805.823
1.7645	82.8845	258.425	807.043
1.769	83.0661	258.952	808.262
1.7735	83.2478	259.478	809.48
1.778	83.4296	260.002	810.697
1.7825	83.6114	260.525	811.912
1.787	83.7932	261.046	813.125
1.7915	83.9752	261.566	814.337
1.796	84.1572	262.085	815.547
1.8005	84.3393	262.602	816.756
1.805	84.5215	263.118	817.963
1.8095	84.7037	263.633	819.168
1.814	84.8861	264.147	820.371
1.8185	85.0686	264.659	821.572
1.823	85.2512	265.171	822.771
1.8275	85.4339	265.681	823.968
1.832	85.6167	266.191	825.163
1.8365	85.7997	266.699	826.356
1.841	85.9828	267.207	827.546
1.8455	86.166	267.713	828.735
1.85	86.3494	268.219	829.921
1.8545	86.5329	268.724	831.104
1.859	86.7166	269.229	832.286
1.8635	86.9004	269.733	833.464
1.868	87.0844	270.236	834.64
1.8725	87.2686	270.738	835.814
1.877	87.453	271.24	836.985
1.8815	87.6375	271.742	838.153
1.886	87.8222	272.243	839.318
1.8905	88.0071	272.743	840.48
1.895	88.1923	273.243	841.64
1.8995	88.3776	273.743	842.796
1.904	88.5631	274.243	843.95
1.9085	88.7488	274.742	845.1
1.913	88.9348	275.242	846.248
1.9175	89.121	275.741	847.392
1.922	89.3074	276.24	848.533
1.9265	89.494	276.739	849.67
1.931	89.6809	277.237	850.804
1.9355	89.868	277.736	851.935
1.94	90.0553	278.235	853.062
1.9445	90.2428	278.735	854.186
1.949	90.4305	279.234	855.306
1.9535	90.6184	279.734	856.423
1.958	90.8066	280.233	857.535
1.9625	90.9949	280.733	858.644
1.967	91.1835	281.234	859.749
1.9715	91.3722	281.735	860.851
1.976	91.5612	282.236	861.948
1.9805	91.7503	282.738	863.041
1.985	91.9397	283.24	864.131
1.9895	92.1292	283.743	865.216
1.994	92.319	284.247	866.297
1.9985	92.5089	284.751	867.374
2.003	92.699	285.256	868.446
2.0075	92.8893	285.761	869.514
2.012	93.0798	286.267	870.578
2.0165	93.2705	286.774	871.637
2.021	93.4613	287.281	872.692
2.0255	93.6524	287.789	873.742
2.03	93.8436	288.297	874.788
2.0345	94.035	288.806	875.829
2.039	94.2265	289.315	876.865
2.0435	94.4183	289.825	877.896
2.048	94.6102	290.336	878.923
2.0525	94.8022	290.847	879.944
2.057	94.9945	291.358	880.961
2.0615	95.1869	291.87	881.972
2.066	95.3794	292.382	882.979
2.0705	95.5722	292.895	883.98
2.075	95.765	293.408	884.977
2.0795	95.9581	293.921	885.969
2.084	96.1513	294.435	886.956
2.0885	96.3446	294.949	887.939
2.093	96.5381	295.464	888.916
2.0975	96.7317	295.978	889.889
2.102	96.9255	296.493	890.858
2.1065	97.1195	297.009	891.821
2.111	97.3135	297.524	892.781
2.1155	97.5078	298.04	893.736
2.12	97.7021	298.556	894.686
2.1245	97.8966	299.073	895.632
2.129	98.0912	299.589	896.574
2.1335	98.286	300.106	897.511
2.138	98.4809	300.623	898.445
2.1425	98.6759	301.14	899.374
2.147	98.871	301.657	900.299
2.1515	99.0663	302.175	901.22
2.156	99.2617	302.692	902.137
2.1605	99.4572	303.21	903.049
2.165	99.6528	303.727	903.958
2.1695	99.8486	304.245	904.863
2.174	100.044	304.763	905.765
2.1785	100.24	305.281	906.662
2.183	100.437	305.799	907.556
2.1875	100.633	306.317	908.445
2.192	100.829	306.834	909.332
2.1965	101.025	307.352	910.214
2.201	101.222	307.87	911.094
2.2055	101.419	308.388	911.969
2.21	101.615	308.905	912.841
2.2145	101.812	309.423	913.71
2.219	102.009	309.94	914.575
2.2235	102.206	310.457	915.437
2.228	102.403	310.975	916.296
2.2325	102.6	311.492	917.152
2.237	102.798	312.009	918.004
2.2415	102.995	312.525	918.853
2.246	103.192	313.042	919.699
2.2505	103.39	313.558	920.542
2.255	103.587	314.074	921.382
2.2595	103.785	314.59	922.22
2.264	103.983	315.105	923.054
2.2685	104.181	315.62	923.885
2.273	104.379	316.135	924.714
2.2775	104.577	316.65	925.54
2.282	104.775	317.164	926.363
2.2865	104.973	317.678	927.183
2.291	105.171	318.192	928.001
2.2955	105.369	318.705	928.816
2.3	105.567	319.218	929.629
2.3045	105.766	319.73	930.44
2.309	105.964	320.242	931.248
2.3135	106.163	320.754	932.053
2.318	106.361	321.265	932.856
2.3225	106.56	321.776	933.657
2.327	106.758	322.286	934.456
2.3315	106.957	322.796	935.252
2.336	107.156	323.305	936.047
2.3405	107.354	323.813	936.839
2.345	107.553	324.321	937.629
2.3495	107.752	324.829	938.418
2.354	107.951	325.336	939.204
2.3585	108.15	325.842	939.988
2.363	108.349	326.348	940.771
2.3675	108.548	326.853	941.552
2.372	108.747	327.358	942.331
2.3765	108.945	327.862	943.108
2.381	109.144	328.365	943.884
2.3855	109.343	328.867	944.658
2.39	109.542	329.369	945.43
2.3945	109.741	329.87	946.201
2.399	109.94	330.37	946.971
2.4035	110.139	330.87	947.739
2.408	110.338	331.369	948.505
2.4125	110.536	331.867	949.271
2.417	110.735	332.364	950.035
2.4215	110.934	332.86	950.798
2.426	111.132	333.356	951.559
2.4305	111.331	333.851	952.32
2.435	111.529	334.345	953.079
2.4395	111.727	334.838	953.838
2.444	111.925	335.331	954.595
2.4485	112.123	335.823	955.351
2.453	112.321	336.314	956.107
2.4575	112.519	336.804	956.862
2.462	112.717	337.294	957.616
2.4665	112.914	337.782	958.369
2.471	113.112	338.27	959.121
2.4755	113.309	338.757	959.873
2.48	113.506	339.244	960.624
2.4845	113.703	339.729	961.375
2.489	113.9	340.214	962.125
2.4935	114.097	340.698	962.874
2.498	114.293	341.181	963.623
2.5025	114.489	341.664	964.372
2.507	114.685	342.146	965.12
2.5115	114.881	342.627	965.869
2.516	115.077	343.107	966.617
2.5205	115.272	343.586	967.364
2.525	115.468	344.065	968.112
2.5295	115.663	344.543	968.859
2.534	115.857	345.02	969.607
2.5385	116.052	345.496	970.354
2.543	116.246	345.972	971.102
2.5475	116.44	346.447	971.849
2.552	116.634	346.921	972.597
2.5565	116.827	347.394	973.345
2.561	117.02	347.867	974.093
2.5655	117.213	348.339	974.842
2.57	117.406	348.81	975.59
2.5745	117.598	349.28	976.34
2.579	117.79	349.75	977.089
2.5835	117.982	350.218	977.839
2.588	118.173	350.686	978.59
2.5925	118.364	351.153	979.341
2.597	118.555	351.62	980.093
2.6015	118.745	352.086	980.845
2.606	118.935	352.551	981.599
2.6105	119.125	353.015	982.352
2.615	119.315	353.478	983.107
2.6195	119.503	353.941	983.863
2.624	119.692	354.403	984.619
2.6285	119.88	354.864	985.377
2.633	120.068	355.324	986.135
2.6375	120.256	355.784	986.895
2.642	120.443	356.243	987.655
2.6465	120.629	356.701	988.417
2.651	120.815	357.159	989.18
2.6555	121.001	357.615	989.944
2.66	121.187	358.071	990.71
2.6645	121.371	358.526	991.476
2.669	121.556	358.981	992.245
2.6735	121.74	359.434	993.014
2.678	121.924	359.887	993.785
2.6825	122.107	360.339	994.558
2.687	122.289	360.791	995.332
2.6915	122.472	361.241	996.108
2.696	122.653	361.691	996.885
2.7005	122.834	362.141	997.664
2.705	123.015	362.589	998.445
2.7095	123.195	363.037	999.228
2.714	123.375	363.484	1000.01
2.7185	123.554	363.93	1000.8
2.723	123.733	364.375	1001.59
2.7275	123.911	364.82	1002.38
2.732	124.089	365.264	1003.17
2.7365	124.266	365.707	1003.96
2.741	124.442	366.15	1004.76
2.7455	124.618	366.591	1005.56
2.75	124.794	367.032	1006.36
2.7545	124.968	367.473	1007.16
2.759	125.143	367.912	1007.96
2.7635	125.316	368.351	1008.77
2.768	125.489	368.789	1009.58
2.7725	125.662	369.226	1010.38
2.777	125.834	369.663	1011.2
2.7815	126.005	370.099	1012.01
2.786	126.176	370.534	1012.82
2.7905	126.346	370.968	1013.64
2.795	126.515	371.402	1014.45
2.7995	126.684	371.834	1015.27
2.804	126.852	372.267	1016.09
2.8085	127.019	372.698	1016.91
2.813	127.186	373.129	1017.73
2.8175	127.352	373.559	1018.56
2.822	127.518	373.988	1019.38
2.8265	127.683	374.416	1020.21
2.831	127.847	374.844	1021.04
2.8355	128.011	375.271	1021.87
2.84	128.174	375.697	1022.7
2.8445	128.337	376.123	1023.53
2.849	128.499	376.548	1024.36
2.8535	128.66	376.972	1025.2
2.858	128.821	377.395	1026.03
2.8625	128.982	377.818	1026.87
2.867	129.141	378.24	1027.71
2.8715	129.301	378.661	1028.54
2.876	129.459	379.082	1029.38
2.8805	129.618	379.501	1030.22
2.885	129.775	379.92	1031.06
2.8895	129.932	380.339	1031.91
2.894	130.089	380.756	1032.75
2.8985	130.245	381.173	1033.59
2.903	130.401	381.589	1034.44
2.9075	130.556	382.005	1035.28
2.912	130.711	382.419	1036.13
2.9165	130.865	382.833	1036.98
2.921	131.019	383.247	1037.82
2.9255	131.172	383.659	1038.67
2.93	131.325	384.071	1039.52
2.9345	131.478	384.482	1040.37
2.939	131.63	384.893	1041.22
2.9435	131.781	385.302	1042.07
2.948	131.932	385.711	1042.92
2.9525	132.083	386.119	1043.78
2.957	132.234	386.527	1044.63
2.9615	132.383	386.934	1045.48
2.966	132.533	387.34	1046.33
2.9705	132.682	387.746	1047.19
2.975	132.831	388.15	1048.04
2.9795	132.979	388.555	1048.89
2.984	133.128	388.958	1049.75
2.9885	133.275	389.361	1050.6
2.993	133.423	389.763	1051.46
2.9975	133.57	390.164	1052.31
3.002	133.716	390.565	1053.17
3.0065	133.863	390.965	1054.02
3.011	134.009	391.365	1054.88
3.0155	134.155	391.764	1055.73
3.02	134.3	392.162	1056.59
3.0245	134.445	392.559	1057.44
3.029	134.59	392.956	1058.3
3.0335	134.734	393.353	1059.15
3.038	134.879	393.748	1060.01
3.0425	135.023	394.143	1060.86
3.047	135.167	394.538	1061.72
3.0515	135.31	394.931	1062.57
3.056	135.453	395.324	1063.43
3.0605	135.596	395.717	1064.28
3.065	135.739	396.109	1065.14
3.0695	135.882	396.5	1065.99
3.074	136.024	396.891	1066.84
3.0785	136.166	397.281	1067.7
3.083	136.308	397.67	1068.55
3.0875	136.449	398.059	1069.4
3.092	136.591	398.447	1070.25
3.0965	136.732	398.835	1071.1
3.101	136.873	399.222	1071.96
3.1055	137.014	399.609	1072.81
3.11	137.155	399.995	1073.66
3.1145	137.296	400.38	1074.5
3.119	137.436	400.765	1075.35
3.1235	137.577	401.149	1076.2
3.128	137.717	401.533	1077.05
3.1325	137.857	401.916	1077.89
3.137	137.997	402.298	1078.74
3.1415	138.137	402.68	1079.58
3.146	138.276	403.062	1080.43
3.1505	138.416	403.443	1081.27
3.155	138.556	403.823	1082.11
3.1595	138.695	404.203	1082.95
3.164	138.834	404.582	1083.79
3.1685	138.974	404.961	1084.63
3.173	139.113	405.339	1085.47
3.1775	139.252	405.717	1086.31
3.182	139.391	406.094	1087.15
3.1865	139.53	406.471	1087.98
3.191	139.669	406.847	1088.82
3.1955	139.808	407.223	1089.65
3.2	139.947	407.598	1090.48
3.2045	140.086	407.972	1091.31
3.209	140.225	408.346	1092.14
3.2135	140.364	408.72	1092.97
3.218	140.503	409.093	1093.8
3.2225	140.642	409.466	1094.62
3.227	140.781	409.838	1095.45
3.2315	140.92	410.21	1096.27
3.236	141.059	410.581	1097.09
3.2405	141.198	410.951	1097.91
3.245	141.337	411.322	1098.73
3.2495	141.477	411.691	1099.54
3.254	141.616	412.061	1100.36
3.2585	141.755	412.43	1101.17
3.263	141.895	412.798	1101.99
3.2675	142.034	413.166	1102.8
3.272	142.174	413.533	1103.6
3.2765	142.313	413.9	1104.41
3.281	142.453	414.267	1105.22
3.2855	142.593	414.633	1106.02
3.29	142.733	414.999	1106.82
3.2945	142.873	415.364	1107.63
3.299	143.013	415.729	1108.43
3.3035	143.154	416.093	1109.22
3.308	143.294	416.457	1110.02
3.3125	143.435	416.821	1110.81
3.317	143.576	417.184	1111.61
3.3215	143.717	417.547	1112.4
3.326	143.858	417.909	1113.19
3.3305	144	418.271	1113.98
3.335	144.141	418.632	1114.77
3.3395	144.283	418.993	1115.55
3.344	144.425	419.354	1116.34
3.3485	144.567	419.714	1117.12
3.353	144.71	420.074	1117.91
3.3575	144.852	420.434	1118.69
3.362	144.995	420.793	1119.47
3.3665	145.138	421.152	1120.24
3.371	145.281	421.51	1121.02
3.3755	145.425	421.868	1121.8
3.38	145.569	422.226	1122.57
3.3845	145.713	422.583	1123.35
3.389	145.857	422.94	1124.12
3.3935	146.002	423.297	1124.89
3.398	146.147	423.653	1125.66
3.4025	146.292	424.009	1126.43
3.407	146.438	424.365	1127.19
3.4115	146.584	424.72	1127.96
3.416	146.73	425.075	1128.72
3.4205	146.876	425.429	1129.49
3.425	147.023	425.783	1130.25
3.4295	147.17	426.137	1131.01
3.434	147.318	426.491	1131.77
3.4385	147.466	426.844	1132.53
3.443	147.614	427.197	1133.29
3.4475	147.763	427.549	1134.05
3.452	147.912	427.902	1134.8
3.4565	148.061	428.254	1135.56
3.461	148.211	428.605	1136.31
3.4655	148.361	428.957	1137.07
3.47	148.511	429.308	1137.82
3.4745	148.662	429.658	1138.57
3.479	148.814	430.009	1139.32
3.4835	148.966	430.359	1140.07
3.488	149.118	430.709	1140.82
3.4925	149.27	431.059	1141.56
3.497	149.423	431.408	1142.31
3.5015	149.577	431.757	1143.06
3.506	149.73	432.106	1143.8
3.5105	149.884	432.454	1144.55
3.515	150.039	432.803	1145.29
3.5195	150.194	433.151	1146.03
3.524	150.349	433.499	1146.77
3.5285	150.505	433.846	1147.51
3.533	150.661	434.193	1148.25
3.5375	150.817	434.54	1148.99
3.542	150.974	434.887	1149.73
3.5465	151.131	435.234	1150.47
3.551	151.288	435.58	1151.21
3.5555	151.446	435.926	1151.94
3.56	151.604	436.272	1152.68
3.5645	151.762	436.617	1153.41
3.569	151.921	436.963	1154.15
3.5735	152.08	437.308	1154.88
3.578	152.239	437.653	1155.61
3.5825	152.399	437.998	1156.35
3.587	152.559	438.342	1157.08
3.5915	152.719	438.687	1157.81
3.596	152.88	439.031	1158.54
3.6005	153.041	439.375	1159.27
3.605	153.202	439.719	1160
3.6095	153.363	440.062	1160.73
3.614	153.525	440.406	1161.46
3.6185	153.687	440.749	1162.19
3.623	153.849	441.092	1162.91
3.6275	154.012	441.435	1163.64
3.632	154.174	441.777	1164.37
3.6365	154.338	442.12	1165.09
3.641	154.501	442.462	1165.82
3.6455	154.664	442.804	1166.54
3.65	154.828	443.146	1167.27
3.6545	154.992	443.488	1167.99
3.659	155.156	443.83	1168.72
3.6635	155.321	444.172	1169.44
3.668	155.486	444.513	1170.17
3.6725	155.65	444.854	1170.89
3.677	155.816	445.196	1171.61
3.6815	155.981	445.537	1172.33
3.686	156.146	445.878	1173.06
3.6905	156.312	446.218	1173.78
3.695	156.478	446.559	1174.5
3.6995	156.644	446.9	1175.22
3.704	156.811	447.24	1175.94
3.7085	156.977	447.58	1176.66
3.713	157.144	447.921	1177.39
3.7175	157.311	448.261	1178.11
3.722	157.478	448.601	1178.83
3.7265	157.645	448.941	1179.55
3.731	157.812	449.28	1180.27
3.7355	157.98	449.62	1180.99
3.74	158.148	449.96	1181.71
3.7445	158.315	450.299	1182.43
3.749	158.483	450.639	1183.15
3.7535	158.651	450.978	1183.87
3.758	158.82	451.318	1184.59
3.7625	158.988	451.657	1185.31
3.767	159.157	451.996	1186.03
3.7715	159.325	452.335	1186.75
3.776	159.494	452.674	1187.47
3.7805	159.663	453.013	1188.19
3.785	159.832	453.352	1188.91
3.7895	160.001	453.691	1189.63
3.794	160.17	454.03	1190.35
3.7985	160.339	454.369	1191.07
3.803	160.508	454.708	1191.79
3.8075	160.678	455.046	1192.51
3.812	160.847	455.385	1193.23
3.8165	161.017	455.724	1193.95
3.821	161.186	456.062	1194.67
3.8255	161.356	456.401	1195.39
3.83	161.526	456.74	1196.11
3.8345	161.696	457.078	1196.83
3.839	161.866	457.417	1197.55
3.8435	162.036	457.756	1198.27
3.848	162.206	458.094	1199
3.8525	162.376	458.433	1199.72
3.857	162.546	458.771	1200.44
3.8615	162.716	459.11	1201.16
3.866	162.886	459.449	1201.89
3.8705	163.056	459.787	1202.61
3.875	163.226	460.126	1203.33
3.8795	163.396	460.465	1204.06
3.884	163.566	460.803	1204.78
3.8885	163.736	461.142	1205.51
3.893	163.907	461.481	1206.23
3.8975	164.077	461.82	1206.96
3.902	164.247	462.159	1207.68
3.9065	164.417	462.498	1208.41
3.911	164.587	462.836	1209.13
3.9155	164.757	463.175	1209.86
3.92	164.927	463.515	1210.59
3.9245	165.097	463.854	1211.32
3.929	165.267	464.193	1212.05
3.9335	165.437	464.532	1212.78
3.938	165.607	464.871	1213.51
3.9425	165.777	465.211	1214.24
3.947	165.946	465.55	1214.97
3.9515	166.116	465.89	1215.7
3.956	166.286	466.229	1216.43
3.9605	166.455	466.569	1217.16
3.965	166.625	466.909	1217.9
3.9695	166.794	467.249	1218.63
3.974	166.964	467.589	1219.36
3.9785	167.133	467.929	1220.1
3.983	167.302	468.269	1220.84
3.9875	167.471	468.609	1221.57
3.992	167.64	468.949	1222.31
3.9965	167.809	469.29	1223.05
4.001	167.977	469.631	1223.79
4.0055	168.146	469.971	1224.53
4.01	168.315	470.312	1225.27
4.0145	168.483	470.653	1226.01
4.019	168.651	470.994	1226.75
4.0235	168.819	471.336	1227.49
4.028	168.987	471.677	1228.23
4.0325	169.155	472.018	1228.98
4.037	169.323	472.36	1229.72
4.0415	169.49	472.702	1230.47
4.046	169.658	473.044	1231.22
4.0505	169.825	473.386	1231.96
4.055	169.992	473.728	1232.71
4.0595	170.159	474.071	1233.46
4.064	170.325	474.413	1234.21
4.0685	170.492	474.756	1234.96
4.073	170.658	475.099	1235.72
4.0775	170.824	475.442	1236.47
4.082	170.99	475.786	1237.22
4.0865	171.156	476.129	1237.98
4.091	171.322	476.473	1238.74
4.0955	171.487	476.817	1239.49
4.1	171.652	477.161	1240.25
4.1045	171.817	477.505	1241.01
4.109	171.982	477.85	1241.77
4.1135	172.146	478.194	1242.53
4.118	172.311	478.539	1243.3
4.1225	172.475	478.884	1244.06
4.127	172.638	479.23	1244.83
4.1315	172.802	479.575	1245.59
4.136	172.965	479.921	1246.36
4.1405	173.128	480.267	1247.13
4.145	173.291	480.613	1247.9
4.1495	173.453	480.96	1248.67
4.154	173.616	481.306	1249.44
4.1585	173.778	481.653	1250.22
4.163	173.939	482	1250.99
4.1675	174.101	482.348	1251.77
4.172	174.262	482.695	1252.54
4.1765	174.423	483.043	1253.32
4.181	174.583	483.391	1254.1
4.1855	174.744	483.74	1254.88
4.19	174.904	484.089	1255.67
4.1945	175.063	484.438	1256.45
4.199	175.223	484.787	1257.24
4.2035	175.382	485.136	1258.02
4.208	175.54	485.486	1258.81
4.2125	175.699	485.836	1259.6
4.217	175.857	486.187	1260.39
4.2215	176.014	486.537	1261.19
4.226	176.172	486.888	1261.98
4.2305	176.329	487.239	1262.77
4.235	176.486	487.591	1263.57
4.2395	176.642	487.943	1264.37
4.244	176.798	488.295	1265.17
4.2485	176.954	488.647	1265.97
4.253	177.109	489	1266.77
4.2575	177.264	489.353	1267.58
4.262	177.418	489.707	1268.39
4.2665	177.572	490.06	1269.19
4.271	177.726	490.414	1270
4.2755	177.88	490.769	1270.81
4.28	178.032	491.123	1271.63
4.2845	178.185	491.479	1272.44
4.289	178.337	491.834	1273.26
4.2935	178.489	492.19	1274.07
4.298	178.64	492.546	1274.89
4.3025	178.791	492.902	1275.71
4.307	178.942	493.259	1276.54
4.3115	179.092	493.616	1277.36
4.316	179.242	493.974	1278.19
4.3205	179.391	494.332	1279.02
4.325	179.54	494.69	1279.85
4.3295	179.688	495.049	1280.68
4.334	179.836	495.408	1281.51
4.3385	179.983	495.767	1282.35
4.343	180.13	496.127	1283.18
4.3475	180.277	496.487	1284.02
4.352	180.423	496.847	1284.86
4.3565	180.569	497.208	1285.7
4.361	180.714	497.57	1286.55
4.3655	180.858	497.931	1287.4
4.37	181.003	498.294	1288.24
4.3745	181.146	498.656	1289.09
4.379	181.289	499.019	1289.95
4.3835	181.432	499.383	1290.8
4.388	181.574	499.746	1291.66
4.3925	181.716	500.111	1292.51
4.397	181.857	500.475	1293.38
4.4015	181.998	500.84	1294.24
4.406	182.138	501.206	1295.1
4.4105	182.278	501.572	1295.97
4.415	182.417	501.938	1296.84
4.4195	182.555	502.305	1297.71
4.424	182.693	502.672	1298.58
4.4285	182.831	503.04	1299.45
4.433	182.968	503.408	1300.33
4.4375	183.104	503.777	1301.21
4.442	183.24	504.146	1302.09
4.4465	183.375	504.516	1302.97
4.451	183.51	504.886	1303.86
4.4555	183.644	505.256	1304.75
4.46	183.778	505.627	1305.64
4.4645	183.91	505.999	1306.53
4.469	184.043	506.371	1307.42
4.4735	184.175	506.743	1308.32
4.478	184.306	507.116	1309.22
4.4825	184.437	507.489	1310.12
4.487	184.567	507.863	1311.02
4.4915	184.696	508.238	1311.93
4.496	184.825	508.613	1312.84
4.5005	184.953	508.988	1313.75
4.505	185.08	509.364	1314.66
4.5095	185.207	509.74	1315.58
4.514	185.334	510.117	1316.49
4.5185	185.459	510.495	1317.41
4.523	185.584	510.873	1318.34
4.5275	185.709	511.251	1319.26
4.532	185.833	511.63	1320.19
4.5365	185.956	512.01	1321.12
4.541	186.078	512.39	1322.05
4.5455	186.2	512.771	1322.99
4.55	186.321	513.152	1323.92
4.5545	186.442	513.534	1324.86
4.559	186.561	513.916	1325.81
4.5635	186.68	514.299	1326.75
4.568	186.799	514.683	1327.7
4.5725	186.917	515.067	1328.65
4.577	187.034	515.451	1329.6
4.5815	187.15	515.836	1330.56
4.586	187.266	516.222	1331.51
4.5905	187.38	516.608	1332.47
4.595	187.495	516.995	1333.44
4.5995	187.608	517.383	1334.4
4.604	187.721	517.771	1335.37
4.6085	187.833	518.159	1336.34
4.613	187.944	518.548	1337.32
4.6175	188.055	518.938	1338.29
4.622	188.165	519.329	1339.27
4.6265	188.274	519.72	1340.25
4.631	188.382	520.111	1341.24
4.6355	188.49	520.504	1342.23
4.64	188.597	520.897	1343.22
4.6445	188.703	521.29	1344.21
4.649	188.808	521.684	1345.21
4.6535	188.913	522.079	1346.21
4.658	189.017	522.474	1347.21
4.6625	189.12	522.87	1348.21
4.667	189.222	523.267	1349.22
4.6715	189.323	523.664	1350.23
4.676	189.424	524.062	1351.24
4.6805	189.524	524.461	1352.26
4.685	189.623	524.86	1353.28
4.6895	189.721	525.26	1354.3
4.694	189.819	525.66	1355.33
4.6985	189.915	526.061	1356.35
4.703	190.011	526.463	1357.38
4.7075	190.106	526.866	1358.42
4.712	190.2	527.269	1359.46
4.7165	190.294	527.673	1360.5
4.721	190.386	528.077	1361.54
4.7255	190.478	528.483	1362.59
4.73	190.569	528.889	1363.63
4.7345	190.659	529.295	1364.69
4.739	190.748	529.703	1365.74
4.7435	190.836	530.111	1366.8
4.748	190.923	530.519	1367.86
4.7525	191.01	530.929	1368.93
4.757	191.096	531.339	1370
4.7615	191.18	531.75	1371.07
4.766	191.264	532.161	1372.14
4.7705	191.347	532.573	1373.22
4.775	191.429	532.986	1374.3
4.7795	191.51	533.4	1375.39
4.784	191.591	533.814	1376.47
4.7885	191.67	534.23	1377.56
4.793	191.749	534.645	1378.66
4.7975	191.826	535.062	1379.76
4.802	191.903	535.479	1380.86
4.8065	191.979	535.898	1381.96
4.811	192.053	536.316	1383.07
4.8155	192.127	536.736	1384.18
4.82	192.2	537.156	1385.29
4.8245	192.272	537.578	1386.41
4.829	192.343	537.999	1387.53
4.8335	192.413	538.422	1388.66
4.838	192.482	538.846	1389.78
4.8425	192.551	539.27	1390.91
4.847	192.618	539.695	1392.05
4.8515	192.684	540.121	1393.19
4.856	192.749	540.547	1394.33
4.8605	192.814	540.974	1395.47
4.865	192.877	541.403	1396.62
4.8695	192.939	541.831	1397.78
4.874	193.001	542.261	1398.93
4.8785	193.061	542.692	1400.09
4.883	193.12	543.123	1401.25
4.8875	193.179	543.555	1402.42
4.892	193.236	543.988	1403.59
4.8965	193.292	544.422	1404.76
4.901	193.348	544.856	1405.94
4.9055	193.402	545.292	1407.12
4.91	193.455	545.728	1408.31
4.9145	193.507	546.165	1409.5
4.919	193.558	546.603	1410.69
4.9235	193.609	547.042	1411.88
4.928	193.658	547.481	1413.08
4.9325	193.706	547.922	1414.29
4.937	193.753	548.363	1415.49
4.9415	193.799	548.805	1416.7
4.946	193.843	549.248	1417.92
4.9505	193.887	549.692	1419.14
4.955	193.93	550.137	1420.36
4.9595	193.972	550.582	1421.59
4.964	194.012	551.029	1422.82
4.9685	194.052	551.476	1424.05
4.973	194.09	551.924	1425.29
4.9775	194.127	552.373	1426.53
4.982	194.163	552.823	1427.77
4.9865	194.198	553.274	1429.02
4.991	194.232	553.725	1430.28
4.9955	194.265	554.178	1431.53
5	194.297	554.632	1432.79

## Sheet: DI Gate Radius
Voltage (RMS)	GR (nm): d = 10 nm	GR (nm): d = 20 nm	GR (nm): d = 50 nm
0.5	28.0733	125.386	497.495
0.5045	28.6939	126.17	499.889
0.509	29.3059	126.955	502.276
0.5135	29.9092	127.744	504.654
0.518	30.504	128.534	507.025
0.5225	31.0904	129.326	509.389
0.527	31.6685	130.12	511.745
0.5315	32.2385	130.916	514.093
0.536	32.8003	131.713	516.434
0.5405	33.3541	132.512	518.768
0.545	33.9	133.313	521.094
0.5495	34.4382	134.115	523.412
0.554	34.9687	134.918	525.724
0.5585	35.4916	135.723	528.028
0.563	36.007	136.528	530.324
0.5675	36.515	137.335	532.613
0.572	37.0158	138.142	534.895
0.5765	37.5094	138.95	537.17
0.581	37.996	139.759	539.437
0.5855	38.4755	140.569	541.697
0.59	38.9483	141.379	543.95
0.5945	39.4142	142.189	546.195
0.599	39.8736	142.999	548.434
0.6035	40.3263	143.81	550.665
0.608	40.7726	144.621	552.889
0.6125	41.2126	145.432	555.106
0.617	41.6464	146.242	557.316
0.6215	42.074	147.053	559.519
0.626	42.4955	147.863	561.715
0.6305	42.9112	148.672	563.904
0.635	43.321	149.481	566.085
0.6395	43.725	150.29	568.26
0.644	44.1235	151.097	570.428
0.6485	44.5164	151.904	572.589
0.653	44.9039	152.71	574.743
0.6575	45.2862	153.515	576.89
0.662	45.6632	154.318	579.03
0.6665	46.035	155.121	581.164
0.671	46.4019	155.922	583.29
0.6755	46.7639	156.722	585.41
0.68	47.1211	157.52	587.523
0.6845	47.4736	158.316	589.629
0.689	47.8215	159.111	591.729
0.6935	48.1649	159.904	593.821
0.698	48.5039	160.695	595.907
0.7025	48.8386	161.483	597.987
0.707	49.1692	162.27	600.059
0.7115	49.4956	163.054	602.125
0.716	49.8181	163.836	604.185
0.7205	50.1368	164.616	606.238
0.725	50.4516	165.393	608.284
0.7295	50.7628	166.167	610.324
0.734	51.0705	166.939	612.357
0.7385	51.3746	167.708	614.384
0.743	51.6754	168.474	616.404
0.7475	51.973	169.236	618.418
0.752	52.2674	169.996	620.426
0.7565	52.5588	170.752	622.427
0.761	52.8472	171.505	624.421
0.7655	53.1327	172.254	626.409
0.77	53.4156	173	628.391
0.7745	53.6958	173.742	630.367
0.779	53.9734	174.481	632.336
0.7835	54.2487	175.215	634.299
0.788	54.5216	175.946	636.256
0.7925	54.7923	176.672	638.207
0.797	55.0608	177.394	640.151
0.8015	55.3274	178.112	642.089
0.806	55.592	178.826	644.021
0.8105	55.8548	179.535	645.947
0.815	56.1159	180.239	647.867
0.8195	56.3754	180.939	649.78
0.824	56.6334	181.635	651.688
0.8285	56.89	182.327	653.589
0.833	57.1453	183.015	655.485
0.8375	57.3994	183.7	657.374
0.842	57.6524	184.382	659.258
0.8465	57.9044	185.062	661.135
0.851	58.1555	185.739	663.007
0.8555	58.4059	186.415	664.872
0.86	58.6556	187.09	666.732
0.8645	58.9046	187.764	668.586
0.869	59.1533	188.438	670.434
0.8735	59.4015	189.111	672.276
0.878	59.6495	189.784	674.113
0.8825	59.8973	190.459	675.943
0.887	60.1451	191.134	677.768
0.8915	60.3929	191.81	679.587
0.896	60.6408	192.489	681.4
0.9005	60.889	193.169	683.208
0.905	61.1375	193.852	685.01
0.9095	61.3865	194.538	686.806
0.914	61.6361	195.227	688.597
0.9185	61.8863	195.92	690.382
0.923	62.1373	196.617	692.161
0.9275	62.3891	197.318	693.935
0.932	62.6419	198.025	695.704
0.9365	62.8958	198.736	697.466
0.941	63.1508	199.453	699.224
0.9455	63.4071	200.176	700.976
0.95	63.6648	200.905	702.722
0.9545	63.924	201.641	704.463
0.959	64.1848	202.384	706.199
0.9635	64.4472	203.135	707.929
0.968	64.7115	203.893	709.653
0.9725	64.9776	204.659	711.373
0.977	65.2458	205.432	713.087
0.9815	65.516	206.211	714.796
0.986	65.7885	206.998	716.499
0.9905	66.0632	207.791	718.198
0.995	66.3404	208.59	719.891
0.9995	66.6201	209.394	721.578
1.004	66.9024	210.204	723.261
1.0085	67.1874	211.019	724.939
1.013	67.4752	211.838	726.611
1.0175	67.7659	212.662	728.278
1.022	68.0595	213.491	729.94
1.0265	68.3557	214.323	731.597
1.031	68.6545	215.158	733.248
1.0355	68.9557	215.997	734.895
1.04	69.2593	216.838	736.536
1.0445	69.5651	217.682	738.172
1.049	69.873	218.529	739.804
1.0535	70.1829	219.377	741.43
1.058	70.4947	220.227	743.051
1.0625	70.8083	221.078	744.666
1.067	71.1234	221.931	746.277
1.0715	71.4401	222.784	747.883
1.076	71.7582	223.637	749.483
1.0805	72.0776	224.491	751.079
1.085	72.3981	225.344	752.67
1.0895	72.7197	226.197	754.255
1.094	73.0423	227.049	755.836
1.0985	73.3656	227.899	757.411
1.103	73.6897	228.749	758.981
1.1075	74.0143	229.596	760.547
1.112	74.3395	230.441	762.107
1.1165	74.6649	231.284	763.663
1.121	74.9906	232.125	765.213
1.1255	75.3164	232.962	766.758
1.13	75.6423	233.796	768.299
1.1345	75.968	234.626	769.834
1.139	76.2934	235.452	771.365
1.1435	76.6186	236.274	772.89
1.148	76.9432	237.092	774.411
1.1525	77.2673	237.904	775.927
1.157	77.5906	238.712	777.438
1.1615	77.9132	239.514	778.944
1.166	78.2348	240.31	780.445
1.1705	78.5553	241.1	781.941
1.175	78.8747	241.884	783.432
1.1795	79.1928	242.662	784.918
1.184	79.5095	243.434	786.4
1.1885	79.8247	244.201	787.876
1.193	80.1382	244.962	789.348
1.1975	80.45	245.718	790.815
1.202	80.7599	246.469	792.277
1.2065	81.0679	247.215	793.734
1.211	81.3737	247.955	795.186
1.2155	81.6773	248.691	796.634
1.22	81.9786	249.423	798.076
1.2245	82.2774	250.149	799.514
1.229	82.5736	250.871	800.947
1.2335	82.8671	251.589	802.376
1.238	83.1579	252.303	803.799
1.2425	83.4457	253.013	805.218
1.247	83.7304	253.719	806.632
1.2515	84.0121	254.421	808.041
1.256	84.2904	255.119	809.446
1.2605	84.5653	255.814	810.845
1.265	84.8368	256.506	812.24
1.2695	85.1046	257.194	813.631
1.274	85.3689	257.879	815.016
1.2785	85.6298	258.562	816.397
1.283	85.8873	259.241	817.773
1.2875	86.1414	259.918	819.145
1.292	86.3924	260.592	820.512
1.2965	86.6403	261.264	821.874
1.301	86.8851	261.933	823.231
1.3055	87.127	262.6	824.584
1.31	87.366	263.265	825.932
1.3145	87.6023	263.928	827.275
1.319	87.8358	264.59	828.614
1.3235	88.0668	265.249	829.948
1.328	88.2952	265.908	831.278
1.3325	88.5212	266.564	832.603
1.337	88.7448	267.22	833.923
1.3415	88.9661	267.874	835.239
1.346	89.1853	268.528	836.55
1.3505	89.4023	269.18	837.857
1.355	89.6174	269.832	839.159
1.3595	89.8305	270.483	840.456
1.364	90.0417	271.133	841.749
1.3685	90.2512	271.784	843.038
1.373	90.459	272.434	844.322
1.3775	90.6653	273.084	845.602
1.382	90.87	273.734	846.878
1.3865	91.0733	274.384	848.149
1.391	91.2752	275.034	849.416
1.3955	91.4759	275.685	850.68
1.4	91.6754	276.337	851.939
1.4045	91.8738	276.989	853.194
1.409	92.0713	277.642	854.445
1.4135	92.2678	278.296	855.692
1.418	92.4635	278.951	856.936
1.4225	92.6584	279.607	858.176
1.427	92.8527	280.265	859.412
1.4315	93.0463	280.924	860.644
1.436	93.2395	281.585	861.873
1.4405	93.4323	282.247	863.098
1.445	93.6248	282.912	864.319
1.4495	93.817	283.578	865.538
1.454	94.0091	284.247	866.752
1.4585	94.2011	284.917	867.964
1.463	94.3931	285.59	869.172
1.4675	94.5852	286.266	870.377
1.472	94.7775	286.943	871.578
1.4765	94.97	287.622	872.777
1.481	95.1629	288.303	873.972
1.4855	95.3563	288.987	875.164
1.49	95.5501	289.672	876.354
1.4945	95.7446	290.359	877.54
1.499	95.9398	291.047	878.724
1.5035	96.1357	291.738	879.904
1.508	96.3325	292.43	881.082
1.5125	96.5303	293.123	882.258
1.517	96.729	293.819	883.43
1.5215	96.9289	294.515	884.6
1.526	97.13	295.213	885.767
1.5305	97.3324	295.913	886.932
1.535	97.5361	296.613	888.095
1.5395	97.7413	297.315	889.255
1.544	97.948	298.019	890.412
1.5485	98.1564	298.723	891.568
1.553	98.3664	299.428	892.721
1.5575	98.5783	300.135	893.872
1.562	98.792	300.842	895.02
1.5665	99.0077	301.551	896.167
1.571	99.2254	302.26	897.312
1.5755	99.4453	302.97	898.454
1.58	99.6673	303.68	899.595
1.5845	99.8917	304.392	900.734
1.589	100.118	305.104	901.871
1.5935	100.348	305.816	903.006
1.598	100.579	306.529	904.14
1.6025	100.814	307.243	905.272
1.607	101.051	307.957	906.402
1.6115	101.291	308.671	907.531
1.616	101.534	309.386	908.658
1.6205	101.78	310.101	909.784
1.625	102.028	310.816	910.908
1.6295	102.28	311.531	912.031
1.634	102.535	312.246	913.153
1.6385	102.792	312.961	914.274
1.643	103.052	313.676	915.393
1.6475	103.315	314.391	916.511
1.652	103.58	315.106	917.628
1.6565	103.848	315.82	918.744
1.661	104.118	316.535	919.859
1.6655	104.39	317.249	920.973
1.67	104.665	317.962	922.087
1.6745	104.941	318.675	923.199
1.679	105.219	319.388	924.31
1.6835	105.5	320.1	925.421
1.688	105.781	320.811	926.53
1.6925	106.065	321.522	927.639
1.697	106.35	322.232	928.747
1.7015	106.637	322.941	929.854
1.706	106.925	323.65	930.961
1.7105	107.214	324.357	932.066
1.715	107.505	325.063	933.171
1.7195	107.796	325.769	934.276
1.724	108.089	326.473	935.379
1.7285	108.383	327.176	936.483
1.733	108.677	327.878	937.585
1.7375	108.972	328.579	938.687
1.742	109.268	329.279	939.788
1.7465	109.564	329.977	940.889
1.751	109.861	330.673	941.99
1.7555	110.158	331.369	943.09
1.76	110.456	332.062	944.189
1.7645	110.753	332.754	945.288
1.769	111.051	333.445	946.387
1.7735	111.349	334.134	947.485
1.778	111.647	334.822	948.583
1.7825	111.944	335.508	949.681
1.787	112.241	336.192	950.778
1.7915	112.538	336.875	951.876
1.796	112.834	337.556	952.973
1.8005	113.13	338.236	954.069
1.805	113.425	338.915	955.166
1.8095	113.719	339.591	956.262
1.814	114.013	340.267	957.358
1.8185	114.305	340.94	958.455
1.823	114.597	341.612	959.551
1.8275	114.887	342.283	960.647
1.832	115.176	342.952	961.743
1.8365	115.464	343.619	962.838
1.841	115.751	344.285	963.934
1.8455	116.036	344.95	965.03
1.85	116.319	345.613	966.127
1.8545	116.601	346.274	967.223
1.859	116.881	346.934	968.319
1.8635	117.159	347.592	969.416
1.868	117.435	348.249	970.512
1.8725	117.709	348.904	971.609
1.877	117.981	349.557	972.706
1.8815	118.251	350.209	973.803
1.886	118.518	350.86	974.901
1.8905	118.783	351.509	975.999
1.895	119.046	352.156	977.097
1.8995	119.305	352.802	978.196
1.904	119.563	353.446	979.295
1.9085	119.817	354.089	980.394
1.913	120.069	354.73	981.494
1.9175	120.318	355.369	982.594
1.922	120.565	356.007	983.695
1.9265	120.809	356.644	984.796
1.931	121.051	357.279	985.898
1.9355	121.29	357.912	987
1.94	121.527	358.544	988.103
1.9445	121.762	359.174	989.207
1.949	121.994	359.803	990.311
1.9535	122.224	360.43	991.416
1.958	122.452	361.055	992.521
1.9625	122.678	361.679	993.627
1.967	122.901	362.301	994.734
1.9715	123.123	362.922	995.842
1.976	123.342	363.541	996.951
1.9805	123.56	364.159	998.06
1.985	123.775	364.775	999.17
1.9895	123.988	365.39	1000.28
1.994	124.2	366.003	1001.39
1.9985	124.409	366.614	1002.51
2.003	124.617	367.224	1003.62
2.0075	124.823	367.832	1004.73
2.012	125.027	368.439	1005.85
2.0165	125.23	369.044	1006.97
2.021	125.431	369.648	1008.08
2.0255	125.63	370.25	1009.2
2.03	125.828	370.85	1010.32
2.0345	126.024	371.449	1011.44
2.039	126.218	372.046	1012.57
2.0435	126.411	372.642	1013.69
2.048	126.603	373.236	1014.81
2.0525	126.793	373.828	1015.94
2.057	126.982	374.419	1017.07
2.0615	127.17	375.009	1018.2
2.066	127.356	375.596	1019.33
2.0705	127.541	376.183	1020.46
2.075	127.725	376.767	1021.59
2.0795	127.908	377.35	1022.72
2.084	128.09	377.932	1023.86
2.0885	128.27	378.512	1024.99
2.093	128.45	379.09	1026.13
2.0975	128.628	379.667	1027.27
2.102	128.806	380.242	1028.41
2.1065	128.982	380.815	1029.56
2.111	129.158	381.387	1030.7
2.1155	129.333	381.958	1031.84
2.12	129.507	382.526	1032.99
2.1245	129.68	383.094	1034.14
2.129	129.853	383.659	1035.29
2.1335	130.025	384.223	1036.44
2.138	130.196	384.786	1037.6
2.1425	130.367	385.347	1038.75
2.147	130.537	385.906	1039.91
2.1515	130.707	386.464	1041.07
2.156	130.876	387.02	1042.23
2.1605	131.045	387.575	1043.39
2.165	131.213	388.128	1044.56
2.1695	131.381	388.68	1045.72
2.174	131.549	389.23	1046.89
2.1785	131.716	389.779	1048.06
2.183	131.883	390.326	1049.24
2.1875	132.05	390.872	1050.41
2.192	132.217	391.417	1051.58
2.1965	132.383	391.96	1052.76
2.201	132.55	392.502	1053.94
2.2055	132.716	393.043	1055.12
2.21	132.883	393.582	1056.3
2.2145	133.049	394.12	1057.48
2.219	133.216	394.656	1058.67
2.2235	133.382	395.191	1059.85
2.228	133.549	395.725	1061.04
2.2325	133.716	396.258	1062.23
2.237	133.883	396.789	1063.42
2.2415	134.051	397.319	1064.61
2.246	134.219	397.848	1065.8
2.2505	134.387	398.376	1066.99
2.255	134.555	398.902	1068.18
2.2595	134.724	399.427	1069.38
2.264	134.894	399.951	1070.57
2.2685	135.064	400.474	1071.77
2.273	135.234	400.996	1072.96
2.2775	135.405	401.516	1074.16
2.282	135.577	402.036	1075.36
2.2865	135.75	402.554	1076.56
2.291	135.923	403.071	1077.76
2.2955	136.096	403.587	1078.96
2.3	136.271	404.102	1080.16
2.3045	136.446	404.616	1081.36
2.309	136.623	405.129	1082.56
2.3135	136.8	405.641	1083.76
2.318	136.978	406.152	1084.96
2.3225	137.157	406.662	1086.16
2.327	137.337	407.171	1087.36
2.3315	137.519	407.679	1088.56
2.336	137.701	408.186	1089.77
2.3405	137.884	408.692	1090.97
2.345	138.069	409.197	1092.17
2.3495	138.255	409.702	1093.37
2.354	138.442	410.205	1094.57
2.3585	138.63	410.707	1095.77
2.363	138.82	411.209	1096.98
2.3675	139.011	411.71	1098.18
2.372	139.204	412.209	1099.38
2.3765	139.398	412.708	1100.58
2.381	139.593	413.207	1101.78
2.3855	139.79	413.704	1102.98
2.39	139.989	414.201	1104.17
2.3945	140.189	414.696	1105.37
2.399	140.391	415.192	1106.57
2.4035	140.594	415.686	1107.77
2.408	140.799	416.179	1108.96
2.4125	141.005	416.672	1110.16
2.417	141.212	417.165	1111.35
2.4215	141.421	417.656	1112.55
2.426	141.631	418.147	1113.74
2.4305	141.843	418.637	1114.93
2.435	142.056	419.126	1116.12
2.4395	142.27	419.615	1117.31
2.444	142.485	420.103	1118.5
2.4485	142.701	420.591	1119.69
2.453	142.919	421.078	1120.88
2.4575	143.138	421.565	1122.06
2.462	143.358	422.05	1123.24
2.4665	143.579	422.536	1124.43
2.471	143.801	423.021	1125.61
2.4755	144.025	423.505	1126.79
2.48	144.249	423.989	1127.96
2.4845	144.474	424.472	1129.14
2.489	144.7	424.955	1130.32
2.4935	144.928	425.437	1131.49
2.498	145.156	425.919	1132.66
2.5025	145.385	426.4	1133.83
2.507	145.614	426.881	1135
2.5115	145.845	427.362	1136.16
2.516	146.076	427.842	1137.33
2.5205	146.309	428.322	1138.49
2.525	146.541	428.801	1139.65
2.5295	146.775	429.28	1140.81
2.534	147.009	429.759	1141.96
2.5385	147.244	430.238	1143.12
2.543	147.48	430.716	1144.27
2.5475	147.716	431.194	1145.42
2.552	147.953	431.671	1146.57
2.5565	148.19	432.148	1147.71
2.561	148.428	432.625	1148.85
2.5655	148.666	433.102	1149.99
2.57	148.905	433.579	1151.13
2.5745	149.144	434.055	1152.27
2.579	149.384	434.531	1153.4
2.5835	149.624	435.007	1154.53
2.588	149.864	435.483	1155.66
2.5925	150.105	435.958	1156.78
2.597	150.346	436.434	1157.9
2.6015	150.587	436.909	1159.02
2.606	150.828	437.384	1160.14
2.6105	151.07	437.86	1161.25
2.615	151.312	438.335	1162.36
2.6195	151.554	438.81	1163.46
2.624	151.796	439.284	1164.57
2.6285	152.038	439.759	1165.67
2.633	152.28	440.234	1166.77
2.6375	152.522	440.709	1167.86
2.642	152.765	441.184	1168.96
2.6465	153.007	441.659	1170.05
2.651	153.249	442.133	1171.13
2.6555	153.491	442.608	1172.22
2.66	153.733	443.083	1173.3
2.6645	153.975	443.558	1174.38
2.669	154.217	444.033	1175.45
2.6735	154.459	444.508	1176.52
2.678	154.7	444.984	1177.6
2.6825	154.941	445.459	1178.66
2.687	155.182	445.935	1179.73
2.6915	155.423	446.41	1180.79
2.696	155.663	446.886	1181.85
2.7005	155.903	447.362	1182.91
2.705	156.143	447.838	1183.96
2.7095	156.382	448.315	1185.02
2.714	156.62	448.791	1186.07
2.7185	156.859	449.268	1187.11
2.723	157.096	449.745	1188.16
2.7275	157.334	450.223	1189.2
2.732	157.57	450.701	1190.24
2.7365	157.806	451.179	1191.28
2.741	158.042	451.657	1192.32
2.7455	158.277	452.135	1193.35
2.75	158.511	452.614	1194.38
2.7545	158.745	453.093	1195.41
2.759	158.977	453.573	1196.44
2.7635	159.209	454.053	1197.46
2.768	159.441	454.533	1198.48
2.7725	159.671	455.013	1199.5
2.777	159.901	455.494	1200.52
2.7815	160.13	455.975	1201.54
2.786	160.358	456.456	1202.55
2.7905	160.585	456.937	1203.56
2.795	160.811	457.419	1204.57
2.7995	161.036	457.901	1205.58
2.804	161.26	458.383	1206.59
2.8085	161.483	458.865	1207.59
2.813	161.705	459.348	1208.59
2.8175	161.927	459.831	1209.59
2.822	162.147	460.314	1210.59
2.8265	162.366	460.797	1211.59
2.831	162.584	461.281	1212.58
2.8355	162.801	461.764	1213.57
2.84	163.017	462.248	1214.56
2.8445	163.232	462.732	1215.55
2.849	163.446	463.216	1216.54
2.8535	163.659	463.7	1217.53
2.858	163.871	464.185	1218.51
2.8625	164.082	464.669	1219.49
2.867	164.293	465.154	1220.47
2.8715	164.502	465.639	1221.45
2.876	164.711	466.124	1222.43
2.8805	164.918	466.609	1223.4
2.885	165.125	467.094	1224.38
2.8895	165.331	467.58	1225.35
2.894	165.536	468.065	1226.32
2.8985	165.74	468.551	1227.29
2.903	165.943	469.036	1228.26
2.9075	166.146	469.522	1229.22
2.912	166.347	470.008	1230.19
2.9165	166.548	470.494	1231.15
2.921	166.748	470.98	1232.12
2.9255	166.948	471.466	1233.08
2.93	167.146	471.952	1234.04
2.9345	167.344	472.438	1234.99
2.939	167.541	472.924	1235.95
2.9435	167.737	473.41	1236.91
2.948	167.932	473.897	1237.86
2.9525	168.127	474.383	1238.81
2.957	168.321	474.869	1239.77
2.9615	168.515	475.355	1240.72
2.966	168.707	475.842	1241.67
2.9705	168.899	476.328	1242.62
2.975	169.09	476.814	1243.56
2.9795	169.281	477.3	1244.51
2.984	169.471	477.787	1245.45
2.9885	169.66	478.273	1246.4
2.993	169.849	478.759	1247.34
2.9975	170.037	479.245	1248.28
3.002	170.225	479.731	1249.23
3.0065	170.411	480.217	1250.17
3.011	170.598	480.703	1251.11
3.0155	170.783	481.189	1252.04
3.02	170.969	481.675	1252.98
3.0245	171.153	482.16	1253.92
3.029	171.337	482.646	1254.86
3.0335	171.521	483.131	1255.79
3.038	171.704	483.617	1256.73
3.0425	171.886	484.102	1257.66
3.047	172.068	484.587	1258.59
3.0515	172.249	485.072	1259.53
3.056	172.43	485.557	1260.46
3.0605	172.611	486.042	1261.39
3.065	172.791	486.526	1262.32
3.0695	172.97	487.011	1263.25
3.074	173.149	487.495	1264.18
3.0785	173.328	487.979	1265.11
3.083	173.506	488.463	1266.04
3.0875	173.684	488.947	1266.96
3.092	173.862	489.431	1267.89
3.0965	174.039	489.914	1268.82
3.101	174.215	490.398	1269.74
3.1055	174.392	490.881	1270.67
3.11	174.568	491.363	1271.6
3.1145	174.743	491.846	1272.52
3.119	174.918	492.328	1273.45
3.1235	175.093	492.811	1274.37
3.128	175.268	493.293	1275.29
3.1325	175.442	493.774	1276.22
3.137	175.616	494.256	1277.14
3.1415	175.79	494.737	1278.07
3.146	175.963	495.218	1278.99
3.1505	176.137	495.699	1279.91
3.155	176.309	496.179	1280.84
3.1595	176.482	496.659	1281.76
3.164	176.655	497.139	1282.68
3.1685	176.827	497.619	1283.6
3.173	176.999	498.098	1284.53
3.1775	177.17	498.577	1285.45
3.182	177.342	499.055	1286.37
3.1865	177.513	499.534	1287.29
3.191	177.685	500.012	1288.21
3.1955	177.856	500.489	1289.14
3.2	178.027	500.967	1290.06
3.2045	178.197	501.444	1290.98
3.209	178.368	501.92	1291.9
3.2135	178.539	502.397	1292.82
3.218	178.709	502.872	1293.75
3.2225	178.879	503.348	1294.67
3.227	179.05	503.823	1295.59
3.2315	179.22	504.298	1296.51
3.236	179.39	504.772	1297.43
3.2405	179.56	505.246	1298.36
3.245	179.73	505.72	1299.28
3.2495	179.9	506.193	1300.2
3.254	180.07	506.666	1301.12
3.2585	180.239	507.138	1302.05
3.263	180.409	507.61	1302.97
3.2675	180.579	508.082	1303.89
3.272	180.749	508.553	1304.81
3.2765	180.919	509.023	1305.74
3.281	181.089	509.493	1306.66
3.2855	181.259	509.963	1307.58
3.29	181.428	510.432	1308.51
3.2945	181.598	510.901	1309.43
3.299	181.768	511.369	1310.35
3.3035	181.938	511.837	1311.28
3.308	182.108	512.304	1312.2
3.3125	182.278	512.771	1313.13
3.317	182.448	513.237	1314.05
3.3215	182.618	513.703	1314.98
3.326	182.788	514.168	1315.9
3.3305	182.958	514.633	1316.83
3.335	183.128	515.097	1317.75
3.3395	183.298	515.561	1318.68
3.344	183.468	516.024	1319.61
3.3485	183.638	516.486	1320.53
3.353	183.808	516.948	1321.46
3.3575	183.978	517.41	1322.39
3.362	184.148	517.87	1323.32
3.3665	184.318	518.331	1324.24
3.371	184.488	518.79	1325.17
3.3755	184.658	519.249	1326.1
3.38	184.828	519.708	1327.03
3.3845	184.999	520.166	1327.96
3.389	185.169	520.623	1328.89
3.3935	185.339	521.08	1329.82
3.398	185.509	521.536	1330.75
3.4025	185.68	521.991	1331.69
3.407	185.85	522.446	1332.62
3.4115	186.021	522.9	1333.55
3.416	186.191	523.353	1334.48
3.4205	186.362	523.806	1335.42
3.425	186.532	524.258	1336.35
3.4295	186.703	524.71	1337.29
3.434	186.873	525.16	1338.22
3.4385	187.044	525.611	1339.16
3.443	187.215	526.06	1340.09
3.4475	187.386	526.509	1341.03
3.452	187.557	526.957	1341.97
3.4565	187.728	527.404	1342.91
3.461	187.898	527.851	1343.85
3.4655	188.069	528.296	1344.79
3.47	188.241	528.742	1345.73
3.4745	188.412	529.186	1346.67
3.479	188.583	529.63	1347.61
3.4835	188.754	530.073	1348.55
3.488	188.925	530.515	1349.49
3.4925	189.097	530.956	1350.44
3.497	189.268	531.397	1351.38
3.5015	189.44	531.837	1352.32
3.506	189.611	532.276	1353.27
3.5105	189.783	532.714	1354.22
3.515	189.955	533.152	1355.16
3.5195	190.126	533.588	1356.11
3.524	190.298	534.024	1357.06
3.5285	190.47	534.459	1358.01
3.533	190.642	534.894	1358.96
3.5375	190.814	535.327	1359.91
3.542	190.987	535.76	1360.86
3.5465	191.159	536.191	1361.82
3.551	191.331	536.622	1362.77
3.5555	191.504	537.052	1363.72
3.56	191.676	537.482	1364.68
3.5645	191.849	537.91	1365.64
3.569	192.021	538.337	1366.59
3.5735	192.194	538.764	1367.55
3.578	192.367	539.19	1368.51
3.5825	192.54	539.614	1369.47
3.587	192.713	540.038	1370.43
3.5915	192.886	540.461	1371.39
3.596	193.059	540.884	1372.36
3.6005	193.233	541.305	1373.32
3.605	193.406	541.725	1374.28
3.6095	193.579	542.144	1375.25
3.614	193.753	542.563	1376.22
3.6185	193.927	542.98	1377.18
3.623	194.101	543.397	1378.15
3.6275	194.275	543.812	1379.12
3.632	194.449	544.227	1380.09
3.6365	194.623	544.641	1381.07
3.641	194.797	545.053	1382.04
3.6455	194.971	545.465	1383.01
3.65	195.146	545.876	1383.99
3.6545	195.32	546.285	1384.96
3.659	195.495	546.694	1385.94
3.6635	195.67	547.102	1386.92
3.668	195.845	547.508	1387.9
3.6725	196.02	547.914	1388.88
3.677	196.195	548.318	1389.86
3.6815	196.37	548.722	1390.85
3.686	196.546	549.125	1391.83
3.6905	196.721	549.526	1392.82
3.695	196.897	549.927	1393.8
3.6995	197.073	550.326	1394.79
3.704	197.249	550.724	1395.78
3.7085	197.425	551.121	1396.77
3.713	197.601	551.518	1397.76
3.7175	197.777	551.913	1398.75
3.722	197.954	552.307	1399.75
3.7265	198.13	552.7	1400.74
3.731	198.307	553.091	1401.74
3.7355	198.484	553.482	1402.74
3.74	198.661	553.871	1403.73
3.7445	198.838	554.26	1404.73
3.749	199.015	554.647	1405.73
3.7535	199.192	555.033	1406.73
3.758	199.37	555.418	1407.74
3.7625	199.548	555.802	1408.74
3.767	199.726	556.185	1409.74
3.7715	199.904	556.566	1410.75
3.776	200.082	556.947	1411.75
3.7805	200.26	557.326	1412.76
3.785	200.438	557.704	1413.77
3.7895	200.617	558.081	1414.77
3.794	200.796	558.456	1415.78
3.7985	200.975	558.831	1416.79
3.803	201.154	559.204	1417.8
3.8075	201.333	559.576	1418.81
3.812	201.512	559.947	1419.82
3.8165	201.692	560.316	1420.83
3.821	201.872	560.685	1421.85
3.8255	202.052	561.052	1422.86
3.83	202.232	561.417	1423.87
3.8345	202.412	561.782	1424.89
3.839	202.592	562.145	1425.9
3.8435	202.773	562.507	1426.92
3.848	202.954	562.868	1427.93
3.8525	203.135	563.227	1428.95
3.857	203.316	563.586	1429.97
3.8615	203.497	563.943	1430.98
3.866	203.678	564.298	1432
3.8705	203.86	564.652	1433.02
3.875	204.042	565.005	1434.04
3.8795	204.224	565.357	1435.05
3.884	204.406	565.707	1436.07
3.8885	204.588	566.056	1437.09
3.893	204.771	566.404	1438.11
3.8975	204.953	566.75	1439.13
3.902	205.136	567.095	1440.15
3.9065	205.319	567.439	1441.17
3.911	205.503	567.781	1442.19
3.9155	205.686	568.122	1443.21
3.92	205.87	568.461	1444.23
3.9245	206.054	568.799	1445.25
3.929	206.238	569.136	1446.27
3.9335	206.422	569.471	1447.29
3.938	206.607	569.805	1448.31
3.9425	206.791	570.138	1449.33
3.947	206.976	570.469	1450.35
3.9515	207.161	570.798	1451.37
3.956	207.346	571.127	1452.39
3.9605	207.532	571.453	1453.41
3.965	207.718	571.779	1454.43
3.9695	207.903	572.102	1455.45
3.974	208.09	572.425	1456.47
3.9785	208.276	572.746	1457.49
3.983	208.462	573.065	1458.51
3.9875	208.649	573.383	1459.53
3.992	208.836	573.7	1460.55
3.9965	209.023	574.015	1461.56
4.001	209.211	574.328	1462.58
4.0055	209.398	574.64	1463.6
4.01	209.586	574.951	1464.62
4.0145	209.774	575.26	1465.63
4.019	209.962	575.567	1466.65
4.0235	210.151	575.873	1467.67
4.028	210.34	576.178	1468.68
4.0325	210.529	576.481	1469.7
4.037	210.718	576.782	1470.71
4.0415	210.907	577.082	1471.73
4.046	211.097	577.38	1472.74
4.0505	211.287	577.677	1473.75
4.055	211.477	577.972	1474.77
4.0595	211.667	578.265	1475.78
4.064	211.858	578.557	1476.79
4.0685	212.049	578.847	1477.8
4.073	212.24	579.136	1478.81
4.0775	212.431	579.423	1479.82
4.082	212.623	579.709	1480.83
4.0865	212.815	579.993	1481.84
4.091	213.007	580.275	1482.84
4.0955	213.199	580.555	1483.85
4.1	213.391	580.834	1484.85
4.1045	213.584	581.112	1485.86
4.109	213.777	581.387	1486.86
4.1135	213.971	581.661	1487.87
4.118	214.164	581.934	1488.87
4.1225	214.358	582.204	1489.87
4.127	214.552	582.473	1490.87
4.1315	214.746	582.741	1491.87
4.136	214.941	583.006	1492.87
4.1405	215.136	583.27	1493.86
4.145	215.331	583.533	1494.86
4.1495	215.526	583.793	1495.85
4.154	215.722	584.052	1496.85
4.1585	215.918	584.309	1497.84
4.163	216.114	584.564	1498.83
4.1675	216.31	584.818	1499.82
4.172	216.507	585.07	1500.81
4.1765	216.704	585.32	1501.8
4.181	216.901	585.568	1502.79
4.1855	217.099	585.815	1503.77
4.19	217.297	586.06	1504.76
4.1945	217.495	586.303	1505.74
4.199	217.693	586.544	1506.72
4.2035	217.892	586.783	1507.7
4.208	218.091	587.021	1508.68
4.2125	218.29	587.257	1509.66
4.217	218.489	587.491	1510.64
4.2215	218.689	587.723	1511.61
4.226	218.889	587.954	1512.58
4.2305	219.09	588.182	1513.56
4.235	219.29	588.409	1514.53
4.2395	219.491	588.634	1515.5
4.244	219.692	588.857	1516.46
4.2485	219.894	589.078	1517.43
4.253	220.096	589.298	1518.39
4.2575	220.298	589.515	1519.36
4.262	220.5	589.731	1520.32
4.2665	220.703	589.945	1521.28
4.271	220.906	590.156	1522.23
4.2755	221.109	590.366	1523.19
4.28	221.313	590.574	1524.14
4.2845	221.517	590.781	1525.1
4.289	221.721	590.985	1526.05
4.2935	221.926	591.187	1527
4.298	222.13	591.388	1527.94
4.3025	222.336	591.586	1528.89
4.307	222.541	591.783	1529.83
4.3115	222.747	591.977	1530.77
4.316	222.953	592.17	1531.71
4.3205	223.159	592.361	1532.65
4.325	223.366	592.549	1533.58
4.3295	223.573	592.736	1534.52
4.334	223.78	592.921	1535.45
4.3385	223.988	593.104	1536.38
4.343	224.196	593.284	1537.31
4.3475	224.404	593.463	1538.23
4.352	224.613	593.64	1539.16
4.3565	224.822	593.815	1540.08
4.361	225.031	593.988	1541
4.3655	225.241	594.158	1541.91
4.37	225.451	594.327	1542.83
4.3745	225.661	594.494	1543.74
4.379	225.872	594.658	1544.65
4.3835	226.083	594.821	1545.56
4.388	226.294	594.981	1546.46
4.3925	226.506	595.14	1547.37
4.397	226.718	595.296	1548.27
4.4015	226.93	595.451	1549.17
4.406	227.143	595.603	1550.06
4.4105	227.356	595.753	1550.96
4.415	227.569	595.901	1551.85
4.4195	227.783	596.047	1552.74
4.424	227.997	596.191	1553.63
4.4285	228.211	596.333	1554.51
4.433	228.426	596.472	1555.39
4.4375	228.641	596.61	1556.27
4.442	228.857	596.745	1557.15
4.4465	229.072	596.878	1558.02
4.451	229.289	597.009	1558.89
4.4555	229.505	597.138	1559.76
4.46	229.722	597.265	1560.63
4.4645	229.939	597.39	1561.49
4.469	230.157	597.512	1562.35
4.4735	230.375	597.632	1563.21
4.478	230.593	597.75	1564.07
4.4825	230.812	597.866	1564.92
4.487	231.031	597.98	1565.77
4.4915	231.25	598.091	1566.62
4.496	231.47	598.201	1567.46
4.5005	231.69	598.308	1568.3
4.505	231.911	598.412	1569.14
4.5095	232.132	598.515	1569.97
4.514	232.353	598.615	1570.81
4.5185	232.574	598.713	1571.64
4.523	232.797	598.809	1572.46
4.5275	233.019	598.903	1573.29
4.532	233.242	598.994	1574.11
4.5365	233.465	599.083	1574.93
4.541	233.688	599.17	1575.74
4.5455	233.912	599.255	1576.55
4.55	234.137	599.337	1577.36
4.5545	234.361	599.417	1578.17
4.559	234.587	599.494	1578.97
4.5635	234.812	599.57	1579.77
4.568	235.038	599.643	1580.56
4.5725	235.264	599.713	1581.36
4.577	235.491	599.781	1582.14
4.5815	235.718	599.847	1582.93
4.586	235.945	599.911	1583.71
4.5905	236.173	599.972	1584.49
4.595	236.401	600.031	1585.27
4.5995	236.63	600.088	1586.04
4.604	236.859	600.142	1586.81
4.6085	237.089	600.194	1587.58
4.613	237.318	600.243	1588.34
4.6175	237.549	600.291	1589.1
4.622	237.779	600.335	1589.85
4.6265	238.011	600.377	1590.61
4.631	238.242	600.417	1591.36
4.6355	238.474	600.455	1592.1
4.64	238.706	600.49	1592.84
4.6445	238.939	600.522	1593.58
4.649	239.172	600.553	1594.31
4.6535	239.406	600.58	1595.05
4.658	239.64	600.606	1595.77
4.6625	239.874	600.629	1596.5
4.667	240.109	600.649	1597.22
4.6715	240.344	600.667	1597.93
4.676	240.58	600.682	1598.64
4.6805	240.816	600.695	1599.35
4.685	241.052	600.706	1600.06
4.6895	241.289	600.714	1600.76
4.694	241.527	600.719	1601.45
4.6985	241.765	600.722	1602.15
4.703	242.003	600.723	1602.84
4.7075	242.242	600.721	1603.52
4.712	242.481	600.716	1604.2
4.7165	242.72	600.709	1604.88
4.721	242.96	600.699	1605.55
4.7255	243.201	600.687	1606.22
4.73	243.442	600.672	1606.89
4.7345	243.683	600.655	1607.55
4.739	243.925	600.635	1608.21
4.7435	244.167	600.613	1608.86
4.748	244.409	600.588	1609.51
4.7525	244.653	600.56	1610.16
4.757	244.896	600.53	1610.8
4.7615	245.14	600.497	1611.43
4.766	245.385	600.462	1612.07
4.7705	245.629	600.424	1612.69
4.775	245.875	600.383	1613.32
4.7795	246.121	600.34	1613.94
4.784	246.367	600.294	1614.55
4.7885	246.614	600.246	1615.16
4.793	246.861	600.195	1615.77
4.7975	247.108	600.141	1616.37
4.802	247.356	600.085	1616.97
4.8065	247.605	600.026	1617.56
4.811	247.854	599.964	1618.15
4.8155	248.104	599.899	1618.74
4.82	248.354	599.832	1619.32
4.8245	248.604	599.763	1619.89
4.829	248.855	599.69	1620.47
4.8335	249.106	599.615	1621.03
4.838	249.358	599.537	1621.59
4.8425	249.61	599.456	1622.15
4.847	249.863	599.373	1622.71
4.8515	250.116	599.287	1623.25
4.856	250.37	599.198	1623.8
4.8605	250.624	599.107	1624.34
4.865	250.879	599.013	1624.87
4.8695	251.134	598.916	1625.4
4.874	251.39	598.816	1625.92
4.8785	251.646	598.713	1626.44
4.883	251.903	598.608	1626.96
4.8875	252.16	598.5	1627.47
4.892	252.418	598.389	1627.97
4.8965	252.676	598.275	1628.48
4.901	252.934	598.159	1628.97
4.9055	253.194	598.04	1629.46
4.91	253.453	597.918	1629.95
4.9145	253.713	597.793	1630.43
4.919	253.974	597.665	1630.9
4.9235	254.235	597.534	1631.38
4.928	254.497	597.401	1631.84
4.9325	254.759	597.265	1632.3
4.937	255.021	597.126	1632.76
4.9415	255.284	596.984	1633.21
4.946	255.548	596.839	1633.65
4.9505	255.812	596.691	1634.09
4.955	256.077	596.541	1634.53
4.9595	256.342	596.388	1634.96
4.964	256.608	596.231	1635.38
4.9685	256.874	596.072	1635.8
4.973	257.14	595.91	1636.22
4.9775	257.408	595.745	1636.63
4.982	257.675	595.577	1637.03
4.9865	257.944	595.406	1637.43
4.991	258.212	595.232	1637.82
4.9955	258.482	595.056	1638.21
5	258.751	594.876	1638.59
