# Supplementary material for: Open-channel microfluidics via resonant wireless power transfer
Source: Nat Commun. 2022 Apr 6;13:1869. doi: 10.1038/s41467-022-29405-2 (PMC8987052; doi:10.1038/s41467-022-29405-2)
Supplement: Supplementary file 9 — Source Data [file 41467_2022_29405_MOESM9_ESM.zip › Source Data/Source Code/Fig1C_LtSpice_Simulation_Files/LtSpice_LCR.asc]

Version 4
SHEET 1 880 680
WIRE -16 0 -96 0
WIRE 96 0 64 0
WIRE 256 0 176 0
WIRE -96 16 -96 0
WIRE 80 96 -96 96
WIRE 256 96 256 64
WIRE 256 96 80 96
WIRE 80 192 80 96
FLAG 80 192 0
SYMBOL cap 240 0 R0
SYMATTR InstName C1
SYMATTR Value 1.5n
SYMBOL ind 192 -16 R90
WINDOW 0 5 56 VBottom 2
WINDOW 3 32 56 VTop 2
SYMATTR InstName L1
SYMATTR Value 100�
SYMBOL res 80 -16 R90
WINDOW 0 0 56 VBottom 2
WINDOW 3 40 65 VTop 2
SYMATTR InstName R1
SYMATTR Value 50
SYMBOL voltage -96 0 R0
WINDOW 123 24 124 Left 2
WINDOW 39 0 0 Left 0
SYMATTR Value2 AC 1
SYMATTR InstName V1
SYMATTR Value ""
TEXT 208 176 Left 2 !.ac dec 100 1 1e12
