# Supplementary material for: Open-channel microfluidics via resonant wireless power transfer
Source: Nat Commun. 2022 Apr 6;13:1869. doi: 10.1038/s41467-022-29405-2 (PMC8987052; doi:10.1038/s41467-022-29405-2)
Supplement: Supplementary file 9 — Source Data [file 41467_2022_29405_MOESM9_ESM.zip › Source Data/Source Code/Fig1C_LtSpice_Simulation_Files/LtSpice_RC.asc]

Version 4
SHEET 1 880 680
WIRE 160 96 80 96
WIRE 304 96 240 96
WIRE 80 128 80 96
WIRE 304 144 304 96
WIRE 208 208 80 208
WIRE 304 208 208 208
WIRE 208 240 208 208
FLAG 208 240 0
SYMBOL voltage 80 112 R0
WINDOW 123 24 124 Left 2
WINDOW 39 0 0 Left 0
SYMATTR Value2 AC 1
SYMATTR InstName V1
SYMATTR Value ""
SYMBOL res 256 80 R90
WINDOW 0 0 56 VBottom 2
WINDOW 3 32 56 VTop 2
SYMATTR InstName R1
SYMATTR Value 50
SYMBOL cap 288 144 R0
SYMATTR InstName C1
SYMATTR Value 1.5n
TEXT 16 8 Left 2 !.ac dec 100 1 1e12
