# Supplementary material for: Open-channel microfluidics via resonant wireless power transfer
Source: Nat Commun. 2022 Apr 6;13:1869. doi: 10.1038/s41467-022-29405-2 (PMC8987052; doi:10.1038/s41467-022-29405-2)
Supplement: Supplementary file 9 — Source Data [file 41467_2022_29405_MOESM9_ESM.zip › Source Data/Source Code/Fig1C_LtSpice_Simulation_Files/LtSpice_Smartphone.asc]

Version 4
SHEET 1 1052 680
WIRE 0 128 -32 128
WIRE 96 128 80 128
WIRE 192 128 160 128
WIRE 368 128 304 128
WIRE 432 128 368 128
WIRE 560 128 512 128
WIRE 96 208 -32 208
WIRE 192 208 96 208
WIRE 368 208 368 192
WIRE 368 208 304 208
WIRE 416 208 368 208
WIRE 464 208 416 208
WIRE 560 208 560 192
WIRE 560 208 544 208
WIRE 96 224 96 208
WIRE 416 224 416 208
FLAG 96 224 0
FLAG 416 224 0
SYMBOL ind2 176 112 R0
WINDOW 0 14 4 Left 2
WINDOW 3 7 109 Left 2
SYMATTR InstName L1
SYMATTR Value 2�
SYMATTR Type ind
SYMBOL ind2 320 224 R180
WINDOW 0 9 108 Left 2
WINDOW 3 7 14 Left 2
SYMATTR InstName L2
SYMATTR Value 10�
SYMATTR Type ind
SYMBOL voltage -32 112 R0
WINDOW 123 -43 116 Left 2
WINDOW 39 0 0 Left 0
WINDOW 0 -39 -3 Left 2
SYMATTR Value2 AC 1
SYMATTR InstName V1
SYMATTR Value ""
SYMBOL cap 352 128 R0
WINDOW 0 19 -52 Left 2
WINDOW 3 13 -27 Left 2
SYMATTR InstName C1
SYMATTR Value 15p
SYMBOL ind 528 112 R90
WINDOW 0 -26 56 VBottom 2
WINDOW 3 -27 53 VTop 2
SYMATTR InstName L3
SYMATTR Value 200n
SYMBOL cap 544 128 R0
SYMATTR InstName C2
SYMATTR Value 1.5n
SYMBOL cap 160 112 R90
WINDOW 0 0 32 VBottom 2
WINDOW 3 32 32 VTop 2
SYMATTR InstName C3
SYMATTR Value 95p
SYMBOL res 96 112 R90
WINDOW 0 -22 54 VBottom 2
WINDOW 3 -26 52 VTop 2
SYMATTR InstName R1
SYMATTR Value 50
SYMBOL res 560 192 R90
WINDOW 0 0 56 VBottom 2
WINDOW 3 32 56 VTop 2
SYMATTR InstName R2
SYMATTR Value 500
TEXT 184 264 Left 2 !K L1 L2 0.5
TEXT 408 0 Left 2 !.ac dec 100 1 1e12
