# Supplementary material for: Open-channel microfluidics via resonant wireless power transfer
Source: Nat Commun. 2022 Apr 6;13:1869. doi: 10.1038/s41467-022-29405-2 (PMC8987052; doi:10.1038/s41467-022-29405-2)
Supplement: Supplementary file 9 — Source Data [file 41467_2022_29405_MOESM9_ESM.zip › Source Data/Source Code/Fig1C_PlanarV_Matlab.txt]

clc
close all
clearvars -except EE_PlanarInterp %%READY

E2_Matrix = EE_PlanarInterp; %Data File
figure
%INPUT PARAMETERS =============

    alpha_Full = 180; %Corner angle (deg)   
    ContactAngle = 60; %Static/dynamic Contact angle of corner sides (deg)

%EXTRACT VALUES =============

    size = size(E2_Matrix);
    R = (E2_Matrix(2:end,1,1)*1e-9);    
    Volt = (E2_Matrix(1,2:end,1));
    GapLayer = size(3);
    GapLabel = {'g=10nm','g=100nm','g=1um','g=10um','g=100um'};

% CONSTANTS =============
    
    T = 72e-3; %Surface tension of water/air (N/m)
    ew = 80; % water, permittivity 
    ea = 1; %air, relative permittivity
    e0 = 8.854e-12; %permittivity free space (F/m)

% PARAMETER CALCULATIONS ================

    a = alpha_Full'.*(pi/180); %convert to radians, and half angle value
    CA = ContactAngle*(pi/180); %convert to radians  
    
% CRITICAL E-FIELD =================
    
    Numerator = 4*T*(a-2*cos(CA));
    Denominator = a*R*((ew-ea)*e0);
    EfieldLim2 = Numerator./Denominator;

 %% USE for Voltage Plot 1c
 for k=1:GapLayer
    LastVal = NaN; %Set increments
    First = 1;
    inc = 1;

    for j=1:length(R)
        EV = E2_Matrix(j+1,2:end,k);
        I = find(EfieldLim2(j) < EV'); %Finds index of every voltage with E^2 greater than threshold
        
        %Extract voltage used
        if isempty(I)
            Vtrue(j) = Volt(First);
        else
            First = I(1);
            Vtrue(j) = Volt(First);
        end
        
        %Update saved values
        if First == LastVal 
        
        elseif isempty(I)
            VEE(inc) = Volt(end)+10;
            Rdot(inc) = R(j);
            inc = inc +1;

        else
            VEE(inc) = Volt(First);
            Rdot(inc) = R(j);
            LastVal = First;
            inc = inc +1;
        end

    end
    hold on
    InterpData = spline(Rdot,VEE,R);
    plot(R*1e6,InterpData,'DisplayName',GapLabel{k})
    Vtrue = 0;
    Rdot = 0;
    VEE = 0;
 end


%PLOT LITERATURE VALUES ==========
plot(30,415,'bs','DisplayName','Jones (g=20um)') %Jones, 2001
plot(22.5,194,'cd','DisplayName','Kaler (g=15um)') %Kaler, 2010
plot([8,10,12,15,20,25],[122,106,105,105,94,95],'rx','DisplayName','Renaudot (g=10um)') %Renaudot, 2012 (10 um)
plot(15,85,'r*','DisplayName','Optimzed (g=10um)') %Renaudot, 2012 (10 um) - Optimized Stack
plot([16,11,8,6],[79,78,82,80],'ko','DisplayName','Renaudot (g=2um)') %Renaudot, 2012 (2 um)
plot(11,66,'k*','DisplayName','Optimzed (g=2um)') %Renaudot, 2012 (2 um) - Optimized Stack
plot([0.65,0.43],[5.3,4.0],'mv','DisplayName','This Work (Non-res)') %Our Work, rd_LB_multi 2/27/19 , rd_ch_LB_400_TiO2 2/15/19  
plot(0.54,1.4,'m*','DisplayName','This Work (Res)') %Our Res Work, sq_ch_LB_multi 2/28/19

set(gca, 'YScale', 'log')
xlim([0,35]);
ylim([1,1e3]);
xlabel('Channel Radius - R (um)')
ylabel('Threshold Voltage')
title({'Coplanar Threshold Voltage',['\alpha = ',num2str(alpha_Full),char(176),',     Contact Angle = ',num2str(ContactAngle),char(176),',     t = 20 nm (Al_{2}O_{3})']})
legend show

clearvars -except EE_PlanarInterp %%READY
