# Supplementary material for: Open-channel microfluidics via resonant wireless power transfer
Source: Nat Commun. 2022 Apr 6;13:1869. doi: 10.1038/s41467-022-29405-2 (PMC8987052; doi:10.1038/s41467-022-29405-2)
Supplement: Supplementary file 9 — Source Data [file 41467_2022_29405_MOESM9_ESM.zip › Source Data/Source Code/Fig1D_Efield_confinement_Matlab.txt]

clc
close all
clearvars -except EE_Ang_nm900Surf_Interp EE_Plan_g20Surf

E2_Angle = EE_Ang_nm900Surf_Interp;
E2_Coplanar = EE_Plan_g20Surf;
figure

%Extract Voltages
    Angle_volt = E2_Angle(1,:);
    Coplanar_volt = E2_Coplanar(1,:);
    
    Volt = 10;
    VoltNum = find(Angle_volt > 9.99 & Angle_volt < 10.01);
    NormVolt = find(Coplanar_volt > 9.99 & Coplanar_volt < 10.01);

    R = 900*1e-9;
    alphaSim = E2_Angle(2:end,1);
    
    EE_Sim = E2_Angle(2:end,VoltNum);
    NormConst = E2_Coplanar(3,NormVolt); %Grabs 450 gap

    plot(alphaSim,EE_Sim./NormConst)
    set(gca, 'XDir', 'reverse');
    title({'Normalized E^2', ['R = ',num2str(R*1e6), ' \mu m,     V = ',num2str(floor(Volt)),' V,     g = 20 nm (Al_{2}O_{3})']})
    xlabel(['\alpha',char(176)])
    ylabel('Norm E^2')
    xlim([40, 170])
    ylim([1,20])
    Data = [alphaSim,(EE_Sim./NormConst)];
