# Supplementary material for: Open-channel microfluidics via resonant wireless power transfer
Source: Nat Commun. 2022 Apr 6;13:1869. doi: 10.1038/s41467-022-29405-2 (PMC8987052; doi:10.1038/s41467-022-29405-2)
Supplement: Supplementary file 9 — Source Data [file 41467_2022_29405_MOESM9_ESM.zip › Source Data/Source Code/Fig1D_Surface_Energy_Cost_Matlab.txt]

clc
close all
figure

%Wall Height

    ContactAngle = 56;
    alpha_Full = linspace(30,170,1000);

% CONSTANTS =============
    
    T = 72e-3; %Surface tension of water/air (N/m)

% PARAMETER CALCULATIONS ================

    a = alpha_Full'.*(pi/180); %convert to radians, and half angle value
    CA = ContactAngle*(pi/180); %convert to radians  
    
% CRITICAL E-FIELD =================
    
    SurfaceEnergyDensity = @(alpha) T*(alpha-2*cos(CA))./alpha;
    
    figure(1)
    plot(alpha_Full,(SurfaceEnergyDensity(a))*1000)
    h = gca;  % Handle to currently active axes
    set(h, 'XDir', 'reverse');
    title({'Surface Energy - Density', ['Contact Angle = ',num2str(ContactAngle),char(176),',     g = 20 nm (Al_{2}O_{3})']})
    xlabel(['\alpha',char(176)])
    ylabel('mJ /m^2')
    set(gca, 'XDir', 'reverse');
    xlim([40, 170])
    ylim([0,100])
    
    figure(2)
    plot(alpha_Full,(SurfaceEnergyDensity(a)/SurfaceEnergyDensity(pi)))
    h = gca;  % Handle to currently active axes
    set(h, 'XDir', 'reverse');
    title({'Surface Energy - Density', ['Contact Angle = ',num2str(ContactAngle),char(176),',     g = 20 nm (Al_{2}O_{3})']})
    xlabel(['\alpha',char(176)])
    ylabel('Normalized Energy Density')
    set(gca, 'XDir', 'reverse');
    xlim([40, 170])
    ylim([0,2])
