# Supplementary material for: Open-channel microfluidics via resonant wireless power transfer
Source: Nat Commun. 2022 Apr 6;13:1869. doi: 10.1038/s41467-022-29405-2 (PMC8987052; doi:10.1038/s41467-022-29405-2)
Supplement: Supplementary file 9 — Source Data [file 41467_2022_29405_MOESM9_ESM.zip › Source Data/Source Code/Fig2B_AlphaV_Matlab.txt]

clc
close all
clearvars -except EE_Ang_nm900Surf_Interp EE_Ang_nm450Surf_Interp EE_Ang_nm1350Surf_Interp

% figure
E2_Matrix = cat(3,EE_Ang_nm450Surf_Interp,EE_Ang_nm900Surf_Interp,EE_Ang_nm1350Surf_Interp);
R = [450,900,1350]*1e-9; %Channel Height
ContactAngle = [48,55,62]; %Static/dynamic Contact angle of corner sides (deg)
Dim = size(E2_Matrix);

%Extract items
alpha_Full = (E2_Matrix(2:end,1,1));
Volt = (E2_Matrix(1,2:end,1));  

% CONSTANTS =============
    
    T = 72e-3; %Surface tension of water/air (N/m)
    g = 20*1e-9; %gap thickness
    ew = 80; % water, permittivity 
    ea = 1; %air, relative permittivity
    er = 9.1; %permittivity of dielectric gap
    e0 = 8.854e-12; %permittivity free space (F/m)

% PARAMETER CALCULATIONS ================

    a = alpha_Full'.*(pi/180); %convert to radians, and half angle value
    CA = ContactAngle*(pi/180); %convert to radians  

 %% USE for Voltage Plot 1c
 for i=1:Dim(3)
        
        LastVal = NaN;
        inc = 1;

        % DIELECTRIC SOLUTION =================
        Numerator = 4*T*(a-2*cos(CA(i)));
        Denominator = a.*R(i).*((ew-ea)*e0);
        EfieldLim2 = Numerator./Denominator;
    
        for j=1:length(a)
            EV = E2_Matrix(j+1,2:end,i);
            I = find(EfieldLim2(j) < EV');
            First = I(1);
            Vtrue(j) = Volt(First); 
            if First == LastVal

            else
                VEE(inc) = Volt(First);
                Adot(inc) = a(j);
                LastVal = First;
                inc = inc +1;
            end
        end

        hold on
        InterpData = spline(Adot,VEE,a);
        InterpData(InterpData<0)=0;
        
        % CONDUCTIVE SOLUTION =================
        V2 = (g*T/(er*e0)).*(a-2*cos(CA(i)));
        V2(V2 < 0) = 0;
        Vcrit = sqrt(V2);
        
        %PLOT =================================
        
        diel_legStr = ['Dielectric (R = ',num2str(R(i)*1e6),' \mum, \theta = ',num2str(ContactAngle(i)),char(176),')']
        plot(alpha_Full,InterpData,'DisplayName',diel_legStr);
        
        ionic_legStr = ['Ionic (\theta = ',num2str(ContactAngle(i)),char(176),')']
        plot(alpha_Full,Vcrit,'DisplayName',ionic_legStr);
        
        %Clear Variables
        Vtrue = 0;
        VEE = 0;
        Adot = 0;
 end
 
    %Concus-Finn Limit/Spontaneous Capillary
    CF_limit = (2*cos(CA(2)))*(180/pi);
    xline = [CF_limit,CF_limit];
    yline = [0,10];
    
    %PLOT DATA POINTS
    NonRes_DI_alpha = [71.44, 71.55,62.64,74.73,73.26,75.47,73.45,79.62,72.39];
    NonRes_DI_vrms = [5.03384, 5.656,4.8783,5.03384,4.5955,4.242,4.242,3.535,3.535];
    NonRes_PBS_alpha = [74,75.2,60.62,70.16,71.4,72.1];
    NonRes_PBS_vrms = [1.73215,1.73215,1.1312,1.1312,2.121,2.121];

    plot(NonRes_DI_alpha,NonRes_DI_vrms,'ko','DisplayName','Deionized Water Exp.')
    plot(NonRes_PBS_alpha,NonRes_PBS_vrms,'ro','DisplayName','1xPBS Exp.')
    plot(xline,yline,'-k','DisplayName',['Capillary Limit (\theta = ',num2str(ContactAngle(2)),char(176),')'])

    xlim([40,170]);
    ylim([0,10]);
    set(gca, 'XDir', 'reverse');
    title({'Critical Voltage vs Sidewall Angle'})
    xlabel(['\alpha',char(176)])
    ylabel('Threshold V_{RMS}')
    legend show
