# Supplementary material for: Open-channel microfluidics via resonant wireless power transfer
Source: Nat Commun. 2022 Apr 6;13:1869. doi: 10.1038/s41467-022-29405-2 (PMC8987052; doi:10.1038/s41467-022-29405-2)
Supplement: Supplementary file 9 — Source Data [file 41467_2022_29405_MOESM9_ESM.zip › Source Data/Source Code/FigS3_EvsR_Matlab.txt]

clc
close all %READY!
clear all

figure

%SIDEWALL ==============

    R = ([1:1:35000]*1e-9); 
    alpha_Full = 180; %Corner angle (deg)
    
% CONSTANTS =============
    
    T = 72e-3; %Surface tension of water/air (N/m)
    ew = 80; % water, permittivity 
    ea = 1; %air, relative permittivity
    e0 = 8.854e-12; %permittivity free space (F/m)
    
 % CONVERT RADIANS ================
 
    a = alpha_Full'.*(pi/180); %convert to radians, and half angle value
    Header(1) = NaN;
for i=20:20:100

    CA = i*(pi/180); %convert to radians  
    Numerator = 4*T*(a-2*cos(CA));
    Denominator = a*R*((ew-ea)*e0);
    EfieldLim(:,i/20) = sqrt(Numerator./Denominator)';
    Header((i/20)+1) = i; 
    hold on
    plot(R*1e6,EfieldLim(:,i/20),'DisplayName',['\theta = ',num2str(i),char(176)])
    
end
Data = [Header;[R',EfieldLim]]; %Assembles Dataset
set(gca, 'YScale', 'log')
xlim([0,35]);
ylim([1e6,1e8]);
xlabel('Channel Radius - R (um)')
ylabel('Critical E-field (V/m)')
title({'Coplanar Threshold E-field for DEP wetting',['\alpha = ',num2str(alpha_Full),char(176)]})
legend show

clearvars -except Data %%READY
