# Supplementary material for: Open-channel microfluidics via resonant wireless power transfer
Source: Nat Commun. 2022 Apr 6;13:1869. doi: 10.1038/s41467-022-29405-2 (PMC8987052; doi:10.1038/s41467-022-29405-2)
Supplement: Supplementary file 9 — Source Data [file 41467_2022_29405_MOESM9_ESM.zip › Source Data/Source Code/FigS7_ZvsT_NonlinearLeastSquares_Matlab.txt]

close all
clc
clearvars -except ProjData

Data = ProjData(7:end,:);

Data_x = Data(:,1)-Data(1,1);
Data_y = Data(:,2);
TauGuess = 50;
RunFit = true;
t_int = (linspace(Data_x(1),Data_x(end),1000)); %Coil seperation
%DEFINE PARAMETERS
R = 842e-9; %----------------- EMPIRICAL: Channel Radius [m]
a = 71.8; %----------------- EMPIRICAL: Sidewall Angle [deg]
CA = 51.5; %---------------- EMPIRICAL: Contact Angle [deg]
g = 20e-9; %------------ NOMINAL:   Oxide Thickness [m]
vel = 1.7e-6; %----------- EMPIRICAL: Channel velocity [m/s]
V = 3.5; %-------------- EMPIRICAL: Input Voltage [Vrms]

%DEFINE CONSTANTS
mu = 8.9e-4; %---------- DYNAMIC VISCOSITY: Water [Pa*s]
rho = 997; %------------ MASS DENSITY: Water [kg/m^3]
gamma = 72e-3; %------------ SURFACE TENSION: Water @25C [N/m]
e0 = 8.8541878e-12; %--- DILELECTRIC PERMITTIVITY: Free Space [F/m]
ed = 9.1; %---------------- RELATIVE PERMITTIVITY: Al2O3 [unitless]

%CONVERT TO RADIANS
alpha = a*(pi/180); %--- SIDEWALL: Convert to radians
theta = CA*(pi/180); %-- CONTACT ANGLE: Convert to radians

%FITTING PARAMETERS INFORMATION
Re_est = (rho*vel*R)/mu %------------- Reynolds Number
Fanning = @(tau) (tau/(0.5*rho*(vel^2)));
x0 = [Re_est,TauGuess]; % INITIAL GUESS: Fanning friction, Reynolods Number [unitless]

%% SIMULATION

SurfaceContour = -alpha*R; %Open contour energy cost
wi_LippmannSum = 2*R*(cos(theta) + ((ed*e0)/(2*gamma*g))*(V^2)); %Lippmann capillary force
Fz = gamma*(SurfaceContour + wi_LippmannSum); %Actuation force 

z = @(t,Params) sqrt((Fz/(mu*Params(1)*Fanning(Params(2))))*t);
fun = @(Params) z(Data_x, Params)-Data_y;
[FittedParams,resNorm,residuals] = lsqnonlin(fun,x0);

%FITTED PARAMETERS
Re = FittedParams(1);
ShearStress_tau_Pa = FittedParams(2);

%RESIDUAL ERROR IN FIT
RMS_Error  =sqrt(mean(residuals.^2))*1e6;

%Using Analytical Re, corresponding tau
ReDiff = (Re_est-Re)/Re_est; %Percent difference between fit and anlytical
FittedTau = ShearStress_tau_Pa*(1-ReDiff); %Adjust fitted tau

%PLOT
figure(1)
plot((t_int+Data(1,1))/60,(z(t_int,FittedParams))*1e3)
hold on 
plot(ProjData(:,1)/60,ProjData(:,2)*1e3,'o')
ylim([-inf,inf])
xlim([0,5])
xlabel('Time (min)')
ylabel('Distance (mm)')
title({['Spiral: D vs time Fit, RMS Error: ',num2str(round(RMS_Error,1))],['Solution 1: Fit Re = ',num2str(round(Re,7)),', Fit tau = ',num2str(round(ShearStress_tau_Pa,2)),' Pa'],['Solution 2: Averaged Re = ',num2str(round(Re_est,7)),', Fit tau = ',num2str(round(FittedTau,1)),' Pa']})

figure(2)
NoVoltTime = ProjData(1:7,1)/60;
t = [NoVoltTime;(Data_x+Data(1,1))/60];
RMSerr = [zeros(length(NoVoltTime),1); residuals*1e6];
plot(t,RMSerr)
ylim([-100,100])
xlim([0,5])
xlabel('Time (min)')
ylabel('Residual Error (um)')
title(['RMS Error: ',num2str(round(RMS_Error,1)),' um'])
