# Supplementary material for: Open-channel microfluidics via resonant wireless power transfer
Source: Nat Commun. 2022 Apr 6;13:1869. doi: 10.1038/s41467-022-29405-2 (PMC8987052; doi:10.1038/s41467-022-29405-2)
Supplement: Supplementary file 9 — Source Data [file 41467_2022_29405_MOESM9_ESM.zip › Source Data/Source Code/FigS8_GateRadius_Matlab.txt]

clc
close all
clearvars -except GradE2_4um_35deg_Interp
figure
r = [5e-9,10e-9,25e-9]; % particle radius


GradMatrx = GradE2_4um_35deg_Interp; %COMSOL Data set


%Extract Data ===============

    Volt = GradMatrx(1,2:end); %Extract voltage values from COMSOL data
    DistFromGap = GradMatrx(3:end,1); %Extract distances from the nanogap from COMSOL data
    GradEE = GradMatrx(3:end,2:end); %Extract E-field gradient squared values from COMSOL data
    
    

%Medium Constants ===============
    
    solution = {'DI','1xPBS'};
    sm = [4e-4, 1.2]; %[S/m]; Medium conductivity [DI, PBS]
    eo = 8.854e-12; % permittivity (free)
    em = 80*eo;

%Particle Contants ===============

    ep0 = 2.56*eo; % permittivity POLYSTYRENE 
    sp0 = 160e-4;  % conductivity POLYSTYRENE

%Define Functions ===============

    eCmpx = @(e1,s1,w)(e1 - (1i.*s1./w));
    fCM = @(eCp,eCm) (eCp - eCm)./(eCp + (2*eCm)); % Clausius-Mossotti factor

%Define System Constants

    OperatFreq = 100e3; %AC frequency used in Hz to define CMF
    k = 1.38065e-23; %Boltzman Constant
    T = 298; %Solution Temp (room 25C)
    w = 2*pi*OperatFreq; %Convert to angular frequency
    SmoothingStep = 6; %Used to parse data for a spline smoothing fit

%Convert to Complex Perimitivity ===============

    eps_DI = eCmpx(em,sm(1),w); %DI Complex Dielectric Function
    eps_PBS = eCmpx(em,sm(2),w); %PBS Complex Dielectric Function
    eps_PS = eCmpx(ep0,sp0,w); %Particle Complex Dielectric Function

%CM Shpere Calculation
    CM_PS_DI = fCM(eps_PS,eps_DI); %Complex CMF
    CM_PS_PBS = fCM(eps_PS,eps_PBS); %Complex CMF
    CM = [real(CM_PS_DI),real(CM_PS_PBS)];

%Thermal Threshold

    F_th = k*T./(2*r);

for p = 1:length(CM)
    for k=1:length(r)
        
        %Initialize increments
        LastVal = NaN;
        Last = 1; %Index of last distance where the F_DEP > F_th 
        inc = 1; %Index of number of unique points found 

        for j=1:length(Volt)
            F_DEP = pi*em*(r(k).^3)*CM(p)*GradEE(:,j); %Check DEP force for a given operating voltage using E-field gradient values as a function of voltage at all distances from gap
            I = find(F_th(k) < abs(F_DEP')); %The thermal threshold for the kth sized particle is compared to find all distances from the gap where the DEP force is greater than thermal,

            %Update last found value
            if isempty(I) %If there were no distances found (i.e. the particle cannot be manipulated for that given operating voltage) - DO NOT UPDATE
            else
                Last = I(end);
            end

            if Last == LastVal %If finds same value as last time, ignores, moves to next voltage input
            elseif isempty(I) %If there were no distances found (i.e. the particle cannot be manipulated for that given operating voltage) - SET GateRadius ARBITRARILY HIGH, i.e. 1 um larger than the max simulated 
                GateRadius(inc) = DistFromGap(end)+1e-6;
                Vdot(inc) = Volt(j); %Save corresponding voltage value
                inc = inc +1; %Increment
                disp('No Gating found')
            else
                GateRadius(inc) = DistFromGap(Last);  %Save distance found at index "Last" where which was the last distance where the F_DEP > F_th  
                Vdot(inc) = Volt(j);  %Save corresponding voltage value
                LastVal = Last; %Update new last recorded index
                inc = inc +1; %Increment number of unique saved points
            end
        end
        
        %Smooths curves
        sample = [SmoothingStep:SmoothingStep:length(Vdot)]; %Sample saved data for a spline smoothing fit
        VoltSmoothEnd = Volt;
        InterpRadData = spline(Vdot(sample),GateRadius(sample)',VoltSmoothEnd);

        %Plots gate curves
        hold on
        plot(VoltSmoothEnd,(InterpRadData*1e9),'DisplayName',['d = ',num2str(2*r(k)*1e9),' nm (',solution{p},')'])
        
        %Clear data points
        Vdot = NaN;
        GateRadius = NaN;
        VoltSmoothEnd = NaN;
    end
end

set(gca, 'YScale', 'log')
xlabel('Voltage (V_{RMS})')
ylabel('Gate Radius - G_{R} (nm)')
title({'Gate Radius vs. DEP wetting voltage','Polystyrene spheres with diameters: d'})
legend show
ylim([10,1e3])
xlim([0.5,5])

clearvars -except GradE2_4um_35deg_Interp
